# Supplementary material for: Identification of Three New Rugose Small Colony Variants from a Pseudomonas aeruginosa Biofilm
Source: Microorganisms. 2025 Nov 7;13(11):2550. doi: 10.3390/microorganisms13112550 (PMC12654532; doi:10.3390/microorganisms13112550)
Supplement: Supplementary file 1 [file microorganisms-13-02550-s001.zip]

Archive with 11 entries (10 files):
- microorganisms-3900109-supplementary/
- microorganisms-3900109-supplementary/microorganisms-3900109-supplementary.pdf
- microorganisms-3900109-supplementary/Supplemenal File 2 RSCV_1 + RSCV_3 vs WT PA14 DGE List.csv
- microorganisms-3900109-supplementary/Supplemental File 1 Normalized RNA-seq Raw Counts.csv
- microorganisms-3900109-supplementary/Supplemental File 3 RSCV_1 + RSCV_3 vs WT PA14 Full RNA-seq Analysis.csv
- microorganisms-3900109-supplementary/Supplemental File 4 RSCV_1 vs RSCV_3 DGE List.csv
- microorganisms-3900109-supplementary/Supplemental File 5 RSCV_3 vs RSCV_1 Full RNA-seq Analysis.csv
- microorganisms-3900109-supplementary/Supplemental File 6 RSCV_1 vs WT PA14 DGE List.csv
- microorganisms-3900109-supplementary/Supplemental File 7 RSCV_3 vs WT PA14 DGE List.csv
- microorganisms-3900109-supplementary/Supplemental File 8 RSCV_1 vs WT PA14 Full RNA-seq Analysis.csv
- microorganisms-3900109-supplementary/Supplemental File 9 RSCV_3 vs WT PA14 Full RNA-seq Analysis.csv
