# Supplementary material for: Identification of Three New Rugose Small Colony Variants from a Pseudomonas aeruginosa Biofilm
Source: Microorganisms. 2025 Nov 7;13(11):2550. doi: 10.3390/microorganisms13112550 (PMC12654532; doi:10.3390/microorganisms13112550)
Supplement: Supplementary file 1 [file microorganisms-13-02550-s001.zip › microorganisms-3900109-supplementary/Supplemenal File 2 RSCV_1 + RSCV_3 vs WT PA14 DGE List.csv]

Locus Tag	Locus Tag	logFC	logCPM	LR	PValue	FDR
PA14_00050	PA14_RS00020	-1.033648027	8.344021973	16.67099256	4.45E-05	0.00012213
PA14_00180	PA14_RS00085	1.327661157	5.532658186	40.41164941	2.06E-10	1.37E-09
PA14_00190	PA14_RS00090	1.280834353	3.3729384	16.41657296	5.08E-05	0.000138339
PA14_00200	PA14_RS00095	-1.074545748	7.000182619	24.63700102	6.92E-07	2.60E-06
PA14_00230	PA14_RS00105	1.478576178	2.974379124	31.43164034	2.07E-08	9.92E-08
PA14_00310	PA14_RS00135	1.199735117	8.071109643	16.76903128	4.22E-05	0.000116869
PA14_00320	PA14_RS00140	-1.638911867	4.27708677	28.53849037	9.19E-08	3.97E-07
PA14_00380	PA14_RS00155	1.532255076	5.666587773	48.77870703	2.87E-12	2.61E-11
PA14_00470	PA14_RS00195	-1.875078889	8.70439965	49.39803195	2.09E-12	1.95E-11
PA14_00550	PA14_RS00225	1.080323956	5.137273778	11.64651209	0.00064323	0.00143979
PA14_00560	PA14_RS00230	1.799884628	5.952143031	69.32976425	8.33E-17	1.54E-15
PA14_00630	PA14_RS00260	-1.842328549	7.098431998	65.94522932	4.64E-16	7.57E-15
PA14_00650	PA14_RS00270	1.507462008	8.027848234	25.58661349	4.23E-07	1.66E-06
PA14_00680	PA14_RS00285	1.913510472	2.761637361	34.32616311	4.66E-09	2.50E-08
PA14_00700	PA14_RS00295	2.181276741	3.836356067	21.3973026	3.73E-06	1.24E-05
PA14_00710	PA14_RS00300	-1.262820738	7.664023894	24.19941126	8.69E-07	3.21E-06
PA14_00780	PA14_RS00335	1.125157554	4.309982671	16.10509801	5.99E-05	0.000160316
PA14_00810	PA14_RS00350	1.217618799	4.944253082	33.06737794	8.90E-09	4.59E-08
PA14_00820	PA14_RS00355	-1.986052356	4.418591266	82.87414751	8.74E-20	2.74E-18
PA14_00850	PA14_RS00365	1.675698784	2.043990426	16.61678915	4.57E-05	0.00012549
PA14_00860	PA14_RS00370	4.139082273	2.128737616	66.93030534	2.81E-16	4.75E-15
PA14_00890	PA14_RS00380	1.558052781	2.90915636	19.79538314	8.62E-06	2.66E-05
PA14_00900	PA14_RS00385	2.625622809	3.346223068	82.22040536	1.22E-19	3.67E-18
PA14_00925	PA14_RS00395	1.985791851	4.661137403	42.32143994	7.74E-11	5.50E-10
PA14_00940	PA14_RS00400	1.482461695	4.450487244	35.80071329	2.19E-09	1.24E-08
PA14_01040	PA14_RS00435	1.004495597	4.435353622	19.41258551	1.05E-05	3.21E-05
PA14_01060	PA14_RS00440	1.157148827	2.460262516	13.3109226	0.000263864	0.000630545
PA14_01100	PA14_RS00455	1.045573206	5.487480314	21.61227824	3.34E-06	1.11E-05
PA14_01170	PA14_RS00490	1.637418712	2.777103468	25.5813287	4.24E-07	1.66E-06
PA14_01180	PA14_RS00495	1.29124634	2.990521002	22.63771546	1.96E-06	6.82E-06
PA14_01190	PA14_RS00500	2.088442505	3.547454319	57.59465107	3.22E-14	3.88E-13
PA14_01230	PA14_RS00515	1.011361961	5.410614838	23.24741362	1.42E-06	5.10E-06
PA14_01300	PA14_RS00540	1.038683144	7.417870372	11.458655	0.000711618	0.00158297
PA14_01340	PA14_RS00560	1.781481294	5.277766483	22.834323	1.77E-06	6.20E-06
PA14_01350	PA14_RS00565	1.931254748	4.601243125	24.8438452	6.22E-07	2.36E-06
PA14_01360	PA14_RS00570	1.94924713	4.519486493	38.43372709	5.66E-10	3.53E-09
PA14_01390	PA14_RS00580	-1.261566689	5.204650085	26.24326977	3.01E-07	1.21E-06
PA14_01400	PA14_RS00585	-1.070348958	3.964869291	24.39006757	7.87E-07	2.94E-06
PA14_01470	PA14_RS00610	1.342175227	6.482009908	25.90321925	3.59E-07	1.42E-06
PA14_01480	PA14_RS00615	1.039112324	3.754456808	10.09937247	0.001483198	0.003112
PA14_01490	PA14_RS00620	-1.039222854	10.86591681	13.98147641	0.000184621	0.000452313
PA14_01510	PA14_RS00630	-1.476597627	4.077093622	27.21687772	1.82E-07	7.56E-07
PA14_01610	PA14_RS00665	1.478495103	4.831479442	36.65221588	1.41E-09	8.27E-09
PA14_01640	PA14_RS00675	1.394611335	5.410209136	39.00156168	4.23E-10	2.69E-09
PA14_01660	PA14_RS00680	1.070190426	6.334277512	15.83895797	6.90E-05	0.00018247
PA14_01670	PA14_RS00690	2.675694758	5.536434148	109.091083	1.55E-25	1.02E-23
PA14_01680	PA14_RS00695	1.716243123	3.270187283	33.43006298	7.39E-09	3.87E-08
PA14_01710	PA14_RS00705	-2.963992602	11.55936868	71.075569	3.44E-17	6.65E-16
PA14_01720	PA14_RS00710	-1.038530532	9.213251966	7.051689529	0.007919052	0.014268742
PA14_01750	PA14_RS00720	1.674399416	6.154035368	44.61150039	2.40E-11	1.85E-10
PA14_01770	PA14_RS00730	-1.023731988	6.026968926	26.39281719	2.79E-07	1.12E-06
PA14_01780	PA14_RS00735	1.613181426	5.919790841	32.89010688	9.75E-09	4.99E-08
PA14_01840	PA14_RS00760	3.545347807	5.659422331	132.3206826	1.27E-30	1.87E-28
PA14_01860	PA14_RS00765	1.715051777	3.904476888	35.17721815	3.01E-09	1.66E-08
PA14_01890	PA14_RS00775	2.598335531	5.545413909	116.0694079	4.59E-27	3.55E-25
PA14_01940	PA14_RS00795	2.259695515	7.968589506	65.71838709	5.20E-16	8.30E-15
PA14_01960	PA14_RS00800	1.303497239	6.010672922	36.9156154	1.23E-09	7.30E-09
PA14_02030	PA14_RS00830	2.205421393	4.610994454	93.43619559	4.20E-22	1.79E-20
PA14_02050	PA14_RS00835	1.176731866	5.619632116	34.78541672	3.68E-09	2.00E-08
PA14_02070	PA14_RS00850	2.264191459	5.184715124	89.34642916	3.31E-21	1.20E-19
PA14_02150	PA14_RS00880	2.561691975	5.897825049	90.14485456	2.21E-21	8.29E-20
PA14_02190	PA14_RS00890	-2.638218757	2.616462707	82.23286417	1.21E-19	3.67E-18
PA14_02200	PA14_RS00895	-3.19068453	4.615839842	245.7716684	2.17E-55	1.55E-52
PA14_02220	PA14_RS00900	-1.831101101	7.058286775	79.88205487	3.97E-19	1.08E-17
PA14_02230	PA14_RS00905	-2.357994758	5.455226524	122.8959842	1.47E-28	1.56E-26
PA14_02250	PA14_RS00910	-1.194636906	6.670577753	27.67632542	1.43E-07	6.04E-07
PA14_02260	PA14_RS00915	-2.569748148	9.084421969	98.49837453	3.25E-23	1.62E-21
PA14_02300	PA14_RS00930	1.983694181	3.493740686	50.02725146	1.52E-12	1.44E-11
PA14_02310	PA14_RS00935	1.610203621	4.305905969	32.20772639	1.39E-08	6.90E-08
PA14_02330	PA14_RS00940	3.048099916	3.023269416	51.72485872	6.38E-13	6.46E-12
PA14_02340	PA14_RS00945	3.480863187	4.863334102	37.8853313	7.50E-10	4.59E-09
PA14_02360	PA14_RS00950	1.449967879	4.068128951	32.21492529	1.38E-08	6.88E-08
PA14_02370	PA14_RS00955	2.511588369	4.245678186	72.62338244	1.57E-17	3.21E-16
PA14_02420	PA14_RS00975	1.669049015	2.715241424	30.85723879	2.78E-08	1.31E-07
PA14_02435	PA14_RS00980	1.620787753	3.347971388	18.20928063	1.98E-05	5.78E-05
PA14_02450	PA14_RS00985	2.216544628	7.761382853	60.10163742	9.01E-15	1.19E-13
PA14_02490	PA14_RS01000	1.05882245	2.704934074	11.4480458	0.000715692	0.001591415
PA14_02500	PA14_RS01005	1.838936308	5.513891	25.86403921	3.66E-07	1.45E-06
PA14_02550	PA14_RS01025	1.077770202	6.940611062	17.53220695	2.82E-05	8.02E-05
PA14_02560	PA14_RS01030	3.853345377	4.566466393	110.617748	7.18E-26	4.89E-24
PA14_02570	PA14_RS01035	3.327196463	2.319150676	65.31929957	6.37E-16	9.91E-15
PA14_02580	PA14_RS01040	3.530920995	5.677831337	79.7278667	4.30E-19	1.16E-17
PA14_02590	PA14_RS01045	4.002784599	6.339835393	117.6990126	2.02E-27	1.65E-25
PA14_02610	PA14_RS01050	5.553922995	6.059596855	164.222112	1.35E-37	3.69E-35
PA14_02620	PA14_RS01055	1.311081809	5.489558248	24.90956613	6.01E-07	2.28E-06
PA14_02630	PA14_RS01060	1.461419814	4.46042123	40.37496862	2.10E-10	1.39E-09
PA14_02640	PA14_RS01065	2.036052358	5.686935265	45.63862964	1.42E-11	1.14E-10
PA14_02650	PA14_RS01070	1.338273092	6.016190554	28.84143973	7.86E-08	3.44E-07
PA14_02680	PA14_RS01080	1.187474239	3.142086133	16.52602449	4.80E-05	0.000131202
PA14_02700	PA14_RS01090	1.517168835	3.897531925	36.00813705	1.96E-09	1.12E-08
PA14_02830	PA14_RS01135	2.391053176	5.489474615	81.88485453	1.44E-19	4.30E-18
PA14_02840	PA14_RS01140	1.780083098	3.64798641	34.41494362	4.45E-09	2.40E-08
PA14_02870	PA14_RS01150	1.849243316	5.9744523	61.23051001	5.08E-15	6.91E-14
PA14_02900	PA14_RS01160	1.890966288	3.393281081	46.21144888	1.06E-11	8.65E-11
PA14_02910	PA14_RS01165	1.016712076	5.423209136	21.89725456	2.88E-06	9.70E-06
PA14_02960	PA14_RS01175	3.18356601	4.447082281	127.0996034	1.77E-29	2.30E-27
PA14_02990	PA14_RS01190	1.135386486	3.509363832	15.661497	7.58E-05	0.000199403
PA14_03000	PA14_RS01195	1.620189734	4.777528468	55.79364613	8.05E-14	9.20E-13
PA14_03020	PA14_RS01205	2.232037666	3.818696123	52.63626728	4.01E-13	4.15E-12
PA14_03040	PA14_RS01215	1.337360023	4.936011096	41.86961224	9.76E-11	6.82E-10
PA14_03050	PA14_RS01220	1.236995839	4.004538661	24.06860475	9.30E-07	3.42E-06
PA14_03070	PA14_RS01225	1.437103363	5.191125172	43.78446149	3.67E-11	2.73E-10
PA14_03080	PA14_RS01230	-1.464437435	7.699653325	27.06695981	1.97E-07	8.12E-07
PA14_03150	PA14_RS01260	2.179826938	6.478182529	97.35812824	5.79E-23	2.76E-21
PA14_03160	PA14_RS01265	-1.121233532	8.133583457	15.15669115	9.89E-05	0.000255993
PA14_03166	PA14_RS01275	-1.246866368	5.26629037	29.90279183	4.54E-08	2.07E-07
PA14_03200	PA14_RS01295	-1.086260006	5.711191548	24.10289455	9.13E-07	3.36E-06
PA14_03320	PA14_RS01360	-1.413695475	6.035342309	33.33910919	7.74E-09	4.05E-08
PA14_03330	PA14_RS01365	-1.179092103	3.767849324	22.20163676	2.45E-06	8.40E-06
PA14_03340	PA14_RS01370	-1.710149256	5.174129262	66.36218159	3.75E-16	6.27E-15
PA14_03400	PA14_RS01405	-1.474646856	3.420546731	25.25530662	5.02E-07	1.94E-06
PA14_03470	PA14_RS01435	1.066668544	6.144381972	19.91523108	8.10E-06	2.51E-05
PA14_03480	PA14_RS01440	1.023075889	5.235895198	24.44777456	7.64E-07	2.86E-06
PA14_03530	PA14_RS01460	1.264118074	7.161121837	27.81018226	1.34E-07	5.67E-07
PA14_03550	PA14_RS01465	1.639655236	4.191692282	39.40457831	3.44E-10	2.21E-09
PA14_03560	PA14_RS01470	1.345129071	2.646791509	18.49379297	1.70E-05	5.04E-05
PA14_03610	PA14_RS01485	1.961705545	4.332193404	50.14660432	1.43E-12	1.36E-11
PA14_03620	PA14_RS01490	2.305327821	3.31551364	36.1589865	1.82E-09	1.04E-08
PA14_03630	PA14_RS01495	2.663470149	4.829655355	79.12561648	5.83E-19	1.52E-17
PA14_03650	PA14_RS01500	-1.704089459	7.594411361	16.2483339	5.56E-05	0.000149689
PA14_03670	PA14_RS01505	-1.535115165	6.008728235	13.11610835	0.000292768	0.000694974
PA14_03700	PA14_RS01515	-1.845921698	6.866381942	25.62456137	4.15E-07	1.63E-06
PA14_03710	PA14_RS01520	-2.768062905	6.891979524	12.68607541	0.000368389	0.000859524
PA14_03800	PA14_RS01555	-1.156348854	9.331071575	21.40849406	3.71E-06	1.23E-05
PA14_03840	PA14_RS01570	1.416146797	4.603822836	37.9565737	7.23E-10	4.43E-09
PA14_03880	PA14_RS01590	1.684670957	8.20975504	25.22782879	5.09E-07	1.97E-06
PA14_03960	PA14_RS01620	1.064445212	7.288000446	21.58754739	3.38E-06	1.13E-05
PA14_04010	PA14_RS01635	-4.042112989	7.6306315	197.1025273	8.96E-45	5.13E-42
PA14_04050	PA14_RS01655	1.148443693	5.815932999	21.63550853	3.30E-06	1.10E-05
PA14_04060	PA14_RS01660	2.006783359	2.813953667	48.16717616	3.91E-12	3.44E-11
PA14_04100	PA14_RS01680	-2.265581039	8.941823145	69.1967969	8.91E-17	1.64E-15
PA14_04190	PA14_RS01710	1.147590002	4.605965859	25.10201077	5.44E-07	2.09E-06
PA14_04300	PA14_RS01750	-2.605294049	8.241814344	102.6844541	3.93E-24	2.16E-22
PA14_04330	PA14_RS01765	1.391196186	7.778588058	26.33213939	2.87E-07	1.15E-06
PA14_04430	PA14_RS01805	1.486909774	5.583511804	42.79154428	6.09E-11	4.40E-10
PA14_04510	PA14_RS01830	1.49905478	6.474559618	13.29809713	0.000265676	0.000634079
PA14_04520	PA14_RS01835	2.365394274	5.949903699	81.41228925	1.83E-19	5.30E-18
PA14_04550	PA14_RS01845	1.085452833	4.499879524	20.60838733	5.63E-06	1.80E-05
PA14_04560	PA14_RS01850	1.37950284	4.465934567	40.21049039	2.28E-10	1.50E-09
PA14_04640	PA14_RS01880	1.369291783	5.410078055	37.16990389	1.08E-09	6.48E-09
PA14_04650	PA14_RS01885	-2.406537877	6.486313485	122.9765579	1.41E-28	1.53E-26
PA14_04830	PA14_RS01955	1.719906791	5.485364244	55.93261956	7.50E-14	8.59E-13
PA14_04940	PA14_RS02005	1.542444725	5.352522318	51.34159034	7.76E-13	7.77E-12
PA14_05010	PA14_RS02035	1.323896669	6.519324466	32.90565867	9.67E-09	4.96E-08
PA14_05040	PA14_RS02050	2.298320993	4.386494465	78.1787468	9.41E-19	2.38E-17
PA14_05060	PA14_RS02060	-1.369540556	6.635639281	45.96238498	1.21E-11	9.71E-11
PA14_05110	PA14_RS02075	1.820301376	6.488951366	39.838677	2.76E-10	1.79E-09
PA14_05150	PA14_RS02090	3.524250035	8.412853131	123.1132446	1.32E-28	1.46E-26
PA14_05210	PA14_RS02115	-1.878149073	5.861086539	58.9215272	1.64E-14	2.08E-13
PA14_05230	PA14_RS02125	1.243089047	7.968829032	17.26918134	3.24E-05	9.11E-05
PA14_05250	PA14_RS02130	1.083116483	5.640490494	25.02602845	5.66E-07	2.16E-06
PA14_05280	PA14_RS02145	1.330251387	5.331016376	34.30792187	4.70E-09	2.53E-08
PA14_05290	PA14_RS02150	1.04748495	5.875780495	9.106921597	0.002546441	0.005107147
PA14_05300	PA14_RS02155	1.535837927	6.242556909	46.59684749	8.72E-12	7.23E-11
PA14_05380	PA14_RS02185	1.547109881	7.434255503	43.73971626	3.75E-11	2.79E-10
PA14_05390	PA14_RS02190	1.090573511	9.398733693	15.07430365	0.000103361	0.00026681
PA14_05400	PA14_RS02195	1.083202965	5.592296857	22.80322176	1.79E-06	6.29E-06
PA14_05410	PA14_RS02200	1.57517566	4.236605477	35.08176878	3.16E-09	1.74E-08
PA14_05420	PA14_RS02205	1.436843456	4.050675931	35.68992329	2.31E-09	1.31E-08
PA14_05430	PA14_RS02210	1.275482053	4.007928258	26.68364299	2.40E-07	9.74E-07
PA14_05450	PA14_RS02220	1.684691274	3.965789541	35.93591768	2.04E-09	1.16E-08
PA14_05500	PA14_RS02235	-2.057717265	5.160745583	121.2864341	3.31E-28	3.32E-26
PA14_05510	PA14_RS02240	-1.604946075	8.583844723	16.21297054	5.66E-05	0.00015208
PA14_05530	PA14_RS02250	-1.016003042	8.599089359	17.5504005	2.80E-05	7.95E-05
PA14_05550	PA14_RS02260	1.142897946	9.203357282	13.01786521	0.000308533	0.000729075
PA14_05560	PA14_RS02265	1.005923026	7.183792968	21.13261047	4.29E-06	1.40E-05
PA14_05630	PA14_RS02290	3.375455058	4.913190362	156.7978845	5.67E-36	1.35E-33
PA14_05650	PA14_RS02300	2.587627277	4.982566695	87.84847548	7.07E-21	2.47E-19
PA14_05660	PA14_RS02305	-1.923853508	7.801768928	36.07800703	1.90E-09	1.09E-08
PA14_05750	PA14_RS02325	1.370515832	4.325888207	36.35927114	1.64E-09	9.52E-09
PA14_05810	PA14_RS02345	1.799271777	6.265120729	63.23647574	1.83E-15	2.65E-14
PA14_05820	PA14_RS02350	1.079694681	6.300531566	25.42343634	4.60E-07	1.79E-06
PA14_05860	PA14_RS02365	-3.293084348	7.894884197	81.20909948	2.03E-19	5.80E-18
PA14_05880	PA14_RS02375	4.385923889	8.904998466	105.9324947	7.63E-25	4.46E-23
PA14_05950	PA14_RS02395	1.62731222	6.659912428	51.86881207	5.93E-13	6.02E-12
PA14_05960	PA14_RS02400	-1.610200799	9.3742113	27.98135321	1.22E-07	5.22E-07
PA14_06040	PA14_RS02430	-1.729439209	7.391516927	54.79771333	1.34E-13	1.48E-12
PA14_06130	PA14_RS02465	1.285756813	6.809272161	32.4655566	1.21E-08	6.10E-08
PA14_06170	PA14_RS02480	1.044740245	6.712677913	16.49430853	4.88E-05	0.000133288
PA14_06180	PA14_RS02485	1.286579301	6.896663816	10.21645194	0.001391934	0.002934485
PA14_06210	PA14_RS02500	1.545254291	4.499088878	25.85854304	3.67E-07	1.45E-06
PA14_06250	PA14_RS02515	2.093776447	6.027413846	63.63594975	1.50E-15	2.19E-14
PA14_06260	PA14_RS02520	2.298753745	6.609219518	79.43570927	4.98E-19	1.33E-17
PA14_06270	PA14_RS02525	2.325636509	6.298608068	100.2959792	1.31E-23	6.77E-22
PA14_06360	PA14_RS02570	1.422012295	3.401033625	26.71153322	2.36E-07	9.62E-07
PA14_06420	PA14_RS02585	1.13719002	4.55573607	20.95896025	4.69E-06	1.52E-05
PA14_06510	PA14_RS02620	1.80041289	4.75044089	44.29928627	2.82E-11	2.14E-10
PA14_06530	PA14_RS02625	1.947855778	5.130058002	56.53521317	5.52E-14	6.40E-13
PA14_06540	PA14_RS02630	1.081921662	2.874712648	16.26949143	5.49E-05	0.000148096
PA14_06570	PA14_RS02635	2.888888586	5.048339693	75.59699403	3.48E-18	7.88E-17
PA14_06680	PA14_RS02675	1.368851863	2.538981868	14.20806794	0.000163667	0.000405838
PA14_06710	PA14_RS02690	2.21177215	4.529422545	79.34638623	5.21E-19	1.38E-17
PA14_06750	PA14_RS02710	-2.085287905	5.932965498	83.96260592	5.04E-20	1.60E-18
PA14_06840	PA14_RS02740	2.040848538	6.45773205	23.54389639	1.22E-06	4.41E-06
PA14_06860	PA14_RS02745	1.77592437	6.578918179	22.05455705	2.65E-06	9.01E-06
PA14_06950	PA14_RS02785	1.090010252	6.049600293	19.22901202	1.16E-05	3.50E-05
PA14_06960	PA14_RS02790	-1.450311779	7.645832174	9.423514725	0.002142205	0.00435744
PA14_06990	PA14_RS02805	-1.112007606	5.691449824	22.20887741	2.45E-06	8.37E-06
PA14_07030	PA14_RS02825	-2.029514441	6.781805892	110.8343937	6.43E-26	4.44E-24
PA14_07110	PA14_RS02855	1.320781592	6.995979437	30.65147742	3.09E-08	1.45E-07
PA14_07140	PA14_RS02865	1.156443182	6.428011774	23.01824825	1.60E-06	5.68E-06
PA14_07230	PA14_RS02895	-1.042225442	7.067228659	24.71875198	6.63E-07	2.50E-06
PA14_07240	PA14_RS02900	1.446770582	5.844373903	37.51001936	9.09E-10	5.51E-09
PA14_07290	PA14_RS02920	-1.822684453	3.930370486	42.08266545	8.75E-11	6.17E-10
PA14_07300	PA14_RS02925	-1.252266475	4.946539087	41.77284707	1.03E-10	7.11E-10
PA14_07340	PA14_RS02940	1.098922635	3.956959122	16.89982905	3.94E-05	0.000109516
PA14_07355	PA14_RS02945	-1.117981011	5.174435898	28.810182	7.98E-08	3.49E-07
PA14_07360	PA14_RS02950	1.527478431	6.592413964	36.17034962	1.81E-09	1.04E-08
PA14_07370	PA14_RS02955	-1.843819546	6.618067586	57.30176789	3.74E-14	4.45E-13
PA14_07380	PA14_RS02960	-2.010032509	4.880225173	91.92804863	8.99E-22	3.60E-20
PA14_07430	PA14_RS02980	-2.258410795	8.420820098	68.87182971	1.05E-16	1.90E-15
PA14_07560	PA14_RS03025	-2.294338416	6.030789377	95.68257028	1.35E-22	6.07E-21
PA14_07580	PA14_RS03035	1.199840421	6.468133405	30.23509588	3.83E-08	1.76E-07
PA14_07590	PA14_RS03040	2.078508547	6.048433722	61.21126685	5.13E-15	6.96E-14
PA14_07650	PA14_RS03060	-2.101908464	9.157357627	67.47752748	2.13E-16	3.64E-15
PA14_07660	PA14_RS03065	-1.483827808	9.099625908	35.54203033	2.50E-09	1.40E-08
PA14_07680	PA14_RS03070	-2.095430742	10.56076328	61.72820892	3.94E-15	5.48E-14
PA14_07770	PA14_RS03105	-1.925069012	9.460833782	51.59740101	6.81E-13	6.87E-12
PA14_07790	PA14_RS03115	1.68284375	6.873714086	48.26864199	3.72E-12	3.30E-11
PA14_07800	PA14_RS03120	1.08840421	6.694102394	23.51896831	1.24E-06	4.46E-06
PA14_07810	PA14_RS03125	1.157721649	6.239226175	30.25169084	3.79E-08	1.75E-07
PA14_07930	PA14_RS03170	1.06712864	6.722502856	12.47480523	0.000412478	0.000953459
PA14_07970	PA14_RS03190	2.506496504	5.387509423	7.819013222	0.005169942	0.009702957
PA14_08000	PA14_RS03205	-1.217190403	8.52721545	8.733948135	0.003123394	0.006154387
PA14_08010	PA14_RS03210	-3.622331389	8.048001174	37.28205103	1.02E-09	6.12E-09
PA14_08020	PA14_RS03215	-5.182368357	7.776049723	43.70664752	3.81E-11	2.84E-10
PA14_08030	PA14_RS03220	-4.725156251	9.034229173	38.11482646	6.67E-10	4.10E-09
PA14_08040	PA14_RS03225	-4.626917308	8.792077111	42.12826982	8.55E-11	6.05E-10
PA14_08050	PA14_RS03230	-4.318959136	10.8469229	46.31235738	1.01E-11	8.24E-11
PA14_08060	PA14_RS03235	-4.474290273	9.187500749	70.82368169	3.91E-17	7.48E-16
PA14_08070	PA14_RS03240	-4.406987466	10.86350918	29.19259885	6.55E-08	2.90E-07
PA14_08090	PA14_RS03245	-5.19991641	9.871932572	33.76054652	6.23E-09	3.31E-08
PA14_08100	PA14_RS03250	-3.940265149	8.204044493	32.88388731	9.78E-09	5.00E-08
PA14_08120	PA14_RS03255	-4.510246868	11.28686469	36.66974132	1.40E-09	8.20E-09
PA14_08130	PA14_RS03260	-3.199669314	8.847057988	22.02514167	2.69E-06	9.13E-06
PA14_08140	PA14_RS03265	-5.436132918	7.590102577	53.58996653	2.47E-13	2.63E-12
PA14_08150	PA14_RS03270	-6.766412231	9.247098218	73.8600839	8.39E-18	1.79E-16
PA14_08160	PA14_RS03275	-2.855186264	7.359847204	13.13918876	0.000289183	0.00068675
PA14_08190	PA14_RS30075	-3.184880348	5.648409833	29.1016855	6.87E-08	3.03E-07
PA14_08210	PA14_RS03290	-2.7856617	9.800010715	6.898227321	0.008628126	0.015425064
PA14_08220	PA14_RS03295	-2.458917611	8.901521408	5.654184339	0.017413772	0.028845022
PA14_08240	PA14_RS03305	-5.305013678	10.60418401	36.57034366	1.47E-09	8.61E-09
PA14_08250	PA14_RS03310	-5.005094264	7.927826793	45.15851734	1.82E-11	1.43E-10
PA14_08260	PA14_RS03315	-4.631694275	8.676029298	27.41486789	1.64E-07	6.88E-07
PA14_08270	PA14_RS03320	-3.716379245	8.553281918	23.85023956	1.04E-06	3.79E-06
PA14_08280	PA14_RS03325	-5.311545663	8.485139217	55.09856746	1.15E-13	1.28E-12
PA14_08300	PA14_RS03330	-4.193838831	10.83066914	44.40653617	2.67E-11	2.04E-10
PA14_08310	PA14_RS03335	-2.661792629	9.164824565	10.31670798	0.001318312	0.002791606
PA14_08320	PA14_RS03340	-3.655611833	6.376787416	28.83453464	7.88E-08	3.45E-07
PA14_08330	PA14_RS03345	-2.976415255	6.289063231	34.66005133	3.93E-09	2.13E-08
PA14_08370	PA14_RS03365	-1.4220415	6.91439412	50.95496228	9.45E-13	9.37E-12
PA14_08380	PA14_RS03370	-1.020978966	5.216787083	23.95901506	9.84E-07	3.60E-06
PA14_08390	PA14_RS03375	-1.790834298	6.522348744	68.42878443	1.32E-16	2.34E-15
PA14_08400	PA14_RS03380	-1.07288145	6.683397716	29.58837684	5.34E-08	2.39E-07
PA14_08420	PA14_RS03385	-2.606983801	7.094999258	146.2509702	1.14E-33	2.18E-31
PA14_08470	PA14_RS03410	-1.617580563	4.380412961	46.7069106	8.24E-12	6.88E-11
PA14_08480	PA14_RS03415	1.199078316	6.794542103	27.22880184	1.81E-07	7.53E-07
PA14_08720	PA14_RS03525	-1.701108939	8.34704534	26.66898861	2.41E-07	9.80E-07
PA14_08740	PA14_RS03535	-1.086435312	7.774550426	20.49004407	5.99E-06	1.90E-05
PA14_08810	PA14_RS03560	-1.084221914	8.436657604	17.87902342	2.35E-05	6.77E-05
PA14_08830	PA14_RS03570	-1.263575128	8.616496575	22.27221556	2.37E-06	8.14E-06
PA14_08860	PA14_RS03585	-1.099031467	7.832595954	19.97720819	7.84E-06	2.44E-05
PA14_08880	PA14_RS03595	-1.099647053	8.161115562	18.45284595	1.74E-05	5.13E-05
PA14_08910	PA14_RS03610	-1.062146907	8.570085793	14.89504406	0.000113661	0.000290648
PA14_08930	PA14_RS03620	-1.098292471	5.471104257	24.98550547	5.78E-07	2.20E-06
PA14_08950	PA14_RS03630	-1.044687334	8.316758923	16.75291818	4.26E-05	0.000117646
PA14_08990	PA14_RS03650	-1.589470503	7.787304494	35.34809436	2.76E-09	1.54E-08
PA14_09010	PA14_RS03660	-1.435924679	7.308719596	38.94834314	4.35E-10	2.75E-09
PA14_09030	PA14_RS03670	-1.412332349	7.040269219	34.044928	5.39E-09	2.87E-08
PA14_09090	PA14_RS03695	-2.207624784	7.15767787	73.72993788	8.96E-18	1.91E-16
PA14_09100	PA14_RS03700	-1.526996011	8.278111626	32.97431427	9.34E-09	4.80E-08
PA14_09130	PA14_RS03710	-1.898056138	7.528536756	24.43255228	7.70E-07	2.88E-06
PA14_09150	PA14_RS03715	-2.179942976	9.870963456	48.01936417	4.22E-12	3.70E-11
PA14_09160	PA14_RS03720	-1.235837793	6.458962761	40.64286581	1.83E-10	1.22E-09
PA14_09220	PA14_RS03745	-1.930670789	8.317076444	65.356874	6.25E-16	9.78E-15
PA14_09230	PA14_RS03750	1.44502166	9.093205129	18.87392916	1.40E-05	4.18E-05
PA14_09270	PA14_RS03765	1.601599021	12.51847628	17.90294459	2.32E-05	6.70E-05
PA14_09280	PA14_RS03770	2.077236623	12.97493345	27.15587815	1.88E-07	7.77E-07
PA14_09290	PA14_RS03775	1.763917367	11.08682638	19.32133927	1.10E-05	3.35E-05
PA14_09300	PA14_RS03780	2.025712741	10.35259492	27.73756003	1.39E-07	5.87E-07
PA14_09320	PA14_RS03785	1.863810158	10.70786872	22.03647031	2.68E-06	9.08E-06
PA14_09350	PA14_RS03795	3.396364894	8.912683242	73.4794117	1.02E-17	2.14E-16
PA14_09370	PA14_RS03800	2.813756503	8.616223737	58.8725799	1.68E-14	2.13E-13
PA14_09380	PA14_RS03805	1.308940971	10.08883243	16.39102839	5.15E-05	0.00013994
PA14_09410	PA14_RS03815	1.769960365	3.390391155	29.64496442	5.19E-08	2.33E-07
PA14_09440	PA14_RS03825	1.007175579	6.20353724	9.526840838	0.002024884	0.004133476
PA14_09450	PA14_RS03830	2.501216155	1.826623638	35.97708727	2.00E-09	1.14E-08
PA14_09460	PA14_RS03835	2.099867278	4.059738682	12.43754131	0.000420789	0.000970323
PA14_09470	PA14_RS03840	-1.081493544	4.102326177	7.992061024	0.00469829	0.008896465
PA14_09500	PA14_RS03855	1.787718812	8.884718717	33.21542042	8.25E-09	4.28E-08
PA14_09530	PA14_RS03865	1.367605525	10.48024137	23.91248421	1.01E-06	3.67E-06
PA14_09570	PA14_RS03880	2.565919696	4.052130761	60.74670518	6.49E-15	8.71E-14
PA14_09580	PA14_RS03885	2.186603471	4.472223261	67.64550285	1.96E-16	3.36E-15
PA14_09600	PA14_RS03890	2.154280974	7.666191457	43.32457238	4.64E-11	3.41E-10
PA14_09610	PA14_RS03895	1.076835385	4.410325723	20.47833401	6.03E-06	1.91E-05
PA14_09680	PA14_RS03910	2.443001231	6.219064867	61.3683942	4.73E-15	6.49E-14
PA14_09690	PA14_RS03915	2.035535667	4.761559133	77.22851141	1.52E-18	3.76E-17
PA14_09710	PA14_RS03925	1.723640186	3.309041416	40.05225441	2.47E-10	1.62E-09
PA14_09730	PA14_RS03930	1.558293182	3.004347746	26.94805603	2.09E-07	8.59E-07
PA14_09810	PA14_RS03965	1.513448386	3.566783127	25.06054872	5.56E-07	2.13E-06
PA14_09890	PA14_RS03990	-1.076654323	6.648327363	29.22092648	6.46E-08	2.87E-07
PA14_09900	PA14_RS03995	-2.964869003	8.83450288	124.465814	6.66E-29	8.12E-27
PA14_09940	PA14_RS04015	-1.585738602	4.184777182	44.98180007	1.99E-11	1.55E-10
PA14_10010	PA14_RS04045	1.038715262	5.217312477	24.79494956	6.38E-07	2.41E-06
PA14_10020	PA14_RS04050	1.040100443	5.750362481	22.75532321	1.84E-06	6.43E-06
PA14_10040	PA14_RS04055	1.407954745	6.034508664	36.20569698	1.78E-09	1.03E-08
PA14_10090	PA14_RS04075	1.349380677	5.419107173	29.67101048	5.12E-08	2.30E-07
PA14_10110	PA14_RS04080	1.024157968	3.80998377	19.07364423	1.26E-05	3.79E-05
PA14_10120	PA14_RS04085	1.675198572	5.443483109	65.78113598	5.04E-16	8.11E-15
PA14_10130	PA14_RS04090	1.28213113	5.277114465	31.4343868	2.06E-08	9.91E-08
PA14_10140	PA14_RS04095	1.905832963	4.6154516	63.16875604	1.90E-15	2.74E-14
PA14_10160	PA14_RS04100	3.04928169	4.313584694	92.75104108	5.93E-22	2.41E-20
PA14_10170	PA14_RS04105	2.343857372	5.729791728	77.42981703	1.38E-18	3.42E-17
PA14_10180	PA14_RS04110	1.609463325	5.321439451	39.72923455	2.92E-10	1.89E-09
PA14_10190	PA14_RS04115	2.486960659	5.821860076	109.5254895	1.24E-25	8.29E-24
PA14_10200	PA14_RS04120	1.997933217	6.743354644	55.31478578	1.03E-13	1.16E-12
PA14_10210	PA14_RS04125	2.320552438	5.164879137	43.13490907	5.11E-11	3.74E-10
PA14_10260	PA14_RS04150	1.773930927	5.681493896	54.37954584	1.65E-13	1.80E-12
PA14_10270	PA14_RS04155	1.457819382	3.428969803	13.06691348	0.000300558	0.000711992
PA14_10300	PA14_RS04170	1.687605811	4.820878549	61.85883799	3.69E-15	5.15E-14
PA14_10320	PA14_RS04175	1.111488702	5.770536357	29.33166815	6.10E-08	2.72E-07
PA14_10330	PA14_RS04180	1.930807094	6.931086869	72.09718522	2.05E-17	4.13E-16
PA14_10340	PA14_RS04185	1.606393375	8.230238506	34.22622821	4.91E-09	2.63E-08
PA14_10370	PA14_RS04200	1.453499134	9.721342202	23.02358131	1.60E-06	5.67E-06
PA14_10470	PA14_RS04220	2.090300147	5.405298332	69.543439	7.47E-17	1.39E-15
PA14_10570	PA14_RS04260	2.120131426	7.351178111	36.97862527	1.19E-09	7.07E-09
PA14_10610	PA14_RS04275	1.548236857	4.409397833	29.08480794	6.93E-08	3.05E-07
PA14_10730	PA14_RS04325	-1.259134032	6.524347047	32.66724858	1.09E-08	5.54E-08
PA14_10800	PA14_RS04355	1.547518082	6.118944366	39.8460595	2.75E-10	1.79E-09
PA14_10850	PA14_RS04375	1.770751409	6.226717306	57.3919272	3.57E-14	4.26E-13
PA14_10890	PA14_RS04385	2.222039537	2.347142921	36.98961976	1.19E-09	7.05E-09
PA14_10900	PA14_RS04390	2.639864122	2.115661579	40.54813284	1.92E-10	1.28E-09
PA14_10910	PA14_RS04395	3.060845151	3.35662068	68.60664513	1.20E-16	2.14E-15
PA14_10950	PA14_RS04410	1.723923797	3.436937326	18.02897065	2.18E-05	6.31E-05
PA14_10970	PA14_RS04420	1.015917767	2.987599915	14.78098469	0.000120747	0.000307122
PA14_10980	PA14_RS04425	1.006557317	3.401763331	9.671388115	0.001871599	0.003857688
PA14_11020	PA14_RS04445	1.292347271	4.852523751	24.18331795	8.76E-07	3.23E-06
PA14_11050	PA14_RS04455	1.17027428	2.203109384	13.20661805	0.000278962	0.000664682
PA14_11090	PA14_RS04475	1.616636659	1.568986274	17.10049263	3.55E-05	9.90E-05
PA14_11130	PA14_RS04495	2.321072882	9.550002606	40.52607827	1.94E-10	1.30E-09
PA14_11140	PA14_RS04500	1.464179009	10.11971695	14.4652665	0.000142768	0.000357648
PA14_11170	PA14_RS04515	2.490310252	7.36803528	40.85721831	1.64E-10	1.10E-09
PA14_11180	PA14_RS04520	2.030579585	4.888961566	32.48592104	1.20E-08	6.04E-08
PA14_11210	PA14_RS04530	1.055413186	4.865809306	18.16976901	2.02E-05	5.89E-05
PA14_11240	PA14_RS04540	1.451135855	6.419153328	47.51623848	5.46E-12	4.70E-11
PA14_11270	PA14_RS04560	-1.752499055	8.983497458	31.02989314	2.54E-08	1.20E-07
PA14_11290	PA14_RS04570	1.008170779	5.415270519	22.6205475	1.97E-06	6.87E-06
PA14_11310	PA14_RS04575	1.278166011	3.008306768	12.38387212	0.000433058	0.000997811
PA14_11330	PA14_RS04585	1.603512355	4.703697265	23.07687768	1.56E-06	5.53E-06
PA14_11370	PA14_RS04600	2.017160301	3.475998853	54.48630446	1.57E-13	1.72E-12
PA14_11400	PA14_RS04610	2.29790137	8.214078606	65.45808046	5.94E-16	9.32E-15
PA14_11420	PA14_RS04620	1.457368699	5.753598774	44.61921259	2.39E-11	1.84E-10
PA14_11460	PA14_RS04635	2.707017968	4.453221823	85.02631456	2.94E-20	9.75E-19
PA14_11480	PA14_RS04645	1.333510602	5.681034617	34.12700545	5.16E-09	2.76E-08
PA14_11530	PA14_RS04665	1.10955341	5.59645525	24.94713498	5.89E-07	2.25E-06
PA14_11560	PA14_RS04675	1.210826119	5.722805796	27.35058332	1.70E-07	7.11E-07
PA14_11570	PA14_RS04680	-1.560411435	4.174877341	36.41905158	1.59E-09	9.29E-09
PA14_11580	PA14_RS04685	1.255449527	6.534677407	21.56917025	3.41E-06	1.14E-05
PA14_11670	PA14_RS04725	-1.028556332	2.27149352	7.986982863	0.004711487	0.008915558
PA14_11730	PA14_RS04750	2.415294854	4.70350047	82.14816444	1.26E-19	3.79E-18
PA14_11860	PA14_RS04795	1.218248963	7.998486788	21.26161297	4.01E-06	1.31E-05
PA14_11880	PA14_RS04800	1.911604148	7.042372974	65.93197937	4.67E-16	7.60E-15
PA14_11890	PA14_RS04805	1.04809134	7.531646469	12.55004129	0.000396198	0.000918793
PA14_11900	PA14_RS04810	1.883292086	6.411594967	58.69987672	1.84E-14	2.31E-13
PA14_11910	PA14_RS04815	-2.499195997	5.749735955	96.21686405	1.03E-22	4.76E-21
PA14_11930	PA14_RS04825	1.486310253	5.565784244	35.56990359	2.46E-09	1.39E-08
PA14_11960	PA14_RS04835	1.825227841	6.50049142	43.6344334	3.96E-11	2.94E-10
PA14_11970	PA14_RS04840	1.403577706	6.672542078	42.28476988	7.89E-11	5.60E-10
PA14_12020	PA14_RS04860	1.848825052	7.354907366	39.85249295	2.74E-10	1.78E-09
PA14_12100	PA14_RS04895	-1.182605691	7.739359935	23.92328948	1.00E-06	3.66E-06
PA14_12270	PA14_RS04965	2.252310289	6.655266711	82.66880324	9.70E-20	2.99E-18
PA14_12300	PA14_RS04975	-2.697724655	6.37521439	182.7084204	1.24E-41	4.74E-39
PA14_12310	PA14_RS04980	-1.648004871	4.275542405	44.62360532	2.39E-11	1.84E-10
PA14_12370	PA14_RS05000	-1.042017165	5.319806694	25.4440871	4.55E-07	1.78E-06
PA14_12400	PA14_RS05010	1.719067512	4.852231604	36.06873682	1.90E-09	1.09E-08
PA14_12410	PA14_RS05015	2.190916509	5.992163332	49.49132085	1.99E-12	1.86E-11
PA14_12440	PA14_RS05025	1.997932059	5.951400521	50.23259543	1.37E-12	1.31E-11
PA14_12470	PA14_RS05035	2.613747925	6.025305374	64.33347583	1.05E-15	1.60E-14
PA14_12540	PA14_RS05055	1.271151993	3.619767841	14.19579693	0.000164738	0.00040814
PA14_12760	PA14_RS05145	1.158003787	5.891804629	29.7764889	4.85E-08	2.19E-07
PA14_12770	PA14_RS05150	1.124106422	6.109810432	29.55304544	5.44E-08	2.43E-07
PA14_12780	PA14_RS05155	-1.020822369	5.579334623	23.23741136	1.43E-06	5.12E-06
PA14_12850	PA14_RS05175	1.187861486	5.242040074	17.99726943	2.21E-05	6.41E-05
PA14_12860	PA14_RS05180	1.359190227	6.224456794	33.57829665	6.85E-09	3.60E-08
PA14_12900	PA14_RS05195	-1.064763338	8.146648579	17.15509188	3.44E-05	9.63E-05
PA14_12940	PA14_RS05210	2.062769467	7.031266031	9.922421184	0.001632775	0.003403396
PA14_12960	PA14_RS05215	3.203462193	6.00343313	24.06006749	9.34E-07	3.43E-06
PA14_12970	PA14_RS05220	1.719001746	4.961110136	10.32741257	0.001310688	0.002776487
PA14_13000	PA14_RS05235	1.966388678	6.64621951	17.90121468	2.33E-05	6.70E-05
PA14_13030	PA14_RS05245	-1.063371777	9.266901686	11.22552465	0.0008068	0.001775393
PA14_13050	PA14_RS05255	1.849588013	7.28255862	36.17606021	1.80E-09	1.04E-08
PA14_13060	PA14_RS05260	1.104563307	4.908443639	20.21656339	6.92E-06	2.17E-05
PA14_13070	PA14_RS05265	1.033618551	5.05681099	20.93255728	4.76E-06	1.54E-05
PA14_13110	PA14_RS05275	-1.564033064	7.031796259	49.63885923	1.85E-12	1.74E-11
PA14_13130	PA14_RS05280	-1.118500672	9.252309527	13.4863334	0.000240307	0.000577867
PA14_13150	PA14_RS05290	1.212476993	8.851286964	18.1815836	2.01E-05	5.86E-05
PA14_13170	PA14_RS05295	1.406805918	7.004558098	27.26980684	1.77E-07	7.39E-07
PA14_13190	PA14_RS05300	-1.008579615	7.113298858	17.66634515	2.63E-05	7.52E-05
PA14_13210	PA14_RS05310	-2.287587808	6.357526286	65.01814459	7.42E-16	1.15E-14
PA14_13220	PA14_RS05315	1.079869861	3.705434391	19.75985854	8.78E-06	2.71E-05
PA14_13250	PA14_RS05330	1.6870154	5.437116691	55.41168179	9.78E-14	1.10E-12
PA14_13280	PA14_RS05340	1.247782759	2.878351899	21.73399274	3.13E-06	1.05E-05
PA14_13320	PA14_RS05355	1.390682664	2.983002741	13.31744569	0.000262948	0.00062888
PA14_13360	PA14_RS30125	-1.965757492	5.093873274	45.20684186	1.77E-11	1.39E-10
PA14_13380	PA14_RS05385	-1.483551805	4.980788364	44.33834602	2.76E-11	2.10E-10
PA14_13390	PA14_RS05390	2.213812657	6.368555913	73.57781264	9.67E-18	2.04E-16
PA14_13450	PA14_RS05410	2.104544049	5.219010219	82.29619503	1.17E-19	3.57E-18
PA14_13460	PA14_RS05415	1.339961105	4.613879731	14.9471875	0.000110563	0.000283795
PA14_13500	PA14_RS05430	1.221848348	5.141875992	34.7680041	3.71E-09	2.02E-08
PA14_13520	PA14_RS05440	1.778085328	4.51478119	46.61785339	8.63E-12	7.16E-11
PA14_13530	PA14_RS05445	1.390701495	4.743462038	42.60947082	6.68E-11	4.79E-10
PA14_13610	PA14_RS05475	1.072795526	4.320443587	17.91616009	2.31E-05	6.66E-05
PA14_13650	PA14_RS05490	1.474862839	4.592790749	41.98844538	9.18E-11	6.45E-10
PA14_13660	PA14_RS05495	2.877660673	3.768432785	66.5384838	3.43E-16	5.75E-15
PA14_13680	PA14_RS05505	2.36671832	3.561341698	68.71877219	1.14E-16	2.04E-15
PA14_13720	PA14_RS05520	2.098511566	4.236317476	50.88183464	9.81E-13	9.70E-12
PA14_13810	PA14_RS05555	1.534196313	1.682296987	16.57854992	4.67E-05	0.000127862
PA14_13840	PA14_RS05565	1.109107969	2.306266851	11.37968923	0.000742515	0.00164655
PA14_13850	PA14_RS05570	1.433887116	3.290625822	26.81966885	2.23E-07	9.12E-07
PA14_14020	PA14_RS05615	1.528516579	4.626573739	40.94407646	1.57E-10	1.06E-09
PA14_14280	PA14_RS05700	2.36481676	6.818281753	74.92363483	4.89E-18	1.09E-16
PA14_14320	PA14_RS05720	1.317491772	4.137987764	26.97761828	2.06E-07	8.46E-07
PA14_14360	PA14_RS05740	1.091048984	6.562662391	27.72830202	1.40E-07	5.89E-07
PA14_14460	PA14_RS05780	1.371175293	5.720559483	42.62941667	6.62E-11	4.75E-10
PA14_14540	PA14_RS30145	2.557489644	8.940585156	5.072538199	0.024307766	0.038903292
PA14_14550	PA14_RS30150	2.541400157	11.24662807	5.883684102	0.015281814	0.025700008
PA14_14600	PA14_RS05830	-1.366361883	5.860887569	42.74199786	6.25E-11	4.51E-10
PA14_14610	PA14_RS05835	-3.110200823	5.703323789	178.4003066	1.08E-40	3.88E-38
PA14_14710	PA14_RS05870	-1.258420355	8.90100327	20.71309654	5.33E-06	1.71E-05
PA14_14975	PA14_RS05965	1.110077902	6.57332728	29.84059487	4.69E-08	2.13E-07
PA14_15090	PA14_RS06005	1.204718188	6.033575559	24.73980875	6.56E-07	2.48E-06
PA14_15100	PA14_RS06010	1.686816691	7.768734568	35.54631084	2.49E-09	1.40E-08
PA14_15120	PA14_RS06020	-1.317639386	7.812597739	32.14943875	1.43E-08	7.07E-08
PA14_15150	PA14_RS06035	2.217895137	7.862598164	59.62731836	1.15E-14	1.49E-13
PA14_15160	PA14_RS06040	2.599356907	5.119678262	64.31925555	1.06E-15	1.60E-14
PA14_15200	PA14_RS06055	1.564336767	4.714796855	15.7496961	7.23E-05	0.000190668
PA14_15230	PA14_RS06065	1.021441184	5.391255524	24.24591328	8.48E-07	3.15E-06
PA14_15240	PA14_RS06070	1.800866178	2.820186218	32.84652063	9.97E-09	5.09E-08
PA14_15260	PA14_RS06080	1.030635621	2.792744927	12.80598677	0.000345512	0.000810107
PA14_15270	PA14_RS06085	2.568197332	3.153919878	31.19616187	2.33E-08	1.11E-07
PA14_15450	PA14_RS06165	1.358678754	4.362463892	26.80397454	2.25E-07	9.19E-07
PA14_15475	PA14_RS06180	-1.550051312	4.178766716	49.53489426	1.95E-12	1.83E-11
PA14_15530	PA14_RS06205	1.894372597	2.721472965	39.52125243	3.25E-10	2.09E-09
PA14_15590	PA14_RS06240	-1.33047943	8.305411665	28.12525883	1.14E-07	4.86E-07
PA14_15710	PA14_RS06295	2.49139234	4.297582903	47.26561962	6.20E-12	5.27E-11
PA14_15770	PA14_RS06310	-1.238449077	4.823991184	24.24230306	8.49E-07	3.15E-06
PA14_15790	PA14_RS06320	1.637610765	6.236399928	48.06792829	4.12E-12	3.61E-11
PA14_15810	PA14_RS06325	2.086054591	4.305134821	62.35689049	2.87E-15	4.05E-14
PA14_15890	PA14_RS06365	1.174168364	5.663897913	24.2916101	8.28E-07	3.08E-06
PA14_15910	PA14_RS06370	2.170378646	4.420335668	48.25197969	3.75E-12	3.32E-11
PA14_15920	PA14_RS06375	1.212514295	4.551711913	31.60578654	1.89E-08	9.16E-08
PA14_15940	PA14_RS06385	-2.070549569	4.679878109	73.04639891	1.27E-17	2.64E-16
PA14_16020	PA14_RS06420	-1.581642758	6.470018506	63.70776559	1.44E-15	2.13E-14
PA14_16050	PA14_RS06435	-1.418783697	6.71416787	53.16218712	3.07E-13	3.24E-12
PA14_16100	PA14_RS06450	1.181758167	8.025020032	17.48544683	2.90E-05	8.19E-05
PA14_16190	PA14_RS06485	1.117748925	8.497448668	17.45465556	2.94E-05	8.31E-05
PA14_16250	PA14_RS06505	-2.490411236	14.18286007	63.82637317	1.36E-15	2.01E-14
PA14_16290	PA14_RS06525	-1.188420674	5.701348718	29.91235503	4.52E-08	2.06E-07
PA14_16310	PA14_RS06535	1.367900583	6.449822215	38.42619633	5.69E-10	3.54E-09
PA14_16430	PA14_RS06585	-1.181734379	7.507791696	28.325427	1.03E-07	4.41E-07
PA14_16450	PA14_RS06595	-1.455385919	5.377792451	55.31106038	1.03E-13	1.16E-12
PA14_16460	PA14_RS06600	-1.551212661	4.421136939	44.27101075	2.86E-11	2.17E-10
PA14_16530	PA14_RS06625	-1.588204126	5.348056324	64.00083974	1.24E-15	1.85E-14
PA14_16600	PA14_RS06650	1.157381106	6.988535615	23.93801199	9.95E-07	3.63E-06
PA14_16620	PA14_RS06660	1.130282135	5.134739695	26.02888262	3.36E-07	1.34E-06
PA14_16630	PA14_RS06665	-1.494648586	7.994911733	24.73255261	6.59E-07	2.49E-06
PA14_16640	PA14_RS06670	-1.279938879	8.442517028	21.68840065	3.21E-06	1.08E-05
PA14_16680	PA14_RS06685	-1.593159628	7.256150043	57.77242878	2.94E-14	3.57E-13
PA14_16690	PA14_RS06690	1.634738331	7.984740359	39.10913323	4.01E-10	2.55E-09
PA14_16720	PA14_RS06705	3.934142691	7.10294067	145.3780684	1.78E-33	3.28E-31
PA14_16770	PA14_RS06725	1.23160276	4.273119741	27.33410566	1.71E-07	7.16E-07
PA14_16780	PA14_RS06730	1.842595214	5.662847993	65.595612	5.54E-16	8.74E-15
PA14_16800	PA14_RS06740	1.687048755	5.737521282	47.15915849	6.55E-12	5.55E-11
PA14_16820	PA14_RS06745	1.30238743	7.65393951	26.28503025	2.95E-07	1.18E-06
PA14_16830	PA14_RS06750	1.930531382	6.727883576	61.71337726	3.97E-15	5.51E-14
PA14_16870	PA14_RS06765	1.021008243	4.911205012	23.82704857	1.05E-06	3.83E-06
PA14_16920	PA14_RS06785	1.53827559	5.831096688	41.83910716	9.91E-11	6.91E-10
PA14_16970	PA14_RS06805	-1.473510921	4.920995248	36.26058405	1.73E-09	1.00E-08
PA14_16980	PA14_RS06810	1.518561984	6.023871388	43.85410458	3.54E-11	2.64E-10
PA14_17000	PA14_RS06820	1.006679665	1.892120553	8.790689053	0.003027719	0.005980266
PA14_17050	PA14_RS06840	-1.816120219	7.70210811	61.49462055	4.44E-15	6.13E-14
PA14_17060	PA14_RS06845	-1.011809582	8.624110604	14.46488501	0.000142797	0.000357648
PA14_17080	PA14_RS06855	1.064560386	7.328897079	23.19824428	1.46E-06	5.22E-06
PA14_17100	PA14_RS06860	-2.30006399	6.904575044	60.79226966	6.34E-15	8.55E-14
PA14_17130	PA14_RS06875	1.321311791	8.118956825	26.86212393	2.18E-07	8.95E-07
PA14_17250	PA14_RS06920	-1.035899712	6.32033977	29.67530763	5.11E-08	2.30E-07
PA14_17280	PA14_RS06935	2.462909251	6.937653093	78.012589	1.02E-18	2.57E-17
PA14_17340	PA14_RS06960	1.50258236	4.465656966	30.33352917	3.64E-08	1.68E-07
PA14_17350	PA14_RS06965	-1.556341517	3.890787495	38.15711014	6.53E-10	4.02E-09
PA14_17440	PA14_RS06995	1.371581459	7.216377566	33.4630529	7.26E-09	3.81E-08
PA14_17470	PA14_RS07010	1.659557966	12.0049735	13.02131795	0.000307965	0.000728033
PA14_17490	PA14_RS07020	-1.625587075	5.464120829	47.58563395	5.27E-12	4.54E-11
PA14_17520	PA14_RS07035	1.1734728	5.852496528	24.00908666	9.59E-07	3.51E-06
PA14_17540	PA14_RS07045	1.058295287	5.569744277	25.46411924	4.51E-07	1.76E-06
PA14_17700	PA14_RS07120	-2.013643892	4.907387708	38.02394203	6.99E-10	4.29E-09
PA14_17720	PA14_RS07130	1.135964852	6.961127197	16.46751209	4.95E-05	0.000134928
PA14_17780	PA14_RS07150	1.754215235	5.311438646	59.13534155	1.47E-14	1.88E-13
PA14_17810	PA14_RS07160	1.811628414	4.559598329	42.85414519	5.90E-11	4.27E-10
PA14_17820	PA14_RS07165	1.673562878	2.674617658	18.2933824	1.89E-05	5.55E-05
PA14_17850	PA14_RS07170	1.762630557	1.368500308	18.40052647	1.79E-05	5.27E-05
PA14_17860	PA14_RS07175	1.080170941	4.420347925	21.02910888	4.52E-06	1.47E-05
PA14_17880	PA14_RS07180	4.029526741	4.535059538	174.3650465	8.24E-40	2.72E-37
PA14_17980	PA14_RS07220	1.127246762	7.997821137	13.23683478	0.000274501	0.000654325
PA14_18020	PA14_RS07235	1.983087722	7.074069884	21.34518137	3.84E-06	1.26E-05
PA14_18050	PA14_RS07245	1.218269898	7.828284894	18.44482579	1.75E-05	5.15E-05
PA14_18070	PA14_RS07255	1.357350018	4.288730304	35.2299411	2.93E-09	1.62E-08
PA14_18090	PA14_RS07265	2.23407659	5.768812619	75.82778942	3.10E-18	7.12E-17
PA14_18150	PA14_RS07290	1.587581447	6.77131295	49.14216084	2.38E-12	2.19E-11
PA14_18160	PA14_RS07295	1.035407812	5.182690913	23.33972293	1.36E-06	4.87E-06
PA14_18180	PA14_RS07300	-1.141853684	1.868216328	8.984718781	0.002722467	0.005425988
PA14_18200	PA14_RS07305	2.03971876	5.420521177	70.74652149	4.06E-17	7.76E-16
PA14_18210	PA14_RS07315	2.807295392	4.635573525	107.3999756	3.64E-25	2.27E-23
PA14_18250	PA14_RS07325	1.943057913	5.068822547	71.60715939	2.63E-17	5.19E-16
PA14_18260	PA14_RS07330	2.029882972	4.141019784	50.88038873	9.82E-13	9.70E-12
PA14_18275	PA14_RS07335	1.790311809	4.182481768	52.87495405	3.55E-13	3.70E-12
PA14_18320	PA14_RS07350	1.5443758	3.147875637	21.37461042	3.78E-06	1.25E-05
PA14_18330	PA14_RS07355	1.982325976	5.24092407	58.09600453	2.50E-14	3.08E-13
PA14_18340	PA14_RS07360	2.273915306	4.581122734	63.94147052	1.28E-15	1.90E-14
PA14_18450	PA14_RS07395	-1.147804542	4.051280221	23.83654038	1.05E-06	3.81E-06
PA14_18520	PA14_RS07420	2.008482744	3.911952715	39.8003055	2.81E-10	1.82E-09
PA14_18620	PA14_RS07455	2.272793624	6.50416257	72.31226535	1.84E-17	3.73E-16
PA14_18640	PA14_RS07465	1.264573456	5.431598548	32.71320188	1.07E-08	5.41E-08
PA14_18650	PA14_RS07470	-2.279175953	7.680806399	68.07031074	1.58E-16	2.78E-15
PA14_18660	PA14_RS07475	2.076213147	6.378774327	73.2767817	1.13E-17	2.36E-16
PA14_18760	PA14_RS07520	1.067632325	3.717321302	19.86943951	8.29E-06	2.57E-05
PA14_18790	PA14_RS07530	1.668176513	3.415174766	27.179079	1.85E-07	7.69E-07
PA14_18800	PA14_RS07535	-3.483069322	8.03080911	90.08037702	2.29E-21	8.51E-20
PA14_18830	PA14_RS07550	1.510742025	5.322359858	53.55166371	2.52E-13	2.68E-12
PA14_18880	PA14_RS07570	-1.880518527	4.542801942	70.22306538	5.30E-17	9.95E-16
PA14_18920	PA14_RS07590	1.042364913	5.1659381	19.83621075	8.44E-06	2.61E-05
PA14_18930	PA14_RS07595	1.142690144	4.290176072	20.03724984	7.59E-06	2.37E-05
PA14_18960	PA14_RS07605	1.719294668	5.994675728	64.36036007	1.04E-15	1.58E-14
PA14_19110	PA14_RS07655	2.250726189	10.9479521	43.93691365	3.39E-11	2.54E-10
PA14_19130	PA14_RS07665	-1.024997333	8.470973669	11.91389491	0.000557168	0.001260947
PA14_19205	PA14_RS07695	2.0369176	4.49621035	78.91181843	6.49E-19	1.68E-17
PA14_19270	PA14_RS07710	1.013946028	4.252138551	21.36759084	3.79E-06	1.25E-05
PA14_19320	PA14_RS07725	1.725270671	5.713512391	48.28879866	3.68E-12	3.27E-11
PA14_19340	PA14_RS07735	1.088112973	6.323981588	26.78810932	2.27E-07	9.26E-07
PA14_19390	PA14_RS07760	1.060417949	5.324878538	23.34072563	1.36E-06	4.87E-06
PA14_19400	PA14_RS07765	1.796864435	4.813099151	37.01679363	1.17E-09	6.99E-09
PA14_19410	PA14_RS07770	-1.052809192	6.569286623	24.9904132	5.76E-07	2.20E-06
PA14_19430	PA14_RS07775	-1.119230996	4.346564803	20.91295407	4.81E-06	1.55E-05
PA14_19480	PA14_RS07790	-1.053578765	6.602489148	19.8464073	8.39E-06	2.60E-05
PA14_19490	PA14_RS07795	-1.935219244	8.387309069	8.007690737	0.00465791	0.008831681
PA14_19510	PA14_RS07805	1.925326599	4.144488902	17.89477254	2.33E-05	6.72E-05
PA14_19520	PA14_RS07810	1.545197147	4.715093217	6.021201795	0.014135018	0.023954256
PA14_19530	PA14_RS07815	1.942158805	5.430604798	13.20303654	0.000279496	0.000665677
PA14_19540	PA14_RS07820	1.326974128	5.394437242	18.84602086	1.42E-05	4.23E-05
PA14_19560	PA14_RS07825	2.013293092	5.100618051	7.09130065	0.007745901	0.014000796
PA14_19620	PA14_RS07855	-1.259989307	5.554364909	32.08863286	1.47E-08	7.29E-08
PA14_19670	PA14_RS07880	2.281459247	4.873016202	61.51963028	4.38E-15	6.06E-14
PA14_19710	PA14_RS07900	1.250721817	4.49483819	32.41171014	1.25E-08	6.26E-08
PA14_19730	PA14_RS07910	1.062891506	5.098117063	17.7663596	2.50E-05	7.16E-05
PA14_19740	PA14_RS07915	2.514163439	6.942786293	91.29076123	1.24E-21	4.77E-20
PA14_19750	PA14_RS07920	1.281591251	4.512166315	29.84650665	4.68E-08	2.12E-07
PA14_19830	PA14_RS07940	1.542567151	4.840336321	39.51832899	3.25E-10	2.09E-09
PA14_19850	PA14_RS07945	2.04233317	4.848666229	70.93252732	3.70E-17	7.11E-16
PA14_19860	PA14_RS07950	2.25828103	6.342679141	52.76240852	3.76E-13	3.91E-12
PA14_19900	PA14_RS07960	1.198323914	7.434904968	20.24646566	6.81E-06	2.14E-05
PA14_19910	PA14_RS07965	1.594304157	7.556583169	32.56938261	1.15E-08	5.81E-08
PA14_19920	PA14_RS07970	1.772569194	7.071690565	54.03267827	1.97E-13	2.13E-12
PA14_19930	PA14_RS07975	2.286615246	6.454001296	70.43633662	4.75E-17	8.96E-16
PA14_19940	PA14_RS07980	2.527406795	6.869537314	80.64113489	2.71E-19	7.60E-18
PA14_19960	PA14_RS07990	1.786285857	5.474979831	46.6525276	8.48E-12	7.06E-11
PA14_20000	PA14_RS08005	3.211118785	7.892969512	61.78207886	3.84E-15	5.35E-14
PA14_20020	PA14_RS08015	1.962423507	11.62730511	14.18967903	0.000165275	0.000409115
PA14_20030	PA14_RS08020	2.797412642	6.069844085	52.59000351	4.11E-13	4.24E-12
PA14_20040	PA14_RS08025	3.68459259	7.851793651	73.87780263	8.31E-18	1.78E-16
PA14_20050	PA14_RS08030	2.218212173	6.485830997	75.05782559	4.57E-18	1.02E-16
PA14_20080	PA14_RS08045	1.02386294	4.838617745	20.53518991	5.85E-06	1.86E-05
PA14_20100	PA14_RS08050	1.856364277	5.746457491	75.78850647	3.16E-18	7.21E-17
PA14_20150	PA14_RS08075	1.90903911	2.823177707	35.48232769	2.57E-09	1.44E-08
PA14_20180	PA14_RS08085	3.087199307	4.295917755	79.39771241	5.08E-19	1.35E-17
PA14_20260	PA14_RS08115	1.191419201	3.904253597	23.82049735	1.06E-06	3.84E-06
PA14_20290	PA14_RS08130	-2.197438866	10.15022893	59.58642135	1.17E-14	1.52E-13
PA14_20360	PA14_RS08155	2.019670646	3.263998154	40.05175985	2.47E-10	1.62E-09
PA14_20370	PA14_RS08160	2.880849461	4.915191368	125.7273521	3.53E-29	4.49E-27
PA14_20380	PA14_RS08165	2.12827344	4.044667865	68.02145332	1.62E-16	2.83E-15
PA14_20400	PA14_RS08175	1.011458294	2.711756462	11.94334695	0.000548429	0.001243134
PA14_20420	PA14_RS08180	1.426871585	1.950923413	17.19497938	3.37E-05	9.44E-05
PA14_20430	PA14_RS08185	1.820154684	4.983556999	39.60585064	3.11E-10	2.00E-09
PA14_20440	PA14_RS08190	2.1854166	5.4896672	66.90701946	2.85E-16	4.80E-15
PA14_20460	PA14_RS08200	-2.096798481	6.340301625	40.80882633	1.68E-10	1.13E-09
PA14_20470	PA14_RS08205	-2.260979041	6.174759782	48.32217843	3.62E-12	3.22E-11
PA14_20480	PA14_RS08210	-3.555924798	7.173108532	116.5008409	3.69E-27	2.90E-25
PA14_20510	PA14_RS30215	-1.175652394	5.495425489	22.1545323	2.52E-06	8.60E-06
PA14_20530	PA14_RS08245	-1.054434693	5.885968785	6.44894329	0.011101835	0.019293481
PA14_20570	PA14_RS08260	1.960147157	7.624956029	45.84530097	1.28E-11	1.03E-10
PA14_20580	PA14_RS08265	1.205559343	7.094639319	17.21006912	3.35E-05	9.37E-05
PA14_20600	PA14_RS08275	-1.560288029	6.169855274	61.31339654	4.87E-15	6.64E-14
PA14_20610	PA14_RS08280	-2.531551042	8.361082014	78.53980169	7.84E-19	2.00E-17
PA14_20620	PA14_RS08285	2.287128409	4.732135389	49.5784343	1.91E-12	1.79E-11
PA14_20640	PA14_RS08295	1.7802108	3.069167178	35.51060083	2.54E-09	1.42E-08
PA14_20650	PA14_RS08300	2.246014415	5.690099129	85.00862566	2.97E-20	9.78E-19
PA14_20670	PA14_RS08305	1.059981463	8.203360892	16.85318075	4.04E-05	0.000112078
PA14_20690	PA14_RS08315	1.91727408	7.73379477	50.64728557	1.11E-12	1.08E-11
PA14_20720	PA14_RS08325	-1.10477435	6.400011584	32.96034842	9.41E-09	4.83E-08
PA14_20730	PA14_RS08330	-1.708909367	6.949433228	59.27907692	1.37E-14	1.76E-13
PA14_20770	PA14_RS08350	-1.244910422	8.847332852	25.16590021	5.26E-07	2.03E-06
PA14_20840	PA14_RS08375	-1.551089159	6.38929064	59.68973192	1.11E-14	1.45E-13
PA14_20850	PA14_RS08380	-1.052039738	6.152814752	30.77023867	2.90E-08	1.36E-07
PA14_20920	PA14_RS08410	1.285558397	5.406234895	29.20955281	6.50E-08	2.88E-07
PA14_20940	PA14_RS08415	-1.764028082	1.497326711	24.3436439	8.06E-07	3.00E-06
PA14_20960	PA14_RS08425	-1.165784411	2.549683059	18.72439729	1.51E-05	4.49E-05
PA14_20980	PA14_RS08435	2.57860202	5.131505771	53.01990128	3.30E-13	3.47E-12
PA14_21020	PA14_RS08450	1.741876642	8.038271887	37.41489863	9.55E-10	5.75E-09
PA14_21030	PA14_RS08455	-1.49581216	9.232894626	22.48874141	2.11E-06	7.31E-06
PA14_21080	PA14_RS08480	2.0760223	4.602021078	53.2184	2.98E-13	3.15E-12
PA14_21120	PA14_RS08495	-4.20508121	5.951615605	340.7324005	4.42E-76	5.06E-73
PA14_21160	PA14_RS08515	2.928277264	5.073055809	114.6007761	9.62E-27	6.89E-25
PA14_21210	PA14_RS08535	-1.272746111	7.320720704	38.99635482	4.25E-10	2.70E-09
PA14_21220	PA14_RS08540	-1.243113668	11.53786195	20.33755847	6.49E-06	2.05E-05
PA14_21280	PA14_RS08565	1.011231951	6.523297184	22.26720661	2.37E-06	8.16E-06
PA14_21450	PA14_RS08625	-1.033863585	2.801806449	11.28195299	0.000782642	0.001726877
PA14_21460	PA14_RS08630	1.661129142	3.472735798	29.05730655	7.03E-08	3.09E-07
PA14_21470	PA14_RS31380	-1.321061807	1.957102397	18.89474853	1.38E-05	4.14E-05
PA14_21480	PA14_RS08635	-2.221905627	3.316277996	51.14589994	8.57E-13	8.54E-12
PA14_21550	PA14_RS08670	1.079455022	7.549189765	19.32655604	1.10E-05	3.35E-05
PA14_21560	PA14_RS08675	1.370963734	5.618354657	23.26711261	1.41E-06	5.05E-06
PA14_21570	PA14_RS08680	1.179411421	4.933534887	20.49926258	5.97E-06	1.90E-05
PA14_21580	PA14_RS08685	1.23413522	4.436868482	30.4018897	3.51E-08	1.63E-07
PA14_21670	PA14_RS08730	-2.439004105	3.965611542	86.48279697	1.41E-20	4.83E-19
PA14_21690	PA14_RS08740	1.694679482	8.111512851	37.73243442	8.11E-10	4.95E-09
PA14_21700	PA14_RS08745	1.332329839	8.547953311	25.61742107	4.16E-07	1.63E-06
PA14_21710	PA14_RS08750	1.197152702	6.999896529	27.02233832	2.01E-07	8.29E-07
PA14_21720	PA14_RS08755	1.029203204	5.136281329	25.25820758	5.01E-07	1.94E-06
PA14_21760	PA14_RS08770	-2.347859376	8.008924466	54.45402548	1.59E-13	1.74E-12
PA14_21770	PA14_RS08775	-1.087890101	4.094700016	20.08243944	7.42E-06	2.32E-05
PA14_21780	PA14_RS08780	1.236205146	4.82234191	23.83093099	1.05E-06	3.82E-06
PA14_21790	PA14_RS08785	1.720579767	6.201019866	35.51185822	2.54E-09	1.42E-08
PA14_21820	PA14_RS08800	-1.534856882	6.869983895	49.42255073	2.06E-12	1.93E-11
PA14_21860	PA14_RS08825	3.221061418	6.703439799	102.7311295	3.84E-24	2.13E-22
PA14_21880	PA14_RS08835	-1.488469468	9.236249729	29.6385598	5.21E-08	2.34E-07
PA14_21960	PA14_RS08870	-1.238975663	6.162315167	41.76564792	1.03E-10	7.13E-10
PA14_21970	PA14_RS08875	1.134009109	5.872798873	23.68818311	1.13E-06	4.10E-06
PA14_21980	PA14_RS08880	2.357722656	6.918114975	89.47737014	3.10E-21	1.13E-19
PA14_22080	PA14_RS08935	-1.237847789	7.763819906	21.94542982	2.81E-06	9.48E-06
PA14_22100	PA14_RS30260	-1.480779622	2.426182936	20.22899386	6.87E-06	2.16E-05
PA14_22160	PA14_RS08985	-1.777862459	0.885714163	17.36888547	3.08E-05	8.67E-05
PA14_22230	PA14_RS09000	-1.24755099	2.455271767	6.65617799	0.009881263	0.017426069
PA14_22240	PA14_RS30280	-2.201829177	2.966874682	42.08876913	8.72E-11	6.16E-10
PA14_22310	PA14_RS09030	-1.38328785	7.593989228	27.68959934	1.42E-07	6.00E-07
PA14_22370	PA14_RS09055	1.477549287	7.303294433	41.06727764	1.47E-10	9.97E-10
PA14_22490	PA14_RS09105	-1.214734321	3.154139664	16.76454142	4.23E-05	0.00011704
PA14_22500	PA14_RS09110	-1.008174704	3.607625835	19.61643999	9.47E-06	2.91E-05
PA14_22560	PA14_RS09140	1.41390199	5.056190378	33.21969035	8.23E-09	4.27E-08
PA14_22580	PA14_RS09150	1.119268866	4.560517092	17.50931739	2.86E-05	8.11E-05
PA14_22600	PA14_RS09160	1.182531086	4.516934975	16.27948548	5.47E-05	0.000147456
PA14_22650	PA14_RS09180	1.521134197	7.276102272	44.7165014	2.28E-11	1.77E-10
PA14_22710	PA14_RS09210	1.535322575	6.435487862	45.58644422	1.46E-11	1.16E-10
PA14_22720	PA14_RS09215	1.862246045	5.847154733	78.46748046	8.13E-19	2.07E-17
PA14_22730	PA14_RS09220	1.184730854	5.160957183	24.69203034	6.73E-07	2.53E-06
PA14_22800	PA14_RS09245	-1.215441558	6.086437853	25.02744871	5.65E-07	2.16E-06
PA14_22860	PA14_RS09265	1.051123791	5.26087663	9.656708822	0.001886613	0.00388584
PA14_22890	PA14_RS09280	-1.229395418	8.660677481	24.30541906	8.22E-07	3.06E-06
PA14_22980	PA14_RS09305	-1.499909214	9.702049983	29.28562833	6.25E-08	2.78E-07
PA14_23050	PA14_RS09330	1.329015526	8.709091201	22.03683012	2.67E-06	9.08E-06
PA14_23070	PA14_RS09340	-2.356972699	8.496173029	96.49106788	8.96E-23	4.21E-21
PA14_23110	PA14_RS09360	-1.401608366	6.421995814	51.08761882	8.83E-13	8.78E-12
PA14_23130	PA14_RS09370	1.192998756	6.566628448	29.15413587	6.68E-08	2.96E-07
PA14_23170	PA14_RS09380	1.733942691	4.632290426	50.42216285	1.24E-12	1.20E-11
PA14_23190	PA14_RS09385	1.017360237	3.693033973	13.37300284	0.000255272	0.000612055
PA14_23330	PA14_RS09445	-1.342651004	10.50093324	23.51175988	1.24E-06	4.47E-06
PA14_23340	PA14_RS09450	2.000657186	12.00000343	42.4280925	7.33E-11	5.22E-10
PA14_23420	PA14_RS09485	-1.044841096	9.621572481	7.979621587	0.004730683	0.008948927
PA14_23430	PA14_RS09490	-1.119234286	8.256261669	9.606122293	0.001939297	0.003984324
PA14_23440	PA14_RS29915	-1.097413249	8.367615542	6.888267177	0.008676334	0.015496738
PA14_23480	PA14_RS09505	-1.619781211	6.322969785	52.36041401	4.62E-13	4.74E-12
PA14_23520	PA14_RS09525	1.627790677	7.2649189	50.6396226	1.11E-12	1.08E-11
PA14_23530	PA14_RS09530	1.272855772	4.494424057	34.56029388	4.13E-09	2.23E-08
PA14_23610	PA14_RS09570	1.431149643	5.409012349	41.01213269	1.51E-10	1.02E-09
PA14_23640	PA14_RS09585	1.189166099	5.936402636	29.28933719	6.23E-08	2.77E-07
PA14_23650	PA14_RS09590	1.406134404	6.568266007	40.9720203	1.54E-10	1.04E-09
PA14_23690	PA14_RS09605	1.718478593	5.056359977	67.90158153	1.72E-16	2.97E-15
PA14_23700	PA14_RS09610	1.301984209	6.271875269	38.82166118	4.64E-10	2.93E-09
PA14_23760	PA14_RS09630	1.229573151	7.009565654	27.00594485	2.03E-07	8.35E-07
PA14_23770	PA14_RS09635	1.804764641	4.257864986	28.7930295	8.05E-08	3.52E-07
PA14_23810	PA14_RS09650	1.678902313	6.394797541	50.22079855	1.37E-12	1.31E-11
PA14_23950	PA14_RS09700	1.637569821	6.475449214	42.03948079	8.94E-11	6.30E-10
PA14_23970	PA14_RS09705	-1.13839736	8.390144336	23.57455389	1.20E-06	4.34E-06
PA14_24020	PA14_RS09725	-1.309369708	6.724953947	30.31802923	3.67E-08	1.69E-07
PA14_24040	PA14_RS09730	2.011985478	5.734316253	56.1880043	6.59E-14	7.62E-13
PA14_24050	PA14_RS09735	1.911043115	5.910180728	54.45420511	1.59E-13	1.74E-12
PA14_24060	PA14_RS09740	1.231322835	5.1684855	28.79964622	8.03E-08	3.51E-07
PA14_24080	PA14_RS09750	1.913359907	7.571526701	46.21865564	1.06E-11	8.63E-11
PA14_24100	PA14_RS09755	3.175236225	6.841530027	125.4634072	4.03E-29	5.02E-27
PA14_24140	PA14_RS09775	2.291264286	9.377327401	42.61585783	6.66E-11	4.78E-10
PA14_24150	PA14_RS09780	2.25972113	7.098664947	91.36955648	1.19E-21	4.61E-20
PA14_24190	PA14_RS09795	2.203168173	5.411306621	86.43934592	1.44E-20	4.91E-19
PA14_24245	PA14_RS09820	-2.401631011	5.530625058	100.9287317	9.54E-24	5.06E-22
PA14_24390	PA14_RS09880	1.065129202	5.102094505	23.94313114	9.92E-07	3.62E-06
PA14_24400	PA14_RS09885	1.31200868	4.372010751	26.01732544	3.38E-07	1.35E-06
PA14_24410	PA14_RS09890	1.554215876	2.456806291	22.87353391	1.73E-06	6.09E-06
PA14_24420	PA14_RS09895	1.28186558	5.595486646	27.15579238	1.88E-07	7.77E-07
PA14_24445	PA14_RS09910	-1.207440637	9.603468806	18.26323105	1.92E-05	5.64E-05
PA14_24480	PA14_RS09915	2.604401233	7.454277565	64.14067356	1.16E-15	1.74E-14
PA14_24490	PA14_RS09920	2.744575258	7.033184615	63.67359317	1.47E-15	2.16E-14
PA14_24500	PA14_RS09925	3.484702878	5.171286942	79.22828126	5.53E-19	1.46E-17
PA14_24510	PA14_RS09930	2.027633894	5.891887868	26.39401804	2.78E-07	1.12E-06
PA14_24530	PA14_RS09935	2.730255881	4.799034972	85.20525396	2.69E-20	9.01E-19
PA14_24550	PA14_RS09940	1.478662823	5.1451644	24.02257681	9.52E-07	3.49E-06
PA14_24570	PA14_RS09950	1.007896561	2.575208258	11.9517297	0.000545967	0.001239024
PA14_24600	PA14_RS09965	-1.055190249	4.964684672	17.93612027	2.28E-05	6.60E-05
PA14_24700	PA14_RS10005	-1.611918335	5.612805738	67.69632745	1.91E-16	3.28E-15
PA14_24760	PA14_RS10030	-1.714864558	6.508251609	58.00737667	2.61E-14	3.20E-13
PA14_24770	PA14_RS10035	-3.432119476	7.763437308	171.1462175	4.16E-39	1.25E-36
PA14_24810	PA14_RS10050	1.452592872	4.853321501	38.88194272	4.50E-10	2.84E-09
PA14_24820	PA14_RS10055	1.556285379	4.709086118	49.18018871	2.33E-12	2.15E-11
PA14_24860	PA14_RS10075	-1.416717718	7.980785363	21.21831994	4.10E-06	1.34E-05
PA14_24880	PA14_RS10085	-2.99639585	9.766110403	122.7934313	1.55E-28	1.61E-26
PA14_24890	PA14_RS10090	1.513809451	5.273926886	42.52830996	6.97E-11	4.98E-10
PA14_24950	PA14_RS10115	2.054456194	5.218056267	76.99342929	1.72E-18	4.20E-17
PA14_25050	PA14_RS10160	2.119006859	4.621697305	81.84387283	1.47E-19	4.35E-18
PA14_25100	PA14_RS10180	-1.247259739	4.944857184	38.9867917	4.27E-10	2.70E-09
PA14_25180	PA14_RS10210	-1.524853041	9.637944315	15.93417271	6.56E-05	0.000174403
PA14_25210	PA14_RS10220	1.611140419	7.918219612	29.12053256	6.80E-08	3.00E-07
PA14_25250	PA14_RS10235	-1.594301115	8.543470337	41.98492118	9.20E-11	6.45E-10
PA14_25370	PA14_RS10280	-1.365737484	5.786905156	47.71896364	4.92E-12	4.26E-11
PA14_25410	PA14_RS10295	1.325388215	3.377367912	19.93787947	8.00E-06	2.48E-05
PA14_25480	PA14_RS10325	2.668828768	6.65859666	90.62363841	1.74E-21	6.55E-20
PA14_25530	PA14_RS10350	1.306810719	5.944269669	31.83931016	1.67E-08	8.21E-08
PA14_25710	PA14_RS10425	2.778949017	6.913327135	84.53197725	3.78E-20	1.23E-18
PA14_25770	PA14_RS10445	-1.361449997	5.53591939	32.92738344	9.57E-09	4.91E-08
PA14_25830	PA14_RS10475	1.512707428	5.245786757	48.33323958	3.60E-12	3.21E-11
PA14_25880	PA14_RS10490	1.065871008	9.246014912	14.17304519	0.000166742	0.000412214
PA14_25930	PA14_RS10510	1.164814492	1.950316198	9.538676573	0.002011868	0.004109835
PA14_25980	PA14_RS10535	1.020167273	4.548015927	23.13704286	1.51E-06	5.38E-06
PA14_25990	PA14_RS10540	1.024899964	5.785964862	10.15639822	0.001438013	0.003024641
PA14_26000	PA14_RS10545	3.418647434	6.182615873	144.3624887	2.96E-33	5.30E-31
PA14_26020	PA14_RS10555	-3.861130937	9.921811762	152.9916514	3.85E-35	8.16E-33
PA14_26050	PA14_RS10560	1.5925927	6.948523909	50.55026721	1.16E-12	1.13E-11
PA14_26110	PA14_RS10590	1.581343875	2.304958539	9.829718049	0.001717147	0.003566286
PA14_26130	PA14_RS10595	2.591059178	4.40132159	75.02696948	4.64E-18	1.03E-16
PA14_26140	PA14_RS10600	4.318680989	7.248818378	120.0734176	6.10E-28	5.72E-26
PA14_26150	PA14_RS10605	2.729649319	5.027272643	65.72998593	5.17E-16	8.27E-15
PA14_26200	PA14_RS10625	3.259775149	3.655657644	104.3402976	1.70E-24	9.76E-23
PA14_26260	PA14_RS10650	1.510905967	2.927988038	17.60951369	2.71E-05	7.71E-05
PA14_26270	PA14_RS10655	1.598790746	3.91299755	39.31929658	3.60E-10	2.30E-09
PA14_26300	PA14_RS10665	1.229726531	5.466174363	25.45477702	4.53E-07	1.77E-06
PA14_26310	PA14_RS10670	-1.791103764	4.305429824	58.01442586	2.60E-14	3.20E-13
PA14_26350	PA14_RS10685	1.424927608	7.534821546	31.34222703	2.16E-08	1.03E-07
PA14_26360	PA14_RS10690	1.9837974	6.066216194	57.43540796	3.49E-14	4.19E-13
PA14_26390	PA14_RS10695	1.804200244	5.517940885	63.62219914	1.51E-15	2.20E-14
PA14_26400	PA14_RS10700	2.663621139	3.139605757	70.11180755	5.60E-17	1.05E-15
PA14_26450	PA14_RS10710	1.084724551	3.594000512	13.31940845	0.000262673	0.000628484
PA14_26460	PA14_RS10715	2.859941682	3.803412073	68.73580508	1.13E-16	2.03E-15
PA14_26470	PA14_RS10720	1.783913747	5.167492885	46.7570465	8.04E-12	6.72E-11
PA14_26480	PA14_RS10725	2.879101853	5.042693551	112.6754379	2.54E-26	1.78E-24
PA14_26485	PA14_RS10730	1.06466742	5.415302417	14.62939783	0.000130857	0.000330198
PA14_26530	PA14_RS10745	1.035432385	4.36039385	16.22724992	5.62E-05	0.000151222
PA14_26580	PA14_RS10770	2.199954835	3.95997915	47.33633976	5.98E-12	5.11E-11
PA14_26610	PA14_RS10785	2.145394705	6.577525431	60.75386987	6.47E-15	8.70E-14
PA14_26650	PA14_RS10800	2.185382048	4.757678389	71.40465351	2.91E-17	5.69E-16
PA14_26670	PA14_RS10805	1.128093683	5.09186512	25.8902542	3.61E-07	1.43E-06
PA14_26690	PA14_RS10810	1.433984118	2.473622033	22.05127853	2.65E-06	9.02E-06
PA14_26720	PA14_RS10820	1.136239453	5.58121051	34.70856534	3.83E-09	2.08E-08
PA14_26860	PA14_RS10865	2.014163302	5.74744341	59.74207679	1.08E-14	1.42E-13
PA14_26870	PA14_RS10870	1.769647474	5.388623743	46.7721667	7.97E-12	6.68E-11
PA14_26880	PA14_RS10875	1.526175436	5.484217358	51.6525701	6.62E-13	6.69E-12
PA14_26890	PA14_RS10880	1.557726134	5.178837449	48.46197073	3.37E-12	3.02E-11
PA14_26940	PA14_RS10900	2.353819902	5.316871627	81.20030958	2.04E-19	5.80E-18
PA14_26960	PA14_RS10905	1.198809616	6.248099726	27.69105171	1.42E-07	6.00E-07
PA14_26970	PA14_RS10910	1.412216388	6.528868961	43.61344621	4.00E-11	2.97E-10
PA14_26990	PA14_RS10920	-1.433511228	8.416854757	20.73513092	5.27E-06	1.69E-05
PA14_27090	PA14_RS10945	1.896255236	3.921811861	34.17684306	5.03E-09	2.70E-08
PA14_27100	PA14_RS10950	-1.257412823	2.927034995	15.07015378	0.000103588	0.000267276
PA14_27110	PA14_RS10955	1.210305868	3.227603594	21.99701684	2.73E-06	9.24E-06
PA14_27120	PA14_RS10960	1.052172485	7.321924046	8.20812001	0.004170334	0.007994535
PA14_27140	PA14_RS10970	1.865518149	6.792698714	58.65050997	1.88E-14	2.36E-13
PA14_27150	PA14_RS10975	1.562377686	5.164235556	39.65643902	3.03E-10	1.96E-09
PA14_27200	PA14_RS11005	2.010342047	6.255808309	66.04887478	4.40E-16	7.24E-15
PA14_27210	PA14_RS11010	-1.635432756	7.447136185	50.24469371	1.36E-12	1.30E-11
PA14_27250	PA14_RS11025	1.040957466	2.717357374	9.681307553	0.001861521	0.003838298
PA14_27270	PA14_RS11030	1.320018958	4.92845006	24.39836236	7.83E-07	2.93E-06
PA14_27280	PA14_RS11035	1.155291622	5.431150322	31.59014826	1.90E-08	9.22E-08
PA14_27290	PA14_RS11040	1.894437051	1.609537397	20.68157057	5.42E-06	1.74E-05
PA14_27310	PA14_RS11045	2.141136258	6.278467377	64.08529553	1.19E-15	1.78E-14
PA14_27360	PA14_RS11060	1.447448089	4.998441277	33.64818949	6.60E-09	3.48E-08
PA14_27370	PA14_RS11065	1.368061811	4.841162841	34.8295952	3.60E-09	1.97E-08
PA14_27390	PA14_RS11070	1.0784293	4.315607769	19.64589848	9.32E-06	2.86E-05
PA14_27400	PA14_RS11075	1.399537199	4.424797645	18.79180518	1.46E-05	4.34E-05
PA14_27410	PA14_RS11080	1.835542424	3.600408087	34.82203677	3.61E-09	1.97E-08
PA14_27420	PA14_RS11085	1.430261513	2.739086063	22.71811306	1.88E-06	6.55E-06
PA14_27580	PA14_RS11160	1.180221409	6.514750129	26.30770899	2.91E-07	1.17E-06
PA14_27630	PA14_RS11185	-5.260110304	6.064791066	373.0216304	4.11E-83	7.86E-80
PA14_27640	PA14_RS11190	-3.859750449	6.535839762	383.9871855	1.69E-85	9.66E-82
PA14_27650	PA14_RS11195	-1.184163489	3.955456531	23.71423015	1.12E-06	4.05E-06
PA14_27660	PA14_RS11200	-2.244327881	1.742253399	37.68552175	8.31E-10	5.06E-09
PA14_27675	PA14_RS11210	-1.367602712	5.766689995	52.87464511	3.56E-13	3.70E-12
PA14_27690	PA14_RS11225	1.021635843	4.145865207	18.56359496	1.64E-05	4.87E-05
PA14_27720	PA14_RS11240	1.401179037	6.047429861	35.25143882	2.90E-09	1.61E-08
PA14_27755	PA14_RS11255	2.400681313	8.142968316	66.0997704	4.29E-16	7.14E-15
PA14_27800	PA14_RS11270	1.584610213	5.728643206	40.69723044	1.78E-10	1.19E-09
PA14_27810	PA14_RS11275	1.349448911	5.745587637	35.32541048	2.79E-09	1.55E-08
PA14_27870	PA14_RS11295	-2.352615281	7.26283765	113.6691465	1.54E-26	1.09E-24
PA14_27880	PA14_RS11300	1.776628579	4.168602774	38.9235542	4.41E-10	2.78E-09
PA14_27890	PA14_RS11305	1.955028428	4.022102721	48.08505879	4.08E-12	3.59E-11
PA14_27920	PA14_RS11320	-1.055020652	6.969578003	24.01838801	9.54E-07	3.50E-06
PA14_27990	PA14_RS11350	-1.380811635	7.203185713	16.73956887	4.29E-05	0.000118298
PA14_28020	PA14_RS11365	-1.111311234	2.957939991	16.90784463	3.92E-05	0.000109108
PA14_28100	PA14_RS11405	1.643332032	5.318348254	62.30290474	2.94E-15	4.15E-14
PA14_28110	PA14_RS11410	2.126322143	3.69511578	41.11588277	1.43E-10	9.74E-10
PA14_28120	PA14_RS31395	-1.329002179	5.032972841	45.60737833	1.44E-11	1.15E-10
PA14_28130	PA14_RS11420	-1.028722087	4.668723517	18.24356121	1.94E-05	5.69E-05
PA14_28150	PA14_RS11430	1.525308796	4.994942215	27.80999964	1.34E-07	5.67E-07
PA14_28180	PA14_RS11440	1.233110853	6.85658049	31.4191405	2.08E-08	9.97E-08
PA14_28200	PA14_RS11450	1.45233979	4.236300609	35.78573179	2.20E-09	1.25E-08
PA14_28210	PA14_RS11455	1.804631524	4.894996932	71.92614303	2.23E-17	4.47E-16
PA14_28240	PA14_RS11470	1.939957744	6.1336825	73.09333222	1.24E-17	2.59E-16
PA14_28290	PA14_RS11490	1.478815706	5.512659542	29.15421069	6.68E-08	2.96E-07
PA14_28410	PA14_RS11550	1.140163218	6.482422261	15.7874126	7.09E-05	0.000187226
PA14_28450	PA14_RS11570	-3.258327733	6.701441625	190.3406318	2.68E-43	1.18E-40
PA14_28490	PA14_RS11585	-2.295125439	6.485350294	128.4742774	8.84E-30	1.18E-27
PA14_28500	PA14_RS11590	-2.09086446	6.17314585	107.2287496	3.97E-25	2.44E-23
PA14_28520	PA14_RS11600	1.107739667	5.578727094	30.99835946	2.58E-08	1.22E-07
PA14_28540	PA14_RS11610	1.321619548	4.438468652	19.1520913	1.21E-05	3.64E-05
PA14_28590	PA14_RS11635	1.360077445	6.169776144	38.36585095	5.86E-10	3.64E-09
PA14_28600	PA14_RS11645	-2.007823845	10.04445582	50.67921308	1.09E-12	1.06E-11
PA14_28610	PA14_RS11650	1.66231772	6.749152415	32.88555619	9.77E-09	5.00E-08
PA14_28630	PA14_RS11660	1.506715265	5.473979544	46.31121837	1.01E-11	8.24E-11
PA14_28650	PA14_RS11665	-1.045745915	7.705938075	20.58960397	5.69E-06	1.82E-05
PA14_28670	PA14_RS11675	-1.35083681	9.59060041	21.36357861	3.80E-06	1.25E-05
PA14_28720	PA14_RS11695	1.964753544	11.79889935	32.51408321	1.18E-08	5.96E-08
PA14_28770	PA14_RS11720	-1.110503681	7.570579229	11.17531813	0.000828927	0.001818496
PA14_28800	PA14_RS11725	-1.355140229	6.085005981	29.86606283	4.63E-08	2.10E-07
PA14_28820	PA14_RS11735	-1.307821485	8.546723432	22.00172347	2.72E-06	9.23E-06
PA14_28830	PA14_RS11740	-2.021214181	8.465342261	41.4814783	1.19E-10	8.17E-10
PA14_28840	PA14_RS11745	-1.843063496	9.139066973	33.09259834	8.79E-09	4.53E-08
PA14_28895	PA14_RS11765	1.099483468	5.648417707	30.07310908	4.16E-08	1.90E-07
PA14_28910	PA14_RS11770	1.36809329	5.066132074	32.52121896	1.18E-08	5.94E-08
PA14_28930	PA14_RS11780	1.540826632	1.731174037	18.06365757	2.14E-05	6.20E-05
PA14_28970	PA14_RS11800	2.314253347	4.012360033	64.28552827	1.08E-15	1.62E-14
PA14_28980	PA14_RS11805	2.743518578	4.739558691	97.82507917	4.57E-23	2.24E-21
PA14_29020	PA14_RS11825	-2.475432904	6.596266684	148.3374305	4.00E-34	7.91E-32
PA14_29030	PA14_RS11830	1.329003287	5.480221998	33.16668085	8.46E-09	4.38E-08
PA14_29060	PA14_RS11845	1.038146977	5.258924908	23.95465804	9.86E-07	3.61E-06
PA14_29070	PA14_RS11850	1.062981695	4.938575457	21.47977081	3.58E-06	1.19E-05
PA14_29180	PA14_RS11890	1.110369323	4.933225275	25.63813256	4.12E-07	1.62E-06
PA14_29210	PA14_RS11905	2.118709573	4.606056803	83.57350284	6.14E-20	1.94E-18
PA14_29240	PA14_RS11920	-1.177128534	5.469273644	26.6994875	2.38E-07	9.67E-07
PA14_29280	PA14_RS11940	1.38034324	5.026566715	41.96991757	9.27E-11	6.48E-10
PA14_29300	PA14_RS11950	1.046096446	5.080037664	22.13749197	2.54E-06	8.66E-06
PA14_29320	PA14_RS11955	2.648650303	6.474351698	114.9453514	8.09E-27	5.87E-25
PA14_29330	PA14_RS11960	-1.811261207	7.006011058	64.173018	1.14E-15	1.71E-14
PA14_29340	PA14_RS11965	2.469476454	1.194562702	25.82618581	3.74E-07	1.47E-06
PA14_29350	PA14_RS11970	1.586540677	6.749979874	35.81555952	2.17E-09	1.23E-08
PA14_29360	PA14_RS11975	1.526019863	8.303870088	29.97812829	4.37E-08	1.99E-07
PA14_29440	PA14_RS12010	1.813577861	4.663787063	49.6733467	1.82E-12	1.72E-11
PA14_29460	PA14_RS12015	3.439485388	6.472433521	143.214489	5.28E-33	9.16E-31
PA14_29470	PA14_RS12020	1.171557582	6.491411472	8.329758646	0.003900084	0.007524311
PA14_29575	PA14_RS12075	-1.515203507	5.092789701	40.35499666	2.12E-10	1.40E-09
PA14_29590	PA14_RS12080	-1.321319368	7.637975192	20.16749351	7.09E-06	2.22E-05
PA14_29620	PA14_RS12090	1.93944668	6.648293545	58.68782249	1.85E-14	2.32E-13
PA14_29660	PA14_RS12105	1.162282273	4.684994474	19.88551288	8.22E-06	2.55E-05
PA14_29690	PA14_RS12120	1.769610669	4.168334221	35.30243854	2.82E-09	1.57E-08
PA14_29730	PA14_RS12135	1.054891622	6.271714633	21.62180791	3.32E-06	1.11E-05
PA14_29820	PA14_RS12165	-1.144949955	6.916332515	37.05316048	1.15E-09	6.87E-09
PA14_29890	PA14_RS12190	-1.176602956	4.570375888	28.14366902	1.13E-07	4.82E-07
PA14_29920	PA14_RS12200	-1.081815149	4.826511498	21.85336331	2.94E-06	9.92E-06
PA14_29930	PA14_RS12205	-1.16607876	5.904711317	31.52650539	1.97E-08	9.51E-08
PA14_30080	PA14_RS12260	1.397639794	5.715259524	24.15945123	8.87E-07	3.27E-06
PA14_30140	PA14_RS12285	1.592454322	4.696569803	50.73705299	1.06E-12	1.04E-11
PA14_30160	PA14_RS12295	1.632564115	4.762785641	40.37079438	2.10E-10	1.40E-09
PA14_30190	PA14_RS12305	-1.632972576	10.37742309	32.79240222	1.03E-08	5.21E-08
PA14_30210	PA14_RS12315	-1.644264661	8.187650026	33.32205588	7.81E-09	4.07E-08
PA14_30260	PA14_RS12330	-1.435271788	6.68294244	40.3013681	2.18E-10	1.44E-09
PA14_30310	PA14_RS12350	-1.083099089	6.215343496	29.67506342	5.11E-08	2.30E-07
PA14_30360	PA14_RS12375	-1.286084193	6.338781086	38.16407457	6.50E-10	4.01E-09
PA14_30390	PA14_RS12390	2.28765006	5.399398211	68.30612593	1.40E-16	2.48E-15
PA14_30400	PA14_RS12395	3.053384445	5.851539579	114.9696594	7.99E-27	5.87E-25
PA14_30430	PA14_RS12410	1.050245896	5.644693005	22.55747897	2.04E-06	7.07E-06
PA14_30490	PA14_RS12435	1.367716152	4.459995758	21.63971638	3.29E-06	1.10E-05
PA14_30520	PA14_RS12445	1.729015768	4.469850085	41.52856356	1.16E-10	8.00E-10
PA14_30540	PA14_RS12450	1.634573757	5.650706659	8.132813929	0.004347123	0.008302874
PA14_30560	PA14_RS12460	1.405227651	5.361586314	30.87156008	2.76E-08	1.30E-07
PA14_30590	PA14_RS12475	1.013523046	6.988667497	21.6324306	3.30E-06	1.11E-05
PA14_30620	PA14_RS12485	-1.042058957	8.780829663	14.83920077	0.000117076	0.000298316
PA14_30690	PA14_RS12515	-1.732875012	6.565280256	59.72705906	1.09E-14	1.43E-13
PA14_30860	PA14_RS12600	1.113460857	3.065335308	14.28967913	0.000156722	0.000390305
PA14_30870	PA14_RS12605	2.180600035	6.925981975	86.51593043	1.39E-20	4.78E-19
PA14_30910	PA14_RS12625	1.192137867	4.935286478	20.13233881	7.23E-06	2.26E-05
PA14_30930	PA14_RS12635	-1.451079352	0.951210659	14.42474694	0.000145873	0.000364396
PA14_30940	PA14_RS12640	2.14123544	3.549789779	61.3181714	4.86E-15	6.64E-14
PA14_30950	PA14_RS12645	1.268948142	3.531317222	27.03801608	1.99E-07	8.23E-07
PA14_31070	PA14_RS12705	1.784972742	3.294241967	44.57042426	2.45E-11	1.88E-10
PA14_31080	PA14_RS12710	2.473616532	2.153861147	36.37228487	1.63E-09	9.47E-09
PA14_31100	PA14_RS12725	2.031845343	4.046902389	54.562381	1.51E-13	1.66E-12
PA14_31130	PA14_RS12740	2.010961631	3.352182254	23.4364643	1.29E-06	4.64E-06
PA14_31150	PA14_RS12745	1.818769002	7.863801148	9.816235355	0.00172978	0.003589921
PA14_31190	PA14_RS12765	1.429916175	3.37620845	25.10131645	5.44E-07	2.09E-06
PA14_31240	PA14_RS12785	-1.284834663	6.107102932	40.07445538	2.44E-10	1.61E-09
PA14_31290	PA14_RS12815	-3.767816189	10.53393346	118.3904798	1.42E-27	1.22E-25
PA14_31380	PA14_RS12855	-1.702961003	7.391932945	45.83767986	1.28E-11	1.03E-10
PA14_31390	PA14_RS12860	1.026200517	6.249144562	25.02795358	5.65E-07	2.16E-06
PA14_31400	PA14_RS12865	1.101114864	5.331125946	28.58164452	8.98E-08	3.89E-07
PA14_31420	PA14_RS12870	-2.214217628	5.438960601	119.8043268	6.98E-28	6.45E-26
PA14_31430	PA14_RS12875	-1.170530309	4.524259298	33.12510706	8.64E-09	4.47E-08
PA14_31450	PA14_RS31410	-1.584359634	6.225715463	57.40154334	3.55E-14	4.26E-13
PA14_31580	PA14_RS12925	1.676711259	5.918588882	26.53044053	2.59E-07	1.05E-06
PA14_31620	PA14_RS12940	1.546223007	4.546942948	38.32633804	5.98E-10	3.71E-09
PA14_31660	PA14_RS12960	-1.318054248	7.054078591	41.36842483	1.26E-10	8.64E-10
PA14_31680	PA14_RS12965	1.145085198	7.467940839	24.20626155	8.66E-07	3.20E-06
PA14_31690	PA14_RS12970	1.939863429	7.725264328	55.65056473	8.66E-14	9.84E-13
PA14_31720	PA14_RS12980	1.02239392	5.042031777	15.25719191	9.38E-05	0.000243716
PA14_31730	PA14_RS12985	1.311222284	3.223666702	20.41879837	6.22E-06	1.97E-05
PA14_31750	PA14_RS12995	-1.390832521	2.230936766	18.93911271	1.35E-05	4.05E-05
PA14_31760	PA14_RS13000	-1.379092557	3.288036412	35.1781052	3.01E-09	1.66E-08
PA14_31780	PA14_RS13010	2.006374033	5.534945904	71.39222586	2.93E-17	5.71E-16
PA14_31820	PA14_RS13025	1.277084459	4.490289748	32.53306437	1.17E-08	5.91E-08
PA14_31900	PA14_RS13050	1.124105057	6.585480901	27.00788786	2.03E-07	8.35E-07
PA14_31930	PA14_RS13060	2.123304114	2.714717712	37.00548822	1.18E-09	7.02E-09
PA14_31950	PA14_RS13065	1.337418236	5.091638009	32.80921344	1.02E-08	5.17E-08
PA14_31970	PA14_RS13075	2.097328554	2.668449553	46.54609673	8.95E-12	7.41E-11
PA14_31990	PA14_RS13080	3.029487372	4.659593932	115.6372492	5.71E-27	4.30E-25
PA14_32130	PA14_RS13110	-3.221663699	3.645804075	76.68178811	2.01E-18	4.85E-17
PA14_32140	PA14_RS13115	-2.815044142	3.652030515	49.13065407	2.39E-12	2.19E-11
PA14_32150	PA14_RS13120	-2.606169459	4.006136944	99.13331937	2.36E-23	1.20E-21
PA14_32160	PA14_RS13125	-2.376484705	5.463189572	115.2310468	7.00E-27	5.21E-25
PA14_32190	PA14_RS13130	-1.435192629	4.453790472	37.96352236	7.21E-10	4.42E-09
PA14_32200	PA14_RS13135	1.919692747	3.127396266	37.7828896	7.91E-10	4.83E-09
PA14_32220	PA14_RS13140	-1.578276564	2.916455791	14.66535854	0.000128384	0.000324908
PA14_32230	PA14_RS13145	-3.675396146	3.785115296	117.6425075	2.08E-27	1.65E-25
PA14_32240	PA14_RS13150	-1.733304921	3.410559067	43.04147306	5.36E-11	3.90E-10
PA14_32280	PA14_RS13165	-1.063410415	8.581417364	18.61948228	1.60E-05	4.74E-05
PA14_32290	PA14_RS13170	1.240595446	6.554005688	30.28736499	3.73E-08	1.72E-07
PA14_32310	PA14_RS13180	-1.677324948	6.651292067	49.63434841	1.85E-12	1.74E-11
PA14_32330	PA14_RS13185	1.541706262	7.332983831	35.42262064	2.65E-09	1.48E-08
PA14_32340	PA14_RS13190	2.176886748	2.980957647	57.5614213	3.28E-14	3.94E-13
PA14_32350	PA14_RS13195	2.459121543	3.869470485	73.67880264	9.19E-18	1.95E-16
PA14_32370	PA14_RS13205	1.394388936	4.616078195	39.23544725	3.76E-10	2.40E-09
PA14_32380	PA14_RS13210	2.179905346	4.597576177	78.79713989	6.88E-19	1.77E-17
PA14_32460	PA14_RS13245	1.644967083	3.683141205	29.40218633	5.88E-08	2.62E-07
PA14_32480	PA14_RS13255	-2.01434176	4.89113128	21.29641379	3.93E-06	1.29E-05
PA14_32500	PA14_RS13260	1.120522202	7.557150817	19.39680333	1.06E-05	3.23E-05
PA14_32540	PA14_RS13275	1.190306481	5.418512012	26.13295216	3.19E-07	1.27E-06
PA14_32570	PA14_RS13280	3.209791137	5.67462861	138.451414	5.81E-32	9.24E-30
PA14_32590	PA14_RS13290	2.302237345	6.670088143	85.54860748	2.26E-20	7.62E-19
PA14_32650	PA14_RS13315	2.019488377	2.923538423	37.52233967	9.04E-10	5.48E-09
PA14_32660	PA14_RS13320	1.310503648	3.03154363	17.3602232	3.09E-05	8.71E-05
PA14_32670	PA14_RS13325	2.131787666	3.804574094	61.03487092	5.61E-15	7.59E-14
PA14_32690	PA14_RS13330	2.316398494	3.355872862	58.89919049	1.66E-14	2.10E-13
PA14_32700	PA14_RS13335	2.388534535	4.064644093	67.04305202	2.66E-16	4.50E-15
PA14_32710	PA14_RS13340	1.553890531	7.199954329	17.6638725	2.64E-05	7.52E-05
PA14_32720	PA14_RS13345	2.719657471	7.18557735	71.75771927	2.43E-17	4.82E-16
PA14_32750	PA14_RS13355	2.341872969	4.322876526	64.4862539	9.72E-16	1.49E-14
PA14_32770	PA14_RS13360	1.691364982	7.301107564	53.99312868	2.01E-13	2.17E-12
PA14_32840	PA14_RS13400	-1.051540486	4.601668229	18.80919099	1.44E-05	4.31E-05
PA14_32905	PA14_RS13425	1.162673376	6.445228267	28.44594269	9.64E-08	4.16E-07
PA14_32930	PA14_RS13430	1.396461337	6.301010616	32.20224401	1.39E-08	6.91E-08
PA14_32940	PA14_RS13435	1.416544881	7.68528051	31.47788383	2.02E-08	9.71E-08
PA14_32970	PA14_RS13445	1.692609493	4.150087875	39.35358463	3.54E-10	2.27E-09
PA14_32985	PA14_RS13450	-5.193268774	5.785601914	381.6870547	5.34E-85	1.53E-81
PA14_33000	PA14_RS13455	-2.501023384	9.092177237	79.84920054	4.04E-19	1.10E-17
PA14_33010	PA14_RS13460	-3.096333786	6.944168872	103.032372	3.30E-24	1.85E-22
PA14_33060	PA14_RS13480	3.067493095	5.022350809	93.32603876	4.44E-22	1.88E-20
PA14_33070	PA14_RS13485	3.329903848	5.266664237	117.6481591	2.07E-27	1.65E-25
PA14_33080	PA14_RS13490	2.429898435	5.498024635	96.46039945	9.10E-23	4.24E-21
PA14_33110	PA14_RS13495	3.099369262	3.699640495	72.96438029	1.32E-17	2.73E-16
PA14_33130	PA14_RS13505	3.781531146	9.280076376	107.7452172	3.06E-25	1.92E-23
PA14_33150	PA14_RS13510	1.245096422	6.086509758	31.51939928	1.97E-08	9.54E-08
PA14_33190	PA14_RS13525	1.296018676	5.159854383	32.25666373	1.35E-08	6.75E-08
PA14_33270	PA14_RS13560	2.721624527	8.620482608	66.0926039	4.30E-16	7.14E-15
PA14_33280	PA14_RS13565	1.693218502	12.21904833	32.79891535	1.02E-08	5.19E-08
PA14_33300	PA14_RS13575	-2.114141951	5.439631251	95.98007774	1.16E-22	5.32E-21
PA14_33310	PA14_RS13580	-1.835775253	6.502865537	76.25212283	2.50E-18	5.91E-17
PA14_33320	PA14_RS13585	-1.147638574	5.859398492	32.10202853	1.46E-08	7.24E-08
PA14_33330	PA14_RS13590	-1.763391336	6.708922233	74.43935807	6.25E-18	1.38E-16
PA14_33350	PA14_RS13600	-1.457984995	5.488522784	54.35302045	1.68E-13	1.82E-12
PA14_33480	PA14_RS13645	1.454209057	8.385342068	28.496946	9.38E-08	4.05E-07
PA14_33500	PA14_RS13650	2.035966093	8.808164645	37.67223312	8.37E-10	5.09E-09
PA14_33520	PA14_RS13660	1.731810808	9.0982618	36.05254429	1.92E-09	1.10E-08
PA14_33550	PA14_RS13675	2.13074859	6.109619074	69.1209393	9.26E-17	1.69E-15
PA14_33570	PA14_RS13685	1.434931238	4.999103693	30.13954335	4.02E-08	1.84E-07
PA14_33580	PA14_RS13690	1.710831056	5.896595658	28.63308708	8.75E-08	3.79E-07
PA14_33610	PA14_RS13705	1.338188686	12.29710309	20.56794375	5.76E-06	1.83E-05
PA14_33650	PA14_RS13715	1.080154159	11.12489565	14.16706627	0.000167273	0.000413347
PA14_33740	PA14_RS13755	1.687139676	9.878370246	30.4585695	3.41E-08	1.58E-07
PA14_33750	PA14_RS13760	2.236375074	7.327452217	68.8876623	1.04E-16	1.90E-15
PA14_33760	PA14_RS13765	1.360644285	7.596962027	29.85161191	4.66E-08	2.12E-07
PA14_33770	PA14_RS13770	1.666784829	6.908008545	37.80247157	7.83E-10	4.79E-09
PA14_33820	PA14_RS13790	1.237065483	8.711315172	20.0533668	7.53E-06	2.35E-05
PA14_33830	PA14_RS13795	1.031446695	9.835261769	12.29302411	0.000454654	0.001042121
PA14_33840	PA14_RS13800	1.98507003	6.028430046	47.03820585	6.96E-12	5.89E-11
PA14_33870	PA14_RS13810	-2.288596321	8.524158799	30.25016394	3.80E-08	1.75E-07
PA14_33880	PA14_RS13815	-1.570171988	5.754272656	51.9255319	5.76E-13	5.85E-12
PA14_33910	PA14_RS13830	1.0869941	5.487064294	23.09617241	1.54E-06	5.48E-06
PA14_33920	PA14_RS13835	1.099909781	3.027738212	11.76513271	0.000603506	0.001357236
PA14_33970	PA14_RS13855	-1.746731899	4.968248592	64.10841154	1.18E-15	1.76E-14
PA14_33990	PA14_RS13865	-1.126641972	5.904443096	19.09881221	1.24E-05	3.74E-05
PA14_34030	PA14_RS13885	-2.05868628	4.758386993	74.13546273	7.29E-18	1.59E-16
PA14_34050	PA14_RS13890	-1.842734559	5.95704486	80.21011491	3.37E-19	9.27E-18
PA14_34070	PA14_RS13895	-2.544080294	4.969457988	53.77600767	2.25E-13	2.41E-12
PA14_34080	PA14_RS13900	1.670612618	8.85181065	30.42967749	3.46E-08	1.61E-07
PA14_34100	PA14_RS13905	1.710396276	8.659573351	36.59997938	1.45E-09	8.49E-09
PA14_34130	PA14_RS13915	1.565131339	7.325993479	17.73340694	2.54E-05	7.27E-05
PA14_34140	PA14_RS13920	-1.582453164	5.715517681	35.6059126	2.42E-09	1.36E-08
PA14_34190	PA14_RS13940	1.359400426	2.551689118	19.43861738	1.04E-05	3.17E-05
PA14_34200	PA14_RS13945	1.854440653	4.506360078	46.89120355	7.50E-12	6.32E-11
PA14_34270	PA14_RS13970	2.288619427	2.997882563	49.30876046	2.19E-12	2.03E-11
PA14_34300	PA14_RS13985	2.341891055	3.732343544	76.37676585	2.34E-18	5.57E-17
PA14_34320	PA14_RS13990	1.807992995	4.008715518	47.85280159	4.59E-12	4.01E-11
PA14_34330	PA14_RS13995	-1.001426964	6.62764525	17.3292259	3.14E-05	8.84E-05
PA14_34340	PA14_RS14000	1.156545941	4.948570824	15.04866949	0.000104774	0.000270214
PA14_34350	PA14_RS14005	2.098370601	3.58139909	10.58679857	0.00113898	0.002438908
PA14_34360	PA14_RS14010	1.844911602	3.290908748	47.42787583	5.71E-12	4.89E-11
PA14_34370	PA14_RS14015	2.026941786	4.300932656	61.87797855	3.65E-15	5.12E-14
PA14_34450	PA14_RS14040	1.08350098	4.55706007	19.44268672	1.04E-05	3.16E-05
PA14_34460	PA14_RS14045	-4.521389621	7.35875065	187.8820859	9.22E-43	3.77E-40
PA14_34520	PA14_RS14065	-1.34921126	6.402575449	10.4117643	0.001252151	0.002662331
PA14_34550	PA14_RS14075	1.254759286	4.547416475	22.86655434	1.74E-06	6.11E-06
PA14_34580	PA14_RS14080	1.581455361	3.449358662	33.68997261	6.46E-09	3.42E-08
PA14_34610	PA14_RS31415	-3.776588759	3.951330222	136.6715093	1.42E-31	2.20E-29
PA14_34630	PA14_RS14090	-1.067015626	6.307041667	31.67010076	1.83E-08	8.88E-08
PA14_34640	PA14_RS14095	-1.840911496	6.008754037	34.43612501	4.40E-09	2.37E-08
PA14_34690	PA14_RS14115	1.904017654	4.717053011	57.26366259	3.81E-14	4.52E-13
PA14_34700	PA14_RS14120	1.812993438	2.605166114	25.92557128	3.55E-07	1.41E-06
PA14_34710	PA14_RS14125	2.583807988	3.017419426	49.19425944	2.32E-12	2.14E-11
PA14_34730	PA14_RS14135	2.31532346	6.728374337	11.91182061	0.000557789	0.001261853
PA14_34740	PA14_RS14140	2.870714075	3.156127589	45.08193225	1.89E-11	1.48E-10
PA14_34750	PA14_RS14145	1.433987328	4.724615257	20.66786798	5.46E-06	1.75E-05
PA14_34770	PA14_RS14150	2.451901479	5.885009651	34.97474133	3.34E-09	1.83E-08
PA14_34780	PA14_RS14155	2.696472915	4.645553935	25.91884627	3.56E-07	1.41E-06
PA14_34810	PA14_RS14170	3.353677639	9.968377416	81.8023692	1.50E-19	4.42E-18
PA14_34820	PA14_RS14175	1.951118294	8.257083474	46.44065686	9.44E-12	7.77E-11
PA14_34840	PA14_RS14185	2.1792303	9.976366722	48.32021819	3.62E-12	3.22E-11
PA14_34850	PA14_RS14190	1.723996887	6.610716635	54.76266815	1.36E-13	1.50E-12
PA14_34930	PA14_RS14220	2.396052832	2.876504607	43.12095256	5.15E-11	3.75E-10
PA14_34960	PA14_RS14230	-1.181457087	5.531833414	29.99422069	4.33E-08	1.98E-07
PA14_35000	PA14_RS14245	1.591104324	5.125702573	35.15988154	3.04E-09	1.68E-08
PA14_35010	PA14_RS14250	1.084521785	4.662551034	15.38966819	8.75E-05	0.000228663
PA14_35040	PA14_RS14265	1.132946419	3.123109473	13.03709807	0.000305381	0.000722222
PA14_35050	PA14_RS14270	1.069507352	2.885818638	14.7566534	0.000122315	0.000310421
PA14_35100	PA14_RS14290	1.117516894	2.353244632	7.422480906	0.006441394	0.011833324
PA14_35150	PA14_RS14310	2.425613388	7.138818789	95.77245919	1.29E-22	5.86E-21
PA14_35170	PA14_RS14320	2.214295262	7.462912688	70.6133782	4.35E-17	8.27E-16
PA14_35190	PA14_RS14325	1.187419748	7.62079193	23.21757447	1.45E-06	5.17E-06
PA14_35200	PA14_RS14330	1.290737187	4.02168334	30.3809933	3.55E-08	1.65E-07
PA14_35230	PA14_RS14340	2.157537166	4.861709375	47.37025795	5.88E-12	5.03E-11
PA14_35240	PA14_RS14345	2.906207459	4.642544307	106.7315829	5.10E-25	3.07E-23
PA14_35250	PA14_RS14350	1.775508787	6.050881287	59.32293721	1.34E-14	1.73E-13
PA14_35270	PA14_RS14355	1.600161266	6.179245568	44.06877441	3.17E-11	2.38E-10
PA14_35290	PA14_RS14360	-1.187873492	5.975532883	33.56072528	6.91E-09	3.63E-08
PA14_35330	PA14_RS14375	-1.314422889	4.948750079	14.04895857	0.000178112	0.000438054
PA14_35380	PA14_RS14395	1.526521667	4.879467107	43.98998495	3.30E-11	2.47E-10
PA14_35390	PA14_RS14400	2.899618083	2.697389284	76.21336997	2.55E-18	5.93E-17
PA14_35400	PA14_RS14405	1.00311272	3.998815525	19.76440276	8.76E-06	2.70E-05
PA14_35440	PA14_RS14420	3.105431183	3.821838236	66.02290791	4.46E-16	7.32E-15
PA14_35490	PA14_RS14435	2.607408015	9.963946743	57.72347216	3.02E-14	3.65E-13
PA14_35500	PA14_RS14440	2.167078066	10.07222961	46.01958845	1.17E-11	9.45E-11
PA14_35530	PA14_RS14450	1.01936072	9.484903034	7.195510399	0.00730862	0.013269026
PA14_35570	PA14_RS14465	2.524856411	6.996041989	107.1001616	4.23E-25	2.58E-23
PA14_35590	PA14_RS14470	2.695721182	4.116671256	100.2223827	1.36E-23	6.97E-22
PA14_35620	PA14_RS14480	2.468014673	3.959743634	68.81443045	1.08E-16	1.95E-15
PA14_35640	PA14_RS14490	1.736937187	3.277437828	35.79755373	2.19E-09	1.24E-08
PA14_35680	PA14_RS14505	1.491124266	2.572349354	21.65362406	3.27E-06	1.10E-05
PA14_35700	PA14_RS30505	-1.814238829	7.576730976	29.06182815	7.01E-08	3.08E-07
PA14_35740	PA14_RS14530	-1.070860944	7.64429907	16.18417905	5.75E-05	0.000154337
PA14_35760	PA14_RS14540	-1.918314572	6.896377514	21.17534075	4.19E-06	1.37E-05
PA14_35770	PA14_RS14545	-2.294325827	5.717237454	43.44555157	4.36E-11	3.23E-10
PA14_35780	PA14_RS14550	-1.838010029	6.040312982	19.62985699	9.40E-06	2.89E-05
PA14_35790	PA14_RS30515	-1.99866768	8.255588006	24.28844601	8.29E-07	3.08E-06
PA14_35800	PA14_RS14555	-1.396600292	8.805093202	21.55563244	3.44E-06	1.14E-05
PA14_35810	PA14_RS14560	-1.555713937	9.746654115	28.77446384	8.13E-08	3.54E-07
PA14_35820	PA14_RS14565	-1.000718139	8.14062787	16.28055036	5.46E-05	0.000147443
PA14_35850	PA14_RS14580	1.132365364	10.69521375	15.98735529	6.38E-05	0.000169887
PA14_35900	PA14_RS14600	1.487767444	5.160175489	44.62513808	2.39E-11	1.84E-10
PA14_35950	PA14_RS14620	2.023559696	3.17980335	49.10111654	2.43E-12	2.22E-11
PA14_35980	PA14_RS14630	1.729540826	1.837778274	23.13604458	1.51E-06	5.38E-06
PA14_35990	PA14_RS14635	1.032288729	3.373814278	7.289052452	0.006937606	0.012643527
PA14_36030	PA14_RS14655	1.12149906	5.087233544	28.13281765	1.13E-07	4.85E-07
PA14_36060	PA14_RS14665	1.558884591	3.231431759	16.74416195	4.28E-05	0.000118076
PA14_36080	PA14_RS14675	1.166552699	2.245190241	12.93758726	0.00032205	0.000758824
PA14_36100	PA14_RS14685	2.276230333	4.385426815	61.43430606	4.58E-15	6.29E-14
PA14_36110	PA14_RS14690	1.497804064	3.651576976	27.75013833	1.38E-07	5.84E-07
PA14_36180	PA14_RS14715	1.059061586	6.669313373	26.89949225	2.14E-07	8.79E-07
PA14_36260	PA14_RS14745	1.4669268	5.300775442	35.42965652	2.64E-09	1.48E-08
PA14_36270	PA14_RS14750	1.470782128	7.362746953	31.69667736	1.80E-08	8.78E-08
PA14_36280	PA14_RS14755	1.262383953	2.850556103	14.77619248	0.000121054	0.00030763
PA14_36310	PA14_RS14770	1.641299781	9.139454727	17.3108526	3.17E-05	8.92E-05
PA14_36320	PA14_RS14775	1.749330117	7.077726275	19.02752461	1.29E-05	3.87E-05
PA14_36360	PA14_RS14795	1.166810842	5.047568103	31.55290066	1.94E-08	9.39E-08
PA14_36370	PA14_RS14800	2.725220395	6.152246529	133.632553	6.57E-31	9.91E-29
PA14_36390	PA14_RS14810	2.036587365	3.868499174	47.6510471	5.09E-12	4.40E-11
PA14_36400	PA14_RS14815	1.977704064	3.703652761	44.34309046	2.76E-11	2.10E-10
PA14_36480	PA14_RS14845	-1.627895571	2.571082106	31.65645826	1.84E-08	8.93E-08
PA14_36490	PA14_RS14850	1.275358757	3.207625209	15.76723624	7.16E-05	0.000188996
PA14_36500	PA14_RS14855	1.798276465	6.091554603	43.26836223	4.77E-11	3.50E-10
PA14_36530	PA14_RS14865	-1.743049623	4.582698318	38.60995962	5.18E-10	3.24E-09
PA14_36560	PA14_RS14880	-1.002812107	9.568461642	4.732376884	0.029599953	0.046400802
PA14_36580	PA14_RS14890	1.594897993	6.099562662	12.97521617	0.000315641	0.000744643
PA14_36590	PA14_RS14895	2.005561416	4.82733715	34.40978408	4.46E-09	2.40E-08
PA14_36605	PA14_RS14900	1.125362457	5.919176754	15.3356084	9.00E-05	0.000234444
PA14_36670	PA14_RS14925	1.069334997	3.931283092	12.47268888	0.000412945	0.000954155
PA14_36690	PA14_RS14935	1.168582357	4.53626976	16.96876897	3.80E-05	0.00010597
PA14_36780	PA14_RS14970	1.594295077	4.068356834	31.77938232	1.73E-08	8.44E-08
PA14_36830	PA14_RS14990	-1.241704657	4.997998248	32.059806	1.49E-08	7.38E-08
PA14_36850	PA14_RS15000	3.177659807	5.972574788	104.6834517	1.43E-24	8.29E-23
PA14_36980	PA14_RS15055	-1.979992775	4.099706256	52.41243788	4.50E-13	4.63E-12
PA14_36990	PA14_RS15060	1.709072251	2.477140615	25.39638879	4.67E-07	1.82E-06
PA14_37040	PA14_RS15080	1.888850103	2.425200971	32.61961067	1.12E-08	5.67E-08
PA14_37090	PA14_RS15105	2.856097176	4.827381025	123.6969852	9.81E-29	1.17E-26
PA14_37100	PA14_RS15110	2.371748527	5.008117264	108.5732173	2.01E-25	1.31E-23
PA14_37120	PA14_RS15115	2.20360625	6.146465895	89.90979819	2.49E-21	9.21E-20
PA14_37140	PA14_RS15125	1.526253213	3.636984159	29.24626041	6.37E-08	2.83E-07
PA14_37170	PA14_RS15135	2.395782823	5.372933045	98.19928668	3.78E-23	1.87E-21
PA14_37190	PA14_RS15145	1.631810767	6.166807189	50.70994145	1.07E-12	1.05E-11
PA14_37250	PA14_RS15165	-1.261605118	5.985669649	21.98301971	2.75E-06	9.31E-06
PA14_37270	PA14_RS15175	1.143230621	4.000804476	17.81177725	2.44E-05	7.01E-05
PA14_37290	PA14_RS15180	1.578012818	4.313017184	22.47327711	2.13E-06	7.36E-06
PA14_37310	PA14_RS15185	1.0868036	5.253920396	18.89006124	1.38E-05	4.14E-05
PA14_37320	PA14_RS15190	1.689861229	4.459713211	42.01087615	9.08E-11	6.39E-10
PA14_37360	PA14_RS15205	1.028314394	3.864821883	20.59138157	5.69E-06	1.82E-05
PA14_37370	PA14_RS15210	4.310744365	1.721386722	64.70985101	8.68E-16	1.34E-14
PA14_37400	PA14_RS15220	2.057828625	5.292869322	79.17171108	5.69E-19	1.50E-17
PA14_37410	PA14_RS15225	1.351777092	5.585407857	10.62817011	0.001113779	0.002388515
PA14_37420	PA14_RS15230	2.188830437	6.899205233	5.984861057	0.014429179	0.024385548
PA14_37440	PA14_RS15240	4.755877917	7.004821961	45.4808873	1.54E-11	1.22E-10
PA14_37460	PA14_RS15245	5.324031745	6.835745533	42.43308923	7.31E-11	5.22E-10
PA14_37470	PA14_RS15250	4.710400978	6.279697686	47.02380096	7.01E-12	5.92E-11
PA14_37490	PA14_RS15255	2.412121434	8.401059464	39.86388616	2.72E-10	1.78E-09
PA14_37510	PA14_RS15260	4.184606306	6.862947595	25.73810793	3.91E-07	1.54E-06
PA14_37520	PA14_RS15265	3.908236471	5.862739398	27.23502241	1.80E-07	7.51E-07
PA14_37530	PA14_RS15270	3.104806584	6.194446292	15.19181128	9.71E-05	0.000251844
PA14_37550	PA14_RS15275	1.711166844	5.376115236	6.518213505	0.010677521	0.018669365
PA14_37560	PA14_RS15280	3.779097571	8.207499615	14.80695175	0.000119096	0.000303056
PA14_37580	PA14_RS15290	-1.279022522	3.803895619	25.92953675	3.54E-07	1.41E-06
PA14_37640	PA14_RS15310	1.777559934	5.07812651	57.90350021	2.75E-14	3.36E-13
PA14_37650	PA14_RS15315	1.451491959	4.502516021	28.91302873	7.57E-08	3.33E-07
PA14_37660	PA14_RS15320	1.546610613	4.420049615	31.7142208	1.79E-08	8.71E-08
PA14_37670	PA14_RS15325	-1.505638341	5.633159113	51.27173611	8.04E-13	8.03E-12
PA14_37730	PA14_RS15345	1.712540421	8.18535086	36.3766669	1.63E-09	9.46E-09
PA14_37770	PA14_RS15360	1.341650996	6.933420914	30.2571975	3.78E-08	1.74E-07
PA14_37810	PA14_RS15375	1.287742322	3.983122699	22.06858988	2.63E-06	8.95E-06
PA14_37820	PA14_RS15380	1.158981713	4.265067821	17.56762202	2.77E-05	7.88E-05
PA14_37840	PA14_RS15390	2.224543334	5.660078643	69.96573712	6.03E-17	1.12E-15
PA14_37850	PA14_RS15395	1.975917739	1.908442322	25.09789188	5.45E-07	2.09E-06
PA14_37870	PA14_RS15400	1.338283474	3.684756994	28.69936322	8.45E-08	3.67E-07
PA14_37880	PA14_RS15405	1.696269098	4.686612877	37.56815915	8.83E-10	5.36E-09
PA14_37915	PA14_RS15420	2.401255293	4.576692762	91.12652386	1.35E-21	5.15E-20
PA14_37940	PA14_RS15425	1.47219901	5.03826351	38.97729692	4.29E-10	2.71E-09
PA14_37950	PA14_RS15430	2.260874853	3.613724058	57.09735417	4.15E-14	4.90E-13
PA14_37980	PA14_RS15440	4.286012211	5.406265782	66.60643966	3.32E-16	5.57E-15
PA14_38000	PA14_RS15450	1.764202158	2.187822161	23.63164994	1.17E-06	4.22E-06
PA14_38130	PA14_RS15495	1.018266554	6.64605649	9.750018935	0.001793209	0.003713485
PA14_38140	PA14_RS15500	1.215596775	7.718963841	15.55930763	8.00E-05	0.000209993
PA14_38170	PA14_RS15510	-2.237270521	4.371003738	69.28888727	8.50E-17	1.57E-15
PA14_38180	PA14_RS15515	-1.077741229	6.65299938	9.289205951	0.002305081	0.004655678
PA14_38190	PA14_RS15520	-1.897323636	1.656662036	30.09514458	4.11E-08	1.88E-07
PA14_38200	PA14_RS15525	1.879848361	8.114085875	40.36688803	2.10E-10	1.40E-09
PA14_38210	PA14_RS15530	1.66185374	8.068149964	26.8488336	2.20E-07	9.00E-07
PA14_38250	PA14_RS15540	1.346243699	7.148626499	29.67817425	5.10E-08	2.30E-07
PA14_38260	PA14_RS15545	2.095881336	9.596086181	27.8200427	1.33E-07	5.66E-07
PA14_38270	PA14_RS15550	2.723553348	11.24561435	41.29703961	1.31E-10	8.94E-10
PA14_38310	PA14_RS15565	1.332862496	2.750304249	19.69303443	9.09E-06	2.80E-05
PA14_38320	PA14_RS15570	1.422011016	7.338401975	33.52596815	7.03E-09	3.69E-08
PA14_38350	PA14_RS15585	-1.079996686	7.309214472	21.24380578	4.04E-06	1.33E-05
PA14_38395	PA14_RS15605	2.633493084	4.511451156	108.302983	2.31E-25	1.48E-23
PA14_38410	PA14_RS15610	1.868018902	6.497266108	72.25493452	1.89E-17	3.83E-16
PA14_38430	PA14_RS15620	-1.869229732	5.475318351	39.97696749	2.57E-10	1.68E-09
PA14_38460	PA14_RS15630	1.017443874	6.227720275	21.34793635	3.83E-06	1.26E-05
PA14_38470	PA14_RS15635	1.364303469	4.380377307	24.21522748	8.61E-07	3.19E-06
PA14_38480	PA14_RS15640	1.483553471	6.384263248	38.16063622	6.52E-10	4.02E-09
PA14_38500	PA14_RS15650	1.809079988	6.129370443	60.35540752	7.92E-15	1.06E-13
PA14_38510	PA14_RS15655	1.597547202	7.529127853	21.20068941	4.14E-06	1.35E-05
PA14_38530	PA14_RS15660	1.905126758	7.193688973	38.4731635	5.55E-10	3.47E-09
PA14_38550	PA14_RS15665	2.26532557	8.455642141	41.79207548	1.02E-10	7.06E-10
PA14_38560	PA14_RS15670	1.209853369	5.938690219	25.25895198	5.01E-07	1.94E-06
PA14_38580	PA14_RS15680	1.544791469	6.168229748	30.20389092	3.89E-08	1.78E-07
PA14_38590	PA14_RS15685	1.614812469	7.552546911	38.29755843	6.07E-10	3.76E-09
PA14_38610	PA14_RS15690	1.657447621	5.825102357	44.57909052	2.44E-11	1.88E-10
PA14_38630	PA14_RS15695	1.503147921	7.500330761	23.98376426	9.72E-07	3.56E-06
PA14_38720	PA14_RS15730	1.032528004	5.533986945	12.20247684	0.000477261	0.001091318
PA14_38730	PA14_RS15735	1.825209157	4.698879381	38.98929537	4.26E-10	2.70E-09
PA14_38740	PA14_RS15740	2.101262771	6.327108809	45.87893752	1.26E-11	1.01E-10
PA14_38770	PA14_RS15750	1.992285977	6.430681675	56.59217634	5.36E-14	6.26E-13
PA14_38790	PA14_RS15760	-1.032133079	3.710840272	19.96755894	7.88E-06	2.45E-05
PA14_38840	PA14_RS15780	1.224178376	3.509868295	23.06762854	1.56E-06	5.55E-06
PA14_38880	PA14_RS15795	2.401736297	1.050950016	26.42383252	2.74E-07	1.11E-06
PA14_38900	PA14_RS15800	1.32352795	2.647370985	18.12061652	2.07E-05	6.03E-05
PA14_38910	PA14_RS15805	2.841049729	2.046347252	31.09424183	2.46E-08	1.17E-07
PA14_38950	PA14_RS15815	1.573911622	2.522576828	20.7500368	5.23E-06	1.68E-05
PA14_38970	PA14_RS15820	2.049832202	4.384077671	71.28733058	3.09E-17	6.00E-16
PA14_38990	PA14_RS15825	1.058275894	2.791833431	6.276460647	0.012235223	0.021039734
PA14_39010	PA14_RS15835	2.195281812	5.21974407	56.08233329	6.95E-14	7.99E-13
PA14_39080	PA14_RS15860	1.607108322	2.714494268	24.2167345	8.61E-07	3.19E-06
PA14_39090	PA14_RS15865	-2.058425058	5.712241223	76.21505779	2.54E-18	5.93E-17
PA14_39160	PA14_RS15900	1.776484595	5.001028563	58.18931464	2.38E-14	2.95E-13
PA14_39210	PA14_RS15920	1.533755677	3.324870906	25.44207083	4.56E-07	1.78E-06
PA14_39220	PA14_RS15925	1.706654547	1.892575886	22.6112957	1.98E-06	6.90E-06
PA14_39230	PA14_RS15930	1.446968538	3.862094539	23.52350128	1.23E-06	4.45E-06
PA14_39260	PA14_RS15945	2.956682119	3.355637921	74.86330143	5.04E-18	1.12E-16
PA14_39280	PA14_RS15955	3.305197121	9.385629743	93.27306857	4.56E-22	1.92E-20
PA14_39300	PA14_RS15960	2.09919939	8.382733605	51.04966085	9.01E-13	8.94E-12
PA14_39320	PA14_RS15965	1.781621149	6.711526873	39.94444011	2.61E-10	1.71E-09
PA14_39330	PA14_RS15970	2.038221916	7.974051958	50.48267185	1.20E-12	1.16E-11
PA14_39350	PA14_RS15975	-1.602721897	8.92995552	40.28817295	2.19E-10	1.45E-09
PA14_39360	PA14_RS15980	2.217308688	7.453104296	81.37805957	1.86E-19	5.37E-18
PA14_39470	PA14_RS30595	-2.168748292	7.87849981	45.31472046	1.68E-11	1.32E-10
PA14_39480	PA14_RS16005	-2.078777283	7.610171361	49.22147524	2.29E-12	2.12E-11
PA14_39530	PA14_RS16020	1.893097032	5.546526478	75.08674632	4.50E-18	1.01E-16
PA14_39570	PA14_RS16035	1.654427681	1.800284175	19.31271698	1.11E-05	3.37E-05
PA14_39640	PA14_RS16065	1.753451613	4.743418397	48.18802147	3.87E-12	3.41E-11
PA14_39650	PA14_RS16070	1.491996423	3.400847509	23.89941162	1.02E-06	3.70E-06
PA14_39660	PA14_RS16075	2.038709813	2.973627621	37.29095501	1.02E-09	6.10E-09
PA14_39700	PA14_RS16085	-1.574371988	2.274336124	12.98806958	0.000313482	0.000740084
PA14_39710	PA14_RS16090	2.455986048	5.059405476	97.07904876	6.66E-23	3.15E-21
PA14_39720	PA14_RS16095	1.275698214	4.630959779	33.61623743	6.71E-09	3.53E-08
PA14_39780	PA14_RS16115	-5.023516299	7.256995239	300.9165101	2.08E-67	1.99E-64
PA14_39810	PA14_RS16130	2.374420936	5.387321026	64.0658142	1.20E-15	1.79E-14
PA14_39850	PA14_RS16150	2.532911768	2.640747824	46.04156789	1.16E-11	9.35E-11
PA14_39860	PA14_RS16155	1.637231862	5.688856548	31.15023883	2.39E-08	1.14E-07
PA14_39870	PA14_RS16160	1.787660604	6.765072102	30.59931863	3.17E-08	1.48E-07
PA14_39880	PA14_RS16165	1.079377818	5.823882901	18.45500555	1.74E-05	5.13E-05
PA14_39910	PA14_RS16175	1.38043474	1.622766088	11.56036242	0.000673727	0.001503354
PA14_39945	PA14_RS16185	2.131103662	8.024664506	42.12791339	8.55E-11	6.05E-10
PA14_39960	PA14_RS16190	-2.175422926	6.757979059	57.97712312	2.65E-14	3.25E-13
PA14_40030	PA14_RS16220	-3.0614685	4.416485645	192.5257283	8.93E-44	4.65E-41
PA14_40050	PA14_RS16230	-1.231730654	3.749281187	20.01853406	7.67E-06	2.39E-05
PA14_40060	PA14_RS16235	1.766642268	1.409036343	15.5133594	8.19E-05	0.000214864
PA14_40130	PA14_RS16270	1.696479047	4.436534099	36.16470363	1.81E-09	1.04E-08
PA14_40150	PA14_RS16275	2.006816685	3.799499633	44.91495888	2.06E-11	1.61E-10
PA14_40220	PA14_RS16305	-1.451556752	7.101216323	53.64264985	2.40E-13	2.57E-12
PA14_40230	PA14_RS16310	-2.773528908	7.398656591	148.6529553	3.42E-34	6.99E-32
PA14_40240	PA14_RS16315	-2.072552129	7.241459355	95.33488294	1.61E-22	7.14E-21
PA14_40270	PA14_RS16330	1.783268987	7.164167447	56.12564545	6.80E-14	7.85E-13
PA14_40280	PA14_RS16335	1.8833175	10.08190214	42.55350841	6.88E-11	4.92E-10
PA14_40300	PA14_RS16345	1.151479041	7.549131639	21.92239313	2.84E-06	9.58E-06
PA14_40310	PA14_RS16350	2.216387337	12.33141145	50.17346026	1.41E-12	1.34E-11
PA14_40320	PA14_RS16355	1.488866358	4.967652388	44.21721867	2.94E-11	2.22E-10
PA14_40330	PA14_RS16360	1.480172931	1.318087541	10.22558526	0.001385058	0.00292214
PA14_40350	PA14_RS16370	1.022750466	6.865876441	22.86740679	1.74E-06	6.11E-06
PA14_40370	PA14_RS16375	1.504374584	6.950617099	32.15878868	1.42E-08	7.05E-08
PA14_40380	PA14_RS16380	2.218606547	6.618917905	11.87985164	0.000567445	0.00128036
PA14_40420	PA14_RS16395	1.181528065	7.598081207	22.56409064	2.03E-06	7.06E-06
PA14_40450	PA14_RS16410	1.563359273	5.831691358	51.41016773	7.49E-13	7.53E-12
PA14_40520	PA14_RS16430	2.589779001	1.946718102	33.07633029	8.86E-09	4.57E-08
PA14_40540	PA14_RS16435	1.467459637	5.816805098	44.16603398	3.02E-11	2.27E-10
PA14_40550	PA14_RS16440	1.713646106	6.583552415	52.95590844	3.41E-13	3.57E-12
PA14_40560	PA14_RS16445	-1.89684545	8.524946759	43.14164216	5.09E-11	3.73E-10
PA14_40570	PA14_RS16450	1.068015297	7.090781486	24.68535324	6.75E-07	2.54E-06
PA14_40620	PA14_RS16465	1.001770934	3.945806857	16.41980737	5.08E-05	0.000138169
PA14_40630	PA14_RS16470	-1.061667838	9.875359224	13.97659791	0.0001851	0.000453294
PA14_40660	PA14_RS16485	1.184940515	3.187370383	18.06820365	2.13E-05	6.19E-05
PA14_40710	PA14_RS16505	-1.025523969	5.615095169	24.33041997	8.11E-07	3.02E-06
PA14_40770	PA14_RS16525	-1.179058329	7.642381417	6.938973184	0.008433751	0.015110581
PA14_40780	PA14_RS16530	1.369599081	6.568360288	17.90338449	2.32E-05	6.70E-05
PA14_40790	PA14_RS16535	2.550585888	5.962059558	106.3171715	6.28E-25	3.75E-23
PA14_40840	PA14_RS16555	1.61152652	7.727919231	36.86363705	1.27E-09	7.47E-09
PA14_40850	PA14_RS16560	-1.022760113	8.038675324	13.4456092	0.00024558	0.000589805
PA14_40860	PA14_RS16565	-1.716254324	9.063954083	31.06758327	2.49E-08	1.18E-07
PA14_40900	PA14_RS16580	1.17868245	3.142866961	14.19032657	0.000165218	0.000409115
PA14_40910	PA14_RS16585	2.632590134	7.634637599	93.19602565	4.74E-22	1.98E-20
PA14_40930	PA14_RS16590	3.268751347	7.234722266	129.7767952	4.59E-30	6.41E-28
PA14_41110	PA14_RS16660	-1.036426569	5.937596675	24.35978662	7.99E-07	2.98E-06
PA14_41130	PA14_RS16665	-1.175594628	7.019184934	33.29211563	7.93E-09	4.13E-08
PA14_41140	PA14_RS16670	-1.041746483	4.889240602	16.92415995	3.89E-05	0.000108226
PA14_41400	PA14_RS16790	1.509863801	5.733737883	50.52115916	1.18E-12	1.14E-11
PA14_41480	PA14_RS16820	1.679546741	4.077185034	48.71956318	2.95E-12	2.68E-11
PA14_41490	PA14_RS16825	1.984478194	6.058351755	62.37703507	2.84E-15	4.02E-14
PA14_41500	PA14_RS16830	-1.37564899	7.487581555	27.07030676	1.96E-07	8.11E-07
PA14_41520	PA14_RS16840	1.001248949	6.049331837	22.84765558	1.75E-06	6.16E-06
PA14_41570	PA14_RS16865	-2.5015043	12.76132994	70.57666496	4.43E-17	8.40E-16
PA14_41710	PA14_RS16920	-1.105706148	7.001404155	26.99071628	2.04E-07	8.41E-07
PA14_41910	PA14_RS17000	1.355008282	6.085770618	37.66571363	8.40E-10	5.11E-09
PA14_41960	PA14_RS17025	-1.778655895	4.110798407	52.73551187	3.82E-13	3.96E-12
PA14_41970	PA14_RS17030	1.742600235	10.26124719	26.88983719	2.15E-07	8.83E-07
PA14_42010	PA14_RS17050	-1.558383364	7.472473867	45.46182928	1.56E-11	1.23E-10
PA14_42140	PA14_RS17105	1.039094981	5.358086378	20.67097157	5.45E-06	1.75E-05
PA14_42200	PA14_RS17125	-2.610210286	10.47868244	56.80025203	4.82E-14	5.64E-13
PA14_42220	PA14_RS17130	-1.060529464	6.639165781	30.68795572	3.03E-08	1.42E-07
PA14_42260	PA14_RS17145	2.143923587	1.813030549	27.21574616	1.82E-07	7.56E-07
PA14_42280	PA14_RS17155	1.004131341	2.368541155	8.123836787	0.0043687	0.008335748
PA14_42290	PA14_RS17160	1.329124225	2.507938781	18.36186713	1.83E-05	5.37E-05
PA14_42300	PA14_RS17165	1.547077618	2.290887878	25.14766495	5.31E-07	2.05E-06
PA14_42340	PA14_RS17180	1.492189554	3.880489615	30.11166921	4.08E-08	1.87E-07
PA14_42360	PA14_RS17190	1.699788791	3.258574108	19.99847804	7.75E-06	2.41E-05
PA14_42380	PA14_RS17195	1.804207048	5.565178496	63.61978989	1.51E-15	2.20E-14
PA14_42400	PA14_RS17205	1.898923914	4.377648295	41.84411849	9.88E-11	6.90E-10
PA14_42410	PA14_RS17210	1.937820456	4.857595039	53.60171282	2.46E-13	2.62E-12
PA14_42430	PA14_RS17215	1.413834674	6.731986809	30.45885598	3.41E-08	1.58E-07
PA14_42440	PA14_RS17220	1.694470489	3.363436922	28.56021169	9.08E-08	3.93E-07
PA14_42450	PA14_RS17225	1.443842897	4.900245416	40.74120971	1.74E-10	1.17E-09
PA14_42480	PA14_RS17240	2.93719219	1.712455118	29.82163672	4.74E-08	2.15E-07
PA14_42510	PA14_RS17255	2.54242215	1.3774706	31.26461219	2.25E-08	1.08E-07
PA14_42520	PA14_RS17260	3.716997704	1.596382838	56.11841594	6.82E-14	7.86E-13
PA14_42530	PA14_RS17265	1.98094535	2.268216124	26.00292856	3.41E-07	1.36E-06
PA14_42550	PA14_RS17275	2.39130719	2.859161123	54.23863648	1.78E-13	1.93E-12
PA14_42570	PA14_RS17280	1.359073225	2.076085164	11.25692486	0.000793265	0.001748297
PA14_42580	PA14_RS17285	2.182344548	1.341158761	26.42064843	2.75E-07	1.11E-06
PA14_42600	PA14_RS30640	2.301661263	2.740527047	33.84713724	5.96E-09	3.16E-08
PA14_42610	PA14_RS17295	1.150650893	2.56286079	6.155504315	0.013100376	0.022386322
PA14_42670	PA14_RS17320	-1.207076559	6.150512003	43.22059886	4.89E-11	3.59E-10
PA14_42700	PA14_RS17335	1.570879494	6.065395358	29.15164079	6.69E-08	2.96E-07
PA14_42710	PA14_RS17340	-1.478370383	5.466995504	48.33250879	3.60E-12	3.21E-11
PA14_42770	PA14_RS17370	1.578986588	4.487972175	36.99327301	1.19E-09	7.05E-09
PA14_42860	PA14_RS17405	-1.169047568	8.110966509	20.53505114	5.85E-06	1.86E-05
PA14_42880	PA14_RS17415	1.392079151	4.543393587	35.37980672	2.71E-09	1.51E-08
PA14_42890	PA14_RS17420	1.341448124	3.750425275	21.02283955	4.54E-06	1.48E-05
PA14_42910	PA14_RS17430	-1.125758298	4.176742606	30.85506416	2.78E-08	1.31E-07
PA14_42950	PA14_RS17445	-1.251019756	3.714502694	30.98784723	2.60E-08	1.23E-07
PA14_42990	PA14_RS17465	-1.756032611	5.320822209	77.02705382	1.69E-18	4.15E-17
PA14_43000	PA14_RS17470	-1.516576412	5.540717041	65.85336206	4.86E-16	7.88E-15
PA14_43020	PA14_RS17475	-1.816200632	3.858387672	62.20949889	3.09E-15	4.35E-14
PA14_43030	PA14_RS17480	-2.041594235	6.966143945	102.5639896	4.18E-24	2.28E-22
PA14_43040	PA14_RS17485	-2.232703298	6.558409622	120.3057644	5.42E-28	5.18E-26
PA14_43140	PA14_RS17525	1.983598263	4.896725999	37.50143706	9.13E-10	5.53E-09
PA14_43220	PA14_RS17560	1.332086607	6.18008481	44.16786597	3.01E-11	2.27E-10
PA14_43230	PA14_RS17565	3.081835155	4.892275127	129.1584016	6.26E-30	8.54E-28
PA14_43290	PA14_RS17590	-1.432927581	4.706082325	24.76819772	6.47E-07	2.44E-06
PA14_43310	PA14_RS17600	1.230373821	5.105114695	23.0971534	1.54E-06	5.48E-06
PA14_43340	PA14_RS17610	1.284618061	5.848068179	34.5792179	4.09E-09	2.21E-08
PA14_43350	PA14_RS17615	1.934856706	6.915935576	50.71472482	1.07E-12	1.05E-11
PA14_43370	PA14_RS17620	2.293649175	2.653152786	41.59306868	1.12E-10	7.75E-10
PA14_43380	PA14_RS17625	2.047007317	4.245572506	53.34614811	2.80E-13	2.96E-12
PA14_43400	PA14_RS17630	2.961328851	4.721002442	42.9431979	5.64E-11	4.09E-10
PA14_43405	PA14_RS17635	6.527959208	4.894369293	73.92201402	8.13E-18	1.75E-16
PA14_43430	PA14_RS17645	1.030980612	5.341866959	24.91444501	5.99E-07	2.28E-06
PA14_43440	PA14_RS17650	1.185921463	3.038562337	8.281596272	0.004004891	0.007710929
PA14_43460	PA14_RS17655	2.095581236	4.11837764	60.28696289	8.20E-15	1.09E-13
PA14_43480	PA14_RS17660	2.198273139	4.275411457	78.90587131	6.51E-19	1.68E-17
PA14_43490	PA14_RS17665	2.077194068	3.55409708	43.29606445	4.71E-11	3.46E-10
PA14_43510	PA14_RS17670	1.26980119	5.316354541	32.72471242	1.06E-08	5.39E-08
PA14_43520	PA14_RS17675	1.049019429	6.588118424	22.51745943	2.08E-06	7.21E-06
PA14_43530	PA14_RS17680	-1.054401441	7.109435357	27.18162264	1.85E-07	7.69E-07
PA14_43540	PA14_RS17685	1.163284947	5.46272975	30.47623904	3.38E-08	1.57E-07
PA14_43570	PA14_RS17695	1.993154462	1.451787906	22.8145576	1.78E-06	6.26E-06
PA14_43580	PA14_RS17700	1.755130981	4.571556724	42.67406491	6.47E-11	4.65E-10
PA14_43610	PA14_RS17710	1.878233373	9.021754113	44.23505111	2.91E-11	2.20E-10
PA14_43620	PA14_RS17715	1.250155363	5.633084504	32.91948521	9.61E-09	4.93E-08
PA14_43670	PA14_RS17740	-1.051569945	6.315895723	31.34890637	2.16E-08	1.03E-07
PA14_43760	PA14_RS17775	1.537799947	5.904209414	46.39548225	9.66E-12	7.94E-11
PA14_43790	PA14_RS17790	1.472073343	4.529143081	40.97350575	1.54E-10	1.04E-09
PA14_43810	PA14_RS17795	1.233347643	3.991501459	18.90624586	1.37E-05	4.11E-05
PA14_43820	PA14_RS17800	1.412081794	4.139166889	33.10784019	8.72E-09	4.50E-08
PA14_43870	PA14_RS17820	1.203781048	5.492993586	32.50800975	1.19E-08	5.97E-08
PA14_43880	PA14_RS17825	-1.441444824	3.657180781	41.22267147	1.36E-10	9.26E-10
PA14_43950	PA14_RS17855	-1.52876448	8.526940946	34.43853642	4.40E-09	2.37E-08
PA14_43970	PA14_RS17860	-1.412103692	9.218412549	25.52134301	4.38E-07	1.71E-06
PA14_44000	PA14_RS17865	-1.143927041	8.112831426	16.95841953	3.82E-05	0.000106446
PA14_44060	PA14_RS17890	-1.1762965	6.371987241	21.57128005	3.41E-06	1.14E-05
PA14_44070	PA14_RS17895	-1.271996335	7.964323864	16.47963394	4.92E-05	0.00013426
PA14_44080	PA14_RS17900	-1.175155349	7.099919428	25.19719009	5.18E-07	2.00E-06
PA14_44100	PA14_RS17910	2.357925915	6.042727314	66.00258754	4.50E-16	7.37E-15
PA14_44110	PA14_RS17915	-1.096992555	4.301254732	22.775678	1.82E-06	6.37E-06
PA14_44150	PA14_RS17935	1.202358157	6.139532357	25.27202238	4.98E-07	1.93E-06
PA14_44160	PA14_RS17940	1.269768614	7.255300209	27.34407693	1.70E-07	7.12E-07
PA14_44170	PA14_RS17945	-2.989652533	6.980046148	155.5466787	1.06E-35	2.34E-33
PA14_44210	PA14_RS17965	2.106302925	6.246431089	82.74926761	9.32E-20	2.88E-18
PA14_44240	PA14_RS17970	1.22877921	3.277829669	22.27515898	2.36E-06	8.13E-06
PA14_44280	PA14_RS17985	1.261914626	7.109000974	32.04322561	1.51E-08	7.44E-08
PA14_44300	PA14_RS17995	-1.181492637	7.637486717	17.44180043	2.96E-05	8.36E-05
PA14_44320	PA14_RS18005	2.126450763	4.715676946	76.59380171	2.10E-18	5.03E-17
PA14_44350	PA14_RS18015	-1.010372737	5.085307529	23.42969119	1.30E-06	4.66E-06
PA14_44370	PA14_RS18030	-1.67569184	7.085256205	62.04973719	3.35E-15	4.70E-14
PA14_44380	PA14_RS18035	-1.330781473	6.450849616	41.25568678	1.34E-10	9.12E-10
PA14_44390	PA14_RS18040	-1.881042853	4.345604152	59.11638814	1.49E-14	1.90E-13
PA14_44420	PA14_RS18050	-1.471279117	7.321621346	46.65955721	8.45E-12	7.04E-11
PA14_44430	PA14_RS18055	-1.023343839	6.321980339	26.90176092	2.14E-07	8.79E-07
PA14_44450	PA14_RS18065	-1.4336049	3.571204105	41.47218225	1.20E-10	8.20E-10
PA14_44470	PA14_RS18075	-1.216924521	7.792358082	20.98772521	4.62E-06	1.50E-05
PA14_44480	PA14_RS18080	-1.118909542	5.153711111	26.50362769	2.63E-07	1.06E-06
PA14_44490	PA14_RS18085	-1.012442839	7.38132284	17.62504173	2.69E-05	7.66E-05
PA14_44620	PA14_RS18140	-1.896284961	7.572454089	44.08066312	3.15E-11	2.37E-10
PA14_44690	PA14_RS18175	-1.050152567	6.118616574	22.4144503	2.20E-06	7.58E-06
PA14_44760	PA14_RS18195	1.322454596	6.591922384	39.32833119	3.58E-10	2.30E-09
PA14_44820	PA14_RS18215	-1.217506063	4.475841681	11.24707005	0.000797488	0.001756252
PA14_44830	PA14_RS18220	1.00387422	5.881688386	13.44349084	0.000245858	0.000590223
PA14_44850	PA14_RS18230	1.064476997	6.436191096	22.25027546	2.39E-06	8.21E-06
PA14_44920	PA14_RS18260	-1.416628276	7.039905057	28.71132822	8.40E-08	3.65E-07
PA14_44950	PA14_RS18270	1.289816425	5.329567324	27.96491516	1.24E-07	5.26E-07
PA14_44990	PA14_RS18290	1.07197067	2.402476563	11.93055612	0.000552207	0.001250291
PA14_45010	PA14_RS18300	1.274335883	5.748103676	29.49165295	5.62E-08	2.51E-07
PA14_45020	PA14_RS18305	1.254881876	3.602416663	24.78585292	6.41E-07	2.42E-06
PA14_45050	PA14_RS18315	2.803507721	4.707950517	119.4068472	8.53E-28	7.64E-26
PA14_45060	PA14_RS18320	2.270079781	1.814005355	30.99031687	2.59E-08	1.23E-07
PA14_45090	PA14_RS18330	2.467421988	4.212198519	59.16124409	1.45E-14	1.86E-13
PA14_45170	PA14_RS18360	1.742999865	3.839991643	41.98230895	9.21E-11	6.45E-10
PA14_45180	PA14_RS18365	2.122004878	3.736642037	55.69855492	8.45E-14	9.64E-13
PA14_45190	PA14_RS18370	1.487568496	5.269483035	48.47814042	3.34E-12	3.01E-11
PA14_45210	PA14_RS18375	2.80714215	4.074055736	88.34937019	5.49E-21	1.93E-19
PA14_45240	PA14_RS18380	1.57779939	4.080645505	29.60434426	5.30E-08	2.37E-07
PA14_45260	PA14_RS18390	1.462380915	4.905003686	40.11973723	2.39E-10	1.57E-09
PA14_45280	PA14_RS18395	1.702945268	6.394879672	20.86504848	4.93E-06	1.59E-05
PA14_45330	PA14_RS18415	1.052605498	7.325234352	9.500526615	0.002054129	0.004191683
PA14_45350	PA14_RS18425	1.361762731	7.34933834	26.04583709	3.33E-07	1.33E-06
PA14_45380	PA14_RS18435	1.594903687	5.458974765	38.58442038	5.24E-10	3.28E-09
PA14_45440	PA14_RS18460	1.042554126	5.414505389	22.13941227	2.54E-06	8.66E-06
PA14_45480	PA14_RS18480	2.499284901	6.309401504	84.5161326	3.81E-20	1.23E-18
PA14_45610	PA14_RS18520	-1.120638757	8.477597544	21.28389516	3.96E-06	1.30E-05
PA14_45780	PA14_RS18580	2.234268164	5.332490572	80.33131633	3.17E-19	8.76E-18
PA14_45870	PA14_RS18615	1.601405543	6.415401937	55.09202804	1.15E-13	1.28E-12
PA14_45890	PA14_RS18625	1.33242233	7.216894711	32.17019177	1.41E-08	7.02E-08
PA14_45910	PA14_RS18630	1.48773743	4.888380148	40.29512252	2.18E-10	1.44E-09
PA14_45940	PA14_RS18645	-1.432153473	7.787298118	26.7021891	2.37E-07	9.66E-07
PA14_45970	PA14_RS18660	1.21259387	7.939181097	21.72825291	3.14E-06	1.06E-05
PA14_46010	PA14_RS18675	1.038198707	4.321634598	17.21566483	3.34E-05	9.35E-05
PA14_46020	PA14_RS18685	2.237099183	4.827920489	88.83402082	4.29E-21	1.53E-19
PA14_46170	PA14_RS18735	1.68733334	5.022732416	51.57385639	6.90E-13	6.94E-12
PA14_46180	PA14_RS18740	1.965167773	3.042710719	32.30255373	1.32E-08	6.61E-08
PA14_46200	PA14_RS18745	1.074902919	5.13366648	26.63331409	2.46E-07	9.96E-07
PA14_46250	PA14_RS18765	1.194245905	4.79745192	30.33985501	3.63E-08	1.68E-07
PA14_46260	PA14_RS18770	1.127732772	5.203311975	25.49905624	4.43E-07	1.73E-06
PA14_46270	PA14_RS18775	1.371294107	6.036954946	34.78875812	3.67E-09	2.00E-08
PA14_46280	PA14_RS18780	-1.891568863	5.103883369	19.28489825	1.13E-05	3.41E-05
PA14_46290	PA14_RS18785	1.428598871	4.219064952	15.46662195	8.40E-05	0.00021984
PA14_46300	PA14_RS18790	1.025640837	5.232571475	19.75873952	8.79E-06	2.71E-05
PA14_46320	PA14_RS18800	1.795830401	5.730665817	62.60174825	2.53E-15	3.62E-14
PA14_46330	PA14_RS18805	2.780352695	5.135878581	110.0142651	9.73E-26	6.56E-24
PA14_46340	PA14_RS18810	-1.173003519	4.620849608	31.15501572	2.38E-08	1.13E-07
PA14_46390	PA14_RS18830	1.546839768	3.842535999	28.19431111	1.10E-07	4.70E-07
PA14_46440	PA14_RS18850	1.091007639	5.996509995	21.51761041	3.51E-06	1.16E-05
PA14_46460	PA14_RS18860	-1.403316159	7.470639302	18.48458813	1.71E-05	5.06E-05
PA14_46470	PA14_RS18865	1.565946488	6.336816504	33.86105496	5.92E-09	3.15E-08
PA14_46490	PA14_RS18875	1.547199979	4.509746581	46.63958699	8.53E-12	7.09E-11
PA14_46510	PA14_RS18880	-1.225005449	7.79010366	22.58241642	2.01E-06	7.00E-06
PA14_46520	PA14_RS18885	-1.624803672	7.488799993	37.39163272	9.66E-10	5.81E-09
PA14_46540	PA14_RS18895	-1.442453328	8.289860337	18.23102678	1.96E-05	5.72E-05
PA14_46550	PA14_RS18900	-2.23894065	6.698696831	46.88688877	7.52E-12	6.33E-11
PA14_46700	PA14_RS18975	1.769421887	5.316157058	52.88994435	3.53E-13	3.69E-12
PA14_46710	PA14_RS18980	1.375688874	4.096166474	33.05120272	8.98E-09	4.62E-08
PA14_46720	PA14_RS18985	-1.168626245	5.984785801	36.74359565	1.35E-09	7.92E-09
PA14_46750	PA14_RS18995	2.623328279	6.484282437	117.6456288	2.07E-27	1.65E-25
PA14_46760	PA14_RS19000	1.309784449	3.667403897	22.86880904	1.73E-06	6.11E-06
PA14_46780	PA14_RS19010	-1.543992954	5.288258287	68.00133523	1.63E-16	2.85E-15
PA14_46800	PA14_RS19015	1.422809083	4.167080886	34.64007878	3.97E-09	2.15E-08
PA14_46810	PA14_RS19020	2.500550971	6.667831066	98.63320428	3.04E-23	1.53E-21
PA14_46850	PA14_RS19040	-1.024092668	3.24715546	11.07524957	0.000874876	0.001910519
PA14_46900	PA14_RS19060	-2.330619806	5.216071439	79.89837324	3.94E-19	1.08E-17
PA14_46910	PA14_RS19065	-1.77699597	7.431186121	59.81163084	1.04E-14	1.37E-13
PA14_46930	PA14_RS19075	-1.124252926	5.251720705	33.26554884	8.04E-09	4.17E-08
PA14_46960	PA14_RS19085	-1.05577107	6.292286198	30.25970197	3.78E-08	1.74E-07
PA14_46970	PA14_RS19090	-1.76524087	6.249305747	45.94679469	1.22E-11	9.78E-11
PA14_47070	PA14_RS19130	1.028648781	1.174953315	6.946295602	0.008399298	0.015058272
PA14_47080	PA14_RS19135	2.227040384	5.096164919	91.83973096	9.40E-22	3.73E-20
PA14_47120	PA14_RS19155	-2.358386952	7.399857332	49.1397211	2.38E-12	2.19E-11
PA14_47180	PA14_RS19180	-2.750364236	3.657916386	26.69104939	2.39E-07	9.70E-07
PA14_47190	PA14_RS19185	-1.606704418	6.039728868	42.91785014	5.71E-11	4.14E-10
PA14_47230	PA14_RS19195	1.451285011	6.617400248	25.23539151	5.07E-07	1.96E-06
PA14_47260	PA14_RS19210	1.521699747	3.638540568	29.66368716	5.14E-08	2.31E-07
PA14_47270	PA14_RS19215	1.50353034	4.731490406	31.93162168	1.60E-08	7.85E-08
PA14_47280	PA14_RS19220	1.572675896	5.605740667	48.52585191	3.26E-12	2.94E-11
PA14_47310	PA14_RS19230	1.4540875	7.017441724	40.50788947	1.96E-10	1.31E-09
PA14_47330	PA14_RS19240	-1.078250341	6.101662701	32.45724175	1.22E-08	6.12E-08
PA14_47340	PA14_RS19245	1.732207876	5.947689419	60.16935788	8.70E-15	1.16E-13
PA14_47370	PA14_RS19260	1.390128076	5.655823994	23.09419272	1.54E-06	5.48E-06
PA14_47390	PA14_RS19270	1.528668745	8.650356194	24.92685581	5.95E-07	2.27E-06
PA14_47410	PA14_RS19280	1.640448257	5.596575929	49.13038395	2.40E-12	2.19E-11
PA14_47420	PA14_RS19285	1.257420399	3.384665967	9.54165776	0.002008602	0.004104629
PA14_47440	PA14_RS19295	1.167654145	7.796907677	20.59674296	5.67E-06	1.81E-05
PA14_47510	PA14_RS19320	1.02982253	5.31266547	20.20810292	6.95E-06	2.18E-05
PA14_47520	PA14_RS19325	-1.625304512	5.236683608	41.77734217	1.02E-10	7.10E-10
PA14_47540	PA14_RS19335	-1.751036768	8.356662042	55.50910527	9.30E-14	1.05E-12
PA14_47550	PA14_RS19340	-3.004864111	7.835140299	140.6848423	1.89E-32	3.18E-30
PA14_47640	PA14_RS19365	1.94417248	4.742767367	24.85653728	6.18E-07	2.34E-06
PA14_47650	PA14_RS19370	1.638212581	3.597820368	28.77612955	8.12E-08	3.54E-07
PA14_47660	PA14_RS19375	1.242976148	3.04547739	20.90729781	4.82E-06	1.56E-05
PA14_47670	PA14_RS19380	3.283827876	4.470981409	67.9472351	1.68E-16	2.91E-15
PA14_47680	PA14_RS19385	2.974200404	3.929676573	76.04644727	2.77E-18	6.43E-17
PA14_47720	PA14_RS19395	1.636201098	3.124829973	8.713961711	0.003157822	0.006217946
PA14_47730	PA14_RS19400	2.949723025	4.212374103	68.88172977	1.05E-16	1.90E-15
PA14_47760	PA14_RS19410	1.254468965	4.941445649	28.76755565	8.16E-08	3.55E-07
PA14_47840	PA14_RS19435	2.110397451	3.580363543	47.75902873	4.82E-12	4.19E-11
PA14_47850	PA14_RS19440	2.0748039	3.04550271	39.7559951	2.88E-10	1.86E-09
PA14_47860	PA14_RS19450	3.954883185	4.747813956	156.440907	6.78E-36	1.55E-33
PA14_47870	PA14_RS19455	2.232491832	3.932823225	32.15742065	1.42E-08	7.05E-08
PA14_47880	PA14_RS19460	2.193799078	4.089275238	28.29459163	1.04E-07	4.47E-07
PA14_47900	PA14_RS19470	1.518622295	3.254926931	25.14646015	5.31E-07	2.05E-06
PA14_47910	PA14_RS19475	1.58273554	4.623809798	32.0152438	1.53E-08	7.54E-08
PA14_47930	PA14_RS19485	2.807094434	5.109480772	71.87188997	2.30E-17	4.57E-16
PA14_47960	PA14_RS19500	1.130795178	3.704337095	14.97306294	0.000109057	0.000280502
PA14_47970	PA14_RS19505	2.088734847	4.939595722	74.05711237	7.59E-18	1.64E-16
PA14_48010	PA14_RS19515	1.07163666	5.132382716	28.72386753	8.35E-08	3.63E-07
PA14_48020	PA14_RS19520	1.543618748	6.498157588	44.8311356	2.15E-11	1.67E-10
PA14_48030	PA14_RS19525	3.205651092	8.491161609	72.49410266	1.68E-17	3.42E-16
PA14_48040	PA14_RS19530	1.044350484	8.596847124	14.06394007	0.000176699	0.000434952
PA14_48060	PA14_RS19535	-1.877339936	11.93122066	18.07641453	2.12E-05	6.17E-05
PA14_48100	PA14_RS19545	1.277280011	8.86172842	8.388089367	0.003776877	0.007306299
PA14_48115	PA14_RS19550	1.49722683	9.011460267	9.950281512	0.001608248	0.003355936
PA14_48150	PA14_RS19560	1.490049828	4.647653762	33.75906345	6.24E-09	3.31E-08
PA14_48210	PA14_RS19585	1.665042186	3.859659523	27.77618625	1.36E-07	5.77E-07
PA14_48240	PA14_RS19590	4.211978006	7.427336401	165.2730374	7.97E-38	2.28E-35
PA14_48280	PA14_RS19595	2.127270482	3.054256072	55.12590962	1.13E-13	1.27E-12
PA14_48310	PA14_RS19605	1.343047227	3.703485213	27.96951637	1.23E-07	5.25E-07
PA14_48330	PA14_RS19615	-1.149546239	3.636536214	23.85751247	1.04E-06	3.78E-06
PA14_48350	PA14_RS19625	2.702109728	2.513866181	46.32405717	1.00E-11	8.21E-11
PA14_48390	PA14_RS19635	1.62390939	4.152458165	49.87229676	1.64E-12	1.55E-11
PA14_48410	PA14_RS19645	1.03011363	5.579114188	12.65823858	0.000373914	0.000870289
PA14_48420	PA14_RS19650	2.000370967	6.281096203	51.40697127	7.51E-13	7.53E-12
PA14_48440	PA14_RS19655	1.747217404	4.120556771	24.993744	5.75E-07	2.20E-06
PA14_48460	PA14_RS19665	1.112424184	3.610560374	21.60347825	3.35E-06	1.12E-05
PA14_48470	PA14_RS19670	1.871526205	3.397712332	45.0254523	1.94E-11	1.52E-10
PA14_48500	PA14_RS19680	1.231090714	4.050946563	25.25810775	5.01E-07	1.94E-06
PA14_48540	PA14_RS19705	2.057846297	3.266671941	36.89113452	1.25E-09	7.38E-09
PA14_48590	PA14_RS19725	-1.53947552	2.71252865	30.83923791	2.80E-08	1.32E-07
PA14_48610	PA14_RS19735	1.416844001	2.680866441	13.93196769	0.000189547	0.000463589
PA14_48620	PA14_RS19740	1.616884707	2.924389451	28.16684648	1.11E-07	4.77E-07
PA14_48640	PA14_RS19750	2.029577345	4.039707522	49.45503986	2.03E-12	1.90E-11
PA14_48700	PA14_RS19770	1.90332952	7.690538483	34.79018934	3.67E-09	2.00E-08
PA14_48740	PA14_RS19785	-1.123313161	3.999422949	31.75107005	1.75E-08	8.55E-08
PA14_48760	PA14_RS19795	-2.079708447	5.89780128	84.16842962	4.54E-20	1.46E-18
PA14_48830	PA14_RS19825	1.274450089	5.965921218	31.51019714	1.98E-08	9.57E-08
PA14_48870	PA14_RS19845	-1.221419725	5.06548703	42.94375139	5.63E-11	4.09E-10
PA14_48940	PA14_RS19875	1.737843736	5.99375741	45.63599223	1.42E-11	1.14E-10
PA14_49030	PA14_RS30760	-3.006228272	8.528508333	60.97669771	5.78E-15	7.80E-14
PA14_49040	PA14_RS19915	-1.5353811	5.140639058	57.84270887	2.84E-14	3.45E-13
PA14_49070	PA14_RS19930	1.427565508	5.752299901	46.16305268	1.09E-11	8.83E-11
PA14_49090	PA14_RS19940	1.099379076	3.939717144	21.38969602	3.75E-06	1.24E-05
PA14_49110	PA14_RS19950	1.585091411	5.6099175	45.55782351	1.48E-11	1.18E-10
PA14_49130	PA14_RS19955	-2.453297692	7.560400424	48.46854146	3.36E-12	3.02E-11
PA14_49180	PA14_RS19975	-1.790121573	9.214425154	43.36741993	4.54E-11	3.34E-10
PA14_49200	PA14_RS19980	-2.039775373	11.16272152	32.19530187	1.39E-08	6.93E-08
PA14_49220	PA14_RS19990	1.355140141	4.299345802	14.65930547	0.000128797	0.000325574
PA14_49230	PA14_RS19995	-2.254630805	4.157213388	54.95396317	1.23E-13	1.37E-12
PA14_49260	PA14_RS20005	-1.351052694	4.126487732	32.80831418	1.02E-08	5.17E-08
PA14_49270	PA14_RS20010	-1.808112526	4.721909861	67.93944998	1.69E-16	2.92E-15
PA14_49290	PA14_RS20020	1.072772791	4.587105445	14.66399545	0.000128477	0.000324908
PA14_49300	PA14_RS20025	1.488927593	8.646261075	22.08771666	2.60E-06	8.87E-06
PA14_49320	PA14_RS20035	-1.459800662	7.545567627	46.36335927	9.82E-12	8.06E-11
PA14_49340	PA14_RS20045	1.837296679	4.973103467	29.67849822	5.10E-08	2.30E-07
PA14_49350	PA14_RS20050	1.471682782	6.317931301	46.53710242	8.99E-12	7.43E-11
PA14_49390	PA14_RS20065	1.892595995	3.644763358	47.29727836	6.10E-12	5.20E-11
PA14_49400	PA14_RS20070	1.76895981	6.407538074	36.71971413	1.36E-09	8.00E-09
PA14_49410	PA14_RS20075	-1.941255474	9.055671882	41.83249084	9.94E-11	6.92E-10
PA14_49460	PA14_RS20090	-1.452499616	8.718016413	29.67692592	5.10E-08	2.30E-07
PA14_49470	PA14_RS20095	-1.959252184	7.126762985	82.78650838	9.14E-20	2.85E-18
PA14_49480	PA14_RS30770	-3.077326934	7.63277579	59.0172083	1.56E-14	1.99E-13
PA14_49520	PA14_RS20105	-1.009755371	8.383198481	9.021425703	0.002668332	0.005327363
PA14_49560	PA14_RS20120	1.154220604	5.345715948	22.72232749	1.87E-06	6.54E-06
PA14_49570	PA14_RS20125	1.460689269	3.019556371	25.79905929	3.79E-07	1.49E-06
PA14_49580	PA14_RS20130	2.384874614	4.9362736	100.5735695	1.14E-23	5.94E-22
PA14_49610	PA14_RS20140	1.305253033	2.388666876	18.92960272	1.36E-05	4.07E-05
PA14_49620	PA14_RS20145	1.942818267	2.84868761	33.33191336	7.77E-09	4.06E-08
PA14_49630	PA14_RS20150	1.337095324	4.586989951	31.77859845	1.73E-08	8.44E-08
PA14_49640	PA14_RS20155	1.529747886	4.582710943	42.15104399	8.45E-11	5.99E-10
PA14_49660	PA14_RS20165	1.435851827	4.701178391	23.0351802	1.59E-06	5.64E-06
PA14_49680	PA14_RS20170	1.654813837	4.035745031	39.81643422	2.79E-10	1.81E-09
PA14_49700	PA14_RS20180	1.336314524	6.988466881	28.69189897	8.49E-08	3.68E-07
PA14_49720	PA14_RS20190	1.23234148	5.329049507	31.93892923	1.59E-08	7.82E-08
PA14_49740	PA14_RS20200	-1.354686297	4.95641029	46.52998972	9.02E-12	7.45E-11
PA14_49800	PA14_RS20225	1.218626363	7.599910287	24.63170456	6.94E-07	2.61E-06
PA14_49820	PA14_RS20235	2.233507265	5.845660443	76.22212557	2.53E-18	5.93E-17
PA14_49850	PA14_RS20245	-1.658312011	6.772334662	45.25036563	1.73E-11	1.36E-10
PA14_49870	PA14_RS20250	1.537102844	7.951105335	35.34598419	2.76E-09	1.54E-08
PA14_49880	PA14_RS20255	1.057331685	6.435710388	25.13069752	5.36E-07	2.06E-06
PA14_49900	PA14_RS20265	-1.38339694	6.093557679	27.91113754	1.27E-07	5.40E-07
PA14_50020	PA14_RS20315	1.532086689	4.149720166	31.8051307	1.70E-08	8.34E-08
PA14_50040	PA14_RS20325	2.370022285	5.980796176	44.01789766	3.25E-11	2.44E-10
PA14_50050	PA14_RS20330	1.849931973	4.354876148	47.72819263	4.90E-12	4.25E-11
PA14_50100	PA14_RS20350	1.243586757	7.129126151	30.75859734	2.92E-08	1.37E-07
PA14_50160	PA14_RS20370	-1.69384523	4.146209091	47.15836786	6.55E-12	5.55E-11
PA14_50240	PA14_RS20390	-3.645403221	6.126416473	247.2229565	1.05E-55	8.57E-53
PA14_50250	PA14_RS20395	-2.185259267	6.655184149	72.02927042	2.12E-17	4.26E-16
PA14_50270	PA14_RS20400	-1.73003863	9.133157275	38.73564286	4.85E-10	3.05E-09
PA14_50280	PA14_RS20405	-2.094811819	6.771352611	76.00177943	2.83E-18	6.55E-17
PA14_50290	PA14_RS20410	-2.935992077	10.78321368	123.0989401	1.33E-28	1.46E-26
PA14_50310	PA14_RS20420	-1.928422876	4.265487851	64.71786791	8.64E-16	1.33E-14
PA14_50320	PA14_RS20425	-1.919296598	4.995983161	72.99664652	1.30E-17	2.70E-16
PA14_50330	PA14_RS20430	-1.221065675	6.194559343	36.00418357	1.97E-09	1.12E-08
PA14_50340	PA14_RS20435	-1.373091379	6.720390234	48.47448039	3.35E-12	3.01E-11
PA14_50360	PA14_RS20440	-1.312380516	7.253866894	33.85415596	5.94E-09	3.16E-08
PA14_50430	PA14_RS20460	-2.84722888	5.588749417	138.7957005	4.88E-32	7.99E-30
PA14_50450	PA14_RS20470	-1.543926852	6.633251344	63.29802311	1.78E-15	2.58E-14
PA14_50460	PA14_RS20475	-1.28929381	5.993267787	48.01089427	4.24E-12	3.71E-11
PA14_50470	PA14_RS20480	-2.545433683	3.735251453	106.0594113	7.16E-25	4.23E-23
PA14_50480	PA14_RS20485	-2.010745581	3.531639278	56.9559089	4.46E-14	5.23E-13
PA14_50500	PA14_RS20490	-1.848480187	6.98613786	65.70296371	5.24E-16	8.34E-15
PA14_50510	PA14_RS20495	1.862246714	5.503782702	65.76880008	5.07E-16	8.14E-15
PA14_50590	PA14_RS20530	1.073943622	6.624478281	21.32339987	3.88E-06	1.28E-05
PA14_50620	PA14_RS20545	-1.098833355	5.191437334	27.73491538	1.39E-07	5.88E-07
PA14_50710	PA14_RS20590	1.520041219	6.280106211	42.55274664	6.88E-11	4.92E-10
PA14_50740	PA14_RS20605	-2.19835091	9.419387647	75.10729287	4.46E-18	1.01E-16
PA14_50750	PA14_RS20610	-1.379643469	2.879073926	26.16846761	3.13E-07	1.25E-06
PA14_50760	PA14_RS20615	3.357448764	4.619206712	64.29467784	1.07E-15	1.62E-14
PA14_50790	PA14_RS20625	2.480114821	7.005225816	81.4358906	1.81E-19	5.26E-18
PA14_50830	PA14_RS20645	1.150037596	5.967989757	36.8309121	1.29E-09	7.58E-09
PA14_50850	PA14_RS20655	1.515673743	4.455535459	28.63942046	8.72E-08	3.78E-07
PA14_50860	PA14_RS20660	1.581325815	6.344150653	33.99531803	5.52E-09	2.95E-08
PA14_50890	PA14_RS20675	1.586646079	5.30783328	55.68434451	8.51E-14	9.69E-13
PA14_50940	PA14_RS20700	-1.172588074	7.24501318	20.73006179	5.29E-06	1.70E-05
PA14_50950	PA14_RS20705	-1.056555502	4.544538993	24.92969102	5.95E-07	2.26E-06
PA14_50970	PA14_RS20710	-1.29765913	5.081660616	31.87982889	1.64E-08	8.05E-08
PA14_51060	PA14_RS20745	-1.224999183	4.066073217	20.84434103	4.98E-06	1.61E-05
PA14_51080	PA14_RS20755	2.212739456	4.141028259	64.36646921	1.03E-15	1.58E-14
PA14_51110	PA14_RS20770	2.245957019	2.358158356	33.63093571	6.66E-09	3.51E-08
PA14_51120	PA14_RS20775	1.958129205	2.401426475	28.03897452	1.19E-07	5.07E-07
PA14_51170	PA14_RS20795	2.075388652	6.020293009	93.60388494	3.85E-22	1.66E-20
PA14_51190	PA14_RS20800	1.583322424	5.289430997	44.43237293	2.63E-11	2.01E-10
PA14_51290	PA14_RS20850	-1.107287433	5.648815647	25.02474952	5.66E-07	2.16E-06
PA14_51320	PA14_RS20865	-1.141561854	7.054818249	31.40734463	2.09E-08	1.00E-07
PA14_51340	PA14_RS20875	-1.555985011	6.429292071	60.16785896	8.71E-15	1.16E-13
PA14_51410	PA14_RS20900	-1.563076067	7.590783664	25.19300657	5.19E-07	2.00E-06
PA14_51520	PA14_RS20955	-1.444100032	6.230599437	30.65234146	3.09E-08	1.45E-07
PA14_51670	PA14_RS21025	-1.656532042	7.502043435	26.20844633	3.06E-07	1.23E-06
PA14_51710	PA14_RS21040	-1.009872417	9.393139755	13.37816963	0.00025457	0.000610627
PA14_51720	PA14_RS21045	-1.040394019	8.201811857	13.97502804	0.000185255	0.000453479
PA14_51750	PA14_RS21060	-1.155270187	7.185430154	23.60693851	1.18E-06	4.27E-06
PA14_51790	PA14_RS21075	-1.434813063	6.21983275	37.53896128	8.96E-10	5.44E-09
PA14_51830	PA14_RS21095	-2.058525869	9.408796567	16.47048017	4.94E-05	0.000134781
PA14_51850	PA14_RS21105	-1.472744267	5.219258616	43.04846885	5.34E-11	3.89E-10
PA14_51860	PA14_RS21110	-1.318454513	7.908718148	29.27184046	6.29E-08	2.80E-07
PA14_51880	PA14_RS21115	-1.120815556	9.47035612	16.28459553	5.45E-05	0.000147198
PA14_51920	PA14_RS21135	2.048145032	6.042056605	41.99480862	9.15E-11	6.43E-10
PA14_52070	PA14_RS21200	1.192974078	7.720978917	19.66080411	9.25E-06	2.84E-05
PA14_52080	PA14_RS21205	-1.516467254	5.577398741	56.5793791	5.40E-14	6.28E-13
PA14_52090	PA14_RS21210	-1.281809053	5.067959245	35.9417564	2.03E-09	1.16E-08
PA14_52120	PA14_RS21220	-1.046801991	5.58305772	21.53635428	3.47E-06	1.15E-05
PA14_52130	PA14_RS21225	-1.801108875	8.805757596	49.65497952	1.83E-12	1.73E-11
PA14_52140	PA14_RS21230	-2.389685054	5.786429132	101.5350844	7.02E-24	3.76E-22
PA14_52310	PA14_RS21300	1.167993773	6.317009104	29.80351808	4.78E-08	2.16E-07
PA14_52420	PA14_RS21340	-2.132029316	5.539027746	117.847611	1.87E-27	1.58E-25
PA14_52430	PA14_RS21345	-2.533441154	3.325992294	89.04869562	3.85E-21	1.39E-19
PA14_52465	PA14_RS21360	-2.706238961	5.375991414	19.98745322	7.80E-06	2.43E-05
PA14_52480	PA14_RS21365	-2.220859813	6.022613037	8.922656812	0.002816545	0.005594025
PA14_52520	PA14_RS21385	1.43834626	4.99788487	9.59304962	0.001953153	0.004009914
PA14_52570	PA14_RS21410	-1.020919629	9.068538879	9.37035705	0.002205226	0.004471339
PA14_52630	PA14_RS21430	1.685161776	8.307827322	37.33398706	9.95E-10	5.98E-09
PA14_52640	PA14_RS21435	-1.456238821	4.595598734	29.50017352	5.59E-08	2.50E-07
PA14_52700	PA14_RS21455	-1.046534875	6.165987211	14.45544555	0.000143514	0.000359288
PA14_52780	PA14_RS21490	-1.072133169	5.184764329	21.4548675	3.62E-06	1.20E-05
PA14_52800	PA14_RS21500	1.531386413	10.14759049	10.36483532	0.001284384	0.002724796
PA14_52810	PA14_RS21505	1.275059098	5.295411369	31.5014906	1.99E-08	9.60E-08
PA14_52820	PA14_RS21510	2.366211819	5.868564654	92.0339858	8.52E-22	3.44E-20
PA14_52840	PA14_RS21515	1.131629304	5.372747687	22.92172083	1.69E-06	5.95E-06
PA14_52850	PA14_RS21520	2.573077221	3.126256857	45.47125308	1.55E-11	1.23E-10
PA14_52870	PA14_RS21525	1.783863902	3.063893039	39.1867044	3.85E-10	2.46E-09
PA14_52880	PA14_RS21530	2.051721062	2.768535387	31.4406973	2.06E-08	9.89E-08
PA14_52890	PA14_RS21535	1.740375625	1.732948238	14.43488249	0.00014509	0.000362915
PA14_52910	PA14_RS21545	1.962103389	2.926840295	45.278354	1.71E-11	1.35E-10
PA14_52940	PA14_RS21560	1.908121485	7.140399137	50.25563952	1.35E-12	1.30E-11
PA14_53010	PA14_RS21585	1.399613121	9.02445909	16.73876576	4.29E-05	0.000118298
PA14_53040	PA14_RS21600	-3.332722972	8.546413641	71.56408261	2.68E-17	5.28E-16
PA14_53050	PA14_RS21605	1.853258089	7.200057534	16.61335658	4.58E-05	0.000125657
PA14_53090	PA14_RS21615	1.402635627	4.840197899	22.10264026	2.58E-06	8.81E-06
PA14_53160	PA14_RS21645	1.353818942	6.118104288	32.2439226	1.36E-08	6.79E-08
PA14_53200	PA14_RS21660	-2.027394305	6.714599067	76.46413046	2.24E-18	5.35E-17
PA14_53210	PA14_RS21665	1.225972673	5.378032293	25.78757885	3.81E-07	1.50E-06
PA14_53270	PA14_RS21690	1.561503214	4.648790803	41.62743538	1.10E-10	7.62E-10
PA14_53300	PA14_RS21700	-2.869701424	10.09160056	80.52530565	2.87E-19	8.02E-18
PA14_53380	PA14_RS21730	1.689147029	4.930764887	53.45929456	2.64E-13	2.81E-12
PA14_53400	PA14_RS21740	1.202610608	4.836071627	28.84294198	7.85E-08	3.44E-07
PA14_53530	PA14_RS21790	-1.409672405	5.436192908	46.17323123	1.08E-11	8.79E-11
PA14_53540	PA14_RS21795	1.123451866	5.081726934	17.40689144	3.02E-05	8.51E-05
PA14_53550	PA14_RS21800	2.34462848	6.296873905	77.27297974	1.49E-18	3.69E-17
PA14_53590	PA14_RS30840	-1.689097564	8.804795292	21.29839727	3.93E-06	1.29E-05
PA14_53600	PA14_RS30845	-1.675434203	6.719626928	29.31406622	6.15E-08	2.74E-07
PA14_53630	PA14_RS21830	-1.054281243	3.964702322	19.34549111	1.09E-05	3.32E-05
PA14_53660	PA14_RS21845	-1.588524716	6.53247909	34.05630533	5.35E-09	2.86E-08
PA14_53680	PA14_RS21855	-1.377893077	3.313337348	22.62149145	1.97E-06	6.87E-06
PA14_53750	PA14_RS21885	1.177576899	6.503938887	16.59535943	4.63E-05	0.000126795
PA14_53770	PA14_RS21890	-2.189578853	6.628744887	49.93510545	1.59E-12	1.51E-11
PA14_53830	PA14_RS21920	1.140677991	4.584432221	18.7628709	1.48E-05	4.41E-05
PA14_53840	PA14_RS21925	-1.202289375	10.1016957	13.5091574	0.000237402	0.000571121
PA14_53880	PA14_RS21945	1.393215784	5.881933728	36.99209026	1.19E-09	7.05E-09
PA14_53910	PA14_RS21960	1.49303127	7.317237272	42.35659497	7.61E-11	5.41E-10
PA14_53920	PA14_RS21965	1.120223505	4.414548503	22.80087951	1.80E-06	6.29E-06
PA14_53950	PA14_RS21975	1.2439642	7.927612198	14.31311196	0.000154783	0.000385645
PA14_53970	PA14_RS21980	1.772972562	7.262696894	58.31683926	2.23E-14	2.77E-13
PA14_53980	PA14_RS21985	1.479148293	6.376051891	34.89418999	3.48E-09	1.91E-08
PA14_54010	PA14_RS21995	2.498306835	6.23350318	86.37212283	1.49E-20	5.05E-19
PA14_54030	PA14_RS22000	2.97010478	3.89196475	58.53513282	2.00E-14	2.50E-13
PA14_54050	PA14_RS22010	2.664129756	5.702921934	55.11699075	1.14E-13	1.27E-12
PA14_54090	PA14_RS22025	1.298099349	5.238535179	28.19516879	1.10E-07	4.70E-07
PA14_54120	PA14_RS22035	1.778629665	2.627159694	27.93089254	1.26E-07	5.35E-07
PA14_54170	PA14_RS22050	2.361159825	9.485911226	57.09816869	4.15E-14	4.90E-13
PA14_54180	PA14_RS22055	1.918996926	5.321485601	62.86894393	2.21E-15	3.18E-14
PA14_54190	PA14_RS22060	1.185235391	6.317441089	22.42460171	2.19E-06	7.55E-06
PA14_54220	PA14_RS22070	1.117551885	3.770266561	17.75154671	2.52E-05	7.21E-05
PA14_54230	PA14_RS22075	1.424593826	2.676822576	16.45391909	4.98E-05	0.000135834
PA14_54260	PA14_RS22085	1.009582137	4.502982925	18.4645988	1.73E-05	5.11E-05
PA14_54270	PA14_RS22090	1.216015103	5.501683469	31.51251012	1.98E-08	9.56E-08
PA14_54300	PA14_RS22100	1.506621088	4.638014508	31.66947742	1.83E-08	8.88E-08
PA14_54340	PA14_RS22115	-1.656777211	6.720094195	46.45169301	9.39E-12	7.74E-11
PA14_54370	PA14_RS22125	-1.412479992	7.411602242	44.36294082	2.73E-11	2.08E-10
PA14_54400	PA14_RS22135	1.376633647	8.836865036	20.44138727	6.15E-06	1.95E-05
PA14_54410	PA14_RS22140	1.727216014	9.477457887	31.59152823	1.90E-08	9.22E-08
PA14_54420	PA14_RS22145	1.609938131	11.17127166	22.65568153	1.94E-06	6.76E-06
PA14_54430	PA14_RS22150	1.093089442	11.2073286	10.4395421	0.001233458	0.002625511
PA14_54460	PA14_RS22160	2.183196897	5.843866765	80.42449674	3.02E-19	8.40E-18
PA14_54470	PA14_RS22165	-1.335741433	4.674057318	25.93000757	3.54E-07	1.41E-06
PA14_54490	PA14_RS22175	1.445119175	6.183941542	14.58519114	0.000133963	0.000336997
PA14_54500	PA14_RS22180	2.849826013	5.383198928	93.80422927	3.48E-22	1.51E-20
PA14_54510	PA14_RS22185	2.018006024	5.166772082	57.28051128	3.78E-14	4.49E-13
PA14_54580	PA14_RS22210	1.743960715	5.033923007	59.37189895	1.31E-14	1.69E-13
PA14_54610	PA14_RS22225	1.624329606	3.327567746	31.68286465	1.82E-08	8.83E-08
PA14_54710	PA14_RS22270	1.294323924	3.3455671	20.77554626	5.16E-06	1.66E-05
PA14_54740	PA14_RS22285	1.194625391	4.150864168	16.31724703	5.36E-05	0.00014482
PA14_54750	PA14_RS22290	2.152824603	6.711503994	81.19633402	2.04E-19	5.80E-18
PA14_54790	PA14_RS22305	3.930543719	5.479768084	52.26998727	4.84E-13	4.95E-12
PA14_54800	PA14_RS22310	1.397498593	3.374162805	20.15302594	7.15E-06	2.24E-05
PA14_54890	PA14_RS22355	2.021763226	8.563187582	5.496276832	0.019057007	0.031277517
PA14_54930	PA14_RS22375	-1.006418624	6.727103306	24.72151501	6.62E-07	2.50E-06
PA14_55080	PA14_RS22440	-1.602256331	7.813271948	36.14299792	1.83E-09	1.05E-08
PA14_55110	PA14_RS22455	-1.087932099	5.754428578	14.05509175	0.000177533	0.000436815
PA14_55140	PA14_RS22475	-1.595405135	2.198489696	23.6898098	1.13E-06	4.10E-06
PA14_55200	PA14_RS22500	1.735434758	5.766178795	54.26977033	1.75E-13	1.90E-12
PA14_55220	PA14_RS22505	1.632504662	4.756120349	24.62452073	6.97E-07	2.61E-06
PA14_55240	PA14_RS22515	2.468314704	5.207940579	91.56763346	1.08E-21	4.23E-20
PA14_55250	PA14_RS22520	1.927386755	4.191611624	62.64358587	2.48E-15	3.56E-14
PA14_55260	PA14_RS22525	1.752295914	2.673049972	28.39258529	9.90E-08	4.27E-07
PA14_55290	PA14_RS22535	1.153878638	2.86731961	16.10223069	6.00E-05	0.000160484
PA14_55330	PA14_RS22550	2.097861187	2.136855229	28.87415414	7.72E-08	3.39E-07
PA14_55360	PA14_RS22560	2.132335689	4.685650754	68.69513678	1.15E-16	2.06E-15
PA14_55400	PA14_RS22575	1.343365381	8.656638075	24.36280739	7.98E-07	2.98E-06
PA14_55430	PA14_RS22585	1.627875222	3.016805193	21.66314717	3.25E-06	1.09E-05
PA14_55460	PA14_RS22600	2.006391564	2.130438098	33.29369921	7.92E-09	4.13E-08
PA14_55470	PA14_RS22605	3.128268937	3.300583178	91.54921248	1.09E-21	4.24E-20
PA14_55480	PA14_RS22610	1.776918494	2.938229925	31.41069066	2.09E-08	1.00E-07
PA14_55500	PA14_RS22620	1.614364445	3.562280476	32.62053052	1.12E-08	5.67E-08
PA14_55510	PA14_RS22625	2.194952598	4.155013386	58.05820637	2.54E-14	3.13E-13
PA14_55520	PA14_RS22630	1.204371024	1.054737959	8.700581503	0.003181086	0.0062573
PA14_55530	PA14_RS22635	1.307623648	5.162959084	37.13402191	1.10E-09	6.59E-09
PA14_55540	PA14_RS22640	1.503650467	5.315186091	49.04994682	2.50E-12	2.28E-11
PA14_55550	PA14_RS22645	1.239741915	2.890696777	17.30048722	3.19E-05	8.97E-05
PA14_55560	PA14_RS22650	2.030040508	4.963023951	64.55699772	9.38E-16	1.44E-14
PA14_55590	PA14_RS22665	2.671458366	3.710272057	65.80477249	4.98E-16	8.03E-15
PA14_55600	PA14_RS22670	1.487273608	4.617820158	35.17822733	3.01E-09	1.66E-08
PA14_55690	PA14_RS22725	1.559159608	7.703056438	33.91502277	5.76E-09	3.07E-08
PA14_55710	PA14_RS22730	1.096324627	5.887759971	22.52076101	2.08E-06	7.20E-06
PA14_55740	PA14_RS22745	2.365578082	5.488342234	59.89865489	9.99E-15	1.32E-13
PA14_55750	PA14_RS22750	1.252457437	6.169681062	20.51707952	5.91E-06	1.88E-05
PA14_55780	PA14_RS22765	-1.110997345	6.639988043	34.72124565	3.80E-09	2.07E-08
PA14_55790	PA14_RS22770	-3.087761009	6.398041388	190.3445457	2.67E-43	1.18E-40
PA14_55800	PA14_RS22775	-1.10256545	3.744262296	11.93044134	0.000552241	0.001250291
PA14_55810	PA14_RS22780	-2.576927048	7.570364813	123.2702764	1.22E-28	1.39E-26
PA14_55820	PA14_RS22785	-2.058807018	6.700602422	94.73809259	2.17E-22	9.58E-21
PA14_55840	PA14_RS22790	-1.221048247	2.167136985	15.87034741	6.78E-05	0.0001798
PA14_55850	PA14_RS22795	-1.848213846	4.273785779	66.04886214	4.40E-16	7.24E-15
PA14_55860	PA14_RS22800	-1.12754215	4.666931008	32.82657667	1.01E-08	5.14E-08
PA14_55890	PA14_RS22810	-1.535232911	5.123599435	58.7945563	1.75E-14	2.21E-13
PA14_55930	PA14_RS22825	-2.197254275	6.319870397	93.12844918	4.90E-22	2.02E-20
PA14_55940	PA14_RS22830	-5.319908383	10.47421174	157.2409642	4.53E-36	1.13E-33
PA14_56010	PA14_RS22850	-1.432800351	6.504693533	44.64017583	2.37E-11	1.83E-10
PA14_56070	PA14_RS22880	-3.440152135	8.534468596	57.85465006	2.82E-14	3.44E-13
PA14_56190	PA14_RS22930	3.342763497	9.165489704	54.0406168	1.96E-13	2.13E-12
PA14_56200	PA14_RS22935	-1.557011216	6.274831049	57.3921701	3.57E-14	4.26E-13
PA14_56260	PA14_RS22960	1.664067613	6.963121507	42.77359088	6.15E-11	4.44E-10
PA14_56380	PA14_RS22990	1.073731852	5.193308225	25.78222896	3.82E-07	1.50E-06
PA14_56410	PA14_RS23000	1.259865151	4.884331019	35.1152803	3.11E-09	1.71E-08
PA14_56420	PA14_RS23005	1.884711752	7.770346232	36.82680622	1.29E-09	7.59E-09
PA14_56430	PA14_RS23010	2.130985231	7.453716836	71.45451993	2.84E-17	5.57E-16
PA14_56450	PA14_RS23015	1.219215475	4.321261148	27.5925896	1.50E-07	6.30E-07
PA14_56480	PA14_RS23025	1.728587217	5.965808293	59.42878316	1.27E-14	1.64E-13
PA14_56530	PA14_RS23040	1.447722715	6.295763226	48.57809702	3.17E-12	2.87E-11
PA14_56550	PA14_RS23050	1.536497774	5.625952809	44.36222785	2.73E-11	2.08E-10
PA14_56560	PA14_RS23055	1.35750736	7.395161329	23.28527435	1.40E-06	5.01E-06
PA14_56570	PA14_RS23060	1.240643331	7.604432868	19.80284539	8.59E-06	2.65E-05
PA14_56620	PA14_RS23075	-1.007846006	4.596426794	17.75786244	2.51E-05	7.19E-05
PA14_56640	PA14_RS23080	1.936838689	4.780557086	25.8537314	3.68E-07	1.45E-06
PA14_56660	PA14_RS23085	1.294385205	8.556449192	15.3362093	9.00E-05	0.000234444
PA14_56670	PA14_RS23090	2.190614175	6.736391632	46.18346294	1.08E-11	8.76E-11
PA14_56740	PA14_RS23125	3.002527817	6.355946858	115.6960017	5.54E-27	4.23E-25
PA14_56770	PA14_RS23135	1.763196555	2.349133292	27.80578113	1.34E-07	5.68E-07
PA14_56800	PA14_RS23150	1.296365667	7.422482053	30.65309001	3.09E-08	1.45E-07
PA14_56830	PA14_RS23160	-1.285197898	7.935946908	13.51093891	0.000237177	0.000571059
PA14_56910	PA14_RS23195	2.22544227	8.938231118	41.6833676	1.07E-10	7.42E-10
PA14_56970	PA14_RS23225	1.780225338	3.572630391	44.74455159	2.24E-11	1.74E-10
PA14_56980	PA14_RS23230	1.739914285	7.215675882	52.33011424	4.69E-13	4.81E-12
PA14_57020	PA14_RS23245	1.684894836	9.777809845	26.00810498	3.40E-07	1.35E-06
PA14_57030	PA14_RS23250	3.202992403	8.049688365	123.4941755	1.09E-28	1.27E-26
PA14_57080	PA14_RS23275	1.586967344	4.271171014	47.9082762	4.47E-12	3.90E-11
PA14_57140	PA14_RS23295	1.935501746	6.171684108	65.82686289	4.92E-16	7.97E-15
PA14_57160	PA14_RS23300	2.134346581	5.993015735	93.17017308	4.80E-22	1.99E-20
PA14_57190	PA14_RS23315	1.265325041	7.321004427	33.14760828	8.54E-09	4.42E-08
PA14_57200	PA14_RS23320	1.04278897	7.423700242	18.92374354	1.36E-05	4.08E-05
PA14_57260	PA14_RS23345	-1.820385663	9.264623334	50.29584515	1.32E-12	1.27E-11
PA14_57275	PA14_RS23350	-1.374314468	9.172595141	24.18634853	8.74E-07	3.23E-06
PA14_57340	PA14_RS23375	1.45888157	8.155919375	29.10622187	6.85E-08	3.02E-07
PA14_57390	PA14_RS23395	1.224446381	8.810619669	21.16895649	4.21E-06	1.37E-05
PA14_57470	PA14_RS23425	2.651796644	9.572395367	71.88736814	2.28E-17	4.55E-16
PA14_57490	PA14_RS23435	1.087290611	7.732813962	18.59950174	1.61E-05	4.78E-05
PA14_57540	PA14_RS23460	-1.273358189	7.722358766	28.3699677	1.00E-07	4.31E-07
PA14_57580	PA14_RS23475	1.175016734	9.74522886	13.04064615	0.000304803	0.000721153
PA14_57630	PA14_RS23495	1.102227876	6.39406027	24.83273801	6.25E-07	2.37E-06
PA14_57820	PA14_RS23570	-1.174583982	6.59621936	24.99050184	5.76E-07	2.20E-06
PA14_57830	PA14_RS23575	1.431828606	6.103908545	47.64946589	5.10E-12	4.40E-11
PA14_57840	PA14_RS23580	-2.024271681	6.830185337	107.9001803	2.83E-25	1.80E-23
PA14_57850	PA14_RS23585	-1.115478422	4.97688242	26.10414421	3.23E-07	1.29E-06
PA14_57920	PA14_RS23615	-1.13183667	6.393518571	35.7062878	2.29E-09	1.30E-08
PA14_57950	PA14_RS23630	-1.064466921	11.13574856	13.51195664	0.000237048	0.000570989
PA14_57960	PA14_RS23635	-1.590276928	6.706388258	50.6402516	1.11E-12	1.08E-11
PA14_57990	PA14_RS23650	1.6748469	10.61037602	27.12062238	1.91E-07	7.91E-07
PA14_58040	PA14_RS23670	-2.46031448	8.930757299	65.35071572	6.27E-16	9.78E-15
PA14_58060	PA14_RS23680	1.939654379	8.780181481	39.84995961	2.74E-10	1.79E-09
PA14_58070	PA14_RS23685	1.245222284	9.109291947	18.57187644	1.64E-05	4.85E-05
PA14_58080	PA14_RS23690	2.436518471	7.463641513	67.36943381	2.25E-16	3.83E-15
PA14_58220	PA14_RS23745	-1.365202158	3.914052813	27.50071243	1.57E-07	6.59E-07
PA14_58240	PA14_RS23755	1.401363039	6.136657649	30.33992771	3.63E-08	1.68E-07
PA14_58290	PA14_RS23775	1.690226677	8.731020373	32.07108535	1.49E-08	7.35E-08
PA14_58300	PA14_RS23780	-1.065870868	8.00123837	21.35480216	3.82E-06	1.26E-05
PA14_58350	PA14_RS23795	-1.03290243	7.345276102	25.83928615	3.71E-07	1.46E-06
PA14_58380	PA14_RS23810	-1.014505313	6.944652591	19.49914559	1.01E-05	3.08E-05
PA14_58390	PA14_RS23815	-1.198016332	9.851480104	19.43422761	1.04E-05	3.17E-05
PA14_58420	PA14_RS23825	-1.174968192	5.876095652	34.97011468	3.35E-09	1.84E-08
PA14_58500	PA14_RS23850	3.070436658	7.810994077	75.80651009	3.13E-18	7.17E-17
PA14_58515	PA14_RS23860	2.311891688	4.860632956	81.84434444	1.47E-19	4.35E-18
PA14_58530	PA14_RS23865	1.080963668	4.120706489	14.65045441	0.000129403	0.000326962
PA14_58540	PA14_RS23870	1.461337572	6.643965492	43.372927	4.52E-11	3.34E-10
PA14_58560	PA14_RS23880	1.525488669	6.651757918	48.43802114	3.41E-12	3.05E-11
PA14_58570	PA14_RS23885	-1.335431724	6.085866875	47.43362623	5.69E-12	4.89E-11
PA14_58620	PA14_RS23905	-1.257152426	4.39934403	25.93574994	3.53E-07	1.40E-06
PA14_58660	PA14_RS23920	1.25896533	6.660600642	34.69981528	3.85E-09	2.09E-08
PA14_58670	PA14_RS23925	-1.294490376	5.090946601	38.32578409	5.99E-10	3.71E-09
PA14_58720	PA14_RS23945	-1.877365476	5.446700273	35.39171453	2.70E-09	1.51E-08
PA14_58830	PA14_RS23995	-1.212394005	5.743865085	36.38388169	1.62E-09	9.43E-09
PA14_58860	PA14_RS24010	-1.080540027	4.270020249	6.641108003	0.009965194	0.017552469
PA14_58940	PA14_RS31460	1.521563918	2.132970133	22.57350211	2.02E-06	7.03E-06
PA14_59010	PA14_RS24085	-1.208854283	1.402250959	12.75445506	0.000355162	0.000831713
PA14_59160	PA14_RS30905	-1.938400639	4.483130575	47.46041408	5.61E-12	4.83E-11
PA14_59280	PA14_RS24195	1.381969687	2.52945721	16.68798222	4.41E-05	0.000121158
PA14_59360	PA14_RS24225	1.97265491	6.637597327	76.22813737	2.53E-18	5.93E-17
PA14_59380	PA14_RS24230	-1.160720584	7.064886441	23.20661792	1.45E-06	5.20E-06
PA14_59430	PA14_RS24240	-2.49250679	4.297006801	33.30387968	7.88E-09	4.11E-08
PA14_59480	PA14_RS24255	-1.245973021	4.275782181	25.98031991	3.45E-07	1.37E-06
PA14_59550	PA14_RS30930	-1.685874983	7.291646695	24.06735236	9.30E-07	3.42E-06
PA14_59590	PA14_RS30940	-1.491773486	4.958264225	27.2532142	1.78E-07	7.45E-07
PA14_59610	PA14_RS24300	-1.530466813	6.949406545	26.55209663	2.57E-07	1.04E-06
PA14_59620	PA14_RS24305	-1.152440406	8.898254359	8.908805371	0.002837989	0.005628808
PA14_59630	PA14_RS30950	-1.899447117	6.397699517	21.81221806	3.01E-06	1.01E-05
PA14_59720	PA14_RS24360	1.174974801	3.454556422	18.01307151	2.19E-05	6.36E-05
PA14_59830	PA14_RS24405	-1.193763229	7.010985259	30.23614581	3.83E-08	1.76E-07
PA14_59840	PA14_RS31475	-3.594887437	10.40828625	65.6511517	5.38E-16	8.52E-15
PA14_59860	PA14_RS24420	1.218377134	2.752303059	16.87043115	4.00E-05	0.000111118
PA14_59880	PA14_RS24430	-1.299612248	1.777912314	17.45655069	2.94E-05	8.31E-05
PA14_59950	PA14_RS24465	-1.171994329	1.912407193	11.01600612	0.000903285	0.001966559
PA14_60040	PA14_RS24505	-1.411589481	5.064529798	48.21904885	3.81E-12	3.37E-11
PA14_60050	PA14_RS24510	-1.829492092	5.668670546	55.45584732	9.56E-14	1.08E-12
PA14_60090	PA14_RS30970	-1.149619047	6.660703164	13.17053906	0.000284385	0.000676091
PA14_60100	PA14_RS30975	-2.340822299	6.528410192	58.46356422	2.07E-14	2.58E-13
PA14_60110	PA14_RS24525	-1.722534714	6.424399869	36.28382352	1.71E-09	9.89E-09
PA14_60120	PA14_RS24530	-1.718379732	6.849005908	35.96485188	2.01E-09	1.15E-08
PA14_60200	PA14_RS24565	1.362844222	6.26132269	39.94440093	2.61E-10	1.71E-09
PA14_60280	PA14_RS24605	1.580170398	7.508688407	10.75334586	0.00104091	0.002244853
PA14_60290	PA14_RS24615	1.324033843	8.065024916	10.15590917	0.001438394	0.003024641
PA14_60400	PA14_RS24670	-3.179972464	7.040683153	120.8442378	4.13E-28	4.08E-26
PA14_60420	PA14_RS24680	1.100453751	7.971793841	17.48752263	2.89E-05	8.19E-05
PA14_60450	PA14_RS24690	-1.469567022	7.756062446	24.47910803	7.51E-07	2.81E-06
PA14_60460	PA14_RS24695	-2.539094893	8.070208531	80.71996579	2.60E-19	7.34E-18
PA14_60520	PA14_RS24720	1.513001796	9.439735235	26.86002772	2.19E-07	8.95E-07
PA14_60560	PA14_RS24740	1.001729549	6.755218957	14.84380638	0.000116791	0.000297721
PA14_60570	PA14_RS24745	-1.592392099	6.510885968	16.11620386	5.96E-05	0.000159602
PA14_60590	PA14_RS24755	1.289446956	6.596805258	35.44377709	2.63E-09	1.47E-08
PA14_60600	PA14_RS24760	1.108700465	6.631013324	28.71148835	8.40E-08	3.65E-07
PA14_60650	PA14_RS24775	-1.039313318	3.754249604	20.13636797	7.21E-06	2.26E-05
PA14_60690	PA14_RS24790	2.017211387	1.895686416	23.93477123	9.97E-07	3.64E-06
PA14_60710	PA14_RS24800	1.415995049	6.388441977	46.05788707	1.15E-11	9.29E-11
PA14_60750	PA14_RS24810	-2.090842313	8.572275324	23.21095773	1.45E-06	5.19E-06
PA14_60780	PA14_RS24825	1.048496825	4.607313138	22.95325629	1.66E-06	5.87E-06
PA14_60890	PA14_RS24875	-1.171987456	5.606752291	32.82316536	1.01E-08	5.14E-08
PA14_60900	PA14_RS24880	1.479927757	6.975953424	46.81293487	7.81E-12	6.55E-11
PA14_60920	PA14_RS24885	-1.180214859	7.556717276	25.22937355	5.09E-07	1.97E-06
PA14_60930	PA14_RS24890	-1.536127076	7.31847987	40.65284626	1.82E-10	1.22E-09
PA14_60970	PA14_RS24905	-1.605781905	8.531907069	38.45762269	5.60E-10	3.49E-09
PA14_60990	PA14_RS24910	1.079952087	7.093019835	21.48335881	3.57E-06	1.18E-05
PA14_61000	PA14_RS24915	2.058645625	4.412739568	36.98238463	1.19E-09	7.07E-09
PA14_61010	PA14_RS24920	1.902132555	13.53483007	19.14288984	1.21E-05	3.66E-05
PA14_61040	PA14_RS24930	-1.438829315	7.417897436	41.76160402	1.03E-10	7.13E-10
PA14_61050	PA14_RS24940	-2.358643852	10.38891399	68.02731574	1.61E-16	2.83E-15
PA14_61110	PA14_RS24960	3.070713934	6.400884758	118.8222468	1.15E-27	9.94E-26
PA14_61120	PA14_RS24965	1.719968116	7.852834292	27.8181247	1.33E-07	5.66E-07
PA14_61210	PA14_RS25005	1.058663262	4.327772194	19.322882	1.10E-05	3.35E-05
PA14_61220	PA14_RS25010	2.734413149	4.785899913	119.4110091	8.51E-28	7.64E-26
PA14_61290	PA14_RS25035	1.034289657	6.021084108	27.22475041	1.81E-07	7.54E-07
PA14_61330	PA14_RS25050	1.446484201	5.923299911	46.06466554	1.14E-11	9.27E-11
PA14_61340	PA14_RS25055	2.047471504	5.516583596	65.69172092	5.27E-16	8.37E-15
PA14_61410	PA14_RS25090	-1.357220578	6.265679867	34.79784496	3.66E-09	2.00E-08
PA14_61450	PA14_RS25105	1.731798156	5.645549331	70.54263227	4.50E-17	8.51E-16
PA14_61460	PA14_RS25110	-1.000782682	4.874093004	21.21836613	4.10E-06	1.34E-05
PA14_61470	PA14_RS25115	-1.17754359	5.693737756	41.30246155	1.30E-10	8.92E-10
PA14_61500	PA14_RS25125	-4.18765286	5.435197223	360.0004711	2.82E-80	4.03E-77
PA14_61510	PA14_RS25130	1.481830394	6.059446734	32.26561547	1.34E-08	6.73E-08
PA14_61650	PA14_RS25190	-2.765922691	9.423914237	121.611405	2.81E-28	2.87E-26
PA14_61670	PA14_RS25200	1.744771006	5.72157184	56.54140663	5.50E-14	6.39E-13
PA14_61750	PA14_RS25230	-1.076997128	7.760547973	14.25860362	0.000159331	0.000396286
PA14_61770	PA14_RS25240	-1.300761699	6.990539366	37.40470273	9.60E-10	5.78E-09
PA14_61780	PA14_RS25245	-1.951108081	9.071963087	44.88359256	2.09E-11	1.63E-10
PA14_61870	PA14_RS25280	1.968645507	6.930268204	53.7621679	2.26E-13	2.43E-12
PA14_61890	PA14_RS25290	1.632245051	4.558810043	38.05489865	6.88E-10	4.23E-09
PA14_61940	PA14_RS25305	-1.072571326	5.371529833	29.08133792	6.94E-08	3.06E-07
PA14_62100	PA14_RS25380	-1.385964085	5.498956535	40.00932618	2.53E-10	1.66E-09
PA14_62120	PA14_RS25390	-1.448920718	6.419628018	38.78490877	4.73E-10	2.98E-09
PA14_62130	PA14_RS25395	-2.424631401	7.727378438	97.47569006	5.45E-23	2.62E-21
PA14_62150	PA14_RS25400	-1.052289016	5.91875319	28.43132631	9.71E-08	4.18E-07
PA14_62350	PA14_RS25475	-1.166315261	7.456021279	24.05346057	9.37E-07	3.44E-06
PA14_62370	PA14_RS25485	-1.386047868	5.290765116	43.1304629	5.12E-11	3.74E-10
PA14_62480	PA14_RS25535	1.346680825	8.198816628	22.89179587	1.71E-06	6.04E-06
PA14_62490	PA14_RS25540	-1.309610176	6.958701276	26.34111682	2.86E-07	1.15E-06
PA14_62520	PA14_RS25550	-1.877361124	3.723809226	43.46453393	4.32E-11	3.20E-10
PA14_62560	PA14_RS25565	-1.233536573	7.020488486	35.29463761	2.83E-09	1.57E-08
PA14_62570	PA14_RS25570	1.021236839	4.316603877	22.22724501	2.42E-06	8.31E-06
PA14_62680	PA14_RS25620	-1.663767643	11.93816141	30.49640483	3.34E-08	1.56E-07
PA14_62690	PA14_RS25625	-2.452744231	12.38280161	38.64893795	5.07E-10	3.18E-09
PA14_62710	PA14_RS25630	-1.228324616	8.331702566	27.49206192	1.58E-07	6.62E-07
PA14_62770	PA14_RS25655	-1.236012696	8.208671276	27.21940951	1.82E-07	7.56E-07
PA14_62840	PA14_RS25685	-1.117428123	7.953650708	20.96285271	4.68E-06	1.52E-05
PA14_62880	PA14_RS25705	-1.524882093	6.341122528	59.83312874	1.03E-14	1.36E-13
PA14_62890	PA14_RS25710	1.099764443	7.1961338	23.0535865	1.58E-06	5.59E-06
PA14_62940	PA14_RS25735	1.225807666	7.375492267	24.60296412	7.04E-07	2.64E-06
PA14_62960	PA14_RS25740	1.187043473	6.903512594	30.96394941	2.63E-08	1.24E-07
PA14_63030	PA14_RS25765	-1.135661439	6.910001004	16.74858718	4.27E-05	0.000117858
PA14_63040	PA14_RS25770	1.688257961	5.76693707	58.48485245	2.05E-14	2.56E-13
PA14_63060	PA14_RS25780	2.00016995	6.694999897	76.91840898	1.78E-18	4.34E-17
PA14_63210	PA14_RS25850	1.533938396	8.542465619	30.61742359	3.14E-08	1.47E-07
PA14_63220	PA14_RS25855	1.480523878	7.839869349	10.64354963	0.001104555	0.002372287
PA14_63270	PA14_RS25875	1.975488402	7.071827643	67.46846741	2.14E-16	3.65E-15
PA14_63280	PA14_RS25880	1.96188437	8.904552004	44.48910917	2.56E-11	1.96E-10
PA14_63290	PA14_RS25885	1.224195019	3.824228995	13.82717828	0.000200416	0.000489128
PA14_63310	PA14_RS25895	1.771029977	4.484824748	45.91039692	1.24E-11	9.94E-11
PA14_63330	PA14_RS25905	1.013132958	4.994948062	16.05924029	6.14E-05	0.000163863
PA14_63370	PA14_RS25925	1.354725459	4.751398072	31.94280148	1.59E-08	7.81E-08
PA14_63430	PA14_RS25945	1.015022526	4.906258705	21.54860092	3.45E-06	1.15E-05
PA14_63470	PA14_RS25970	1.082919248	5.962220138	25.36939925	4.73E-07	1.84E-06
PA14_63480	PA14_RS25975	1.519807418	4.810014144	35.10982837	3.12E-09	1.72E-08
PA14_63530	PA14_RS25990	2.020284724	6.286937603	62.51659925	2.64E-15	3.76E-14
PA14_63540	PA14_RS25995	1.027393285	5.37865425	14.77707323	0.000120998	0.000307623
PA14_63550	PA14_RS26000	1.071911333	4.252624048	18.13709663	2.06E-05	5.99E-05
PA14_63660	PA14_RS26040	2.434517487	4.42587637	43.37521269	4.52E-11	3.34E-10
PA14_63700	PA14_RS26050	2.687339588	3.654553644	37.45167869	9.37E-10	5.66E-09
PA14_63710	PA14_RS26055	1.957018904	2.016746735	30.64422245	3.10E-08	1.45E-07
PA14_63730	PA14_RS26065	1.301598749	4.125706611	22.10054611	2.59E-06	8.82E-06
PA14_63740	PA14_RS26070	1.874126821	3.138570921	36.22440833	1.76E-09	1.02E-08
PA14_63750	PA14_RS26075	1.347463113	5.507970179	33.36620242	7.63E-09	4.00E-08
PA14_63780	PA14_RS26085	3.128402356	2.122022921	50.07883761	1.48E-12	1.41E-11
PA14_63800	PA14_RS26090	1.036510488	5.4207268	25.38439143	4.70E-07	1.83E-06
PA14_63820	PA14_RS26095	1.017785157	4.420251115	8.120823015	0.004375969	0.008346836
PA14_63860	PA14_RS26115	2.428310805	5.427262874	33.87749011	5.87E-09	3.12E-08
PA14_63890	PA14_RS26125	1.614884945	4.460794291	48.73486758	2.93E-12	2.66E-11
PA14_63920	PA14_RS26140	1.169117574	4.246743447	24.21607046	8.61E-07	3.19E-06
PA14_64010	PA14_RS26170	1.843876731	6.058884521	50.8749673	9.84E-13	9.71E-12
PA14_64030	PA14_RS26175	1.25501545	8.963182372	21.07894891	4.41E-06	1.44E-05
PA14_64090	PA14_RS26195	-2.111725519	4.94564891	85.07172279	2.88E-20	9.58E-19
PA14_64140	PA14_RS26215	1.752330148	5.00825499	53.96657936	2.04E-13	2.20E-12
PA14_64190	PA14_RS26230	-1.986969131	3.580188292	62.5466041	2.60E-15	3.72E-14
PA14_64220	PA14_RS26240	1.014203344	4.938956601	17.73332707	2.54E-05	7.27E-05
PA14_64310	PA14_RS26275	2.369010417	4.510836885	90.73323628	1.64E-21	6.24E-20
PA14_64350	PA14_RS26290	-1.396204597	2.732164191	11.66235133	0.000637777	0.001429259
PA14_64370	PA14_RS26300	-1.227346858	4.01692199	31.14251583	2.40E-08	1.14E-07
PA14_64420	PA14_RS26320	2.869397574	3.371684985	81.70264539	1.58E-19	4.62E-18
PA14_64520	PA14_RS26370	-1.414428692	6.069271588	46.88228475	7.54E-12	6.33E-11
PA14_64530	PA14_RS26375	-3.637338465	4.868166694	235.933104	3.03E-53	1.93E-50
PA14_64550	PA14_RS26385	1.444680392	1.921897298	14.92286502	0.000111997	0.000286905
PA14_64560	PA14_RS26390	1.405067034	2.24941951	19.04593388	1.28E-05	3.84E-05
PA14_64580	PA14_RS26400	1.468580309	4.177482064	34.11792969	5.19E-09	2.77E-08
PA14_64620	PA14_RS26415	3.183944718	4.789204778	91.83098183	9.44E-22	3.73E-20
PA14_64640	PA14_RS26420	2.182039997	3.533475	31.77675967	1.73E-08	8.45E-08
PA14_64660	PA14_RS26430	2.499112121	2.474636681	52.44360722	4.43E-13	4.56E-12
PA14_64680	PA14_RS26440	3.447105288	4.040874588	76.6383289	2.05E-18	4.94E-17
PA14_64690	PA14_RS26445	4.323664577	8.190187153	118.9389768	1.08E-27	9.52E-26
PA14_64740	PA14_RS26465	1.745729249	7.237714021	56.8985454	4.59E-14	5.38E-13
PA14_64770	PA14_RS26475	1.262228402	3.11870473	20.22760735	6.88E-06	2.16E-05
PA14_64790	PA14_RS26485	1.024249973	2.146329597	8.589590529	0.0033809	0.006614001
PA14_64800	PA14_RS26490	1.071081088	4.262784534	16.39737862	5.14E-05	0.000139549
PA14_64810	PA14_RS26495	1.76368502	5.096497831	65.47288858	5.89E-16	9.27E-15
PA14_64820	PA14_RS26500	1.94740251	6.371080501	63.39986524	1.69E-15	2.45E-14
PA14_64850	PA14_RS26510	1.995963253	4.030909615	36.90299	1.24E-09	7.34E-09
PA14_64860	PA14_RS26515	1.019834538	5.279152095	22.60591338	1.99E-06	6.92E-06
PA14_64940	PA14_RS26555	3.262077039	9.622509095	88.86210797	4.23E-21	1.52E-19
PA14_64990	PA14_RS26575	1.869134633	5.422146846	49.28235535	2.22E-12	2.06E-11
PA14_65000	PA14_RS26580	-2.085855251	10.07274734	34.65389561	3.94E-09	2.13E-08
PA14_65160	PA14_RS26635	1.234660709	8.343695002	14.52204725	0.000138529	0.000347718
PA14_65170	PA14_RS26640	-2.057385721	6.806539402	84.78875941	3.32E-20	1.09E-18
PA14_65180	PA14_RS26645	-2.53539466	7.751677686	84.14688689	4.59E-20	1.47E-18
PA14_65190	PA14_RS26650	1.344143122	7.024099024	33.72676708	6.34E-09	3.36E-08
PA14_65280	PA14_RS26690	-1.456852126	8.209104239	37.43921038	9.43E-10	5.69E-09
PA14_65350	PA14_RS26710	1.334564679	9.363936752	22.34149557	2.28E-06	7.87E-06
PA14_65390	PA14_RS26725	2.91798827	7.577255175	97.59412138	5.14E-23	2.49E-21
PA14_65640	PA14_RS26810	1.261115902	5.713818264	30.61374831	3.15E-08	1.47E-07
PA14_65795	PA14_RS26865	2.183450683	5.358634927	100.8667949	9.84E-24	5.17E-22
PA14_65810	PA14_RS26870	1.449344278	4.513103691	36.39972519	1.61E-09	9.38E-09
PA14_65840	PA14_RS26880	2.140382955	2.965228266	40.7847431	1.70E-10	1.14E-09
PA14_65860	PA14_RS26890	2.050516218	7.187722446	52.95524618	3.41E-13	3.57E-12
PA14_65870	PA14_RS26895	3.006014094	6.347417143	103.7060567	2.35E-24	1.33E-22
PA14_65880	PA14_RS26900	1.492738723	6.550040175	31.97472493	1.56E-08	7.69E-08
PA14_65920	PA14_RS26910	1.644859844	3.220098895	24.20671592	8.65E-07	3.20E-06
PA14_65940	PA14_RS26915	2.32122737	6.054620658	92.8969494	5.51E-22	2.25E-20
PA14_65960	PA14_RS26925	2.710535503	5.92123352	93.97922275	3.19E-22	1.39E-20
PA14_65970	PA14_RS26930	1.600553993	4.47757529	37.48601155	9.21E-10	5.56E-09
PA14_66000	PA14_RS26940	1.227740226	3.93848487	24.7089896	6.67E-07	2.51E-06
PA14_66020	PA14_RS26950	2.133582911	6.141185617	65.2477516	6.60E-16	1.03E-14
PA14_66040	PA14_RS26955	1.077098621	6.100498866	18.23262087	1.96E-05	5.72E-05
PA14_66100	PA14_RS26980	-1.120922938	6.149001749	31.2326649	2.29E-08	1.09E-07
PA14_66260	PA14_RS27050	-1.098424988	8.063929811	18.63784751	1.58E-05	4.69E-05
PA14_66450	PA14_RS27115	-1.009526722	6.016936195	20.37643985	6.36E-06	2.01E-05
PA14_66490	PA14_RS27130	1.323709748	3.95722627	29.67492241	5.11E-08	2.30E-07
PA14_66530	PA14_RS27145	2.142897846	5.41030728	79.64006708	4.49E-19	1.21E-17
PA14_66560	PA14_RS27160	1.1678139	7.277495719	20.83666022	5.00E-06	1.61E-05
PA14_66620	PA14_RS27185	-1.305786601	9.509249871	21.95105294	2.80E-06	9.46E-06
PA14_66630	PA14_RS27190	-1.299530402	6.159293536	39.12039763	3.98E-10	2.54E-09
PA14_66640	PA14_RS27195	-1.250260102	6.228906795	33.36141694	7.65E-09	4.00E-08
PA14_66840	PA14_RS27275	-1.34422784	8.095946973	27.67051793	1.44E-07	6.05E-07
PA14_66850	PA14_RS27280	-1.694579125	7.465217069	53.41925194	2.69E-13	2.86E-12
PA14_66880	PA14_RS27290	-1.947902123	8.026889244	41.1853533	1.38E-10	9.42E-10
PA14_66900	PA14_RS27300	-1.849114277	6.185312752	74.33890425	6.58E-18	1.44E-16
PA14_66910	PA14_RS27305	1.045164813	4.893078738	21.38561069	3.76E-06	1.24E-05
PA14_66940	PA14_RS27315	-1.178968728	6.221107004	39.04356505	4.14E-10	2.64E-09
PA14_66950	PA14_RS27320	-1.163275123	5.644797208	41.21830519	1.36E-10	9.27E-10
PA14_66970	PA14_RS27330	1.179501285	4.654805433	29.68513911	5.08E-08	2.30E-07
PA14_67050	PA14_RS27365	-1.538426826	5.415737857	31.2611564	2.26E-08	1.08E-07
PA14_67090	PA14_RS27375	-1.020268711	7.696552241	19.19883129	1.18E-05	3.55E-05
PA14_67100	PA14_RS27380	1.448837706	6.166754479	35.41254094	2.67E-09	1.49E-08
[truncated: 147 more rows]
