# Supplementary material for: Identification of Three New Rugose Small Colony Variants from a Pseudomonas aeruginosa Biofilm
Source: Microorganisms. 2025 Nov 7;13(11):2550. doi: 10.3390/microorganisms13112550 (PMC12654532; doi:10.3390/microorganisms13112550)
Supplement: Supplementary file 1 [file microorganisms-13-02550-s001.zip › microorganisms-3900109-supplementary/Supplemental File 1 Normalized RNA-seq Raw Counts.csv]

		WT 1	WT 2	WT 3	RSCV 3-1	RSCV 3-2	RSCV 3-3	RSCV 1-1	RSCV 1-2	RSCV 1-3
PA14_00010	PA14_RS00005	3499	3021	3363	4216	4625	4000	4151	3722	4628
PA14_00020	PA14_RS00010	2212	2101	2272	1586	1518	2057	1573	1493	1355
PA14_00030	PA14_RS00015	654	821	1240	987	524	1377	919	1411	1339
PA14_00050	PA14_RS00020	3591	2776	3097	1596	1097	1827	1268	1716	1740
PA14_00060	PA14_RS00025	372	429	472	307	406	344	257	335	345
PA14_00070	PA14_RS00030	307	317	320	117	183	205	210	178	199
PA14_00080	PA14_RS00035	2648	1706	1583	3675	5209	3635	4214	2746	2981
PA14_00090	PA14_RS00040	546	524	491	875	658	646	693	673	691
PA14_00100	PA14_RS00045	191	209	180	214	115	233	154	189	233
PA14_00110	PA14_RS00050	85	72	58	97	55	82	56	84	92
PA14_00120	PA14_RS00055	891	1049	1011	372	536	581	646	709	674
PA14_00130	PA14_RS00060	181	411	301	173	82	222	94	189	185
PA14_00140	PA14_RS00065	104	136	147	118	165	219	156	146	124
PA14_00150	PA14_RS00070	33	130	113	71	59	102	78	100	125
PA14_00160	PA14_RS00075	330	269	374	452	377	371	471	709	574
PA14_00170	PA14_RS00080	805	770	824	603	1024	836	846	785	771
PA14_00180	PA14_RS00085	159	132	151	396	401	321	309	425	366
PA14_00190	PA14_RS00090	24	51	23	101	51	85	64	97	86
PA14_00200	PA14_RS00095	1126	1126	1520	445	637	734	678	586	504
PA14_00210	PA14_RS00100	808	741	869	360	559	446	572	560	488
PA14_00230	PA14_RS00105	18	21	28	73	55	59	65	66	56
PA14_00240	PA14_RS00110	261	427	212	449	261	291	206	340	337
PA14_00250	PA14_RS00115	981	951	986	834	548	594	489	781	767
PA14_00280	PA14_RS00120	133	189	165	119	83	157	101	113	135
PA14_00290	PA14_RS00125	137	107	102	175	164	127	131	143	189
PA14_00300	PA14_RS00130	1260	1209	1254	557	566	589	576	809	642
PA14_00310	PA14_RS00135	1135	1038	597	2152	2180	1504	1917	2576	2398
PA14_00320	PA14_RS00140	192	259	211	98	30	38	73	98	86
PA14_00340	PA14_RS00145	275	239	244	243	148	169	173	286	217
PA14_00360	PA14_RS00150	36	54	31	69	59	69	46	75	70
PA14_00380	PA14_RS00155	161	119	151	497	345	466	351	438	391
PA14_00400	PA14_RS00160	236	206	185	227	324	313	367	327	280
PA14_00410	PA14_RS00165	647	530	393	232	520	367	395	383	456
PA14_00420	PA14_RS00170	135	102	74	158	138	154	127	131	195
PA14_00430	PA14_RS00175	62	67	87	68	56	74	70	51	77
PA14_00440	PA14_RS00180	172	163	148	304	272	290	288	296	232
PA14_00450	PA14_RS00185	243	254	242	375	421	349	441	380	392
PA14_00460	PA14_RS00190	33	51	37	78	51	62	53	95	68
PA14_00470	PA14_RS00195	4852	4609	6083	886	1682	1717	1477	1362	1353
PA14_00480	PA14_RS00200	13554	16324	21887	8313	6366	11425	8647	14288	12839
PA14_00490	PA14_RS00205	90	154	151	153	89	238	89	121	131
PA14_00530	PA14_RS00220	223	314	333	274	410	380	289	412	367
PA14_00550	PA14_RS00225	139	185	61	372	205	225	185	303	338
PA14_00560	PA14_RS00230	123	164	161	625	439	500	486	538	525
PA14_00570	PA14_RS00235	58	61	56	34	29	40	37	50	22
PA14_00580	PA14_RS00240	71	37	45	37	30	24	28	27	26
PA14_00590	PA14_RS00245	60	29	27	56	67	30	70	67	42
PA14_00600	PA14_RS00250	58	47	50	52	31	26	26	42	42
PA14_00620	PA14_RS00255	146	151	151	119	82	84	95	80	85
PA14_00630	PA14_RS00260	1612	2091	1349	586	323	509	441	436	519
PA14_00640	PA14_RS00265	1561	1061	1036	2788	1980	1600	1566	1895	1635
PA14_00650	PA14_RS00270	763	930	555	3118	2148	1708	1728	2098	1986
PA14_00660	PA14_RS00275	65	77	76	83	38	61	63	87	89
PA14_00670	PA14_RS00280	213	281	233	175	109	115	106	166	159
PA14_00680	PA14_RS00285	16	8	21	71	63	39	61	56	44
PA14_00690	PA14_RS00290	61	59	67	110	46	56	68	72	89
PA14_00700	PA14_RS00295	28	37	15	147	57	55	257	122	94
PA14_00710	PA14_RS00300	1835	2214	2314	571	1269	917	872	775	902
PA14_00720	PA14_RS00305	434	572	476	265	394	345	300	333	404
PA14_00730	PA14_RS00310	202	199	182	442	313	297	344	346	298
PA14_00740	PA14_RS00315	139	169	132	155	156	172	131	173	107
PA14_00750	PA14_RS00320	331	339	321	505	782	633	636	618	646
PA14_00760	PA14_RS00325	287	324	235	549	676	455	494	468	441
PA14_00770	PA14_RS00330	64	69	75	106	66	95	64	76	102
PA14_00780	PA14_RS00335	70	96	43	173	92	166	169	164	156
PA14_00790	PA14_RS00340	4204	4113	3588	2108	2489	2344	1856	1778	1929
PA14_00800	PA14_RS00345	659	700	730	437	325	479	376	420	460
PA14_00810	PA14_RS00350	97	105	110	293	264	223	251	218	202
PA14_00820	PA14_RS00355	293	258	247	65	79	78	80	49	51
PA14_00830	PA14_RS00360	385	486	558	512	446	722	533	565	475
PA14_00850	PA14_RS00365	11	14	5	45	42	20	47	17	23
PA14_00860	PA14_RS00370	2	4	1	36	37	27	75	33	30
PA14_00875	PA14_RS00375	188	132	117	255	308	216	311	209	182
PA14_00890	PA14_RS00380	26	16	20	55	105	54	68	36	46
PA14_00900	PA14_RS00385	14	19	10	104	103	79	78	93	78
PA14_00910	PA14_RS00390	134	159	121	230	238	168	210	202	164
PA14_00925	PA14_RS00395	63	62	37	228	274	130	304	184	169
PA14_00940	PA14_RS00400	61	63	66	239	202	147	182	146	142
PA14_00960	PA14_RS00405	31	35	48	62	26	49	41	29	38
PA14_00990	PA14_RS00415	339	368	434	325	364	501	577	487	415
PA14_01010	PA14_RS00420	63	35	63	25	51	34	49	26	26
PA14_01020	PA14_RS00425	255	180	274	113	118	147	167	122	105
PA14_01030	PA14_RS00430	190	176	219	126	212	195	221	124	156
PA14_01040	PA14_RS00435	83	81	82	176	208	147	183	152	124
PA14_01060	PA14_RS00440	21	19	15	54	49	38	41	21	44
PA14_01070	PA14_RS00445	38	42	65	94	83	48	89	50	56
PA14_01080	PA14_RS00450	35	14	19	48	48	40	69	26	29
PA14_01100	PA14_RS00455	175	193	134	382	414	256	386	317	318
PA14_01110	PA14_RS00460	171	213	148	381	379	345	292	384	329
PA14_01120	PA14_RS00465	52	60	62	62	67	89	52	78	85
PA14_01130	PA14_RS00470	73	56	69	61	72	91	85	97	117
PA14_01140	PA14_RS00475	109	63	59	102	98	88	124	86	103
PA14_01150	PA14_RS00480	78	79	102	56	44	110	80	99	82
PA14_01160	PA14_RS00485	1869	1844	1919	2053	2894	2421	2531	3449	3260
PA14_01170	PA14_RS00490	23	19	10	49	81	37	63	51	52
PA14_01180	PA14_RS00495	29	27	19	71	70	48	70	54	57
PA14_01190	PA14_RS00500	15	34	20	118	92	98	106	95	86
PA14_01200	PA14_RS00505	128	150	122	71	96	133	153	116	131
PA14_01220	PA14_RS00510	296	287	327	215	414	334	389	290	344
PA14_01230	PA14_RS00515	155	158	172	325	387	243	355	329	318
PA14_01240	PA14_RS00520	1948	1691	1737	1812	2243	2580	1975	4043	3473
PA14_01250	PA14_RS00525	159	169	105	275	168	255	205	267	213
PA14_01290	PA14_RS00535	1663	1621	1665	2766	2412	2856	2853	4084	3994
PA14_01300	PA14_RS00540	619	793	515	1305	729	1354	961	1836	1735
PA14_01310	PA14_RS00545	64	132	128	129	68	137	129	247	238
PA14_01320	PA14_RS00550	1798	1769	1710	1130	1203	1247	1378	2031	1886
PA14_01330	PA14_RS00555	1286	1731	929	996	1735	1644	1656	2208	2054
PA14_01340	PA14_RS00560	71	159	52	317	215	196	262	497	460
PA14_01350	PA14_RS00565	58	51	51	201	79	166	135	377	271
PA14_01360	PA14_RS00570	29	45	76	256	160	140	156	249	199
PA14_01380	PA14_RS00575	165	210	231	315	123	218	222	389	306
PA14_01390	PA14_RS00580	341	384	421	252	129	199	108	136	128
PA14_01400	PA14_RS00585	166	132	151	82	89	54	68	67	66
PA14_01410	PA14_RS00590	604	441	387	722	557	520	638	425	443
PA14_01430	PA14_RS00595	34	43	36	40	62	61	83	86	47
PA14_01440	PA14_RS00600	96	74	57	132	124	115	152	116	108
PA14_01460	PA14_RS00605	134	149	123	83	74	144	133	94	129
PA14_01470	PA14_RS00610	387	278	182	599	983	629	655	773	660
PA14_01480	PA14_RS00615	30	45	75	163	82	85	77	85	120
PA14_01490	PA14_RS00620	19170	16559	18792	6256	8089	10002	12007	8202	8504
PA14_01500	PA14_RS00625	1085	1044	979	1871	1909	1552	1613	1194	1386
PA14_01510	PA14_RS00630	179	170	200	46	29	67	77	95	82
PA14_01520	PA14_RS00635	88	73	75	43	44	41	26	54	33
PA14_01540	PA14_RS00640	65	73	78	80	49	60	54	43	35
PA14_01550	PA14_RS00645	103	168	115	163	114	180	111	259	246
PA14_01560	PA14_RS00650	247	274	252	74	122	154	157	179	195
PA14_01580	PA14_RS00655	295	322	312	382	388	301	369	357	306
PA14_01600	PA14_RS00660	2828	2758	2799	4996	4700	4169	3281	4716	4564
PA14_01610	PA14_RS00665	77	76	95	195	323	233	258	192	185
PA14_01620	PA14_RS00670	292	237	262	353	516	489	572	387	458
PA14_01640	PA14_RS00675	109	148	133	340	372	262	297	409	372
PA14_01660	PA14_RS00680	180	366	345	688	510	541	462	803	743
PA14_01670	PA14_RS00690	58	71	65	518	532	347	379	371	328
PA14_01680	PA14_RS00695	24	29	18	99	94	57	87	81	55
PA14_01690	PA14_RS00700	149	149	153	161	134	127	133	215	154
PA14_01710	PA14_RS00705	44338	48538	45605	8183	4171	10614	3236	4224	5064
PA14_01720	PA14_RS00710	7955	6464	2909	2854	4910	3726	2432	1312	1638
PA14_01730	PA14_RS00715	1814	1596	1556	1522	2304	2023	2249	1636	1726
PA14_01750	PA14_RS00720	162	193	200	898	525	594	465	532	525
PA14_01760	PA14_RS00725	842	999	1033	407	531	403	468	544	531
PA14_01770	PA14_RS00730	668	579	635	275	256	322	251	376	372
PA14_01780	PA14_RS00735	120	205	163	747	461	350	346	567	518
PA14_01790	PA14_RS00740	86	120	97	167	98	78	67	93	104
PA14_01800	PA14_RS00745	43	37	39	75	71	88	51	63	87
PA14_01810	PA14_RS00750	104	113	147	173	156	199	138	184	177
PA14_01830	PA14_RS00755	326	272	344	163	179	233	174	197	221
PA14_01840	PA14_RS00760	39	57	22	503	562	317	472	544	393
PA14_01860	PA14_RS00765	43	34	36	145	77	104	124	177	113
PA14_01870	PA14_RS00770	153	152	144	222	191	165	205	204	202
PA14_01890	PA14_RS00775	75	65	65	385	551	329	402	438	379
PA14_01900	PA14_RS00780	18	13	27	46	33	40	23	56	29
PA14_01910	PA14_RS00785	64	64	90	74	66	96	56	88	90
PA14_01930	PA14_RS00790	64	88	96	140	55	106	110	129	122
PA14_01940	PA14_RS00795	421	536	408	2081	2538	1724	2121	2387	2223
PA14_01960	PA14_RS00800	220	231	174	540	565	427	597	528	427
PA14_01970	PA14_RS00805	1984	1838	1942	2630	3182	2310	2429	2733	2748
PA14_01980	PA14_RS00810	231	277	313	223	137	327	188	257	280
PA14_01990	PA14_RS00815	60	60	55	65	56	76	61	62	65
PA14_02020	PA14_RS00825	410	371	358	334	410	317	394	327	316
PA14_02030	PA14_RS00830	46	48	43	223	205	182	183	241	230
PA14_02050	PA14_RS00835	150	186	175	438	377	329	387	421	359
PA14_02060	PA14_RS00845	120	106	138	73	101	91	104	104	111
PA14_02070	PA14_RS00850	66	81	49	347	391	258	302	300	297
PA14_02090	PA14_RS00855	434	466	482	306	394	330	321	334	306
PA14_02100	PA14_RS00860	105	132	120	271	228	212	211	257	187
PA14_02110	PA14_RS00865	134	169	97	212	267	165	241	257	234
PA14_02130	PA14_RS00870	56	51	63	41	60	32	37	39	30
PA14_02140	PA14_RS00875	37	39	23	13	34	35	36	35	27
PA14_02150	PA14_RS00880	109	94	64	550	331	592	486	647	557
PA14_02180	PA14_RS00885	63	74	64	82	77	54	61	54	47
PA14_02190	PA14_RS00890	79	79	86	15	7	13	10	8	23
PA14_02200	PA14_RS00895	388	369	371	45	45	37	49	35	35
PA14_02220	PA14_RS00900	1766	1608	1524	449	507	461	572	362	402
PA14_02230	PA14_RS00905	632	586	574	90	138	117	162	92	103
PA14_02250	PA14_RS00910	1088	1197	835	487	499	429	623	332	355
PA14_02260	PA14_RS00915	9269	6966	7150	1057	1279	1410	1697	1166	1269
PA14_02270	PA14_RS00920	1514	1314	1489	993	652	754	893	764	758
PA14_02290	PA14_RS00925	268	230	218	356	372	273	332	377	335
PA14_02300	PA14_RS00930	29	25	17	92	124	98	87	100	69
PA14_02310	PA14_RS00935	47	44	69	173	212	173	192	112	111
PA14_02330	PA14_RS00940	4	15	6	93	85	72	95	32	57
PA14_02340	PA14_RS00945	16	9	47	334	150	118	588	221	187
PA14_02360	PA14_RS00950	46	43	59	167	142	156	110	134	98
PA14_02370	PA14_RS00955	33	28	27	263	144	145	154	138	150
PA14_02380	PA14_RS00960	41	65	73	77	107	110	85	47	65
PA14_02390	PA14_RS00965	24	186	215	158	215	221	133	68	95
PA14_02410	PA14_RS00970	106	74	74	178	200	133	162	140	133
PA14_02420	PA14_RS00975	11	26	11	62	51	51	56	50	48
PA14_02435	PA14_RS00980	42	33	5	90	83	65	98	80	81
PA14_02450	PA14_RS00985	397	419	398	2313	1920	1424	1496	2298	1837
PA14_02460	PA14_RS00990	63	51	86	116	62	77	43	84	85
PA14_02470	PA14_RS00995	413	401	393	432	476	384	369	497	452
PA14_02490	PA14_RS01000	24	24	22	60	57	40	69	33	31
PA14_02500	PA14_RS01005	44	133	145	452	527	413	426	285	200
PA14_02510	PA14_RS01010	247	279	289	217	228	267	198	106	150
PA14_02520	PA14_RS01015	1430	1027	1069	1552	1043	1624	1405	1340	1294
PA14_02530	PA14_RS01020	33	899	1032	748	598	822	377	164	211
PA14_02550	PA14_RS01025	325	424	605	998	1255	995	976	814	680
PA14_02560	PA14_RS01030	10	22	12	287	175	137	213	322	180
PA14_02570	PA14_RS01035	4	4	4	52	36	28	40	68	42
PA14_02580	PA14_RS01040	19	32	71	549	494	274	340	685	482
PA14_02590	PA14_RS01045	27	74	39	832	751	509	514	1083	837
PA14_02610	PA14_RS01050	8	16	16	894	562	362	414	997	570
PA14_02620	PA14_RS01055	131	123	179	415	263	288	344	537	299
PA14_02630	PA14_RS01060	81	50	63	199	150	173	174	198	169
PA14_02640	PA14_RS01065	121	126	75	454	327	324	316	685	534
PA14_02650	PA14_RS01070	166	236	213	577	461	392	373	671	633
PA14_02660	PA14_RS01075	144	133	144	184	217	246	210	220	292
PA14_02680	PA14_RS01080	42	20	28	76	56	63	94	61	56
PA14_02690	PA14_RS01085	100	112	136	204	116	156	154	168	187
PA14_02700	PA14_RS01090	39	51	36	150	130	124	87	116	115
PA14_02720	PA14_RS01095	17	29	16	21	25	23	21	30	29
PA14_02730	PA14_RS01100	55	65	63	139	77	55	68	62	72
PA14_02740	PA14_RS01105	178	153	147	122	258	204	231	130	151
PA14_02750	PA14_RS01110	154	122	147	110	118	146	173	109	139
PA14_02760	PA14_RS01115	100	144	54	71	72	48	61	67	48
PA14_02770	PA14_RS01120	78	39	28	67	83	80	64	57	60
PA14_02790	PA14_RS01125	116	104	102	197	267	151	175	174	193
PA14_02810	PA14_RS01130	240	239	223	123	142	140	172	138	165
PA14_02830	PA14_RS01135	94	77	54	416	466	272	478	383	344
PA14_02840	PA14_RS01140	21	25	44	132	107	94	73	130	85
PA14_02850	PA14_RS01145	209	179	154	109	100	132	154	118	150
PA14_02870	PA14_RS01150	152	178	110	595	604	392	473	561	551
PA14_02890	PA14_RS01155	151	193	105	72	81	129	124	196	150
PA14_02900	PA14_RS01160	26	26	18	99	97	93	58	99	79
PA14_02910	PA14_RS01165	175	159	154	404	361	238	316	304	350
PA14_02930	PA14_RS01170	27	19	29	57	62	41	42	49	39
PA14_02960	PA14_RS01175	13	25	27	242	226	174	194	186	164
PA14_02970	PA14_RS01180	38	41	29	38	38	46	38	42	53
PA14_02980	PA14_RS01185	163	154	142	223	256	193	187	242	215
PA14_02990	PA14_RS01190	55	34	30	78	126	74	65	99	85
PA14_03000	PA14_RS01195	70	82	67	226	268	196	242	216	204
PA14_03010	PA14_RS01200	371	463	475	519	632	516	456	684	720
PA14_03020	PA14_RS01205	30	27	20	117	104	82	100	165	161
PA14_03030	PA14_RS01210	30	31	27	33	19	39	22	31	21
PA14_03040	PA14_RS01215	93	106	90	248	257	223	247	279	211
PA14_03050	PA14_RS01220	63	47	50	146	116	128	82	143	138
PA14_03070	PA14_RS01225	119	119	88	277	321	257	258	292	366
PA14_03080	PA14_RS01230	2453	2723	1756	820	997	1276	690	538	703
PA14_03090	PA14_RS01235	24201	24501	20569	17764	15020	21275	11415	13696	18817
PA14_03100	PA14_RS01240	42	91	108	85	38	60	72	61	62
PA14_03110	PA14_RS01245	26	35	30	27	38	30	25	21	47
PA14_03120	PA14_RS01250	130	123	141	195	282	162	219	180	217
PA14_03130	PA14_RS01255	231	257	298	378	299	316	284	364	349
PA14_03150	PA14_RS01260	161	157	192	834	697	794	667	763	868
PA14_03160	PA14_RS01265	3075	2436	2911	768	1727	1214	1885	1069	1083
PA14_03163	PA14_RS01270	7368	6075	6873	4106	3727	5703	7720	6014	6379
PA14_03166	PA14_RS01275	337	468	384	146	97	205	209	185	160
PA14_03170	PA14_RS01280	322	281	332	164	250	199	252	255	228
PA14_03190	PA14_RS01295	940	890	1007	597	922	625	884	561	556
PA14_03200	PA14_RS01300	452	477	613	214	179	341	203	282	233
PA14_03210	PA14_RS01305	183	113	126	94	129	83	88	85	126
PA14_03220	PA14_RS01310	454	734	602	447	360	606	554	579	581
PA14_03240	PA14_RS01320	39	29	36	24	29	27	21	25	20
PA14_03250	PA14_RS01325	761	694	852	773	756	1163	1022	1302	1213
PA14_03265	PA14_RS01330	126	198	274	122	200	147	85	95	111
PA14_03270	PA14_RS01335	1804	1839	1716	787	763	1276	1139	1201	1144
PA14_03285	PA14_RS01345	688	694	698	235	232	467	461	463	393
PA14_03300	PA14_RS01355	527	396	462	160	260	267	314	263	262
PA14_03310	PA14_RS01360	2676	2312	2509	886	1466	1860	2014	1836	1860
PA14_03320	PA14_RS01365	666	634	842	128	261	312	320	296	294
PA14_03330	PA14_RS01370	122	128	154	49	42	95	56	56	59
PA14_03340	PA14_RS01375	435	456	380	100	103	165	162	110	141
PA14_03350	PA14_RS01380	388	464	471	303	330	539	444	426	417
PA14_03360	PA14_RS01385	309	266	292	228	171	250	221	209	198
PA14_03370	PA14_RS01400	433	437	400	303	238	388	302	329	301
PA14_03390	PA14_RS01405	67	59	85	52	56	66	62	43	52
PA14_03400	PA14_RS01425	131	87	126	22	23	52	54	44	52
PA14_03430	PA14_RS01430	1375	1141	1373	879	1130	1160	1048	1234	995
PA14_03450	PA14_RS01435	878	814	875	1308	769	1171	703	926	797
PA14_03470	PA14_RS01440	316	275	193	654	624	522	623	457	404
PA14_03480	PA14_RS01445	160	138	129	329	293	269	219	315	309
PA14_03490	PA14_RS01450	464	535	560	1446	242	815	253	549	678
PA14_03510	PA14_RS01455	762	469	489	812	297	486	294	431	584
PA14_03520	PA14_RS01460	458	381	341	575	369	494	295	486	575
PA14_03530	PA14_RS01465	532	464	424	1392	1027	1012	860	1134	1395
PA14_03550	PA14_RS01470	56	49	39	183	161	121	104	171	159
PA14_03560	PA14_RS01475	11	20	26	43	46	45	40	47	73
PA14_03580	PA14_RS01480	127	146	141	169	133	195	156	212	169
PA14_03590	PA14_RS01485	60	59	97	140	105	99	146	119	107
PA14_03610	PA14_RS01490	39	53	38	208	209	135	205	141	122
PA14_03620	PA14_RS01495	27	11	14	119	122	67	79	82	42
PA14_03630	PA14_RS01500	35	52	31	359	243	155	285	245	224
PA14_03650	PA14_RS01505	519	3104	3262	727	1082	937	650	437	393
PA14_03670	PA14_RS01510	162	835	1181	356	246	408	195	131	164
PA14_03680	PA14_RS01515	54	435	571	358	310	436	257	149	193
PA14_03700	PA14_RS01520	419	1712	2170	461	485	544	402	249	251
PA14_03710	PA14_RS01525	4	1939	3319	293	280	422	252	128	169
PA14_03720	PA14_RS01530	454	475	437	616	410	505	424	418	504
PA14_03730	PA14_RS01535	2087	2892	2906	1611	1173	1753	1155	1803	1901
PA14_03760	PA14_RS01540	66	83	122	119	96	127	111	137	121
PA14_03770	PA14_RS01545	52	68	67	97	68	90	74	90	59
PA14_03780	PA14_RS01550	293	282	304	343	547	470	384	383	479
PA14_03790	PA14_RS01555	1213	1199	1181	841	929	778	938	839	708
PA14_03800	PA14_RS01560	5943	6131	7486	2847	2608	3259	2705	2952	3179
PA14_03810	PA14_RS01565	564	543	597	322	330	324	262	264	255
PA14_03830	PA14_RS01570	116	104	108	120	104	172	182	137	164
PA14_03840	PA14_RS01575	79	59	82	177	204	221	227	148	197
PA14_03855	PA14_RS01580	95	134	65	182	116	140	133	168	141
PA14_03860	PA14_RS01585	1218	1699	1878	2833	1848	3241	2258	3602	3338
PA14_03870	PA14_RS01590	2533	2216	2143	1829	2054	3240	3208	3587	3474
PA14_03880	PA14_RS01595	647	789	861	1658	1612	2426	1990	3582	3502
PA14_03900	PA14_RS01600	2079	1635	1758	1911	1748	2761	2210	3446	3528
PA14_03920	PA14_RS01605	2638	2111	2546	1034	1224	1689	1378	1580	1591
PA14_03930	PA14_RS01610	529	442	509	413	341	489	475	400	543
PA14_03940	PA14_RS01615	525	514	537	483	505	525	487	791	643
PA14_03950	PA14_RS01620	559	609	843	354	405	600	491	668	626
PA14_03960	PA14_RS01625	648	598	490	1170	1506	1006	1236	1180	1168
PA14_03980	PA14_RS01630	209	193	191	298	191	227	227	212	195
PA14_04000	PA14_RS01635	186	134	121	139	97	135	82	143	139
PA14_04010	PA14_RS01640	2875	4109	3167	325	139	245	146	179	194
PA14_04020	PA14_RS01645	260	291	327	356	416	267	360	266	237
PA14_04030	PA14_RS01650	286	286	392	492	398	310	409	354	324
PA14_04040	PA14_RS01655	192	239	217	385	353	366	394	353	310
PA14_04050	PA14_RS01660	155	204	236	616	412	375	498	426	311
PA14_04060	PA14_RS01665	15	15	14	60	68	46	72	51	55
PA14_04070	PA14_RS01670	309	270	365	740	469	369	399	390	361
PA14_04080	PA14_RS01675	476	429	501	354	297	307	303	346	435
PA14_04090	PA14_RS01680	443	379	334	300	211	262	221	212	262
PA14_04100	PA14_RS01685	7829	5196	6976	1583	1012	1675	1036	1486	1526
PA14_04110	PA14_RS01690	1188	1081	1165	869	603	794	690	709	745
PA14_04140	PA14_RS01695	892	879	1222	538	496	758	540	756	801
PA14_04150	PA14_RS01700	1471	1385	1398	1256	1320	1103	1044	1363	1435
PA14_04160	PA14_RS01705	321	326	366	456	554	472	515	585	465
PA14_04180	PA14_RS01710	52	61	136	62	33	63	40	54	61
PA14_04190	PA14_RS01715	67	94	95	154	230	158	216	201	180
PA14_04210	PA14_RS01720	53	99	78	149	67	143	156	153	129
PA14_04220	PA14_RS01725	158	125	111	133	186	180	195	199	184
PA14_04230	PA14_RS01730	36	31	45	46	23	28	42	31	36
PA14_04240	PA14_RS01735	282	299	262	202	133	189	147	210	202
PA14_04250	PA14_RS01740	15	14	13	31	25	20	20	35	23
PA14_04270	PA14_RS01745	134	154	132	173	152	211	162	226	250
PA14_04290	PA14_RS01750	274	282	308	502	484	362	331	393	362
PA14_04300	PA14_RS01755	3773	4235	5101	740	595	837	486	824	825
PA14_04310	PA14_RS01760	221	360	295	262	134	272	161	198	234
PA14_04320	PA14_RS01765	288	271	296	407	362	327	355	454	383
PA14_04330	PA14_RS01770	598	726	702	2207	1782	1251	1797	1968	1619
PA14_04340	PA14_RS01775	401	501	432	762	922	707	966	863	680
PA14_04350	PA14_RS01780	123	139	95	165	179	146	146	105	133
PA14_04370	PA14_RS01785	160	146	138	342	265	261	242	290	272
PA14_04380	PA14_RS01790	136	145	128	262	250	278	193	279	189
PA14_04390	PA14_RS01795	1501	1399	1493	888	1110	1048	1239	1069	1364
PA14_04410	PA14_RS01800	2760	2688	2788	4511	4498	3705	4250	3908	3796
PA14_04420	PA14_RS01805	880	897	1017	1176	1415	1071	1149	1052	864
PA14_04430	PA14_RS01810	140	159	118	400	496	330	449	309	355
PA14_04440	PA14_RS01815	191	174	177	147	115	193	153	183	161
PA14_04460	PA14_RS01820	480	525	560	388	330	411	266	389	410
PA14_04480	PA14_RS01825	511	571	604	295	402	458	393	378	465
PA14_04490	PA14_RS01830	251	401	243	328	242	286	221	279	277
PA14_04510	PA14_RS01835	368	253	147	994	367	372	1369	744	500
PA14_04520	PA14_RS01840	112	88	115	695	706	405	528	495	413
PA14_04530	PA14_RS01845	329	311	260	239	365	278	330	387	364
PA14_04550	PA14_RS01850	79	81	87	188	242	140	138	155	184
PA14_04560	PA14_RS01855	80	56	69	179	190	155	190	169	177
PA14_04570	PA14_RS01860	95	96	99	214	191	145	136	193	202
PA14_04580	PA14_RS01865	59	69	83	121	112	98	82	124	94
PA14_04590	PA14_RS01870	210	169	143	336	215	261	187	284	276
PA14_04610	PA14_RS01875	112	130	153	101	139	150	133	111	158
PA14_04630	PA14_RS01880	57	1679	129	385	294	338	272	252	319
PA14_04640	PA14_RS01885	122	140	134	301	446	330	395	285	290
PA14_04650	PA14_RS01890	1378	1069	1280	234	330	195	262	201	185
PA14_04660	PA14_RS01895	136	140	154	165	176	137	145	211	167
PA14_04670	PA14_RS01900	331	346	331	572	568	579	415	612	577
PA14_04680	PA14_RS01905	167	119	132	118	161	169	129	142	189
PA14_04690	PA14_RS01910	452	729	470	524	516	491	559	362	318
PA14_04700	PA14_RS01915	839	755	849	676	769	640	859	785	728
PA14_04710	PA14_RS01920	193	186	196	209	216	206	282	230	186
PA14_04730	PA14_RS01925	335	415	472	503	424	394	366	381	358
PA14_04750	PA14_RS01930	510	449	615	282	487	662	477	624	523
PA14_04760	PA14_RS01935	240	253	250	142	200	236	140	180	147
PA14_04780	PA14_RS01940	264	278	243	288	243	261	297	246	221
PA14_04790	PA14_RS01945	501	661	501	589	826	639	701	477	476
PA14_04810	PA14_RS01950	1146	1139	1123	920	868	1071	906	695	949
PA14_04820	PA14_RS01955	820	924	1055	1145	851	1156	1059	1123	1338
PA14_04830	PA14_RS01960	110	116	113	490	338	314	329	436	325
PA14_04840	PA14_RS01970	149	166	168	334	264	288	252	340	315
PA14_04860	PA14_RS01975	111	147	106	249	234	232	234	263	197
PA14_04870	PA14_RS01980	334	376	513	603	349	449	315	388	404
PA14_04890	PA14_RS01985	244	216	246	280	202	321	211	288	298
PA14_04900	PA14_RS01990	430	474	503	819	558	669	753	789	780
PA14_04910	PA14_RS01995	631	659	659	717	840	653	746	958	745
PA14_04920	PA14_RS02000	1134	1081	1062	958	834	901	855	1217	1054
PA14_04930	PA14_RS02005	5618	5024	4649	3740	5366	3894	5531	4867	4199
PA14_04940	PA14_RS02010	120	124	99	369	305	312	269	397	349
PA14_04950	PA14_RS02015	82	97	83	186	115	135	168	209	185
PA14_04960	PA14_RS02020	91	139	108	155	88	105	64	93	141
PA14_04970	PA14_RS02025	21	34	49	55	19	35	44	47	27
PA14_04980	PA14_RS02030	176	227	292	198	88	145	111	113	109
PA14_05000	PA14_RS02035	162	149	142	272	377	233	323	239	276
PA14_05010	PA14_RS02040	318	271	291	952	648	577	834	778	608
PA14_05020	PA14_RS02045	70	129	127	48	55	73	72	51	81
PA14_05030	PA14_RS02050	38	74	78	29	23	41	35	54	30
PA14_05040	PA14_RS02055	39	38	33	246	186	177	180	154	142
PA14_05050	PA14_RS02060	266	446	206	696	577	321	593	474	453
PA14_05060	PA14_RS02065	1034	1089	1093	502	409	479	436	322	338
PA14_05070	PA14_RS02070	147	136	157	152	164	225	179	228	195
PA14_05080	PA14_RS02075	169	185	151	186	139	130	158	160	163
PA14_05110	PA14_RS02085	149	232	260	777	477	728	570	979	998
PA14_05130	PA14_RS02090	409	436	464	458	440	519	419	616	643
PA14_05150	PA14_RS02095	258	284	277	2833	3032	2334	2950	4326	3357
PA14_05160	PA14_RS02100	196	306	202	492	289	384	327	412	297
PA14_05180	PA14_RS02105	1748	1793	1871	1047	759	1078	795	1128	1087
PA14_05190	PA14_RS02110	1363	1308	1483	1365	1619	1358	1714	1442	1506
PA14_05200	PA14_RS02115	758	661	612	817	667	588	622	621	678
PA14_05210	PA14_RS02120	625	752	772	202	133	162	133	240	298
PA14_05220	PA14_RS02125	956	945	1139	1545	1156	1067	1125	1239	1312
PA14_05230	PA14_RS02130	783	932	802	3135	2027	1837	1358	1707	1850
PA14_05250	PA14_RS02135	194	160	193	498	350	380	289	405	393
PA14_05260	PA14_RS02140	356	325	352	326	298	289	221	344	371
PA14_05270	PA14_RS02145	90	115	230	185	63	85	59	116	120
PA14_05280	PA14_RS02150	130	124	130	401	253	260	279	391	341
PA14_05290	PA14_RS02155	118	342	196	705	258	411	302	598	439
PA14_05300	PA14_RS02160	185	233	223	725	572	572	471	692	683
PA14_05310	PA14_RS02165	1975	1553	1527	1082	1697	1886	2581	1535	1692
PA14_05320	PA14_RS02170	2029	2061	1827	751	1290	1541	1961	1917	1886
PA14_05330	PA14_RS02175	391	381	382	289	429	489	445	516	398
PA14_05340	PA14_RS02180	210	220	234	359	428	334	388	300	305
PA14_05360	PA14_RS02185	1135	1182	1161	853	711	976	723	949	849
PA14_05380	PA14_RS02190	473	504	478	1346	1648	1319	1270	1537	1389
PA14_05390	PA14_RS02195	2814	2464	2120	5500	6247	4115	5599	5197	4853
PA14_05400	PA14_RS02200	216	186	126	347	465	317	344	420	350
PA14_05410	PA14_RS02205	41	69	43	150	161	100	177	171	165
PA14_05420	PA14_RS02210	47	58	42	138	145	95	140	143	138
PA14_05430	PA14_RS02215	45	72	39	118	112	126	147	138	120
PA14_05440	PA14_RS02220	94	135	117	216	161	174	183	226	191
PA14_05450	PA14_RS02225	38	54	28	160	149	98	148	110	105
PA14_05460	PA14_RS02230	289	296	327	239	234	305	221	236	172
PA14_05480	PA14_RS02235	1345	1051	1307	1116	1228	985	1147	1284	1146
PA14_05500	PA14_RS02240	451	459	461	110	107	143	101	98	99
PA14_05510	PA14_RS02245	3210	4451	5667	1901	525	2523	631	1439	1742
PA14_05520	PA14_RS02250	1197	1018	1216	1202	524	1035	725	924	1024
PA14_05530	PA14_RS02255	3724	3766	3738	2144	1585	2015	1520	1923	1916
PA14_05540	PA14_RS02260	8161	7063	7329	4926	4585	4301	3869	3503	4439
PA14_05550	PA14_RS02265	1847	2458	1969	3761	6542	3648	6175	4204	3379
PA14_05560	PA14_RS02270	549	586	533	1188	1169	1171	1215	1075	884
PA14_05580	PA14_RS02275	1087	1426	1734	930	650	1130	822	784	920
PA14_05590	PA14_RS02280	349	390	350	522	453	474	514	341	385
PA14_05600	PA14_RS02285	249	241	251	367	492	399	381	286	364
PA14_05620	PA14_RS02290	2833	1788	2670	1545	860	1791	816	1203	1339
PA14_05630	PA14_RS02295	32	24	23	266	375	228	276	255	255
PA14_05640	PA14_RS02300	248	214	259	299	427	367	457	333	350
PA14_05650	PA14_RS02305	37	49	53	369	312	238	331	223	202
PA14_05660	PA14_RS02310	1769	3708	2926	888	356	918	502	859	905
PA14_05690	PA14_RS02315	338	294	334	616	209	413	295	449	486
PA14_05700	PA14_RS02320	60	61	37	141	101	90	100	92	77
PA14_05740	PA14_RS02325	54	41	43	93	48	66	59	56	68
PA14_05750	PA14_RS02330	64	67	54	180	161	122	174	150	172
PA14_05770	PA14_RS02340	88	66	94	103	119	111	199	124	116
PA14_05790	PA14_RS02345	61	109	77	106	141	94	109	78	100
PA14_05810	PA14_RS02350	211	159	187	658	651	580	790	672	519
PA14_05820	PA14_RS02355	288	307	272	765	613	618	644	531	493
PA14_05840	PA14_RS02360	2003	2949	2081	1826	1411	1884	1676	1283	1035
PA14_05850	PA14_RS02365	549	1004	1168	1672	717	1220	1023	1540	1438
PA14_05860	PA14_RS02370	2923	5826	2611	448	226	746	235	298	363
PA14_05870	PA14_RS02375	448	403	308	182	231	293	204	179	177
PA14_05880	PA14_RS02380	216	296	132	4989	5718	2869	6501	3781	3135
PA14_05890	PA14_RS02385	239	238	259	311	457	360	582	354	435
PA14_05910	PA14_RS02390	197	195	218	277	295	239	251	227	285
PA14_05920	PA14_RS02395	325	344	335	738	570	641	618	524	611
PA14_05950	PA14_RS02400	240	316	255	918	883	718	709	1007	775
PA14_05960	PA14_RS02405	5163	9350	8586	1566	1816	3206	2541	2890	3115
PA14_05970	PA14_RS02410	230	221	199	515	387	373	350	446	427
PA14_05990	PA14_RS02415	445	491	462	625	533	534	449	500	597
PA14_06000	PA14_RS02420	4076	3736	3630	2528	1952	2105	2243	1769	1697
PA14_06010	PA14_RS02425	1215	1454	1044	1536	927	1279	932	1307	1224
PA14_06030	PA14_RS02430	975	914	916	877	842	841	670	985	1014
PA14_06040	PA14_RS02435	2130	1919	1969	401	810	617	572	660	573
PA14_06060	PA14_RS02440	91	148	141	177	160	155	141	169	142
PA14_06070	PA14_RS02445	232	217	219	401	470	351	489	452	439
PA14_06080	PA14_RS02450	312	323	304	394	485	451	585	507	413
PA14_06090	PA14_RS02460	27	29	16	36	36	32	36	31	34
PA14_06120	PA14_RS02465	28	49	30	142	45	65	54	54	65
PA14_06130	PA14_RS02470	392	414	292	914	1031	746	1045	852	769
PA14_06150	PA14_RS02475	546	631	515	770	543	527	509	670	665
PA14_06160	PA14_RS02480	1257	1129	1143	666	714	868	672	1001	841
PA14_06170	PA14_RS02485	359	486	332	1233	718	750	587	850	717
PA14_06180	PA14_RS02490	185	686	295	1443	446	1109	581	1139	971
PA14_06190	PA14_RS02500	326	312	373	251	219	155	164	191	187
PA14_06210	PA14_RS02505	40	100	48	198	153	146	168	265	174
PA14_06230	PA14_RS02510	419	353	348	446	238	416	313	475	445
PA14_06240	PA14_RS02515	108	88	75	202	133	150	177	238	169
PA14_06250	PA14_RS02520	103	157	133	562	502	384	518	804	591
PA14_06260	PA14_RS02525	122	178	219	996	695	740	804	1052	816
PA14_06270	PA14_RS02530	122	160	128	742	823	567	708	676	607
PA14_06280	PA14_RS02535	189	162	159	271	205	318	213	304	299
PA14_06290	PA14_RS02540	3032	2815	3077	2697	3252	2710	2753	2288	2342
PA14_06300	PA14_RS02545	798	1086	755	1220	769	1032	886	929	1027
PA14_06310	PA14_RS02550	1002	1159	643	1309	438	935	654	865	1105
PA14_06320	PA14_RS02555	234	233	218	139	202	189	127	190	160
PA14_06330	PA14_RS02560	385	659	560	555	238	358	215	403	371
PA14_06340	PA14_RS02565	407	431	299	315	193	274	231	388	341
PA14_06350	PA14_RS02570	103	134	108	190	222	184	188	206	212
PA14_06360	PA14_RS02575	29	29	36	114	90	61	88	85	64
PA14_06390	PA14_RS02580	440	396	396	278	194	372	232	482	454
PA14_06400	PA14_RS02585	108	104	97	154	145	191	146	169	176
PA14_06420	PA14_RS02590	82	86	82	158	137	147	260	180	215
PA14_06430	PA14_RS02595	34	27	23	12	21	7	15	26	23
PA14_06450	PA14_RS02600	76	89	75	104	146	85	98	104	104
PA14_06460	PA14_RS02605	85	83	76	138	103	102	96	112	102
PA14_06480	PA14_RS02615	124	114	176	281	254	224	241	212	191
PA14_06500	PA14_RS02620	263	436	318	522	305	457	294	765	772
PA14_06510	PA14_RS02625	72	46	76	192	194	185	205	335	238
PA14_06530	PA14_RS02630	52	99	80	392	310	227	264	328	256
PA14_06540	PA14_RS02635	24	26	29	77	51	49	52	49	52
PA14_06570	PA14_RS02640	58	41	21	338	327	180	378	337	221
PA14_06580	PA14_RS02645	267	646	315	724	398	572	550	720	708
PA14_06600	PA14_RS02650	3283	3141	2906	1518	1593	1886	1653	1522	1474
PA14_06620	PA14_RS02655	231	165	159	211	163	215	157	210	216
PA14_06640	PA14_RS02660	385	406	455	502	522	378	371	411	448
PA14_06650	PA14_RS02665	67	85	99	62	67	67	106	55	72
PA14_06660	PA14_RS02670	18	8	21	36	34	34	27	20	21
PA14_06670	PA14_RS02675	43	42	62	37	41	51	73	69	30
PA14_06680	PA14_RS02680	21	14	17	49	23	28	41	73	56
PA14_06690	PA14_RS02685	12	15	20	17	12	21	26	16	9
PA14_06700	PA14_RS02690	3	4	35	14	16	0	1	10	8
PA14_06710	PA14_RS02695	34	40	55	231	178	168	189	239	189
PA14_06720	PA14_RS02705	129	137	141	85	74	94	106	107	108
PA14_06740	PA14_RS02710	22	20	24	17	23	23	38	17	16
PA14_06750	PA14_RS02715	557	847	966	195	197	208	237	129	150
PA14_06770	PA14_RS02720	472	630	628	606	465	484	407	439	458
PA14_06790	PA14_RS02725	66	102	120	73	67	41	52	39	48
PA14_06800	PA14_RS02730	9	7	9	13	10	15	21	6	10
PA14_06810	PA14_RS02735	318	883	784	496	554	523	509	240	202
PA14_06830	PA14_RS02740	772	1211	1293	676	847	609	809	354	398
PA14_06840	PA14_RS02745	70	270	207	686	979	546	1368	444	492
PA14_06860	PA14_RS02750	142	422	136	962	1201	650	893	491	607
PA14_06870	PA14_RS02755	288	326	285	538	483	391	486	411	405
PA14_06880	PA14_RS02760	69	68	82	113	98	105	147	127	112
PA14_06890	PA14_RS02765	437	432	541	465	1220	566	1340	417	463
PA14_06900	PA14_RS02770	11	6	4	9	25	6	48	11	1
PA14_06920	PA14_RS02775	112	105	59	157	189	128	299	138	130
PA14_06930	PA14_RS02785	136	129	81	192	235	171	320	197	169
PA14_06950	PA14_RS02790	270	234	220	464	808	466	502	369	478
PA14_06960	PA14_RS02795	4253	1745	653	580	1420	804	1300	338	427
PA14_06970	PA14_RS02800	1482	583	344	616	1145	598	896	514	558
PA14_06980	PA14_RS02805	551	422	423	854	1116	691	1086	887	657
PA14_06990	PA14_RS02810	471	571	492	288	150	273	152	289	264
PA14_07000	PA14_RS02815	93	177	86	120	79	121	82	134	144
PA14_07010	PA14_RS02820	57	61	77	106	60	105	73	94	86
PA14_07020	PA14_RS02825	427	301	409	166	201	307	227	228	288
PA14_07030	PA14_RS02830	1508	1285	1444	423	319	346	348	306	331
PA14_07040	PA14_RS02835	146	134	152	122	63	140	77	109	141
PA14_07050	PA14_RS02840	366	303	265	635	723	502	572	606	512
PA14_07060	PA14_RS02845	464	420	455	1101	710	490	468	529	471
PA14_07070	PA14_RS02850	300	356	330	473	253	421	230	426	443
PA14_07090	PA14_RS02855	909	933	998	867	609	804	641	702	741
PA14_07110	PA14_RS02860	370	420	436	888	1294	959	1312	790	883
PA14_07130	PA14_RS02865	1576	1444	1539	1298	1886	1710	1723	1367	1333
PA14_07140	PA14_RS02870	335	316	257	704	911	551	797	587	497
PA14_07150	PA14_RS02875	235	174	127	118	171	112	137	123	128
PA14_07170	PA14_RS02880	295	377	371	212	321	249	256	203	210
PA14_07190	PA14_RS02885	1905	1422	1723	1400	1704	1210	1546	1482	1332
PA14_07200	PA14_RS02890	1081	958	1076	817	831	687	928	771	888
PA14_07210	PA14_RS02895	330	351	341	211	241	221	327	233	135
PA14_07230	PA14_RS02900	1347	1196	1366	636	465	779	560	696	660
PA14_07240	PA14_RS02910	146	179	187	621	559	411	444	394	361
PA14_07260	PA14_RS02915	355	346	306	251	148	155	161	216	148
PA14_07280	PA14_RS02920	530	509	550	366	455	497	403	436	433
PA14_07290	PA14_RS02925	190	139	213	31	33	83	49	50	61
PA14_07300	PA14_RS02930	306	326	320	123	97	146	138	149	144
PA14_07310	PA14_RS02935	46	48	47	81	48	49	59	90	49
PA14_07330	PA14_RS02940	252	389	469	256	194	627	294	480	470
PA14_07340	PA14_RS02945	36	56	75	130	157	100	122	99	108
PA14_07355	PA14_RS02950	350	374	346	217	171	182	143	159	111
PA14_07360	PA14_RS02955	311	296	213	812	1098	612	858	770	586
PA14_07370	PA14_RS02960	1100	1146	1369	176	350	328	399	450	314
PA14_07380	PA14_RS02965	394	357	360	62	98	85	120	86	103
PA14_07400	PA14_RS02970	59	39	27	21	21	27	21	18	33
PA14_07410	PA14_RS02975	13	21	10	27	15	20	12	8	23
PA14_07420	PA14_RS02980	116	120	70	213	139	100	130	159	143
PA14_07430	PA14_RS02985	5883	3845	4183	1103	1043	1260	1019	653	734
PA14_07440	PA14_RS02990	206	154	200	73	133	151	117	121	144
PA14_07450	PA14_RS03000	309	378	397	225	241	314	282	386	407
PA14_07480	PA14_RS03005	3001	2096	2585	1129	1755	2023	2045	1620	1675
PA14_07500	PA14_RS03010	997	1057	1030	823	900	753	832	635	807
PA14_07520	PA14_RS03015	6425	5484	6115	3112	4793	4913	5738	4413	4537
PA14_07530	PA14_RS03020	854	826	846	698	555	981	670	725	742
PA14_07550	PA14_RS03025	126	149	127	161	114	180	137	197	206
PA14_07560	PA14_RS03030	677	989	986	136	118	167	199	227	236
PA14_07570	PA14_RS03035	519	584	482	943	1130	848	979	1024	788
PA14_07580	PA14_RS03040	240	356	314	792	654	692	783	677	584
PA14_07590	PA14_RS03045	163	105	135	669	810	440	552	444	491
PA14_07600	PA14_RS03050	243	185	170	173	304	194	248	224	230
PA14_07620	PA14_RS03055	176	185	192	331	234	265	230	307	327
PA14_07630	PA14_RS03060	62	82	127	116	62	127	57	81	102
PA14_07650	PA14_RS03065	7430	7111	7895	1491	1491	2363	1702	1688	1718
PA14_07660	PA14_RS03070	6191	5800	6435	1804	1934	2600	2442	2195	2203
PA14_07680	PA14_RS03075	21309	18559	19436	3752	4118	6374	4529	4388	4594
PA14_07690	PA14_RS03080	191	161	213	178	226	172	200	160	172
PA14_07700	PA14_RS03085	349	439	455	486	398	470	290	371	389
PA14_07710	PA14_RS03090	242	354	290	504	444	385	412	524	427
PA14_07730	PA14_RS03095	216	224	242	166	152	156	150	122	155
PA14_07740	PA14_RS03100	375	536	496	372	246	345	278	341	303
PA14_07760	PA14_RS03105	2456	2284	2458	1478	1328	1745	1390	1837	1648
PA14_07770	PA14_RS03110	8154	8376	10063	1759	1766	2831	2647	2503	2499
PA14_07780	PA14_RS03115	662	599	625	705	516	639	488	668	539
PA14_07790	PA14_RS03120	374	319	216	980	1242	841	952	951	879
PA14_07800	PA14_RS03125	381	358	396	1081	833	730	833	692	652
PA14_07810	PA14_RS03130	237	276	282	673	511	550	691	602	522
PA14_07820	PA14_RS03135	750	664	714	1437	1548	1126	1300	1320	1270
PA14_07840	PA14_RS03140	679	634	500	274	507	450	507	446	444
PA14_07850	PA14_RS03145	211	175	187	128	198	139	182	109	163
PA14_07860	PA14_RS03150	236	306	309	296	238	335	245	329	312
PA14_07870	PA14_RS03155	699	651	701	858	975	1084	898	1269	953
PA14_07890	PA14_RS03160	310	316	330	242	403	402	274	314	318
PA14_07900	PA14_RS03165	86	116	160	276	230	232	172	255	259
PA14_07910	PA14_RS03170	135	141	133	68	78	108	90	118	105
PA14_07930	PA14_RS03175	225	416	530	768	566	931	547	1003	1092
PA14_07940	PA14_RS03180	646	680	826	1106	1091	1396	1220	1555	1554
PA14_07950	PA14_RS03185	1434	520	543	399	1749	523	1754	457	433
PA14_07960	PA14_RS03190	349	388	337	283	279	341	292	353	371
PA14_07970	PA14_RS03195	73	32	90	65	695	37	1252	85	90
PA14_07980	PA14_RS03200	763	86	75	149	1138	189	2075	221	186
PA14_07990	PA14_RS03205	3157	95	154	100	1213	111	1927	110	112
PA14_08000	PA14_RS03210	6991	1721	2709	1213	2894	1195	2392	1001	1131
PA14_08010	PA14_RS03215	9171	1674	2248	160	581	141	929	165	150
PA14_08020	PA14_RS03220	9793	434	1711	47	175	37	331	31	36
PA14_08030	PA14_RS03225	24138	1324	2605	140	766	129	833	107	147
PA14_08040	PA14_RS03230	19337	1131	3139	125	723	137	661	141	124
PA14_08050	PA14_RS03235	71808	4750	19930	711	2727	876	3665	812	877
PA14_08060	PA14_RS03240	18849	2624	9332	137	559	358	1015	341	362
PA14_08070	PA14_RS03245	81920	2853	13362	403	3248	472	4156	507	466
PA14_08090	PA14_RS03250	44034	489	6677	121	766	128	1417	177	177
PA14_08100	PA14_RS03255	12623	1059	1325	125	629	128	765	155	154
PA14_08120	PA14_RS03260	113510	6176	12715	861	4434	812	4072	696	746
PA14_08130	PA14_RS03265	18117	1594	2064	331	1645	313	1796	291	364
PA14_08140	PA14_RS03270	8671	525	1382	41	194	40	167	19	27
PA14_08150	PA14_RS03275	29184	1759	3417	38	170	33	281	62	48
PA14_08160	PA14_RS03280	6213	688	492	88	855	68	854	84	95
PA14_08180	PA14_RS03290	913	221	63	51	354	45	345	25	31
PA14_08190	PA14_RS03295	1774	404	162	39	171	39	178	31	57
PA14_08210	PA14_RS03300	38370	270	1179	230	4611	258	5898	286	264
PA14_08220	PA14_RS03305	19432	203	562	173	3117	171	3532	168	186
PA14_08230	PA14_RS03310	14320	355	218	245	5891	351	5038	295	299
PA14_08240	PA14_RS03315	78420	2181	4788	210	1600	244	1781	245	241
PA14_08250	PA14_RS03320	11364	1259	553	47	290	48	293	56	87
PA14_08260	PA14_RS03325	19771	322	1692	70	656	82	746	115	89
PA14_08270	PA14_RS03330	16115	1821	829	163	1184	189	1023	164	133
PA14_08280	PA14_RS03335	15347	904	3378	52	301	89	410	63	73
PA14_08300	PA14_RS03340	73455	7231	13940	768	3148	786	3833	906	899
PA14_08310	PA14_RS03345	20363	391	4369	239	1816	442	4590	399	454
PA14_08320	PA14_RS03350	2673	129	1301	33	103	57	358	44	56
PA14_08330	PA14_RS03355	1969	284	1314	68	142	99	408	85	105
PA14_08340	PA14_RS03360	917	801	914	787	807	655	618	740	786
PA14_08350	PA14_RS03365	1264	984	1152	631	986	817	1033	930	868
PA14_08360	PA14_RS03370	990	745	763	577	495	502	559	685	756
PA14_08370	PA14_RS03375	1229	1282	1455	532	371	514	572	512	457
PA14_08380	PA14_RS03380	393	329	345	160	130	182	143	204	233
PA14_08390	PA14_RS03385	1211	861	1267	264	238	407	327	356	337
PA14_08400	PA14_RS03390	968	1071	986	546	425	570	452	389	491
PA14_08420	PA14_RS03395	2235	1829	1840	228	334	360	390	285	344
PA14_08430	PA14_RS03400	649	472	653	616	670	455	631	457	433
PA14_08440	PA14_RS03405	441	317	363	410	339	268	327	270	255
PA14_08450	PA14_RS03410	586	546	565	340	294	285	260	291	289
PA14_08460	PA14_RS03415	878	624	672	342	284	392	331	421	414
PA14_08470	PA14_RS03420	259	212	238	65	56	89	54	88	109
PA14_08480	PA14_RS03425	407	380	356	1022	1149	734	859	767	716
PA14_08490	PA14_RS03430	260	246	240	375	475	308	450	405	376
PA14_08500	PA14_RS03435	804	691	697	262	343	460	371	418	461
PA14_08510	PA14_RS03440	2428	2334	2593	1384	1772	2313	2637	2635	2697
PA14_08520	PA14_RS03445	1944	1976	2156	1300	1586	1290	1294	1376	1277
PA14_08540	PA14_RS03475	3253	3837	3953	1914	2132	2983	1897	2534	2590
PA14_08560	PA14_RS03480	1625	1436	1602	708	864	1176	1242	1204	1244
PA14_08620	PA14_RS03485	444	405	474	521	361	495	484	417	396
PA14_08630	PA14_RS03505	410	376	455	277	295	418	381	468	422
PA14_08640	PA14_RS03515	500	507	509	334	373	517	498	494	558
PA14_08680	PA14_RS03520	1330	1519	1410	529	617	928	777	870	1053
PA14_08695	PA14_RS03525	3518	3919	3227	942	1182	1969	2696	2213	1894
PA14_08710	PA14_RS03530	4058	3699	3936	1250	1726	1685	2277	2555	2575
PA14_08720	PA14_RS03535	4198	2956	4452	1538	574	1858	697	1213	1256
PA14_08730	PA14_RS03540	5225	3827	4685	4078	2241	2633	1988	2351	2510
PA14_08740	PA14_RS03545	2384	1898	2206	998	847	1337	1059	947	923
PA14_08750	PA14_RS03550	1401	1429	1526	1734	881	1505	953	1233	1261
PA14_08760	PA14_RS03555	16729	13777	15304	6788	6916	9949	7765	9069	8815
PA14_08780	PA14_RS03560	12375	9944	10771	7833	6108	8336	6446	6984	7255
PA14_08790	PA14_RS03565	13866	10907	16830	4841	10376	14020	16224	14023	15186
PA14_08810	PA14_RS03570	3676	2980	3611	1520	1126	1862	1737	2034	1405
PA14_08820	PA14_RS03575	12769	9747	11983	5317	4837	7545	6301	5816	6406
PA14_08830	PA14_RS03580	4781	3319	4230	1285	1272	2167	1665	1846	2037
PA14_08840	PA14_RS03585	3274	6098	7119	2120	5205	8045	9486	9604	10414
PA14_08850	PA14_RS03590	4733	4094	4332	1769	2425	2992	3143	2766	2911
PA14_08860	PA14_RS03595	2614	1886	2283	1326	903	1223	970	875	1035
PA14_08870	PA14_RS03600	823	635	909	311	431	648	439	455	428
PA14_08880	PA14_RS03605	2962	2379	3182	935	1120	1741	1437	1365	1358
PA14_08890	PA14_RS03610	3068	1556	2108	894	2102	2554	2814	2012	1874
PA14_08900	PA14_RS03615	3705	2013	2559	751	1827	1905	2224	1450	1511
PA14_08910	PA14_RS03620	4380	3080	3720	1088	1616	2302	2127	1845	1731
PA14_08920	PA14_RS03625	1513	905	1089	638	383	836	502	551	618
PA14_08930	PA14_RS03630	507	379	423	195	139	293	195	198	202
PA14_08940	PA14_RS03635	870	674	727	399	279	550	379	418	433
PA14_08950	PA14_RS03640	3279	2680	3363	1070	1262	1900	1506	1571	1729
PA14_08960	PA14_RS03645	2246	1775	1839	797	1048	1457	1415	1413	1349
PA14_08970	PA14_RS03650	5333	4779	4893	2618	2600	3281	3427	2444	2600
PA14_08980	PA14_RS03655	2477	2195	1890	1629	2869	2344	2830	2151	2252
PA14_08990	PA14_RS03660	2402	2264	2968	789	496	1125	774	952	936
PA14_09000	PA14_RS03665	2869	2263	2591	1625	1321	2210	1545	1651	1852
PA14_09010	PA14_RS03670	1847	1502	1890	572	435	829	599	665	773
PA14_09020	PA14_RS03675	3124	2771	3542	1747	1141	2233	1443	2053	2213
PA14_09030	PA14_RS03680	1445	1212	1660	439	431	841	412	571	551
PA14_09040	PA14_RS03685	3608	2294	2908	2817	1398	1977	1335	1383	1596
PA14_09050	PA14_RS03690	13754	10967	13044	6132	8594	11131	11810	10384	11074
PA14_09070	PA14_RS03695	3420	3009	3171	2121	3363	4131	3946	3432	4034
PA14_09080	PA14_RS03700	5763	5135	5958	1782	2299	4595	2908	3134	2993
PA14_09090	PA14_RS03705	2007	1912	1802	565	287	618	313	327	363
PA14_09100	PA14_RS03710	3948	2935	3666	763	1231	1680	1191	1152	1306
PA14_09115	PA14_RS03715	7674	5646	6624	4130	3266	5473	3767	4339	4608
PA14_09130	PA14_RS03720	1083	3166	2657	1033	287	968	347	491	577
PA14_09150	PA14_RS03725	15161	13221	9052	3100	2575	4621	2066	1873	2286
PA14_09160	PA14_RS03730	887	942	900	459	309	417	344	366	419
PA14_09180	PA14_RS03735	749	727	763	553	361	641	434	457	525
PA14_09195	PA14_RS03740	638	669	801	951	1221	1009	1133	758	762
PA14_09200	PA14_RS03745	983	984	1121	1531	1513	1476	2012	1618	1366
PA14_09210	PA14_RS03750	18722	18802	15330	17555	24921	14516	18778	12243	11454
PA14_09220	PA14_RS03755	3903	3965	4171	1070	1086	1359	974	874	953
PA14_09230	PA14_RS03760	1183	2007	1694	6505	5365	4375	3999	3545	2807
PA14_09240	PA14_RS03765	7354	7863	7393	7363	7550	6193	6224	4648	4263
PA14_09260	PA14_RS03770	1139	1413	1163	1609	1291	1587	1012	1564	1588
PA14_09270	PA14_RS03775	16636	18431	12785	57077	79804	39798	56466	29399	27900
PA14_09280	PA14_RS03780	15998	22458	10717	75373	103617	56741	94697	43569	41036
PA14_09290	PA14_RS03785	5523	6866	3704	21970	30223	15018	21669	10458	9973
PA14_09300	PA14_RS03790	2066	3952	2225	14413	15240	9265	14306	7016	6898
PA14_09320	PA14_RS03795	2662	4962	4022	20178	19891	10745	17643	8371	7956
PA14_09340	PA14_RS03800	20360	21827	21203	16807	22631	21017	18293	15185	14825
PA14_09350	PA14_RS03805	367	659	232	5496	5886	3623	4365	3774	3381
PA14_09370	PA14_RS03810	385	717	399	4582	4516	2500	4258	2766	2497
PA14_09380	PA14_RS03815	3410	4187	2945	12157	11408	7460	8195	6629	6389
PA14_09400	PA14_RS03825	2511	2775	2196	3315	3419	2783	2902	2435	2156
PA14_09410	PA14_RS03830	33	19	23	88	134	52	96	81	68
PA14_09440	PA14_RS03835	411	186	247	337	883	573	765	433	406
PA14_09450	PA14_RS03840	8	4	3	46	37	20	28	23	22
PA14_09460	PA14_RS03845	76	12	12	87	107	54	150	321	138
PA14_09470	PA14_RS03850	202	154	141	24	42	63	129	132	79
PA14_09480	PA14_RS03855	26	24	25	15	34	11	57	64	46
PA14_09490	PA14_RS03860	1094	1290	921	1990	1260	1638	1383	2615	2218
PA14_09500	PA14_RS03865	926	1476	1045	4743	4112	2822	4949	3805	3368
PA14_09520	PA14_RS03870	7653	7480	7531	14002	15841	12302	13657	10694	12624
PA14_09530	PA14_RS03875	4665	4399	4304	13447	11928	10007	11448	10749	11407
PA14_09540	PA14_RS03880	3003	3457	3249	3555	1391	2556	1561	2319	2564
PA14_09550	PA14_RS03885	332	408	318	571	606	446	534	740	601
PA14_09570	PA14_RS03890	20	34	19	123	157	106	221	165	105
PA14_09580	PA14_RS03895	36	44	46	249	185	135	156	215	204
PA14_09600	PA14_RS03900	385	525	271	2006	2555	1320	1922	1480	1242
PA14_09610	PA14_RS03905	92	61	80	174	165	147	211	156	126
PA14_09630	PA14_RS03910	684	696	694	927	873	731	931	779	767
PA14_09660	PA14_RS03915	303	300	343	530	443	463	570	485	514
PA14_09680	PA14_RS03920	128	149	83	658	908	529	918	458	458
PA14_09690	PA14_RS03925	58	54	56	253	248	212	264	174	236
PA14_09700	PA14_RS03930	212	246	266	496	509	438	487	374	353
PA14_09710	PA14_RS03935	27	23	24	95	90	56	94	81	70
PA14_09730	PA14_RS03940	25	28	12	69	53	54	53	81	76
PA14_09740	PA14_RS03945	69	82	58	139	170	139	148	123	100
PA14_09750	PA14_RS03950	515	484	459	758	1280	762	1112	788	804
PA14_09760	PA14_RS03955	146	125	103	176	254	206	274	246	225
PA14_09770	PA14_RS03960	230	258	265	228	163	188	172	186	164
PA14_09780	PA14_RS03965	165	246	222	158	181	107	195	150	158
PA14_09790	PA14_RS03970	167	199	185	152	227	195	238	180	215
PA14_09810	PA14_RS03975	42	39	19	130	104	79	99	94	64
PA14_09820	PA14_RS03980	1095	976	956	807	1095	875	867	821	768
PA14_09850	PA14_RS03985	316	308	296	296	283	249	300	245	256
PA14_09870	PA14_RS03990	81	59	73	40	30	54	48	64	46
PA14_09880	PA14_RS03995	43	38	41	40	37	34	35	33	23
PA14_09890	PA14_RS04000	908	1026	1020	407	596	503	468	436	393
PA14_09900	PA14_RS04005	8653	5486	6783	845	920	1009	1122	727	735
PA14_09910	PA14_RS04010	314	277	204	261	413	283	368	327	277
PA14_09920	PA14_RS04015	27	28	22	40	57	52	58	38	55
PA14_09930	PA14_RS04020	89	76	43	46	30	37	30	27	44
PA14_09940	PA14_RS04025	260	174	179	68	46	88	82	63	60
PA14_09950	PA14_RS04030	68	76	96	188	149	135	147	152	187
PA14_09960	PA14_RS04035	98	91	106	55	36	89	62	103	70
PA14_09970	PA14_RS04040	848	776	860	632	550	740	671	777	858
PA14_09980	PA14_RS04045	41	69	63	90	74	101	75	90	124
PA14_09990	PA14_RS04050	41	46	40	30	29	30	30	42	51
PA14_10010	PA14_RS04055	149	132	136	306	223	262	260	333	332
PA14_10020	PA14_RS04060	202	200	203	413	313	380	365	511	505
PA14_10040	PA14_RS04065	195	219	184	750	435	483	445	590	466
PA14_10050	PA14_RS04070	19	26	21	43	26	38	20	12	20
PA14_10070	PA14_RS04075	43	26	37	64	56	52	53	69	64
PA14_10080	PA14_RS04080	28	48	39	22	14	38	26	42	22
PA14_10090	PA14_RS04085	179	140	83	328	423	314	371	290	329
PA14_10110	PA14_RS04090	58	49	50	117	101	124	121	82	92
PA14_10120	PA14_RS04095	105	118	115	296	383	377	368	354	387
PA14_10130	PA14_RS04100	119	162	97	395	331	279	281	302	256
PA14_10140	PA14_RS04105	56	61	48	252	186	157	241	215	187
PA14_10160	PA14_RS04110	21	21	23	221	256	116	180	158	144
PA14_10170	PA14_RS04115	78	111	84	689	387	484	373	470	372
PA14_10180	PA14_RS04120	64	135	123	384	265	286	313	326	398
PA14_10190	PA14_RS04125	87	89	91	621	552	395	412	532	475
PA14_10200	PA14_RS04130	150	282	253	1057	982	1030	966	624	824
PA14_10210	PA14_RS04135	103	46	38	353	382	274	456	218	190
PA14_10220	PA14_RS04140	49	56	51	36	64	43	37	50	49
PA14_10230	PA14_RS04145	80	81	97	50	41	87	83	94	62
PA14_10240	PA14_RS04150	51	49	34	97	70	65	65	80	92
PA14_10250	PA14_RS04155	84	91	89	112	82	111	90	132	156
PA14_10260	PA14_RS04160	149	128	99	522	544	345	377	427	358
PA14_10270	PA14_RS04165	9	29	56	131	77	67	83	98	57
PA14_10280	PA14_RS04170	57	69	85	106	107	129	105	103	133
PA14_10290	PA14_RS04175	1934	1451	1674	1949	2023	1830	1693	2475	1690
PA14_10300	PA14_RS04180	74	74	69	244	230	238	185	260	246
PA14_10320	PA14_RS04185	176	191	222	464	368	408	423	502	380
PA14_10330	PA14_RS04190	284	239	292	1274	1091	1058	910	894	985
PA14_10340	PA14_RS04195	809	734	899	1781	3047	2604	2337	2448	2653
PA14_10350	PA14_RS04200	10441	9907	11031	9521	6867	12462	7814	7601	9034
PA14_10360	PA14_RS04205	194435	246862	335930	191207	172218	291220	310374	257894	292446
PA14_10370	PA14_RS04210	2507	2241	2765	8724	7619	6989	7484	5126	5207
PA14_10380	PA14_RS04215	86147	115790	148398	173411	307472	266451	223076	181549	208163
PA14_10420	PA14_RS04220	94	104	109	216	212	173	163	166	194
PA14_10440	PA14_RS04225	167	161	152	143	193	193	193	167	144
PA14_10470	PA14_RS04230	88	81	88	391	457	257	439	284	353
PA14_10480	PA14_RS04235	240	271	320	159	163	200	209	110	159
PA14_10490	PA14_RS04240	780	686	836	1638	1738	1318	1521	1102	1282
PA14_10500	PA14_RS04245	7573	6884	7657	3714	4628	4518	3016	2633	3763
PA14_10530	PA14_RS04250	4020	3654	2912	3382	4354	3858	3983	1974	2542
PA14_10540	PA14_RS04255	1551	1709	1659	1181	1362	1196	1537	726	880
PA14_10550	PA14_RS04260	5860	7362	7866	3779	5190	4671	4896	2856	3236
PA14_10560	PA14_RS04265	1411	1404	1399	1379	1629	1265	1414	820	987
PA14_10570	PA14_RS04270	379	369	222	1413	2165	1170	1929	849	914
PA14_10590	PA14_RS04275	385	160	205	318	760	394	818	289	320
PA14_10600	PA14_RS04280	161	127	138	191	197	134	222	130	128
PA14_10610	PA14_RS04285	79	45	54	143	242	183	209	117	147
PA14_10620	PA14_RS04290	126	128	133	185	163	129	114	128	98
PA14_10630	PA14_RS04295	192	115	95	182	130	135	172	164	146
PA14_10640	PA14_RS04300	82	34	46	55	44	46	59	38	39
PA14_10650	PA14_RS04305	38	18	12	42	16	46	27	21	35
PA14_10660	PA14_RS04310	89	101	103	163	127	183	126	128	131
PA14_10670	PA14_RS04315	107	136	137	237	271	197	178	181	181
PA14_10680	PA14_RS04320	515	469	487	561	710	484	481	449	456
PA14_10700	PA14_RS04325	3526	3687	3745	2545	3740	2449	2957	1979	2568
PA14_10710	PA14_RS04330	1514	1408	1729	2398	3751	2466	3445	2270	2712
PA14_10730	PA14_RS04335	1097	904	875	334	367	592	430	334	346
PA14_10740	PA14_RS04340	234	273	298	173	202	212	106	150	129
PA14_10750	PA14_RS04345	77	64	65	70	67	54	67	48	40
PA14_10770	PA14_RS04350	2381	2243	2008	4046	3783	3009	3547	2970	2624
PA14_10780	PA14_RS04355	256	246	213	641	475	364	456	399	432
PA14_10790	PA14_RS04360	110	156	74	255	239	202	206	202	168
PA14_10800	PA14_RS04365	135	221	227	632	453	546	461	709	613
PA14_10820	PA14_RS04370	658	739	848	682	540	577	545	504	540
PA14_10830	PA14_RS04375	374	476	472	332	439	562	463	531	586
PA14_10840	PA14_RS04380	167	126	76	141	227	157	157	174	150
PA14_10850	PA14_RS04385	197	208	145	641	763	462	629	672	594
PA14_10870	PA14_RS04390	80	114	92	77	109	106	62	81	92
PA14_10890	PA14_RS04395	6	12	9	38	27	40	37	68	46
PA14_10900	PA14_RS04400	5	9	3	35	22	26	33	58	48
PA14_10910	PA14_RS04405	8	8	17	138	97	56	80	95	79
PA14_10920	PA14_RS04410	32	9	20	18	31	17	25	36	27
PA14_10940	PA14_RS04415	556	561	665	507	971	685	1091	742	750
PA14_10950	PA14_RS04420	56	11	14	94	101	60	82	92	105
PA14_10960	PA14_RS04425	51	32	45	54	23	37	49	63	52
PA14_10970	PA14_RS04430	30	24	35	52	53	60	79	51	61
PA14_10980	PA14_RS04435	20	55	43	96	51	108	61	80	81
PA14_10990	PA14_RS04440	27	24	40	53	30	28	33	32	35
PA14_11000	PA14_RS04445	137	146	145	114	59	91	93	80	103
PA14_11010	PA14_RS04450	19	201	309	177	30	194	73	72	69
PA14_11020	PA14_RS04455	106	72	102	253	284	146	295	206	189
PA14_11030	PA14_RS04460	38	38	36	81	52	83	53	63	42
PA14_11050	PA14_RS04465	19	11	16	27	30	46	26	35	44
PA14_11060	PA14_RS04470	57	33	52	26	12	23	30	30	20
PA14_11070	PA14_RS04475	50	19	13	21	33	44	26	48	36
PA14_11080	PA14_RS04480	419	381	438	454	245	464	348	413	450
PA14_11090	PA14_RS04485	9	6	7	30	25	10	26	19	25
PA14_11100	PA14_RS04490	94	138	139	191	105	165	156	161	142
PA14_11110	PA14_RS04495	118	131	80	211	153	121	229	167	148
PA14_11120	PA14_RS04500	628	484	409	727	537	845	638	1196	1194
PA14_11130	PA14_RS04505	1422	1449	1059	7212	4342	5701	3972	9043	9016
PA14_11140	PA14_RS04510	2894	3349	3597	15310	5138	8971	4391	10426	10060
PA14_11150	PA14_RS04515	32	20	24	44	22	35	22	48	53
PA14_11160	PA14_RS04520	29	23	43	33	15	29	16	19	23
PA14_11170	PA14_RS04525	170	432	174	2171	1182	874	1026	1842	1644
PA14_11180	PA14_RS04530	48	97	39	327	181	186	150	369	301
PA14_11190	PA14_RS04535	226	92	133	211	291	178	334	227	227
PA14_11210	PA14_RS04540	118	80	126	242	324	197	192	208	184
PA14_11230	PA14_RS04545	44	29	60	68	66	60	57	54	83
PA14_11240	PA14_RS04550	232	267	262	615	743	585	687	807	729
PA14_11250	PA14_RS04560	412	542	508	541	488	602	403	602	581
PA14_11260	PA14_RS04565	403	375	278	451	343	490	386	619	543
PA14_11270	PA14_RS04570	6410	6586	5298	1639	878	2628	1310	2240	2163
PA14_11280	PA14_RS04575	158	128	131	70	60	101	72	110	82
PA14_11290	PA14_RS04580	143	163	181	366	297	352	245	352	349
PA14_11310	PA14_RS04585	18	44	14	63	38	56	51	88	78
PA14_11320	PA14_RS04590	24	63	31	51	25	52	53	67	72
PA14_11330	PA14_RS04595	54	104	52	372	186	152	142	230	194
PA14_11340	PA14_RS04600	489	529	467	755	624	890	573	701	738
PA14_11350	PA14_RS04605	72	80	64	136	182	94	148	150	124
PA14_11370	PA14_RS04610	27	24	18	97	98	94	64	100	109
PA14_11380	PA14_RS04615	310	319	431	289	230	235	182	272	331
PA14_11400	PA14_RS04620	526	555	498	3216	2582	1930	2496	2924	2386
PA14_11410	PA14_RS04625	149	134	158	296	190	235	198	254	255
PA14_11420	PA14_RS04630	160	151	167	534	388	422	335	498	445
PA14_11430	PA14_RS04635	958	1004	975	829	900	904	591	917	987
PA14_11450	PA14_RS04640	375	371	263	401	335	494	384	448	542
PA14_11460	PA14_RS04645	36	27	26	259	148	141	241	202	173
PA14_11470	PA14_RS04650	202	226	244	289	286	225	205	212	282
PA14_11480	PA14_RS04655	129	192	167	504	455	344	456	380	320
PA14_11490	PA14_RS04660	225	250	209	146	112	174	137	169	151
PA14_11510	PA14_RS04665	347	372	380	221	280	279	246	235	268
PA14_11520	PA14_RS04670	109	245	229	286	398	246	279	179	168
PA14_11530	PA14_RS04675	147	204	172	430	462	362	398	309	294
PA14_11550	PA14_RS04680	541	581	547	703	494	531	493	517	514
PA14_11560	PA14_RS04685	153	194	192	597	377	425	337	359	396
PA14_11570	PA14_RS04690	252	155	196	46	83	72	90	75	44
PA14_11580	PA14_RS04695	346	354	224	852	986	596	897	578	502
PA14_11590	PA14_RS04700	543	499	489	899	1126	791	760	711	750
PA14_11600	PA14_RS04705	827	770	758	767	788	746	738	535	797
PA14_11610	PA14_RS04710	20	31	22	26	7	21	21	20	23
PA14_11620	PA14_RS04715	92	86	70	100	120	135	137	109	120
PA14_11630	PA14_RS04720	391	379	367	460	507	385	498	423	338
PA14_11650	PA14_RS04725	201	194	177	295	368	252	314	302	258
PA14_11660	PA14_RS04730	41	66	44	76	107	116	88	95	99
PA14_11670	PA14_RS04735	26	65	37	19	21	40	17	10	20
PA14_11680	PA14_RS04740	456	381	429	249	267	306	281	356	384
PA14_11690	PA14_RS04745	346	391	398	246	172	269	203	172	242
PA14_11700	PA14_RS04750	137	144	159	366	258	239	255	260	254
PA14_11720	PA14_RS04755	259	279	228	200	123	222	105	127	169
PA14_11730	PA14_RS04760	42	51	35	267	267	157	264	192	220
PA14_11740	PA14_RS04765	139	176	137	239	198	205	229	183	241
PA14_11750	PA14_RS04770	535	394	636	251	135	349	253	317	366
PA14_11760	PA14_RS04775	256	264	309	639	613	451	529	530	514
PA14_11770	PA14_RS04780	205	167	167	257	155	202	200	199	169
PA14_11790	PA14_RS04785	67	82	78	62	44	72	104	134	69
PA14_11810	PA14_RS04790	350	366	438	191	269	213	441	541	410
PA14_11830	PA14_RS04795	683	857	693	1160	897	863	918	1163	991
PA14_11845	PA14_RS04800	458	454	406	782	756	572	623	680	607
PA14_11860	PA14_RS04805	852	912	842	1582	2437	1708	1888	2263	2253
PA14_11880	PA14_RS04810	294	291	306	1315	1183	811	1106	1240	1047
PA14_11890	PA14_RS04815	888	786	401	1207	2010	1170	1590	1293	1315
PA14_11900	PA14_RS04820	191	227	166	1040	688	577	693	658	657
PA14_11910	PA14_RS04825	693	665	909	217	90	144	85	122	138
PA14_11920	PA14_RS04830	21	72	67	100	52	52	69	93	70
PA14_11930	PA14_RS04835	156	143	113	549	305	285	345	394	428
PA14_11940	PA14_RS04840	809	716	651	1312	1373	1130	1183	1460	1358
PA14_11960	PA14_RS04845	221	247	176	1062	542	595	582	976	807
PA14_11970	PA14_RS04850	286	323	324	986	885	797	673	844	752
PA14_11980	PA14_RS04855	50	85	66	184	130	95	114	107	118
PA14_11990	PA14_RS04860	69	101	82	218	135	156	146	155	156
PA14_12010	PA14_RS04865	873	985	1016	1164	2038	1503	1705	1425	1474
PA14_12020	PA14_RS04870	379	428	343	1379	2247	1231	1309	1050	1067
PA14_12030	PA14_RS04875	1957	1442	1313	900	1581	1343	1123	822	823
PA14_12050	PA14_RS04880	344	293	138	423	703	453	502	408	358
PA14_12060	PA14_RS04885	392	391	408	438	479	422	492	449	370
PA14_12070	PA14_RS04890	628	651	678	438	481	668	520	554	648
PA14_12080	PA14_RS04895	626	606	562	521	469	616	536	568	523
PA14_12090	PA14_RS04900	1064	964	1154	1354	2187	1683	1949	1626	1617
PA14_12100	PA14_RS04905	2188	2111	2237	1104	713	1177	801	1001	961
PA14_12110	PA14_RS04910	513	579	536	542	557	687	538	489	453
PA14_12120	PA14_RS04915	452	541	551	749	1024	753	781	631	660
PA14_12130	PA14_RS04920	3078	2291	2413	2463	3177	2289	2628	2356	2253
PA14_12140	PA14_RS04925	264	206	210	530	361	332	323	397	335
PA14_12150	PA14_RS04940	102	98	97	162	165	127	127	149	158
PA14_12160	PA14_RS04945	478	492	452	863	743	869	785	1297	849
PA14_12170	PA14_RS04950	13	19	12	24	11	29	20	41	23
PA14_12180	PA14_RS04955	23	19	25	49	8	40	21	35	42
PA14_12200	PA14_RS04960	126	251	137	224	118	168	143	178	195
PA14_12210	PA14_RS04965	884	866	966	599	457	472	409	649	581
PA14_12230	PA14_RS04970	1533	1978	1990	1816	1053	1625	1086	1839	1919
PA14_12260	PA14_RS04975	1174	1386	1224	1486	1638	1326	1786	1147	1109
PA14_12270	PA14_RS04980	161	181	209	1109	964	658	715	935	871
PA14_12280	PA14_RS04985	394	562	436	566	944	772	603	757	815
PA14_12300	PA14_RS04990	1102	1206	1321	188	146	241	169	181	191
PA14_12310	PA14_RS04995	225	224	215	94	40	83	49	82	72
PA14_12330	PA14_RS05000	1047	1356	1435	1254	737	1199	809	1060	980
PA14_12350	PA14_RS05005	450	736	614	528	312	625	407	617	624
PA14_12360	PA14_RS05010	152	140	146	103	137	155	148	113	104
PA14_12370	PA14_RS05015	312	464	378	163	163	251	187	189	171
PA14_12390	PA14_RS05025	507	510	500	456	312	397	369	319	341
PA14_12400	PA14_RS05030	39	96	82	252	194	246	184	332	229
PA14_12410	PA14_RS05035	72	198	90	581	644	373	503	547	656
PA14_12440	PA14_RS05040	139	164	92	625	640	391	686	467	355
PA14_12450	PA14_RS05050	588	601	483	1044	1132	904	1189	837	776
PA14_12470	PA14_RS05055	90	105	88	545	870	378	858	413	406
PA14_12490	PA14_RS05060	391	393	360	584	468	589	555	450	530
PA14_12530	PA14_RS05065	216	219	187	466	353	349	395	426	338
PA14_12540	PA14_RS05070	62	39	18	127	59	83	91	113	102
PA14_12550	PA14_RS05080	55	54	50	49	48	46	54	33	64
PA14_12560	PA14_RS05085	111	224	401	113	126	202	174	131	142
PA14_12570	PA14_RS05095	260	236	302	112	161	155	168	159	115
PA14_12610	PA14_RS05100	132	80	101	113	60	99	52	85	90
PA14_12620	PA14_RS05105	208	257	325	227	135	230	114	184	187
PA14_12640	PA14_RS05110	60	43	56	89	60	60	65	93	85
PA14_12650	PA14_RS05115	59	55	69	117	104	98	104	105	156
PA14_12670	PA14_RS05120	414	479	460	635	598	492	644	635	504
PA14_12680	PA14_RS05125	376	457	333	877	842	618	987	606	670
PA14_12690	PA14_RS05130	210	191	232	417	417	371	524	357	426
PA14_12700	PA14_RS05135	250	264	264	300	239	258	196	270	246
PA14_12710	PA14_RS05140	144	109	128	130	130	158	142	187	165
PA14_12730	PA14_RS05145	26	15	25	17	31	32	16	35	16
PA14_12740	PA14_RS05150	786	508	560	822	1072	993	971	1130	1078
PA14_12750	PA14_RS05155	360	326	311	211	289	300	276	234	279
PA14_12760	PA14_RS05160	237	180	208	578	460	375	483	473	417
PA14_12770	PA14_RS05165	259	264	218	571	583	417	535	586	539
PA14_12780	PA14_RS05170	460	437	477	147	234	244	219	210	305
PA14_12810	PA14_RS05175	238	293	320	293	347	417	462	335	419
PA14_12820	PA14_RS05180	244	287	190	380	301	293	310	331	410
PA14_12840	PA14_RS05185	1590	1612	1513	1283	572	951	788	782	729
PA14_12850	PA14_RS05190	153	147	90	479	269	310	203	233	282
PA14_12860	PA14_RS05195	227	233	242	820	692	474	597	530	484
PA14_12870	PA14_RS05205	315	286	315	174	196	247	208	149	171
PA14_12890	PA14_RS05210	321	266	284	377	447	400	440	327	362
PA14_12900	PA14_RS05215	2103	3166	3070	1285	1079	1609	1021	1382	1597
PA14_12920	PA14_RS05220	100	502	671	977	713	901	550	374	460
PA14_12940	PA14_RS05225	25	356	424	1560	1987	1453	935	332	461
PA14_12960	PA14_RS05230	7	79	104	987	855	747	473	209	228
PA14_12970	PA14_RS05235	11	116	108	461	284	349	178	130	143
PA14_12980	PA14_RS05240	968	522	567	961	1201	701	1027	708	668
PA14_12990	PA14_RS05245	422	381	425	379	412	399	371	280	260
PA14_13000	PA14_RS05250	68	320	265	1339	1145	1064	739	384	439
PA14_13010	PA14_RS05255	13	1490	3189	1824	2002	2590	1450	463	644
PA14_13030	PA14_RS05260	7783	4952	5402	2349	4093	2499	4355	1879	2184
PA14_13040	PA14_RS05265	3654	2653	2837	1807	2823	1967	2633	1601	1785
PA14_13050	PA14_RS05270	300	442	351	1235	2128	1214	1489	948	866
PA14_13060	PA14_RS05275	92	104	128	257	148	223	206	265	295
PA14_13070	PA14_RS05280	118	125	132	347	284	204	209	235	251
PA14_13090	PA14_RS05285	212	190	206	303	272	278	213	295	216
PA14_13110	PA14_RS05290	1266	1595	1621	454	339	605	455	569	609
PA14_13130	PA14_RS05295	5167	6127	6995	2816	1651	2944	1913	3744	3779
PA14_13140	PA14_RS05300	3384	5014	4883	2689	1947	3091	2071	5073	3910
PA14_13150	PA14_RS05305	1634	1793	1297	4416	3491	3089	3218	4525	3155
PA14_13170	PA14_RS05310	455	432	285	1557	1104	814	822	1046	875
PA14_13190	PA14_RS05315	1412	1269	1310	806	614	906	711	437	492
PA14_13200	PA14_RS05320	437	504	390	327	398	333	403	223	227
PA14_13210	PA14_RS05325	650	1273	1406	356	167	286	162	171	217
PA14_13220	PA14_RS05330	44	45	53	128	77	108	84	101	98
PA14_13230	PA14_RS05335	125	133	107	200	170	216	192	260	233
PA14_13240	PA14_RS05340	42	41	64	97	46	62	32	44	49
PA14_13250	PA14_RS05345	84	120	130	404	342	280	394	383	350
PA14_13260	PA14_RS05350	31	49	37	73	100	73	53	68	56
PA14_13280	PA14_RS05355	24	27	20	52	70	46	67	51	56
PA14_13290	PA14_RS05360	52	55	59	112	88	107	114	86	81
PA14_13300	PA14_RS05365	23	61	62	65	92	48	77	76	49
PA14_13320	PA14_RS05370	18	36	16	105	77	37	63	47	42
PA14_13330	PA14_RS05380	206	181	155	420	269	314	281	363	402
PA14_13340	PA14_RS05385	300	288	279	198	175	230	252	243	254
PA14_13350	PA14_RS05390	588	456	622	262	321	332	395	211	295
PA14_13360	PA14_RS05395	441	369	470	90	148	119	180	58	60
PA14_13370	PA14_RS05400	104	103	111	77	40	68	48	36	52
PA14_13380	PA14_RS05405	376	368	301	157	138	129	146	94	81
PA14_13390	PA14_RS05410	149	140	174	728	831	575	901	785	474
PA14_13410	PA14_RS05415	495	419	531	371	517	750	696	559	597
PA14_13420	PA14_RS05420	613	544	527	175	294	251	353	334	305
PA14_13430	PA14_RS05425	233	264	230	239	186	176	201	183	203
PA14_13450	PA14_RS05430	61	80	82	341	287	238	341	383	327
PA14_13460	PA14_RS05435	39	98	93	318	119	223	121	211	172
PA14_13470	PA14_RS05440	103	141	107	256	170	163	130	199	180
PA14_13490	PA14_RS05445	95	109	140	161	129	106	101	142	152
PA14_13500	PA14_RS05455	125	119	113	307	280	229	248	340	262
PA14_13510	PA14_RS05460	148	254	262	245	248	261	206	258	208
PA14_13520	PA14_RS05465	63	54	49	143	217	179	240	227	139
PA14_13530	PA14_RS05470	83	70	93	238	235	186	220	205	203
PA14_13560	PA14_RS05475	27	44	52	18	10	34	23	16	27
PA14_13580	PA14_RS05480	271	226	254	385	356	299	305	377	406
PA14_13590	PA14_RS05485	161	129	131	203	178	180	145	132	173
PA14_13600	PA14_RS05490	148	166	154	147	168	126	124	131	147
PA14_13610	PA14_RS05495	56	59	105	160	157	140	193	140	131
PA14_13620	PA14_RS05500	109	116	136	161	237	156	214	185	148
PA14_13630	PA14_RS05505	152	213	152	130	186	121	63	137	173
PA14_13650	PA14_RS05510	73	81	56	221	175	208	153	222	190
PA14_13660	PA14_RS05515	29	9	12	122	170	89	125	128	98
PA14_13670	PA14_RS05520	1	36	10	3	12	0	0	20	22
PA14_13680	PA14_RS05525	17	24	17	123	104	71	117	92	105
PA14_13690	PA14_RS05530	64	64	49	119	63	62	94	90	90
PA14_13710	PA14_RS05535	68	66	50	125	86	74	80	73	72
PA14_13720	PA14_RS05540	37	41	35	234	187	124	178	118	121
PA14_13730	PA14_RS05545	244	221	183	260	197	256	247	217	211
PA14_13740	PA14_RS05550	310	341	404	420	502	516	634	358	380
PA14_13750	PA14_RS05555	66	83	46	86	71	95	80	62	90
PA14_13770	PA14_RS05560	19	29	56	54	44	51	61	58	47
PA14_13780	PA14_RS05565	226	266	225	320	354	422	454	375	385
PA14_13800	PA14_RS05570	143	109	169	254	309	189	151	159	139
PA14_13810	PA14_RS05600	11	7	7	28	29	23	25	11	31
PA14_13830	PA14_RS05605	20	33	37	30	33	28	26	17	14
PA14_13840	PA14_RS05610	18	16	17	41	38	29	59	26	26
PA14_13850	PA14_RS05615	31	24	32	94	55	66	88	94	68
PA14_13950	PA14_RS05620	1035	894	731	435	258	1010	790	1089	1049
PA14_13990	PA14_RS05625	381	369	314	646	501	444	503	451	453
PA14_14000	PA14_RS05630	212	205	250	296	376	278	327	406	409
PA14_14010	PA14_RS05635	53	68	82	127	142	102	98	116	91
PA14_14020	PA14_RS05640	64	81	63	250	228	196	214	162	154
PA14_14040	PA14_RS05645	1035	1115	1089	711	693	858	643	804	872
PA14_14060	PA14_RS05650	701	639	661	651	568	555	499	565	575
PA14_14080	PA14_RS05655	227	266	241	270	220	194	232	205	236
PA14_14100	PA14_RS05660	1721	1543	1218	2335	3005	2153	3115	2331	2124
PA14_14110	PA14_RS05665	689	766	642	370	294	361	331	412	409
PA14_14130	PA14_RS05670	124	154	133	208	187	149	185	169	130
PA14_14140	PA14_RS05675	375	336	336	283	182	229	152	184	190
PA14_14150	PA14_RS05680	71	85	62	68	41	66	56	80	56
PA14_14160	PA14_RS05685	133	141	121	265	202	176	161	205	182
PA14_14170	PA14_RS05690	421	422	423	463	334	361	372	345	407
PA14_14200	PA14_RS05695	346	319	370	517	492	385	540	463	437
PA14_14210	PA14_RS05700	125	106	108	166	163	149	156	138	158
PA14_14220	PA14_RS05705	284	234	239	226	118	306	182	235	230
PA14_14230	PA14_RS05710	683	576	606	515	405	508	598	560	476
PA14_14250	PA14_RS05715	252	244	264	168	191	234	220	153	147
PA14_14270	PA14_RS05720	2505	1714	1366	3593	4073	2545	4020	3730	3513
PA14_14280	PA14_RS05730	234	209	132	1135	964	655	1113	1143	914
PA14_14290	PA14_RS05735	437	349	250	619	443	430	583	524	409
PA14_14300	PA14_RS05740	70	62	60	142	90	85	80	97	55
PA14_14310	PA14_RS05745	147	164	226	115	198	126	164	140	191
PA14_14320	PA14_RS05750	60	51	56	201	139	132	125	104	133
PA14_14330	PA14_RS05755	36	30	28	17	26	32	14	12	25
PA14_14340	PA14_RS05765	104	108	116	137	107	130	84	100	137
PA14_14360	PA14_RS05770	361	364	308	834	812	657	770	673	659
PA14_14370	PA14_RS05775	186	192	195	274	279	189	271	259	247
PA14_14380	PA14_RS05780	112	135	131	166	124	177	138	159	197
PA14_14390	PA14_RS05785	488	674	530	481	372	605	433	580	523
PA14_14430	PA14_RS05790	139	162	182	72	124	141	137	161	148
PA14_14440	PA14_RS05795	942	883	961	861	680	753	680	707	855
PA14_14450	PA14_RS05800	142	104	135	205	59	121	96	110	111
PA14_14460	PA14_RS05805	170	176	144	445	517	378	445	386	370
PA14_14470	PA14_RS05810	725	733	821	669	336	612	419	469	535
PA14_14480	PA14_RS05815	127	166	106	260	213	166	169	198	207
PA14_14490	PA14_RS05825	84	109	82	106	64	117	75	124	163
PA14_14500	PA14_RS05830	1020	1014	1066	496	468	702	685	714	672
PA14_14510	PA14_RS05835	680	682	691	688	972	923	646	751	867
PA14_14520	PA14_RS05840	315	286	319	97	191	247	271	165	178
PA14_14530	PA14_RS05845	965	864	919	1023	878	773	822	729	767
PA14_14540	PA14_RS05850	1902	179	137	261	4979	585	18757	813	722
PA14_14550	PA14_RS05855	9381	895	806	2054	38554	4292	75397	4275	4455
PA14_14590	PA14_RS05860	261	271	260	331	365	283	353	333	297
PA14_14600	PA14_RS05865	644	617	610	237	194	322	180	224	293
PA14_14610	PA14_RS05870	728	826	851	69	60	129	77	115	108
PA14_14630	PA14_RS05875	949	824	946	634	721	695	571	709	804
PA14_14650	PA14_RS05880	909	797	946	445	528	479	458	500	457
PA14_14660	PA14_RS05885	5537	5487	5524	7356	6849	7790	7998	17186	12558
PA14_14680	PA14_RS05890	1056	1194	1392	561	681	850	753	1062	836
PA14_14690	PA14_RS05895	246	347	281	355	265	413	319	380	404
PA14_14700	PA14_RS05900	1437	1351	1315	1595	2131	1669	1653	1907	2048
PA14_14710	PA14_RS05905	4142	5252	5604	2681	1642	2780	1546	1831	2055
PA14_14730	PA14_RS05910	4462	4980	5180	5732	3387	4933	3062	3078	3935
PA14_14740	PA14_RS05915	2387	1998	2158	2422	1539	3116	1800	1937	2406
PA14_14750	PA14_RS05920	3073	2370	2630	1323	1729	2310	1898	1442	1878
PA14_14770	PA14_RS05925	1818	1869	1751	2266	3468	2643	3096	1850	2087
PA14_14780	PA14_RS05930	2341	2079	2078	2905	3359	3571	2819	2200	3050
PA14_14800	PA14_RS05935	3637	1823	2519	853	2266	2326	3421	2110	2177
PA14_14810	PA14_RS05940	2243	1659	1799	1965	2793	2578	4203	3083	3176
PA14_14820	PA14_RS05945	3742	2905	3600	995	1725	2010	2359	1817	2244
PA14_14830	PA14_RS05950	1713	1608	1701	1076	1506	1585	1543	1337	1664
PA14_14850	PA14_RS05955	980	1019	1210	465	502	689	589	623	536
PA14_14860	PA14_RS05960	679	764	935	896	563	861	568	746	683
PA14_14880	PA14_RS05965	1618	1469	1579	1534	1492	2206	1665	1466	1589
PA14_14890	PA14_RS05970	2248	2222	2255	1022	1357	1332	1344	1010	1196
PA14_14900	PA14_RS05975	1177	1018	1049	1430	1618	1207	1403	1221	1110
PA14_14910	PA14_RS05980	1959	1737	1746	2766	2654	2157	2154	2150	2259
PA14_14930	PA14_RS05985	2731	2176	2480	1118	1560	1804	1524	1319	1526
PA14_14940	PA14_RS05990	414	504	587	358	335	402	261	350	393
PA14_14960	PA14_RS05995	1642	1899	1691	1630	2669	2111	1962	1435	1794
PA14_14975	PA14_RS06000	321	341	369	787	822	713	766	625	735
PA14_14990	PA14_RS06005	712	777	703	1531	1889	1305	1171	1030	1255
PA14_15000	PA14_RS06010	183	204	196	266	347	273	318	261	267
PA14_15020	PA14_RS06015	261	201	172	116	130	124	192	85	151
PA14_15030	PA14_RS06020	1254	1220	1392	707	823	992	808	605	790
PA14_15050	PA14_RS06025	2259	2916	3998	2352	2922	2277	3026	1208	1410
PA14_15070	PA14_RS06030	3758	2947	3065	1803	2407	1854	2284	1536	1635
PA14_15080	PA14_RS06035	1478	1161	1083	1586	2065	1358	1804	1270	1360
PA14_15090	PA14_RS06040	209	281	181	729	432	499	536	502	393
PA14_15100	PA14_RS06045	543	667	478	1913	1301	2081	1454	2082	2046
PA14_15110	PA14_RS06050	920	1386	887	1998	845	1432	895	1437	1705
PA14_15120	PA14_RS06055	2686	2253	2237	852	1041	950	1136	834	946
PA14_15130	PA14_RS06060	2511	2026	2161	2931	3307	2224	3899	2731	2395
PA14_15140	PA14_RS06065	2424	1499	1743	3181	4004	2405	3620	2756	2757
PA14_15150	PA14_RS06070	439	526	337	1899	2511	1644	2232	1888	1940
PA14_15160	PA14_RS06075	52	63	37	243	207	239	285	526	348
PA14_15180	PA14_RS06080	62	80	126	150	85	150	91	181	160
PA14_15190	PA14_RS06085	13	25	28	46	33	43	31	45	44
PA14_15200	PA14_RS06090	33	98	86	390	108	224	130	220	208
PA14_15210	PA14_RS06095	93	117	93	238	207	160	190	204	173
PA14_15230	PA14_RS06100	131	174	171	377	324	323	334	310	263
PA14_15240	PA14_RS06105	17	14	19	59	56	72	67	62	31
PA14_15250	PA14_RS06110	42	39	43	56	70	87	57	66	64
PA14_15260	PA14_RS06120	33	25	18	53	56	38	70	50	43
PA14_15270	PA14_RS06130	10	23	5	82	59	59	158	58	49
PA14_15280	PA14_RS06135	66	76	62	142	105	113	84	112	73
PA14_15290	PA14_RS06150	169	132	135	242	279	251	289	217	240
PA14_15310	PA14_RS06155	1382	1559	1697	1855	1618	1558	1729	1476	1306
PA14_15340	PA14_RS06160	1370	1414	1504	1005	827	1074	792	826	942
PA14_15350	PA14_RS06165	1243	1231	1197	1265	1294	1638	1608	1567	1451
PA14_15360	PA14_RS06170	1020	1025	1039	653	728	1119	870	917	1106
PA14_15380	PA14_RS06175	41	59	67	33	53	50	54	55	51
PA14_15400	PA14_RS06180	503	499	622	261	284	495	431	401	510
PA14_15430	PA14_RS06185	318	327	377	214	283	388	289	270	277
PA14_15435	PA14_RS06190	473	433	603	191	268	323	298	302	337
PA14_15445	PA14_RS06195	77	71	96	93	107	84	96	62	61
PA14_15450	PA14_RS06200	60	52	80	131	156	128	231	187	152
PA14_15460	PA14_RS06205	1229	1148	1231	827	938	1257	1052	1099	1135
PA14_15470	PA14_RS06210	308	299	327	125	170	193	187	153	173
PA14_15475	PA14_RS06220	215	201	187	55	57	74	94	56	76
PA14_15480	PA14_RS06225	5005	3834	4509	2313	3233	3254	4433	3362	3110
PA14_15500	PA14_RS06230	183	179	127	62	72	146	119	93	108
PA14_15510	PA14_RS06240	241	204	253	142	164	217	227	211	197
PA14_15520	PA14_RS06245	431	412	423	274	248	401	262	346	410
PA14_15530	PA14_RS06255	11	14	18	51	72	40	51	57	56
PA14_15540	PA14_RS06260	478	482	475	837	745	630	692	673	689
PA14_15560	PA14_RS06270	943	894	826	406	595	656	644	604	629
PA14_15570	PA14_RS06275	306	486	494	690	338	467	373	597	543
PA14_15580	PA14_RS06280	3681	3543	4048	1316	1544	2390	2318	2465	2456
PA14_15590	PA14_RS06285	3669	3092	3384	921	1188	1632	1545	1413	1369
PA14_15600	PA14_RS06290	1130	999	1101	528	598	698	610	587	748
PA14_15610	PA14_RS06295	4580	4301	4569	2721	3412	4322	4303	4183	4360
PA14_15620	PA14_RS06300	58	73	52	93	116	68	73	111	85
PA14_15630	PA14_RS06305	283	326	373	325	274	321	281	317	415
PA14_15650	PA14_RS06310	218	232	235	189	238	239	188	285	293
PA14_15660	PA14_RS06315	210	200	167	263	466	316	326	377	341
PA14_15670	PA14_RS06320	1141	1054	1189	958	795	953	664	852	907
PA14_15680	PA14_RS06325	377	384	370	424	537	462	592	557	592
PA14_15700	PA14_RS06330	196	236	225	132	174	168	193	155	227
PA14_15710	PA14_RS06335	34	28	29	241	71	130	156	227	206
PA14_15720	PA14_RS06340	443	508	509	901	912	798	809	1106	1064
PA14_15740	PA14_RS06345	2787	2706	2526	4028	4620	3875	3568	5017	4503
PA14_15750	PA14_RS06350	217	209	205	208	223	173	151	162	189
PA14_15770	PA14_RS06355	361	261	248	109	75	90	140	173	150
PA14_15780	PA14_RS06360	102	104	95	135	120	104	163	183	135
PA14_15790	PA14_RS06365	198	209	193	656	693	431	761	677	519
PA14_15810	PA14_RS06370	37	54	28	190	194	146	150	193	139
PA14_15820	PA14_RS06375	41	31	29	63	36	48	37	43	59
PA14_15830	PA14_RS06380	42	58	12	77	34	56	44	49	51
PA14_15840	PA14_RS06385	411	550	451	337	351	591	585	511	565
PA14_15850	PA14_RS06390	174	226	258	325	258	340	361	427	387
PA14_15860	PA14_RS06395	568	716	790	650	368	588	331	623	510
PA14_15870	PA14_RS06400	1440	1414	1143	1717	2877	2354	2661	3140	2627
PA14_15880	PA14_RS06405	93	106	59	140	68	124	78	130	129
PA14_15890	PA14_RS06410	212	151	166	418	555	294	429	354	335
PA14_15910	PA14_RS06415	34	48	40	225	219	105	257	146	152
PA14_15920	PA14_RS06420	72	95	70	213	181	190	180	155	184
PA14_15930	PA14_RS06425	185	165	176	237	152	266	189	233	282
PA14_15940	PA14_RS06430	304	339	337	100	38	88	67	97	73
PA14_15960	PA14_RS06435	819	789	907	830	975	1153	1165	1283	1084
PA14_15970	PA14_RS06440	1446	1152	1539	951	922	1481	960	1164	1138
PA14_15980	PA14_RS06445	2543	2033	2144	3301	1973	3343	2585	2850	3066
PA14_15990	PA14_RS06450	2230	1886	1956	1809	1882	2439	2355	2115	1906
PA14_16000	PA14_RS06455	1678	1604	1602	677	1071	904	1104	744	859
PA14_16010	PA14_RS06460	319	234	305	150	242	197	196	181	181
PA14_16020	PA14_RS06465	968	984	1092	284	334	351	442	289	336
PA14_16030	PA14_RS06470	451	450	448	754	1109	785	838	622	780
PA14_16040	PA14_RS06475	295	686	612	448	226	219	344	275	233
PA14_16050	PA14_RS06480	1205	1102	1138	341	413	492	435	497	401
PA14_16070	PA14_RS06485	1066	1099	1066	1288	1266	1498	1091	1478	1476
PA14_16090	PA14_RS06490	848	819	685	1619	978	1363	947	1504	1636
PA14_16100	PA14_RS06495	835	1024	851	2504	1467	2044	1509	2480	2291
PA14_16110	PA14_RS06500	1490	1521	1569	2817	2170	2498	1775	2239	2136
PA14_16130	PA14_RS06505	855	876	885	1068	1344	1474	1133	1615	1639
PA14_16140	PA14_RS06510	618	691	300	743	394	798	467	1084	1148
PA14_16150	PA14_RS06515	566	513	351	632	290	572	335	630	512
PA14_16160	PA14_RS06520	73	76	87	93	52	84	54	101	103
PA14_16180	PA14_RS06525	549	544	573	425	427	455	392	499	600
PA14_16190	PA14_RS06530	1223	1318	1359	3179	2814	2285	2245	3041	3361
PA14_16200	PA14_RS06535	106	83	101	73	67	51	70	76	70
PA14_16210	PA14_RS06540	82	84	83	115	105	89	56	95	85
PA14_16220	PA14_RS06545	528	603	646	894	881	737	712	883	893
PA14_16250	PA14_RS06550	314100	205103	271644	54273	30353	42107	31639	67130	55967
PA14_16260	PA14_RS06555	3296	2961	2909	3168	3329	3268	3706	3060	2693
PA14_16270	PA14_RS06560	200	296	278	277	150	233	271	258	282
PA14_16280	PA14_RS06565	724	899	673	549	428	634	405	598	486
PA14_16290	PA14_RS06570	571	461	554	337	161	215	217	230	224
PA14_16300	PA14_RS06575	131	119	100	117	122	141	108	135	151
PA14_16310	PA14_RS06580	260	301	255	773	894	641	712	567	627
PA14_16320	PA14_RS06585	179	156	205	168	165	139	188	135	159
PA14_16330	PA14_RS06590	423	437	470	677	663	528	685	597	622
PA14_16340	PA14_RS06595	492	339	370	581	710	468	582	469	525
PA14_16350	PA14_RS06600	42	55	48	53	53	54	52	43	38
PA14_16360	PA14_RS06605	238	211	241	414	305	300	332	359	372
PA14_16370	PA14_RS06610	1002	996	678	1311	1262	1192	1023	1895	1678
PA14_16380	PA14_RS06615	663	520	396	974	996	971	676	1303	1274
PA14_16390	PA14_RS06620	804	654	736	823	1156	842	911	826	831
PA14_16410	PA14_RS06625	276	232	176	381	257	422	242	574	462
PA14_16430	PA14_RS06630	1982	1858	1723	810	700	800	675	1006	913
PA14_16440	PA14_RS06635	391	333	305	151	190	132	152	198	215
PA14_16450	PA14_RS06640	550	402	418	191	139	179	142	171	174
PA14_16460	PA14_RS06645	281	204	233	91	74	65	57	87	115
PA14_16470	PA14_RS06650	745	585	582	408	394	375	319	430	376
PA14_16480	PA14_RS06655	821	739	698	572	643	818	707	773	719
PA14_16500	PA14_RS06660	1238	921	986	1316	1593	1054	1315	1106	1041
PA14_16510	PA14_RS06665	1622	1634	1818	657	1050	909	985	794	864
PA14_16530	PA14_RS06670	469	430	494	149	148	186	192	117	134
PA14_16550	PA14_RS06675	324	255	240	306	212	280	255	343	316
PA14_16560	PA14_RS06680	1052	846	959	780	1186	1131	1129	1072	1026
PA14_16580	PA14_RS06685	646	740	837	524	402	552	395	442	609
PA14_16590	PA14_RS06690	210	200	163	362	319	257	329	335	277
PA14_16600	PA14_RS06695	397	516	425	822	1432	892	963	889	978
PA14_16610	PA14_RS06700	223	192	252	101	97	134	133	169	142
PA14_16620	PA14_RS06705	139	106	130	300	335	201	299	269	236
PA14_16630	PA14_RS06710	3758	2406	2422	1557	792	1396	766	847	732
PA14_16640	PA14_RS06715	4415	3631	2939	1073	2002	1564	1936	1166	1307
PA14_16660	PA14_RS06720	2486	3569	1953	4690	6986	4161	4840	3796	3623
PA14_16670	PA14_RS06725	901	825	849	819	692	658	613	779	829
PA14_16680	PA14_RS06730	2005	1622	1655	565	466	606	575	574	715
PA14_16690	PA14_RS06735	728	667	629	2390	1958	1808	1903	2349	2163
PA14_16700	PA14_RS06740	886	780	835	359	403	508	463	575	542
PA14_16710	PA14_RS06745	216	186	180	154	193	154	183	218	180
PA14_16720	PA14_RS06750	84	86	81	1512	893	1082	921	1949	1312
PA14_16730	PA14_RS06755	185	180	149	214	261	286	298	321	363
PA14_16740	PA14_RS06760	80	122	91	157	133	126	148	132	128
PA14_16750	PA14_RS06765	112	98	107	214	200	162	171	206	228
PA14_16770	PA14_RS06770	58	55	81	166	167	127	146	178	126
PA14_16780	PA14_RS06775	127	102	128	542	468	352	450	394	349
PA14_16790	PA14_RS06780	417	561	434	395	282	339	358	381	396
PA14_16800	PA14_RS06785	131	134	147	638	408	378	313	465	450
PA14_16820	PA14_RS06790	743	597	616	1639	1982	1264	1432	1691	1640
PA14_16830	PA14_RS06795	210	229	268	888	1179	624	886	941	880
PA14_16840	PA14_RS06800	154	235	136	125	86	124	61	105	82
PA14_16860	PA14_RS06805	326	470	592	584	354	513	355	525	590
PA14_16870	PA14_RS06810	102	120	118	200	293	234	225	217	216
PA14_16880	PA14_RS06815	42	252	119	131	59	150	79	171	138
PA14_16890	PA14_RS06820	259	210	200	384	369	423	314	507	411
PA14_16910	PA14_RS06825	604	560	516	1120	957	931	963	1176	1121
PA14_16920	PA14_RS06830	140	150	191	565	516	313	510	480	407
PA14_16930	PA14_RS06835	352	326	324	483	347	367	361	341	332
PA14_16950	PA14_RS06840	351	389	326	390	222	355	185	363	387
PA14_16960	PA14_RS06845	27	93	33	83	63	78	61	107	65
PA14_16970	PA14_RS06850	311	437	250	125	64	143	119	132	134
PA14_16980	PA14_RS06855	145	236	174	625	454	539	440	516	612
PA14_16990	PA14_RS06860	464	860	892	1173	475	982	640	801	913
PA14_17000	PA14_RS06865	10	12	17	31	23	37	27	26	14
PA14_17010	PA14_RS06870	242	301	276	344	332	283	308	291	280
PA14_17030	PA14_RS06875	316	304	259	496	336	310	277	399	374
PA14_17040	PA14_RS06880	1112	1109	1194	1152	987	1034	995	942	1204
PA14_17050	PA14_RS06885	2464	2519	2654	802	539	828	660	716	791
PA14_17060	PA14_RS06890	3741	3135	4533	1309	1725	2490	2102	1879	1812
PA14_17070	PA14_RS06895	2237	1941	2009	872	1333	1220	1369	1276	1160
PA14_17080	PA14_RS06900	621	589	577	1169	1491	1146	1237	1176	1256
PA14_17100	PA14_RS06905	1667	1344	1877	362	115	461	308	376	362
PA14_17110	PA14_RS06910	922	800	797	1078	1173	1052	879	1134	1121
PA14_17120	PA14_RS06915	244	244	219	410	410	386	315	331	410
PA14_17130	PA14_RS06920	1000	830	841	2057	2530	1945	2217	2470	2131
PA14_17140	PA14_RS06925	1293	1180	1170	1571	1097	1343	1542	1441	1385
PA14_17150	PA14_RS06930	3959	3987	5272	1999	1683	2658	1977	2547	2688
PA14_17170	PA14_RS06935	2591	2199	2524	1043	1477	1663	1639	1901	1520
PA14_17180	PA14_RS06940	2343	1916	1717	2137	3519	3111	3145	3819	3586
PA14_17190	PA14_RS06945	649	591	769	309	321	544	353	480	465
PA14_17210	PA14_RS06950	974	979	971	847	1227	1348	1267	1264	1300
PA14_17220	PA14_RS06955	258	277	274	275	202	268	209	288	271
PA14_17230	PA14_RS06960	244	266	229	242	252	196	211	204	258
PA14_17250	PA14_RS06965	857	711	751	393	361	375	374	313	445
PA14_17260	PA14_RS06970	2773	2480	2657	1571	2131	1848	1975	1577	1770
PA14_17270	PA14_RS06975	1297	1180	1229	1509	1227	1404	1188	1627	1604
PA14_17280	PA14_RS06980	215	206	165	1633	1072	758	902	1139	967
PA14_17290	PA14_RS06985	3079	2841	3155	2114	3415	3254	3123	2717	2562
PA14_17310	PA14_RS06990	1103	845	1025	1193	2236	1448	2081	1586	1356
PA14_17320	PA14_RS06995	5934	4553	4822	2090	3411	3554	3241	3071	3066
PA14_17330	PA14_RS07000	492	534	537	855	532	718	606	609	746
PA14_17340	PA14_RS07005	74	74	42	230	228	150	174	158	133
PA14_17350	PA14_RS07010	147	138	207	40	49	57	62	44	83
PA14_17370	PA14_RS07015	174	214	189	255	176	221	196	191	148
PA14_17380	PA14_RS07020	141	146	148	301	267	289	198	257	340
PA14_17400	PA14_RS07025	1296	1208	1268	1259	1625	1444	1480	1830	1927
PA14_17410	PA14_RS07030	303	350	390	501	376	392	390	481	402
PA14_17420	PA14_RS07035	539	549	521	705	871	850	698	902	806
PA14_17440	PA14_RS07040	477	459	451	1534	1254	1081	903	1164	1239
PA14_17450	PA14_RS07045	240	283	336	261	160	238	140	261	249
PA14_17460	PA14_RS07050	883	851	920	869	577	830	657	790	827
PA14_17470	PA14_RS07055	8523	12808	11050	23157	8737	40048	29707	49530	53422
PA14_17480	PA14_RS07060	27774	21114	28158	24018	10331	18233	10479	16471	17241
PA14_17490	PA14_RS07065	462	564	500	141	89	185	182	166	227
PA14_17500	PA14_RS07070	543	521	452	933	1038	726	939	732	756
PA14_17510	PA14_RS07075	162	196	178	293	375	289	337	218	207
PA14_17520	PA14_RS07080	225	180	198	593	516	455	492	349	312
PA14_17530	PA14_RS07085	3123	2533	2323	2542	4033	2432	3445	2732	2682
PA14_17540	PA14_RS07090	146	195	187	358	466	325	324	365	362
PA14_17550	PA14_RS07095	1078	1164	1157	838	793	948	896	667	755
PA14_17570	PA14_RS07100	1244	1184	1203	793	816	754	948	766	748
PA14_17580	PA14_RS07105	1941	1883	1727	3859	2689	2672	2125	3210	3215
PA14_17590	PA14_RS07110	279	244	273	182	146	199	211	227	237
PA14_17600	PA14_RS07115	394	349	448	267	231	408	310	391	364
PA14_17610	PA14_RS07120	94	65	86	67	56	82	69	78	111
PA14_17620	PA14_RS07125	43	26	19	44	18	16	22	23	14
PA14_17630	PA14_RS07130	58	39	62	55	27	68	41	68	51
PA14_17640	PA14_RS07135	103	61	40	75	78	49	87	69	60
PA14_17650	PA14_RS07140	44	33	16	44	55	26	38	26	31
PA14_17660	PA14_RS07145	104	110	113	95	88	67	79	86	98
PA14_17670	PA14_RS07150	178	200	318	207	223	174	247	206	215
PA14_17675	PA14_RS07155	57	94	86	52	31	43	38	43	48
PA14_17690	PA14_RS07160	408	390	482	244	304	310	306	297	294
PA14_17700	PA14_RS07165	192	414	528	89	38	118	68	124	124
PA14_17710	PA14_RS07170	180	199	150	132	108	174	114	242	253
PA14_17720	PA14_RS07175	401	506	423	858	706	845	664	1406	1367
PA14_17730	PA14_RS07180	77	91	91	176	171	166	126	136	174
PA14_17740	PA14_RS07185	209	157	145	138	79	150	108	128	144
PA14_17760	PA14_RS07190	193	140	220	423	278	325	279	469	419
PA14_17780	PA14_RS07195	91	109	94	402	405	257	309	317	295
PA14_17790	PA14_RS07200	223	254	139	297	159	190	133	211	220
PA14_17810	PA14_RS07205	46	49	74	188	287	147	216	195	151
PA14_17820	PA14_RS07210	30	6	12	71	67	39	51	37	42
PA14_17850	PA14_RS07215	8	2	8	20	25	10	19	23	23
PA14_17860	PA14_RS07220	88	84	62	197	189	118	159	164	161
PA14_17880	PA14_RS07225	9	16	13	211	293	179	219	217	176
PA14_17890	PA14_RS07230	95	102	105	162	171	124	135	162	167
PA14_17900	PA14_RS07235	180	246	190	118	94	127	98	115	100
PA14_17910	PA14_RS07245	58	59	56	128	104	102	85	124	116
PA14_17920	PA14_RS07250	32	42	49	38	36	55	53	36	59
PA14_17930	PA14_RS07255	547	1016	544	739	847	729	1013	541	493
PA14_17940	PA14_RS07260	164	179	164	169	131	150	203	134	177
PA14_17960	PA14_RS07265	326	374	402	485	223	341	346	326	302
PA14_17980	PA14_RS07270	569	899	1275	2132	2628	1825	2273	1572	1556
PA14_17990	PA14_RS07275	90	173	136	80	152	113	154	88	85
PA14_18010	PA14_RS07280	302	236	268	239	209	167	224	247	173
PA14_18020	PA14_RS07285	408	221	243	1046	518	1163	461	1888	1815
PA14_18050	PA14_RS07290	869	854	593	1500	1860	1398	2425	2036	1561
PA14_18060	PA14_RS07295	99	49	74	119	71	73	80	95	83
PA14_18070	PA14_RS07300	56	67	59	178	134	161	124	178	159
PA14_18080	PA14_RS07305	198	201	227	196	215	229	187	192	280
PA14_18090	PA14_RS07315	113	113	75	655	466	374	486	475	376
PA14_18100	PA14_RS07320	509	1021	873	622	401	667	420	519	409
PA14_18110	PA14_RS07325	94	74	63	110	138	95	115	88	115
PA14_18120	PA14_RS07330	1992	1466	1207	2129	4223	2466	4331	2336	2540
PA14_18140	PA14_RS07335	428	321	272	639	749	555	812	588	614
PA14_18150	PA14_RS07340	268	307	322	878	904	748	745	1060	1058
PA14_18160	PA14_RS07345	121	146	141	274	263	238	227	339	335
PA14_18180	PA14_RS07350	31	49	17	19	8	23	14	18	5
PA14_18200	PA14_RS07355	106	66	95	486	354	300	358	359	335
PA14_18210	PA14_RS07360	39	28	29	268	219	166	204	277	197
PA14_18230	PA14_RS07365	92	148	105	227	129	151	156	169	156
PA14_18250	PA14_RS07370	93	55	75	322	312	247	299	266	258
PA14_18260	PA14_RS07375	49	30	31	136	213	112	156	160	124
PA14_18275	PA14_RS07380	40	49	42	132	183	121	183	146	144
PA14_18300	PA14_RS07385	477	489	435	283	267	235	297	314	305
PA14_18310	PA14_RS07390	39	36	31	33	51	57	74	38	56
PA14_18320	PA14_RS07395	29	16	28	91	83	45	100	56	49
PA14_18330	PA14_RS07400	106	70	69	378	405	289	371	251	234
PA14_18340	PA14_RS07405	46	42	41	204	219	130	308	211	173
PA14_18350	PA14_RS07410	391	414	595	453	629	340	617	382	340
PA14_18360	PA14_RS07415	74	129	78	196	235	152	243	172	124
PA14_18370	PA14_RS07420	78	120	143	146	148	140	168	121	87
PA14_18380	PA14_RS07425	136	119	174	176	115	133	121	100	94
PA14_18410	PA14_RS07430	32	26	29	53	40	61	26	41	48
PA14_18430	PA14_RS07435	27	12	18	37	26	37	16	14	20
PA14_18450	PA14_RS07440	117	201	171	80	62	94	78	67	60
PA14_18470	PA14_RS07445	47	19	29	59	82	43	77	49	43
PA14_18480	PA14_RS07450	165	23	44	167	77	90	340	137	98
PA14_18500	PA14_RS07455	871	870	776	577	775	625	834	618	711
PA14_18510	PA14_RS07460	56	48	59	90	94	63	124	88	85
PA14_18520	PA14_RS07465	53	18	24	135	142	116	138	144	89
PA14_18550	PA14_RS07470	47	56	52	76	45	78	75	60	53
PA14_18565	PA14_RS07475	275	192	199	272	202	234	245	222	256
PA14_18580	PA14_RS07480	152	157	174	150	182	188	130	204	181
PA14_18590	PA14_RS07485	525	721	589	348	279	563	214	224	284
PA14_18600	PA14_RS07490	208	224	191	386	256	349	201	242	208
PA14_18610	PA14_RS07495	149	231	272	238	153	312	210	215	206
PA14_18620	PA14_RS07500	168	194	128	1151	611	713	776	837	644
PA14_18630	PA14_RS07505	470	548	441	712	849	609	691	785	665
PA14_18640	PA14_RS07510	143	125	160	381	390	239	356	352	333
PA14_18650	PA14_RS07515	2460	2871	3021	380	704	412	886	547	514
PA14_18660	PA14_RS07520	161	187	160	755	918	606	842	574	590
PA14_18670	PA14_RS07525	997	916	850	333	550	430	586	532	513
PA14_18680	PA14_RS07530	6540	11804	17513	10369	5517	14454	4943	13896	16520
PA14_18690	PA14_RS07535	4978	2838	3519	7339	1679	5702	1583	4847	5377
PA14_18700	PA14_RS07540	688	721	746	602	479	531	428	599	509
PA14_18710	PA14_RS07545	137	138	155	290	137	195	142	195	202
PA14_18720	PA14_RS07550	419	516	324	426	499	250	551	360	375
PA14_18740	PA14_RS07555	676	727	747	355	308	447	372	365	443
PA14_18750	PA14_RS07560	616	576	735	432	793	1026	1302	1295	1192
PA14_18760	PA14_RS07565	60	37	47	99	122	101	100	81	100
PA14_18780	PA14_RS07570	220	239	238	309	265	321	261	292	344
PA14_18790	PA14_RS07575	27	19	36	110	111	89	46	82	83
PA14_18800	PA14_RS07580	1917	5616	5221	537	193	598	316	282	353
PA14_18810	PA14_RS07585	119	171	232	95	127	206	132	92	155
PA14_18820	PA14_RS07590	55	44	42	23	19	28	44	19	35
PA14_18830	PA14_RS07595	106	121	116	326	401	289	299	322	319
PA14_18850	PA14_RS07600	112	121	161	122	172	129	169	156	144
PA14_18860	PA14_RS07605	412	360	478	583	440	666	488	678	613
PA14_18870	PA14_RS07610	1072	2474	3476	1794	847	1738	867	1657	1540
PA14_18880	PA14_RS07615	249	274	328	86	45	96	82	72	79
PA14_18890	PA14_RS07620	118	109	128	214	193	186	163	165	215
PA14_18900	PA14_RS07625	58	68	43	101	119	88	111	72	82
PA14_18910	PA14_RS07630	83	94	88	120	107	84	87	106	86
PA14_18920	PA14_RS07635	123	169	109	364	264	205	311	263	247
PA14_18930	PA14_RS07640	81	66	59	201	183	140	104	135	146
PA14_18950	PA14_RS07645	119	151	115	157	175	186	174	143	120
PA14_18960	PA14_RS07650	142	171	171	594	434	517	617	482	540
PA14_18970	PA14_RS07655	1083	838	864	745	418	655	510	649	648
PA14_18985	PA14_RS07660	268	244	256	451	379	561	463	477	570
PA14_19010	PA14_RS07665	115	114	123	141	222	178	255	211	159
PA14_19020	PA14_RS07670	159	146	147	232	165	199	183	150	186
PA14_19030	PA14_RS07675	198	285	272	476	453	386	386	491	557
PA14_19050	PA14_RS07680	3042	3411	3270	2792	2101	2996	2263	3317	3358
PA14_19065	PA14_RS07685	277	319	244	388	309	334	316	401	424
PA14_19090	PA14_RS07690	361	430	423	378	416	488	361	550	578
PA14_19100	PA14_RS07695	8296	7993	7782	15514	11479	14785	13653	11697	14544
PA14_19110	PA14_RS07700	3830	3695	3303	18764	23596	16205	20544	11452	12507
PA14_19120	PA14_RS07705	24940	23990	25701	19183	16419	28957	23705	21462	26045
PA14_19130	PA14_RS07710	2415	3635	4255	2174	983	1904	1220	1814	2031
PA14_19140	PA14_RS07715	1569	1431	1504	1087	1106	1097	1042	1480	1320
PA14_19150	PA14_RS07720	227	224	190	146	249	255	172	246	256
PA14_19160	PA14_RS07725	157	216	144	516	324	267	255	333	364
PA14_19170	PA14_RS07730	495	717	683	373	220	306	284	345	385
PA14_19190	PA14_RS07735	739	896	1018	889	695	956	628	941	1070
PA14_19205	PA14_RS07740	46	48	47	209	202	151	193	212	185
PA14_19210	PA14_RS07745	34	42	82	67	62	27	40	50	39
PA14_19230	PA14_RS07750	131	174	203	283	246	194	204	259	200
PA14_19270	PA14_RS07755	73	76	66	141	129	140	131	184	147
PA14_19290	PA14_RS07760	446	476	568	449	470	356	414	409	437
PA14_19310	PA14_RS07765	1581	1802	1498	2514	1817	1967	2140	2474	2394
PA14_19320	PA14_RS07770	130	115	152	423	637	347	473	352	389
PA14_19330	PA14_RS07775	47	59	71	46	26	71	36	32	40
PA14_19340	PA14_RS07780	271	296	310	779	615	612	508	588	626
PA14_19350	PA14_RS07785	827	712	756	899	1225	900	975	1072	968
PA14_19360	PA14_RS07790	958	1039	1060	1204	1589	1107	1582	1122	1014
PA14_19370	PA14_RS07795	2914	2894	2808	1771	1864	1469	1788	1891	1665
PA14_19380	PA14_RS07800	334	329	305	334	174	333	267	329	292
PA14_19390	PA14_RS07805	139	189	116	383	284	273	288	331	294
PA14_19400	PA14_RS07810	78	76	49	221	332	165	324	169	200
PA14_19410	PA14_RS07815	902	954	919	488	341	592	394	370	488
PA14_19430	PA14_RS07820	267	175	156	127	64	83	91	84	98
PA14_19450	PA14_RS07825	167	196	210	129	153	99	166	93	92
PA14_19470	PA14_RS07830	376	367	379	224	216	329	255	304	275
PA14_19480	PA14_RS07835	998	774	1069	275	399	619	518	440	487
PA14_19490	PA14_RS07840	70	4456	8129	1202	1380	1856	1146	436	597
PA14_19500	PA14_RS07845	5	101	103	186	145	236	140	57	62
PA14_19510	PA14_RS07850	23	43	51	204	272	154	142	51	69
PA14_19520	PA14_RS07855	9	73	139	199	406	338	200	61	83
PA14_19530	PA14_RS07860	20	126	140	374	647	488	394	144	148
PA14_19540	PA14_RS07865	100	148	153	371	405	516	294	172	256
PA14_19560	PA14_RS07870	2	148	67	388	461	440	277	91	95
PA14_19570	PA14_RS07875	12	101	252	255	239	228	146	55	68
PA14_19580	PA14_RS07880	7	115	136	249	362	257	237	73	91
PA14_19590	PA14_RS07885	1	2132	2082	769	805	892	450	130	320
PA14_19600	PA14_RS07890	144	151	167	184	197	180	130	169	194
PA14_19610	PA14_RS07895	108	75	104	106	56	115	61	74	76
PA14_19620	PA14_RS07900	483	486	493	234	160	246	121	212	245
PA14_19630	PA14_RS07905	166	306	322	262	138	304	177	251	320
PA14_19640	PA14_RS07910	184	214	423	343	227	290	215	271	285
PA14_19650	PA14_RS07915	6	24	10	28	19	24	33	30	22
PA14_19660	PA14_RS07920	235	396	349	318	178	222	148	196	255
PA14_19670	PA14_RS07925	70	61	25	315	280	190	246	241	253
PA14_19680	PA14_RS07930	12	24	6	39	23	20	23	10	17
PA14_19690	PA14_RS07935	47	13	56	50	70	57	93	35	34
PA14_19700	PA14_RS07940	193	213	170	159	216	225	183	204	189
PA14_19710	PA14_RS07945	64	84	75	180	196	151	156	175	208
PA14_19720	PA14_RS07950	30	51	37	67	63	54	82	68	68
PA14_19730	PA14_RS07955	135	141	103	221	212	202	236	363	351
PA14_19740	PA14_RS07960	261	167	142	1360	1076	879	1071	1098	1031
PA14_19750	PA14_RS07965	80	65	78	239	179	195	168	146	152
PA14_19770	PA14_RS07970	58	106	70	162	107	104	112	124	100
PA14_19800	PA14_RS07975	145	159	122	147	198	205	137	173	168
PA14_19810	PA14_RS07980	249	194	228	193	231	176	208	168	159
PA14_19830	PA14_RS07985	66	96	78	217	287	208	299	173	219
PA14_19850	PA14_RS07990	54	67	57	302	268	174	247	261	220
PA14_19860	PA14_RS07995	123	181	137	1184	442	640	523	732	704
PA14_19870	PA14_RS08000	2357	3582	2605	3428	4138	3056	4440	3590	2718
PA14_19900	PA14_RS08005	541	633	609	1609	1584	1056	1756	1229	949
PA14_19910	PA14_RS08010	421	646	474	2034	1822	1275	1697	1226	1251
PA14_19920	PA14_RS08015	336	382	271	1306	1342	937	1216	1022	936
PA14_19930	PA14_RS08020	169	199	101	953	924	674	776	678	573
PA14_19940	PA14_RS08025	193	166	178	1446	1208	873	1183	781	707
PA14_19950	PA14_RS08030	433	366	386	213	174	245	294	164	211
PA14_19960	PA14_RS08035	122	90	112	257	501	382	471	325	302
PA14_19970	PA14_RS08040	23	22	34	61	41	39	31	50	43
PA14_19990	PA14_RS08045	103	121	239	97	48	108	41	97	77
PA14_20000	PA14_RS08050	96	277	328	3115	2512	1965	2104	1417	1884
PA14_20010	PA14_RS08055	663	1344	2003	2654	3329	3113	2465	1334	1997
PA14_20020	PA14_RS08060	1712	7181	11848	24409	40341	39604	25862	11636	19810
PA14_20030	PA14_RS08065	52	126	81	787	957	594	550	271	449
PA14_20040	PA14_RS08070	94	198	206	2462	3416	2182	2100	972	1688
PA14_20050	PA14_RS08075	121	159	220	699	972	893	712	742	643
PA14_20060	PA14_RS08080	232	293	376	255	309	357	276	520	502
PA14_20070	PA14_RS08085	95	103	138	156	190	227	154	137	143
PA14_20080	PA14_RS08090	111	129	83	237	275	224	211	181	186
PA14_20100	PA14_RS08095	133	116	126	426	552	394	476	411	456
PA14_20110	PA14_RS08100	139	130	159	158	190	171	199	168	254
PA14_20120	PA14_RS08105	403	428	339	368	238	323	248	288	256
PA14_20130	PA14_RS08110	324	340	324	771	749	573	556	508	480
PA14_20140	PA14_RS08115	731	988	1313	541	458	878	472	430	566
PA14_20150	PA14_RS08120	17	11	19	46	74	38	72	61	64
PA14_20170	PA14_RS08125	12	10	11	14	8	22	14	16	5
PA14_20180	PA14_RS08130	13	26	23	277	179	126	199	158	121
PA14_20190	PA14_RS08135	198	171	146	236	342	294	361	242	315
PA14_20200	PA14_RS08140	134	184	204	184	165	138	130	103	108
PA14_20230	PA14_RS08145	131	463	341	456	399	336	470	327	370
PA14_20240	PA14_RS08150	16	29	22	21	12	24	21	26	27
PA14_20250	PA14_RS08155	61	46	53	43	44	43	31	43	36
PA14_20260	PA14_RS08160	41	59	52	143	134	93	114	119	95
PA14_20270	PA14_RS08165	40	51	70	39	52	37	36	57	59
PA14_20280	PA14_RS08170	407	742	581	415	219	366	209	347	392
PA14_20290	PA14_RS08175	13238	15872	16491	1880	3270	3236	4003	3827	3671
PA14_20300	PA14_RS08180	136	111	142	106	111	110	140	101	90
PA14_20320	PA14_RS08185	31	31	34	20	5	13	21	24	18
PA14_20330	PA14_RS08190	27	25	27	17	16	27	25	18	7
PA14_20350	PA14_RS08195	11	13	13	34	10	20	16	14	25
PA14_20360	PA14_RS08200	18	15	27	90	116	71	90	61	57
PA14_20370	PA14_RS08205	28	36	46	250	360	265	267	236	249
PA14_20380	PA14_RS08210	29	40	27	167	156	119	158	122	124
PA14_20390	PA14_RS08215	37	31	34	39	77	54	70	55	51
PA14_20400	PA14_RS08240	33	20	20	59	53	48	59	37	35
PA14_20420	PA14_RS08245	10	14	8	28	45	26	31	20	29
PA14_20430	PA14_RS08250	76	104	44	302	276	158	273	322	258
PA14_20440	PA14_RS08255	81	77	98	474	440	239	475	381	318
PA14_20450	PA14_RS08260	227	298	117	284	442	314	368	174	182
PA14_20460	PA14_RS08265	988	1646	523	267	356	274	287	112	181
PA14_20470	PA14_RS08270	763	1573	575	174	291	215	293	106	137
PA14_20480	PA14_RS08275	1339	3804	1928	174	175	250	331	128	144
PA14_20491	PA14_RS08280	127	127	144	254	176	286	193	251	286
PA14_20510	PA14_RS08285	351	459	554	115	165	289	203	228	211
PA14_20520	PA14_RS08290	305	431	318	219	191	410	402	439	445
PA14_20530	PA14_RS08295	744	428	554	80	86	323	388	418	367
PA14_20550	PA14_RS08300	49	54	82	63	105	91	85	69	89
PA14_20560	PA14_RS08305	3214	3656	3593	2746	1883	2596	1688	3396	3058
PA14_20570	PA14_RS08310	401	509	384	1913	1461	1449	1136	2212	1908
PA14_20580	PA14_RS08315	525	508	370	817	770	1029	804	1684	1366
PA14_20590	PA14_RS08320	564	514	306	477	172	435	246	656	646
PA14_20600	PA14_RS08325	841	784	831	290	216	323	219	291	325
PA14_20610	PA14_RS08330	3311	5721	5025	857	476	1097	660	876	896
PA14_20620	PA14_RS08335	70	44	27	232	330	155	288	191	190
PA14_20630	PA14_RS08340	94	65	100	75	92	68	104	81	83
PA14_20640	PA14_RS08345	19	18	23	75	97	61	67	68	46
PA14_20650	PA14_RS08350	89	91	102	536	554	444	452	389	311
PA14_20670	PA14_RS08355	1021	1067	1197	1883	2618	1897	2354	2422	2528
PA14_20680	PA14_RS08360	519	550	459	935	882	906	1183	976	985
PA14_20690	PA14_RS08365	446	494	495	1820	2277	1461	1975	1692	1608
PA14_20700	PA14_RS08370	1090	1058	1055	1479	1647	1372	1348	1683	1943
PA14_20720	PA14_RS08375	750	929	830	427	351	364	477	362	350
PA14_20730	PA14_RS08380	1051	1761	1589	436	451	464	577	427	336
PA14_20740	PA14_RS08385	750	781	724	705	1182	872	1015	754	750
PA14_20750	PA14_RS08390	6881	6529	5442	2765	3792	3063	4756	2659	3119
PA14_20760	PA14_RS08395	2544	2229	2255	2362	2928	2869	3129	2294	2652
PA14_20770	PA14_RS08400	4738	4901	4749	1754	2205	2484	2097	1678	1924
PA14_20780	PA14_RS08405	5714	5576	5323	6848	8755	6586	7791	6437	7352
PA14_20800	PA14_RS08410	1552	1303	1234	1344	1768	1669	1526	2005	2195
PA14_20810	PA14_RS08415	1581	1579	1620	2849	2790	2549	2333	3131	3155
PA14_20820	PA14_RS08420	1202	1128	1292	827	796	1230	907	1223	1229
PA14_20840	PA14_RS08425	1064	873	917	228	336	327	381	354	324
PA14_20850	PA14_RS08430	728	662	685	299	317	345	420	313	307
PA14_20860	PA14_RS08435	895	839	739	970	729	817	908	758	756
PA14_20870	PA14_RS08440	765	735	727	416	431	362	394	485	401
PA14_20880	PA14_RS08445	102	150	124	76	56	67	57	53	78
PA14_20890	PA14_RS08450	1073	931	926	531	513	517	465	437	505
PA14_20900	PA14_RS08455	161	136	128	176	165	119	125	132	107
PA14_20920	PA14_RS08460	162	131	121	273	466	368	353	285	277
PA14_20940	PA14_RS08465	33	24	29	6	7	6	12	4	17
PA14_20950	PA14_RS08470	58	55	49	99	109	57	129	50	64
PA14_20960	PA14_RS08475	58	51	57	32	31	15	27	23	18
PA14_20970	PA14_RS08480	70	93	111	152	202	112	158	119	125
PA14_20980	PA14_RS08485	30	74	51	328	427	179	456	258	213
PA14_21000	PA14_RS08490	122	89	105	130	120	76	136	106	108
PA14_21010	PA14_RS08495	47	49	18	114	71	52	101	57	61
PA14_21020	PA14_RS08500	677	762	530	2466	2817	1713	2328	2057	1799
PA14_21030	PA14_RS08505	8848	5129	6304	2418	1183	2794	1912	2905	3170
PA14_21040	PA14_RS08510	177	164	125	183	175	178	145	195	207
PA14_21050	PA14_RS08515	187	155	169	315	200	252	204	283	259
PA14_21060	PA14_RS08520	69	57	37	86	40	54	31	39	56
PA14_21070	PA14_RS08525	274	268	296	290	390	294	278	301	316
PA14_21080	PA14_RS08530	55	31	62	224	145	167	204	278	225
PA14_21090	PA14_RS08535	33	31	14	66	33	28	23	29	30
PA14_21110	PA14_RS08540	179	172	166	258	290	211	268	251	282
PA14_21120	PA14_RS08545	1084	1071	1021	36	53	51	78	51	77
PA14_21130	PA14_RS08550	178	127	111	274	328	190	277	280	276
PA14_21140	PA14_RS08555	63	76	45	91	124	106	112	78	76
PA14_21150	PA14_RS08565	24	41	41	68	66	50	48	27	35
PA14_21160	PA14_RS08575	36	59	23	354	316	291	289	310	255
PA14_21175	PA14_RS08580	369	336	363	331	238	328	319	243	275
PA14_21180	PA14_RS08585	258	261	270	231	230	191	196	144	173
PA14_21190	PA14_RS08590	1117	1250	1310	727	655	679	669	534	493
PA14_21210	PA14_RS08595	1543	1721	1764	756	596	608	775	682	743
PA14_21220	PA14_RS08600	35967	32682	24261	14571	9983	13012	11324	15619	13991
PA14_21230	PA14_RS08605	446	494	514	741	514	468	544	562	592
PA14_21240	PA14_RS08610	629	670	627	1063	654	736	1477	1050	927
PA14_21250	PA14_RS08615	627	495	531	777	873	630	850	807	847
PA14_21280	PA14_RS08620	371	361	320	850	804	579	745	634	627
PA14_21290	PA14_RS08625	194	247	169	152	144	151	105	156	156
PA14_21300	PA14_RS08630	66	151	118	172	111	126	117	127	154
PA14_21310	PA14_RS08635	200	443	244	281	77	199	75	152	128
PA14_21320	PA14_RS08650	150	137	147	200	174	216	194	211	232
PA14_21340	PA14_RS08655	999	949	1121	844	599	889	765	957	955
PA14_21370	PA14_RS08660	1757	1699	1818	1724	1789	2374	1721	2274	2240
PA14_21380	PA14_RS08665	28	49	36	77	42	57	56	53	77
PA14_21400	PA14_RS08670	996	925	879	1275	1604	1197	1448	1444	1294
PA14_21410	PA14_RS08675	49	36	35	59	88	73	77	53	69
PA14_21440	PA14_RS08680	1231	1160	1352	422	527	763	599	858	812
PA14_21450	PA14_RS08685	58	88	44	30	27	17	32	29	52
PA14_21460	PA14_RS08690	24	44	17	100	74	63	103	92	112
PA14_21470	PA14_RS08695	34	44	32	14	11	20	22	11	10
PA14_21480	PA14_RS08700	155	99	126	23	16	17	53	31	22
PA14_21490	PA14_RS08705	1442	1365	1443	1392	1797	1744	2300	1738	1760
PA14_21510	PA14_RS08710	476	411	290	442	842	709	662	656	691
PA14_21520	PA14_RS08715	553	781	239	1050	1273	941	770	603	732
PA14_21530	PA14_RS08720	1401	1355	980	1347	896	1325	864	962	1066
PA14_21540	PA14_RS08725	2976	2724	2824	1280	1998	1921	1372	1627	1660
PA14_21550	PA14_RS08730	674	748	642	1424	1953	1288	1295	1469	1297
PA14_21560	PA14_RS08740	119	157	180	507	198	414	310	456	476
PA14_21570	PA14_RS08745	123	86	108	163	279	207	351	210	228
PA14_21580	PA14_RS08750	85	68	64	192	193	154	183	159	141
PA14_21590	PA14_RS08755	17	14	23	27	23	21	31	43	21
PA14_21600	PA14_RS08760	29	40	23	43	22	56	35	47	40
PA14_21610	PA14_RS08765	216	223	241	70	100	141	152	136	161
PA14_21620	PA14_RS08770	161	114	127	84	79	135	110	97	90
PA14_21630	PA14_RS08775	1513	1299	927	762	863	1276	1049	1441	1505
PA14_21640	PA14_RS08780	156	152	155	138	168	123	151	100	144
PA14_21650	PA14_RS08785	88	89	99	65	82	49	69	80	62
PA14_21660	PA14_RS08800	94	91	84	117	130	122	90	118	108
PA14_21670	PA14_RS08805	180	235	219	58	37	46	41	27	21
PA14_21690	PA14_RS08810	817	717	598	2880	2529	1864	2454	2139	1940
PA14_21700	PA14_RS08815	1025	1249	1300	2985	3382	2824	3335	2692	2781
PA14_21710	PA14_RS08825	396	469	455	948	1242	735	1129	1112	885
PA14_21720	PA14_RS08830	118	149	129	267	258	241	230	298	325
PA14_21730	PA14_RS08835	357	353	346	304	263	317	226	220	215
PA14_21750	PA14_RS08840	720	713	770	736	681	600	628	671	624
PA14_21760	PA14_RS08845	3317	3685	3633	278	528	898	882	654	940
PA14_21770	PA14_RS08850	157	129	208	53	62	83	89	81	99
PA14_21780	PA14_RS08855	81	98	105	273	179	201	153	226	303
PA14_21790	PA14_RS08860	194	179	185	1012	745	505	486	420	504
PA14_21820	PA14_RS08865	1234	1408	1331	494	297	414	418	557	560
PA14_21830	PA14_RS08870	983	916	897	539	624	489	570	565	582
PA14_21840	PA14_RS08875	1752	1873	1910	1811	1774	1797	1948	1521	1765
PA14_21850	PA14_RS08880	190	207	205	177	133	179	167	216	237
PA14_21860	PA14_RS08885	106	145	53	1243	900	741	838	1089	886
PA14_21870	PA14_RS08890	608	609	628	829	1229	1081	1062	1081	1207
PA14_21880	PA14_RS08895	5420	7362	7503	2836	1657	2884	1959	2511	2610
PA14_21890	PA14_RS08900	1584	1434	1442	1814	1958	1709	1656	2101	2128
PA14_21900	PA14_RS08905	701	631	611	879	692	831	696	825	997
PA14_21910	PA14_RS08910	179	151	186	168	186	137	162	113	191
PA14_21920	PA14_RS08915	130	113	87	109	100	132	64	95	72
PA14_21930	PA14_RS08935	63	107	70	114	81	106	117	127	105
PA14_21940	PA14_RS08940	114	171	87	128	119	147	105	171	138
PA14_21960	PA14_RS08960	765	719	737	344	269	358	253	304	350
PA14_21970	PA14_RS08965	237	194	194	383	607	468	545	343	400
PA14_21980	PA14_RS08970	201	263	154	1167	1097	993	825	1169	1097
PA14_21990	PA14_RS08985	622	784	659	1030	868	1075	780	1050	1105
PA14_22000	PA14_RS08990	70	103	83	127	42	113	56	64	90
PA14_22010	PA14_RS08995	787	1030	1413	341	403	672	628	763	713
PA14_22020	PA14_RS09000	1533	1217	1365	709	488	822	618	784	896
PA14_22040	PA14_RS09015	180	316	318	502	338	390	437	630	571
PA14_22050	PA14_RS09025	344	391	390	347	297	374	253	382	385
PA14_22060	PA14_RS09030	305	247	173	595	380	355	478	565	513
PA14_22080	PA14_RS09035	2423	2309	2034	666	661	1131	943	1174	1164
PA14_22090	PA14_RS09040	817	872	928	309	492	679	813	637	609
PA14_22100	PA14_RS09045	34	71	60	13	15	26	33	20	12
PA14_22110	PA14_RS09050	110	107	121	21	38	89	73	66	70
PA14_22120	PA14_RS09055	160	324	351	106	172	286	290	248	293
PA14_22130	PA14_RS09060	33	26	17	5	14	20	21	13	21
PA14_22140	PA14_RS09065	107	134	47	55	101	154	210	109	98
PA14_22160	PA14_RS09070	19	14	20	1	0	6	9	8	8
PA14_22190	PA14_RS09075	140	169	174	42	70	116	117	110	108
PA14_22210	PA14_RS09080	56	40	51	20	25	34	38	32	30
PA14_22230	PA14_RS09085	27	50	82	5	5	34	27	35	29
PA14_22240	PA14_RS09090	136	84	74	10	11	28	37	23	20
PA14_22250	PA14_RS09095	29	32	22	8	5	18	30	11	27
PA14_22260	PA14_RS09100	9	21	12	7	7	12	16	14	14
PA14_22270	PA14_RS09105	1604	1630	2019	629	1219	1341	1899	1239	1276
PA14_22290	PA14_RS09110	503	549	593	458	398	455	455	340	433
PA14_22310	PA14_RS09115	2015	2577	1696	830	967	1057	830	508	629
PA14_22320	PA14_RS09120	12007	17330	12740	10931	10530	18554	12070	17258	20798
PA14_22330	PA14_RS09125	124	116	167	110	135	146	138	160	109
PA14_22340	PA14_RS09130	235	463	954	344	490	796	942	501	657
PA14_22350	PA14_RS09135	271	477	639	556	403	754	573	491	699
PA14_22370	PA14_RS09140	485	503	396	1351	1530	1082	1173	1274	1304
PA14_22380	PA14_RS09145	124	141	160	233	365	224	390	205	251
PA14_22400	PA14_RS09150	615	441	534	236	443	421	407	344	354
PA14_22410	PA14_RS09155	348	320	332	420	364	312	304	286	362
PA14_22420	PA14_RS09160	323	305	357	160	219	222	192	172	221
PA14_22440	PA14_RS09165	957	956	994	725	959	1043	1155	873	927
PA14_22450	PA14_RS09170	823	729	711	523	361	492	367	506	539
PA14_22460	PA14_RS09175	211	192	193	243	197	201	208	147	197
PA14_22470	PA14_RS09180	145	220	210	407	279	353	336	286	229
PA14_22480	PA14_RS09185	950	1279	1160	716	793	622	751	529	611
PA14_22490	PA14_RS09190	94	107	60	29	18	55	38	43	43
PA14_22500	PA14_RS09195	112	103	125	55	60	46	42	60	76
PA14_22510	PA14_RS09200	39	62	37	49	56	37	95	58	56
PA14_22520	PA14_RS09205	216	232	265	86	119	166	150	138	185
PA14_22530	PA14_RS09210	781	524	722	275	384	506	502	532	527
PA14_22540	PA14_RS09215	240	162	188	353	287	362	298	371	354
PA14_22550	PA14_RS09220	344	311	271	366	453	399	410	446	398
PA14_22560	PA14_RS09225	92	131	78	362	223	232	231	259	298
PA14_22570	PA14_RS09230	145	142	158	106	93	85	91	72	82
PA14_22580	PA14_RS09235	49	101	102	244	190	167	194	159	141
PA14_22590	PA14_RS09240	66	50	60	125	105	85	83	116	104
PA14_22600	PA14_RS09245	51	78	108	243	171	163	103	209	181
PA14_22620	PA14_RS09250	115	332	379	331	172	380	224	529	476
PA14_22630	PA14_RS09255	145	526	145	257	63	172	88	152	122
PA14_22640	PA14_RS09260	907	1214	1024	1239	636	876	571	822	821
PA14_22650	PA14_RS09265	445	474	405	1351	1510	1125	1252	1227	1139
PA14_22660	PA14_RS09270	518	643	585	331	350	373	365	264	318
PA14_22670	PA14_RS09275	204	211	215	336	282	269	271	302	275
PA14_22680	PA14_RS09280	419	503	573	717	397	635	421	513	625
PA14_22690	PA14_RS09285	228	316	345	296	135	272	174	221	280
PA14_22700	PA14_RS09290	31	9	12	21	22	27	22	38	33
PA14_22710	PA14_RS09295	262	252	219	817	904	592	636	711	587
PA14_22720	PA14_RS09300	128	144	128	536	546	435	414	500	480
PA14_22730	PA14_RS09305	100	109	161	357	284	223	326	267	221
PA14_22740	PA14_RS09310	43	56	35	76	30	80	46	53	46
PA14_22760	PA14_RS09315	79	98	59	203	124	129	121	161	173
PA14_22770	PA14_RS09320	219	231	223	280	212	221	309	331	255
PA14_22780	PA14_RS09325	204	211	212	302	305	228	253	407	301
PA14_22800	PA14_RS09330	514	833	743	309	204	378	198	340	371
PA14_22820	PA14_RS09335	450	434	409	597	792	719	808	760	709
PA14_22830	PA14_RS09340	542	496	557	462	349	540	416	461	372
PA14_22840	PA14_RS09345	291	289	287	571	485	389	489	303	362
PA14_22860	PA14_RS09350	96	230	100	517	202	218	219	312	298
PA14_22870	PA14_RS09355	519	439	493	324	356	423	388	537	436
PA14_22880	PA14_RS09360	89	266	194	272	159	169	210	235	199
PA14_22890	PA14_RS09365	3900	4301	4376	2332	1432	1744	1561	1815	1842
PA14_22910	PA14_RS09370	3034	3619	2824	3396	4104	2613	3487	3654	3058
PA14_22930	PA14_RS09375	1636	1473	1367	2036	2568	1693	2438	2751	2205
PA14_22940	PA14_RS09380	998	1128	711	1398	1726	920	1396	1783	1468
PA14_22960	PA14_RS09385	536	506	397	486	577	477	639	801	629
PA14_22980	PA14_RS09390	7141	10729	10244	4165	2448	4058	2921	3193	3094
PA14_22990	PA14_RS09395	906	1368	1606	1036	867	817	635	822	707
PA14_23000	PA14_RS09400	933	1308	1271	746	732	928	660	863	721
PA14_23010	PA14_RS09405	1272	1662	1542	1470	2217	1429	1865	1492	1311
PA14_23030	PA14_RS09410	1869	3144	2739	2703	5837	4575	6478	5042	4037
PA14_23050	PA14_RS09415	1335	1343	1326	3267	4491	2753	3880	2992	2735
PA14_23060	PA14_RS09420	858	783	686	1085	1183	753	923	893	979
PA14_23070	PA14_RS09425	5380	4456	5111	860	1188	947	1064	942	834
PA14_23080	PA14_RS09430	586	664	495	634	581	332	389	343	315
PA14_23090	PA14_RS09435	1320	1460	1091	976	1608	1114	1415	1036	923
PA14_23100	PA14_RS09440	523	474	525	201	278	308	240	234	277
PA14_23110	PA14_RS09445	1029	897	872	366	328	425	266	357	375
PA14_23120	PA14_RS09450	326	322	391	460	421	392	528	576	463
PA14_23130	PA14_RS09455	341	289	350	687	837	563	876	820	694
PA14_23160	PA14_RS09460	74	38	46	71	75	66	101	87	62
PA14_23170	PA14_RS09465	62	62	62	272	232	168	215	183	163
PA14_23190	PA14_RS09470	61	39	46	84	148	98	105	86	70
PA14_23200	PA14_RS09475	410	667	595	391	310	413	255	313	372
PA14_23210	PA14_RS09480	248	254	216	412	217	340	260	289	391
PA14_23220	PA14_RS09485	936	880	955	921	808	744	659	852	959
PA14_23240	PA14_RS09490	269	260	341	315	213	278	222	321	280
PA14_23250	PA14_RS09495	350	336	358	241	350	357	278	366	385
PA14_23260	PA14_RS09500	3621	3387	3560	2719	2359	2170	2221	2150	2341
PA14_23270	PA14_RS09505	2364	2336	2367	1071	1329	1502	1291	1388	1609
PA14_23280	PA14_RS09515	1541	1250	1541	557	882	986	779	790	798
PA14_23290	PA14_RS09520	517	443	455	387	341	419	369	297	295
PA14_23310	PA14_RS09525	967	876	810	1450	1265	1078	984	1104	1092
PA14_23320	PA14_RS09530	726	776	747	813	790	707	821	645	674
PA14_23330	PA14_RS09535	16468	13447	16784	4030	5993	7012	7870	5969	5953
PA14_23340	PA14_RS09540	8549	8477	9204	25276	34059	34158	34319	41414	40714
PA14_23350	PA14_RS09565	2658	3016	3137	1147	838	2204	1714	3453	3809
PA14_23360	PA14_RS09570	3070	3136	2823	1341	883	2317	2418	3513	3273
PA14_23370	PA14_RS09575	4703	3400	3410	1363	1340	2952	3376	5181	5016
PA14_23380	PA14_RS09580	5721	4252	3883	1101	1302	3180	3973	5397	4928
PA14_23390	PA14_RS09585	3194	2135	855	449	699	1396	2549	2924	2132
PA14_23400	PA14_RS09590	5729	3111	998	601	1049	1671	3595	3110	2520
PA14_23410	PA14_RS09595	2539	1886	1602	360	444	1327	1437	2189	1669
PA14_23420	PA14_RS09600	9906	6639	6505	1398	2136	3809	5051	5186	4767
PA14_23430	PA14_RS09605	3723	2791	2651	647	603	1404	1773	2067	1945
PA14_23440	PA14_RS09610	4739	2373	2719	464	659	1572	2260	2146	2088
PA14_23450	PA14_RS09615	3401	2136	2194	514	654	1280	2133	1949	1808
PA14_23460	PA14_RS09620	2268	1679	1533	628	464	1182	1248	1498	1483
PA14_23470	PA14_RS09625	3736	3901	4135	2557	2760	3637	2572	2824	2929
PA14_23480	PA14_RS09630	946	823	1008	189	243	361	325	378	312
PA14_23500	PA14_RS09635	1053	899	996	795	607	926	717	931	957
PA14_23510	PA14_RS09640	1564	1438	1467	1743	1487	1670	1861	1774	1764
PA14_23520	PA14_RS09645	410	421	402	1287	1563	1130	1251	1142	1254
PA14_23530	PA14_RS09650	86	75	60	179	185	151	194	172	187
PA14_23540	PA14_RS09655	145	176	155	174	174	219	196	227	253
PA14_23560	PA14_RS09660	523	464	560	501	428	535	457	474	616
PA14_23590	PA14_RS09665	86	42	59	113	107	84	109	67	62
PA14_23610	PA14_RS09670	137	136	108	432	364	280	279	358	344
PA14_23620	PA14_RS09675	115	117	119	188	176	183	179	184	174
PA14_23630	PA14_RS09680	106	120	126	119	134	121	96	117	147
PA14_23640	PA14_RS09685	222	253	158	447	598	412	505	468	460
PA14_23650	PA14_RS09690	273	281	312	630	815	825	625	917	785
PA14_23670	PA14_RS09695	159	123	120	166	79	111	106	125	111
PA14_23680	PA14_RS09700	4361	3823	3586	4341	5948	7377	6114	4680	4846
PA14_23690	PA14_RS09705	84	89	78	289	291	250	236	301	292
PA14_23700	PA14_RS09710	267	216	266	626	688	536	619	673	553
PA14_23720	PA14_RS09715	3948	3309	3413	2541	2143	2493	2058	2633	2765
PA14_23730	PA14_RS09720	972	868	776	1284	830	1004	882	1056	1122
PA14_23750	PA14_RS09725	271	304	242	407	721	500	627	523	443
PA14_23760	PA14_RS09730	472	431	401	901	1276	835	1307	838	961
PA14_23770	PA14_RS09735	56	19	63	144	215	124	193	165	118
PA14_23790	PA14_RS09740	628	661	680	401	509	396	488	390	465
PA14_23800	PA14_RS09745	677	816	716	667	528	670	556	548	706
PA14_23810	PA14_RS09750	170	279	204	603	831	709	808	578	663
PA14_23830	PA14_RS09755	2886	2359	2564	3524	1969	2657	2240	2939	3140
PA14_23840	PA14_RS09775	398	416	403	347	330	391	298	414	525
PA14_23850	PA14_RS09780	2780	2094	1838	2739	4771	3632	3721	4143	4026
PA14_23860	PA14_RS09785	1508	1403	1536	800	851	1041	791	795	775
PA14_23880	PA14_RS09790	1251	1109	1082	1978	2013	1764	2038	1825	1723
PA14_23890	PA14_RS09795	578	702	685	950	745	1232	900	1265	1293
PA14_23900	PA14_RS09800	392	547	395	493	462	804	657	813	824
PA14_23920	PA14_RS09805	1891	1931	1962	1376	1270	1432	933	1290	1411
PA14_23930	PA14_RS09810	2074	1934	1880	2518	3494	2811	2811	3099	2779
PA14_23950	PA14_RS09815	183	301	225	977	622	698	545	759	808
PA14_23970	PA14_RS09820	3202	3337	3582	1791	1414	1589	1273	1542	1584
PA14_23980	PA14_RS09825	865	2675	3081	2452	1292	1524	1147	1375	1371
PA14_23990	PA14_RS09830	1287	1439	1532	1244	998	978	809	1201	1173
PA14_24010	PA14_RS09835	808	636	559	1352	1251	932	927	1374	1336
PA14_24020	PA14_RS09840	1375	939	1045	252	518	485	455	539	465
PA14_24040	PA14_RS09845	153	105	80	394	602	323	426	534	448
PA14_24050	PA14_RS09850	154	153	99	451	402	407	472	676	647
PA14_24060	PA14_RS09855	136	104	123	265	254	261	222	304	394
PA14_24070	PA14_RS09860	406	421	398	461	358	332	424	507	449
PA14_24080	PA14_RS09865	439	481	364	2113	1633	1060	1637	1860	1371
PA14_24100	PA14_RS09870	107	138	101	1116	919	720	1091	1460	955
PA14_24140	PA14_RS09875	1120	1042	1392	6484	4086	6263	3311	6836	7807
PA14_24150	PA14_RS09880	219	256	272	1215	1112	1118	985	1394	1326
PA14_24170	PA14_RS09885	213	171	163	263	286	202	319	246	263
PA14_24180	PA14_RS09890	609	611	577	1175	837	953	947	1109	1169
PA14_24190	PA14_RS09895	93	71	76	445	334	294	330	440	362
PA14_24210	PA14_RS09900	255	244	324	442	488	306	429	345	348
PA14_24220	PA14_RS09905	300	344	337	222	207	300	206	308	362
PA14_24230	PA14_RS09910	317	330	281	411	410	312	347	417	367
PA14_24240	PA14_RS09915	413	352	430	724	763	488	573	566	607
PA14_24245	PA14_RS09920	650	611	647	135	78	110	90	113	194
PA14_24260	PA14_RS09925	316	441	302	681	685	451	656	517	523
PA14_24270	PA14_RS09930	2514	2302	2375	2058	1632	1970	1546	1996	1999
PA14_24290	PA14_RS09935	731	638	600	858	566	752	565	1163	1272
PA14_24300	PA14_RS09940	265	283	239	249	342	217	339	249	202
PA14_24310	PA14_RS09945	356	896	629	742	330	662	353	745	596
PA14_24330	PA14_RS09950	955	1416	1286	1247	955	1369	845	1651	1488
PA14_24340	PA14_RS09955	260	295	261	344	353	301	276	309	307
PA14_24350	PA14_RS09960	27	32	41	41	49	48	56	35	23
PA14_24360	PA14_RS09965	299	263	265	481	513	414	471	440	456
PA14_24370	PA14_RS09970	564	516	518	648	492	613	455	574	431
PA14_24380	PA14_RS09975	143	142	120	211	207	215	257	184	194
PA14_24390	PA14_RS09980	108	147	124	353	231	235	242	260	264
PA14_24400	PA14_RS09985	50	74	75	219	190	122	151	135	167
PA14_24410	PA14_RS09990	9	17	18	52	27	41	43	57	38
PA14_24420	PA14_RS10000	127	204	142	534	324	416	285	374	368
PA14_24430	PA14_RS10005	355	464	390	438	268	325	334	339	358
PA14_24440	PA14_RS10010	465	510	586	283	239	257	261	402	331
PA14_24445	PA14_RS10015	10051	6536	7435	2725	4358	3707	4331	3025	2659
PA14_24480	PA14_RS10020	191	225	351	1506	2188	1398	1961	1232	1056
PA14_24490	PA14_RS10025	161	188	174	1033	1879	979	1663	759	713
PA14_24500	PA14_RS10030	22	47	18	242	543	301	447	243	213
PA14_24510	PA14_RS10035	118	72	184	416	897	475	704	284	269
PA14_24530	PA14_RS10040	33	40	39	236	360	247	294	191	161
PA14_24550	PA14_RS10045	148	76	86	253	413	261	394	193	210
PA14_24560	PA14_RS10050	67	171	137	110	260	143	217	115	125
PA14_24570	PA14_RS10055	27	20	19	30	37	55	47	53	46
PA14_24580	PA14_RS10060	182	164	153	249	226	255	294	222	237
PA14_24590	PA14_RS10065	290	307	282	260	386	271	430	327	363
PA14_24600	PA14_RS10070	274	286	344	166	75	129	124	183	191
PA14_24610	PA14_RS10075	479	611	554	263	248	346	199	333	344
PA14_24620	PA14_RS10085	225	269	222	237	139	229	179	199	208
PA14_24630	PA14_RS10090	257	537	287	551	325	534	310	376	475
PA14_24640	PA14_RS10095	479	480	465	349	287	284	382	316	346
PA14_24650	PA14_RS10100	208733	218243	340480	94427	120289	230542	177993	330865	444818
PA14_24690	PA14_RS10105	629	662	677	563	613	772	627	602	558
PA14_24700	PA14_RS10110	449	561	678	198	204	180	143	181	197
PA14_24710	PA14_RS10115	50	119	75	27	46	72	53	44	60
PA14_24720	PA14_RS10120	182	251	226	524	461	400	441	395	381
PA14_24730	PA14_RS10125	671	754	779	578	413	676	439	602	530
PA14_24740	PA14_RS10130	938	504	733	716	1358	668	1590	858	640
PA14_24760	PA14_RS10135	1226	969	1048	402	397	343	356	201	276
PA14_24770	PA14_RS10140	3288	3497	3750	413	226	433	267	290	320
PA14_24780	PA14_RS10145	113	100	88	196	295	161	200	149	200
PA14_24790	PA14_RS10150	542	712	1009	404	414	586	428	366	467
PA14_24810	PA14_RS10155	73	86	97	297	234	235	226	166	241
PA14_24820	PA14_RS10160	70	69	78	236	227	165	204	204	245
PA14_24830	PA14_RS10165	47	46	75	144	96	94	63	79	102
PA14_24840	PA14_RS10170	372	397	340	183	186	250	198	334	229
PA14_24850	PA14_RS10175	130	216	172	110	74	93	58	156	165
PA14_24860	PA14_RS10180	3756	2740	1814	790	1473	1251	1277	676	762
PA14_24880	PA14_RS10185	12398	13042	14673	1522	1143	1638	1805	1948	1996
PA14_24890	PA14_RS10190	93	129	108	389	242	267	283	383	324
PA14_24900	PA14_RS10195	125	194	324	373	138	283	166	289	355
PA14_24910	PA14_RS10200	467	454	453	920	918	603	618	745	735
PA14_24920	PA14_RS10205	221	233	233	298	245	250	185	248	299
PA14_24940	PA14_RS10210	268	315	271	525	469	414	445	417	439
PA14_24950	PA14_RS10215	59	80	90	336	325	232	358	357	301
PA14_24960	PA14_RS10220	319	267	212	385	449	339	410	436	522
PA14_24970	PA14_RS10225	371	340	335	787	647	544	650	597	570
PA14_24980	PA14_RS10230	1305	1341	1135	2776	1827	1915	2268	1666	1643
PA14_24990	PA14_RS10235	307	270	305	429	301	340	315	255	316
PA14_25000	PA14_RS10240	748	846	933	872	533	889	615	647	763
PA14_25020	PA14_RS10245	864	905	873	1208	1391	986	1269	900	963
PA14_25030	PA14_RS10250	195	191	181	237	207	322	230	240	262
PA14_25040	PA14_RS10255	1075	1021	972	1278	723	909	691	981	1018
PA14_25050	PA14_RS10260	45	52	49	237	170	196	226	247	189
PA14_25060	PA14_RS10265	424	480	482	418	475	612	505	679	687
PA14_25080	PA14_RS10270	2774	2369	2517	2084	2176	2413	2268	2163	2620
PA14_25090	PA14_RS10275	1821	1484	1493	1493	1094	1589	1099	1419	1703
PA14_25100	PA14_RS10280	288	309	354	166	100	138	127	123	143
PA14_25110	PA14_RS10285	2995	2752	3305	1620	1503	2118	1368	1974	1921
PA14_25130	PA14_RS10290	736	812	874	816	1160	1182	1013	1148	1191
PA14_25140	PA14_RS10295	254	418	403	216	425	396	507	303	344
PA14_25150	PA14_RS10300	529	509	527	576	717	600	745	705	592
PA14_25160	PA14_RS10305	383	398	457	439	521	408	688	485	484
PA14_25180	PA14_RS10310	14074	8684	4326	2274	5387	3184	4072	1881	2028
PA14_25195	PA14_RS10315	292	320	331	634	409	439	400	584	478
PA14_25210	PA14_RS10320	619	639	703	2066	1679	1734	1304	2646	2549
PA14_25220	PA14_RS10325	343	324	321	527	468	496	355	539	467
PA14_25230	PA14_RS10330	879	883	1074	1509	1100	1518	994	1324	1355
PA14_25250	PA14_RS10335	4495	4039	4389	1463	1167	1765	1149	1420	1595
PA14_25270	PA14_RS10340	410	481	510	249	298	428	374	337	336
PA14_25280	PA14_RS10345	889	851	956	790	1011	783	968	828	866
PA14_25305	PA14_RS10350	723	663	724	785	800	712	588	804	707
PA14_25320	PA14_RS10355	465	433	460	408	513	517	435	550	621
PA14_25330	PA14_RS10360	474	472	471	323	230	435	290	343	363
PA14_25340	PA14_RS10365	498	408	441	242	168	316	219	289	295
PA14_25350	PA14_RS10370	853	756	784	325	391	452	455	427	439
PA14_25360	PA14_RS10375	914	817	787	787	1095	761	924	797	816
PA14_25370	PA14_RS10380	628	550	598	161	246	269	232	254	217
PA14_25390	PA14_RS10385	2095	1997	2113	1204	1879	1920	1802	1567	1734
PA14_25400	PA14_RS10390	950	1009	922	1151	1384	1671	1850	1519	1330
PA14_25410	PA14_RS10395	27	49	20	94	88	78	90	85	55
PA14_25420	PA14_RS10400	133	281	217	231	153	247	178	205	221
PA14_25430	PA14_RS10405	469	523	537	439	443	366	342	401	391
PA14_25440	PA14_RS10410	120	270	213	320	228	190	173	353	272
PA14_25450	PA14_RS10415	416	444	424	256	280	362	246	364	318
PA14_25470	PA14_RS10420	336	373	421	331	256	265	219	321	348
PA14_25480	PA14_RS10425	166	161	97	1189	1041	652	949	757	806
PA14_25490	PA14_RS10430	205	204	128	121	231	156	198	117	151
PA14_25500	PA14_RS10435	420	427	403	354	472	499	597	498	570
PA14_25510	PA14_RS10440	331	413	375	647	800	608	675	565	693
PA14_25520	PA14_RS10445	80	158	148	163	49	167	75	149	164
PA14_25530	PA14_RS10450	143	243	208	511	480	451	386	494	624
PA14_25540	PA14_RS10455	190	174	219	309	444	330	281	372	359
PA14_25550	PA14_RS10460	311	337	259	438	302	344	319	374	388
PA14_25560	PA14_RS10465	2057	2349	2532	2650	1835	2390	2113	2539	2577
PA14_25580	PA14_RS10470	852	894	815	942	1251	1202	1616	1272	1290
PA14_25590	PA14_RS10475	603	586	564	1141	920	818	971	955	1097
PA14_25600	PA14_RS10480	679	603	756	732	864	1071	1148	972	1135
PA14_25610	PA14_RS10485	97	121	68	216	127	158	122	193	245
PA14_25620	PA14_RS10490	3029	2394	2785	1384	2444	2617	3391	2687	2498
[truncated: 3,729 more rows]
