# Supplementary material for: Identification of Three New Rugose Small Colony Variants from a Pseudomonas aeruginosa Biofilm
Source: Microorganisms. 2025 Nov 7;13(11):2550. doi: 10.3390/microorganisms13112550 (PMC12654532; doi:10.3390/microorganisms13112550)
Supplement: Supplementary file 1 [file microorganisms-13-02550-s001.zip › microorganisms-3900109-supplementary/Supplemental File 3 RSCV_1 + RSCV_3 vs WT PA14 Full RNA-seq Analysis.csv]

Locus Tag	Locus Tag	logFC	logCPM	LR	PValue	FDR
PA14_00010	PA14_RS00005	0.35846854	9.255402242	1.92021273	0.165833211	0.217366735
PA14_00020	PA14_RS00010	-0.458676397	8.133340844	3.66955178	0.055415085	0.081871964
PA14_00030	PA14_RS00015	0.272588277	7.331805541	0.780310661	0.377046145	0.444752949
PA14_00050	PA14_RS00020	-1.033648027	8.344021973	16.67099256	4.45E-05	0.00012213
PA14_00060	PA14_RS00025	-0.352667616	5.832836666	3.17601212	0.074726901	0.106709955
PA14_00070	PA14_RS00030	-0.795798519	5.158212419	15.24659117	9.43E-05	0.000244977
PA14_00080	PA14_RS00035	0.919356338	8.944508496	8.95676312	0.002764443	0.005498169
PA14_00090	PA14_RS00040	0.440934802	6.655940497	4.844122593	0.027740502	0.043870125
PA14_00100	PA14_RS00045	-0.022623275	4.912580977	0.009307762	0.923141943	0.94071465
PA14_00110	PA14_RS00050	0.118827251	3.601247817	0.215958966	0.642136386	0.696003856
PA14_00120	PA14_RS00055	-0.746939085	6.815021525	11.48249417	0.000702548	0.001564617
PA14_00130	PA14_RS00060	-0.918728478	5.016046414	9.0853279	0.002576683	0.005160573
PA14_00140	PA14_RS00065	0.254447783	4.527981078	1.137330621	0.286217088	0.350832106
PA14_00150	PA14_RS00070	-0.046399926	3.844866274	0.017499411	0.894758604	0.91750399
PA14_00160	PA14_RS00075	0.603877252	6.094364104	6.257018524	0.012370222	0.021239997
PA14_00170	PA14_RS00080	0.018864031	6.980351286	0.008078732	0.928381169	0.944876925
PA14_00180	PA14_RS00085	1.327661157	5.532658186	40.41164941	2.06E-10	1.37E-09
PA14_00190	PA14_RS00090	1.280834353	3.3729384	16.41657296	5.08E-05	0.000138339
PA14_00200	PA14_RS00095	-1.074545748	7.000182619	24.63700102	6.92E-07	2.60E-06
PA14_00210	PA14_RS00100	-0.696985763	6.556015289	11.54168088	0.000680531	0.001517944
PA14_00230	PA14_RS00105	1.478576178	2.974379124	31.43164034	2.07E-08	9.92E-08
PA14_00240	PA14_RS00110	0.068120599	5.605321152	0.067142537	0.795543602	0.833828683
PA14_00250	PA14_RS00115	-0.539686085	6.914660184	6.136797152	0.013239691	0.022557334
PA14_00280	PA14_RS00120	-0.454076764	4.401649421	3.912038361	0.047941417	0.071962378
PA14_00290	PA14_RS00125	0.425963571	4.483961937	3.734673052	0.053294096	0.079064641
PA14_00300	PA14_RS00130	-0.993483806	7.020581482	24.63134953	6.94E-07	2.61E-06
PA14_00310	PA14_RS00135	1.199735117	8.071109643	16.76903128	4.22E-05	0.000116869
PA14_00320	PA14_RS00140	-1.638911867	4.27708677	28.53849037	9.19E-08	3.97E-07
PA14_00340	PA14_RS00145	-0.289318823	5.128388477	1.680279425	0.194887328	0.250744522
PA14_00360	PA14_RS00150	0.677264774	3.186286864	6.610472208	0.010138077	0.017824097
PA14_00380	PA14_RS00155	1.532255076	5.666587773	48.77870703	2.87E-12	2.61E-11
PA14_00400	PA14_RS00160	0.550291736	5.425083379	6.848307567	0.008872528	0.015793634
PA14_00410	PA14_RS00165	-0.419447995	6.094835453	2.974027482	0.084610965	0.119196166
PA14_00420	PA14_RS00170	0.540015486	4.413737335	5.017950856	0.025085839	0.040025539
PA14_00430	PA14_RS00175	-0.118739777	3.452243873	0.261706384	0.608950263	0.665661661
PA14_00440	PA14_RS00180	0.80106285	5.239670915	17.45997416	2.93E-05	8.30E-05
PA14_00450	PA14_RS00185	0.671980871	5.753203863	12.57326497	0.000391304	0.000907813
PA14_00460	PA14_RS00190	0.743731705	3.24001228	7.327981113	0.006788927	0.012416019
PA14_00470	PA14_RS00195	-1.875078889	8.70439965	49.39803195	2.09E-12	1.95E-11
PA14_00480	PA14_RS00200	-0.742545059	10.94494645	5.716030356	0.016810696	0.028014139
PA14_00490	PA14_RS00205	0.056711124	4.42019923	0.034849157	0.851912095	0.88252841
PA14_00530	PA14_RS00220	0.289748518	5.709385836	1.763680957	0.184166048	0.238763789
PA14_00550	PA14_RS00225	1.080323956	5.137273778	11.64651209	0.00064323	0.00143979
PA14_00560	PA14_RS00230	1.799884628	5.952143031	69.32976425	8.33E-17	1.54E-15
PA14_00570	PA14_RS00235	-0.71895655	2.832577381	7.71473684	0.005477184	0.010235991
PA14_00580	PA14_RS00240	-0.80068648	2.602643234	8.455450312	0.003639511	0.00707535
PA14_00590	PA14_RS00245	0.518978867	3.007791971	2.492600958	0.114382555	0.156256445
PA14_00600	PA14_RS00250	-0.485456649	2.779252845	3.234830766	0.072087751	0.103410628
PA14_00620	PA14_RS00255	-0.705337507	4.141719442	11.63452685	0.000647388	0.001448531
PA14_00630	PA14_RS00260	-1.842328549	7.098431998	65.94522932	4.64E-16	7.57E-15
PA14_00640	PA14_RS00265	0.648479078	8.036628684	5.28152139	0.021552907	0.034933518
PA14_00650	PA14_RS00270	1.507462008	8.027848234	25.58661349	4.23E-07	1.66E-06
PA14_00660	PA14_RS00275	-0.050328148	3.515944176	0.035841554	0.849843073	0.880908636
PA14_00670	PA14_RS00280	-0.804627845	4.779060195	13.16729903	0.000284877	0.000676805
PA14_00680	PA14_RS00285	1.913510472	2.761637361	34.32616311	4.66E-09	2.50E-08
PA14_00690	PA14_RS00290	0.255230744	3.488382435	0.858894963	0.354048113	0.421006351
PA14_00700	PA14_RS00295	2.181276741	3.836356067	21.3973026	3.73E-06	1.24E-05
PA14_00710	PA14_RS00300	-1.262820738	7.664023894	24.19941126	8.69E-07	3.21E-06
PA14_00720	PA14_RS00305	-0.54205479	5.941961396	7.338674337	0.006748659	0.012346317
PA14_00730	PA14_RS00310	0.80869059	5.516053231	15.37238925	8.83E-05	0.000230448
PA14_00740	PA14_RS00315	0.02342148	4.551252062	0.011754285	0.913664774	0.932550219
PA14_00750	PA14_RS00320	0.94379636	6.3856036	20.80736811	5.08E-06	1.64E-05
PA14_00760	PA14_RS00325	0.865374513	6.094843622	15.94559453	6.52E-05	0.000173434
PA14_00770	PA14_RS00330	0.288491763	3.673504616	1.441302143	0.229928742	0.288886122
PA14_00780	PA14_RS00335	1.125157554	4.309982671	16.10509801	5.99E-05	0.000160316
PA14_00790	PA14_RS00340	-0.929245905	8.727200894	14.14540873	0.00016921	0.000417413
PA14_00800	PA14_RS00345	-0.741245921	6.320945797	14.58815012	0.000133753	0.000336616
PA14_00810	PA14_RS00350	1.217618799	4.944253082	33.06737794	8.90E-09	4.59E-08
PA14_00820	PA14_RS00355	-1.986052356	4.418591266	82.87414751	8.74E-20	2.74E-18
PA14_00830	PA14_RS00360	0.186415527	6.348253162	0.732541362	0.392060672	0.458404477
PA14_00850	PA14_RS00365	1.675698784	2.043990426	16.61678915	4.57E-05	0.00012549
PA14_00860	PA14_RS00370	4.139082273	2.128737616	66.93030534	2.81E-16	4.75E-15
PA14_00875	PA14_RS00375	0.759564885	5.065367964	9.903931956	0.00164926	0.003435259
PA14_00890	PA14_RS00380	1.558052781	2.90915636	19.79538314	8.62E-06	2.66E-05
PA14_00900	PA14_RS00385	2.625622809	3.346223068	82.22040536	1.22E-19	3.67E-18
PA14_00910	PA14_RS00390	0.549381829	4.831446846	6.71730132	0.0095482	0.016916823
PA14_00925	PA14_RS00395	1.985791851	4.661137403	42.32143994	7.74E-11	5.50E-10
PA14_00940	PA14_RS00400	1.482461695	4.450487244	35.80071329	2.19E-09	1.24E-08
PA14_00960	PA14_RS00405	0.120825191	2.711093753	0.162538438	0.686830111	0.73714875
PA14_00990	PA14_RS00415	0.225017974	6.051429513	1.039357004	0.307971063	0.373661989
PA14_01010	PA14_RS00420	-0.612306015	2.763476147	4.063615375	0.043816593	0.066291983
PA14_01020	PA14_RS00425	-0.875972412	4.706113982	16.08754697	6.05E-05	0.000161657
PA14_01030	PA14_RS00430	-0.178477969	4.826153304	0.589995017	0.442421046	0.506736203
PA14_01040	PA14_RS00435	1.004495597	4.435353622	19.41258551	1.05E-05	3.21E-05
PA14_01060	PA14_RS00440	1.157148827	2.460262516	13.3109226	0.000263864	0.000630545
PA14_01070	PA14_RS00445	0.542801186	3.33507382	3.310418364	0.068841964	0.099176753
PA14_01080	PA14_RS00450	0.930987477	2.570275713	6.83750041	0.008926366	0.015883884
PA14_01100	PA14_RS00455	1.045573206	5.487480314	21.61227824	3.34E-06	1.11E-05
PA14_01110	PA14_RS00460	0.985513295	5.524711332	22.56085183	2.04E-06	7.06E-06
PA14_01120	PA14_RS00465	0.301347953	3.432776751	1.568649768	0.210403209	0.26805818
PA14_01130	PA14_RS00470	0.404297667	3.670716701	2.629528731	0.104892843	0.144290635
PA14_01140	PA14_RS00475	0.380920784	3.876128296	2.342555214	0.125882917	0.170221281
PA14_01150	PA14_RS00480	-0.138078872	3.697166446	0.246513715	0.619540647	0.676334825
PA14_01160	PA14_RS00485	0.55975764	8.592104781	4.355206736	0.036895981	0.056796608
PA14_01170	PA14_RS00490	1.637418712	2.777103468	25.5813287	4.24E-07	1.66E-06
PA14_01180	PA14_RS00495	1.29124634	2.990521002	22.63771546	1.96E-06	6.82E-06
PA14_01190	PA14_RS00500	2.088442505	3.547454319	57.59465107	3.22E-14	3.88E-13
PA14_01200	PA14_RS00505	-0.201149917	4.276479604	0.670415673	0.412906722	0.478674298
PA14_01220	PA14_RS00510	0.122455596	5.6576274	0.31301595	0.575835348	0.63577195
PA14_01230	PA14_RS00515	1.011361961	5.410614838	23.24741362	1.42E-06	5.10E-06
PA14_01240	PA14_RS00520	0.584473864	8.543450895	3.660448502	0.055718632	0.082277991
PA14_01250	PA14_RS00525	0.679249475	4.990129578	8.510347069	0.003531327	0.006877743
PA14_01290	PA14_RS00535	0.938030636	8.696830013	11.17940558	0.000827103	0.001815189
PA14_01300	PA14_RS00540	1.038683144	7.417870372	11.458655	0.000711618	0.00158297
PA14_01310	PA14_RS00545	0.542529023	4.480523067	2.374284496	0.123348102	0.16730711
PA14_01320	PA14_RS00550	-0.249842541	7.941181841	0.873109272	0.350095967	0.417087028
PA14_01330	PA14_RS00555	0.382519369	7.949530148	1.627378122	0.202066075	0.258875974
PA14_01340	PA14_RS00560	1.781481294	5.277766483	22.834323	1.77E-06	6.20E-06
PA14_01350	PA14_RS00565	1.931254748	4.601243125	24.8438452	6.22E-07	2.36E-06
PA14_01360	PA14_RS00570	1.94924713	4.519486493	38.43372709	5.66E-10	3.53E-09
PA14_01380	PA14_RS00575	0.379049038	5.251868388	1.749817162	0.185899719	0.240564459
PA14_01390	PA14_RS00580	-1.261566689	5.204650085	26.24326977	3.01E-07	1.21E-06
PA14_01400	PA14_RS00585	-1.070348958	3.964869291	24.39006757	7.87E-07	2.94E-06
PA14_01410	PA14_RS00590	0.20848044	6.365478837	0.811129783	0.367786441	0.435174702
PA14_01430	PA14_RS00595	0.733482364	3.125875281	6.420424317	0.01128152	0.01958792
PA14_01440	PA14_RS00600	0.719330311	4.099111247	9.586718852	0.001959899	0.004020881
PA14_01460	PA14_RS00605	-0.308119788	4.230184528	1.572036626	0.209911493	0.267610289
PA14_01470	PA14_RS00610	1.342175227	6.482009908	25.90321925	3.59E-07	1.42E-06
PA14_01480	PA14_RS00615	1.039112324	3.754456808	10.09937247	0.001483198	0.003112
PA14_01490	PA14_RS00620	-1.039222854	10.86591681	13.98147641	0.000184621	0.000452313
PA14_01500	PA14_RS00625	0.615654412	7.777044502	5.814424143	0.015895257	0.026630018
PA14_01510	PA14_RS00630	-1.476597627	4.077093622	27.21687772	1.82E-07	7.56E-07
PA14_01520	PA14_RS00635	-0.962810197	3.119262594	15.13311617	0.00010019	0.000258976
PA14_01540	PA14_RS00640	-0.411176327	3.282188851	2.479091355	0.115368886	0.157378657
PA14_01550	PA14_RS00645	0.475432227	4.676307771	2.616839468	0.105734852	0.145303679
PA14_01560	PA14_RS00650	-0.817065477	4.860068359	10.5763297	0.001145448	0.002449096
PA14_01580	PA14_RS00655	0.177988927	5.72528956	0.887148771	0.346251135	0.413193021
PA14_01600	PA14_RS00660	0.656084681	9.238311786	5.918617859	0.014981707	0.025224931
PA14_01610	PA14_RS00665	1.478495103	4.831479442	36.65221588	1.41E-09	8.27E-09
PA14_01620	PA14_RS00670	0.809169654	5.954630567	14.23786085	0.000161097	0.000400301
PA14_01640	PA14_RS00675	1.394611335	5.410209136	39.00156168	4.23E-10	2.69E-09
PA14_01660	PA14_RS00680	1.070190426	6.334277512	15.83895797	6.90E-05	0.00018247
PA14_01670	PA14_RS00690	2.675694758	5.536434148	109.091083	1.55E-25	1.02E-23
PA14_01680	PA14_RS00695	1.716243123	3.270187283	33.43006298	7.39E-09	3.87E-08
PA14_01690	PA14_RS00700	0.040209016	4.593512888	0.034796837	0.852022016	0.88252841
PA14_01710	PA14_RS00705	-2.963992602	11.55936868	71.075569	3.44E-17	6.65E-16
PA14_01720	PA14_RS00710	-1.038530532	9.213251966	7.051689529	0.007919052	0.014268742
PA14_01730	PA14_RS00715	0.206256986	8.155553217	0.663986293	0.41515615	0.480795476
PA14_01750	PA14_RS00720	1.674399416	6.154035368	44.61150039	2.40E-11	1.85E-10
PA14_01760	PA14_RS00725	-0.995480215	6.64852083	25.43860074	4.57E-07	1.78E-06
PA14_01770	PA14_RS00730	-1.023731988	6.026968926	26.39281719	2.79E-07	1.12E-06
PA14_01780	PA14_RS00735	1.613181426	5.919790841	32.89010688	9.75E-09	4.99E-08
PA14_01790	PA14_RS00740	0.011754875	4.016375982	0.001799622	0.966162327	0.974327079
PA14_01800	PA14_RS00745	0.869723979	3.29936991	11.72237061	0.000617532	0.001386604
PA14_01810	PA14_RS00750	0.495955196	4.607333552	5.501219424	0.019003218	0.031198174
PA14_01830	PA14_RS00755	-0.691051611	5.208446481	12.88738734	0.000330804	0.000777532
PA14_01840	PA14_RS00760	3.545347807	5.659422331	132.3206826	1.27E-30	1.87E-28
PA14_01860	PA14_RS00765	1.715051777	3.904476888	35.17721815	3.01E-09	1.66E-08
PA14_01870	PA14_RS00770	0.406479418	4.842346146	4.418276386	0.035555935	0.054896063
PA14_01890	PA14_RS00775	2.598335531	5.545413909	116.0694079	4.59E-27	3.55E-25
PA14_01900	PA14_RS00780	0.990687864	2.378186517	8.73086972	0.003128672	0.006162667
PA14_01910	PA14_RS00785	0.115136838	3.610912313	0.217846323	0.640685835	0.694984244
PA14_01930	PA14_RS00790	0.422571127	4.008044093	2.312766008	0.128315534	0.172906397
PA14_01940	PA14_RS00795	2.259695515	7.968589506	65.71838709	5.20E-16	8.30E-15
PA14_01960	PA14_RS00800	1.303497239	6.010672922	36.9156154	1.23E-09	7.30E-09
PA14_01970	PA14_RS00805	0.475885721	8.563211681	3.594666979	0.057965241	0.085069153
PA14_01980	PA14_RS00810	-0.219297896	5.287342068	0.803675935	0.369996593	0.43760902
PA14_01990	PA14_RS00815	0.139205257	3.322945017	0.402312997	0.52589714	0.588807431
PA14_02020	PA14_RS00825	-0.119522375	5.819362297	0.394855544	0.5297581	0.592551142
PA14_02030	PA14_RS00830	2.205421393	4.610994454	93.43619559	4.20E-22	1.79E-20
PA14_02050	PA14_RS00835	1.176731866	5.619632116	34.78541672	3.68E-09	2.00E-08
PA14_02060	PA14_RS00845	-0.325649801	4.067503598	2.315276503	0.128108518	0.172782103
PA14_02070	PA14_RS00850	2.264191459	5.184715124	89.34642916	3.31E-21	1.20E-19
PA14_02090	PA14_RS00855	-0.474843298	5.87955717	6.733923403	0.009459631	0.016775469
PA14_02100	PA14_RS00860	0.938551401	4.912917276	20.00207692	7.74E-06	2.41E-05
PA14_02110	PA14_RS00865	0.777933924	4.954001091	11.10598998	0.000860493	0.001881262
PA14_02130	PA14_RS00870	-0.510804339	2.899852708	3.889723663	0.048582417	0.072791023
PA14_02140	PA14_RS00875	-0.172041025	2.36136722	0.297113224	0.585697855	0.644796717
PA14_02150	PA14_RS00880	2.561691975	5.897825049	90.14485456	2.21E-21	8.29E-20
PA14_02180	PA14_RS00885	-0.100453639	3.367392511	0.170145401	0.679982617	0.730346978
PA14_02190	PA14_RS00890	-2.638218757	2.616462707	82.23286417	1.21E-19	3.67E-18
PA14_02200	PA14_RS00895	-3.19068453	4.615839842	245.7716684	2.17E-55	1.55E-52
PA14_02220	PA14_RS00900	-1.831101101	7.058286775	79.88205487	3.97E-19	1.08E-17
PA14_02230	PA14_RS00905	-2.357994758	5.455226524	122.8959842	1.47E-28	1.56E-26
PA14_02250	PA14_RS00910	-1.194636906	6.670577753	27.67632542	1.43E-07	6.04E-07
PA14_02260	PA14_RS00915	-2.569748148	9.084421969	98.49837453	3.25E-23	1.62E-21
PA14_02270	PA14_RS00920	-0.84102234	7.311250238	15.85500904	6.84E-05	0.000181012
PA14_02290	PA14_RS00925	0.515494737	5.589189721	6.954886204	0.008359062	0.014995523
PA14_02300	PA14_RS00930	1.983694181	3.493740686	50.02725146	1.52E-12	1.44E-11
PA14_02310	PA14_RS00935	1.610203621	4.305905969	32.20772639	1.39E-08	6.90E-08
PA14_02330	PA14_RS00940	3.048099916	3.023269416	51.72485872	6.38E-13	6.46E-12
PA14_02340	PA14_RS00945	3.480863187	4.863334102	37.8853313	7.50E-10	4.59E-09
PA14_02360	PA14_RS00950	1.449967879	4.068128951	32.21492529	1.38E-08	6.88E-08
PA14_02370	PA14_RS00955	2.511588369	4.245678186	72.62338244	1.57E-17	3.21E-16
PA14_02380	PA14_RS00960	0.447862602	3.567561015	2.313680216	0.128240105	0.172878165
PA14_02390	PA14_RS00965	0.065669911	4.530676579	0.019554171	0.888789387	0.912199536
PA14_02410	PA14_RS00970	0.894119877	4.393727449	14.44123067	0.000144602	0.000361851
PA14_02420	PA14_RS00975	1.669049015	2.715241424	30.85723879	2.78E-08	1.31E-07
PA14_02435	PA14_RS00980	1.620787753	3.347971388	18.20928063	1.98E-05	5.78E-05
PA14_02450	PA14_RS00985	2.216544628	7.761382853	60.10163742	9.01E-15	1.19E-13
PA14_02460	PA14_RS00990	0.233192105	3.571875055	0.630420802	0.427201003	0.491959659
PA14_02470	PA14_RS00995	0.111899053	6.055295828	0.346614542	0.556035841	0.617362531
PA14_02490	PA14_RS01000	1.05882245	2.704934074	11.4480458	0.000715692	0.001591415
PA14_02500	PA14_RS01005	1.838936308	5.513891	25.86403921	3.66E-07	1.45E-06
PA14_02510	PA14_RS01010	-0.482799357	5.119185123	3.847858688	0.049809544	0.074434925
PA14_02520	PA14_RS01015	0.228408179	7.677188829	0.851320611	0.356179012	0.423364469
PA14_02530	PA14_RS01020	-0.429224502	6.411774437	0.477179692	0.489702585	0.553913193
PA14_02550	PA14_RS01025	1.077770202	6.940611062	17.53220695	2.82E-05	8.02E-05
PA14_02560	PA14_RS01030	3.853345377	4.566466393	110.617748	7.18E-26	4.89E-24
PA14_02570	PA14_RS01035	3.327196463	2.319150676	65.31929957	6.37E-16	9.91E-15
PA14_02580	PA14_RS01040	3.530920995	5.677831337	79.7278667	4.30E-19	1.16E-17
PA14_02590	PA14_RS01045	4.002784599	6.339835393	117.6990126	2.02E-27	1.65E-25
PA14_02610	PA14_RS01050	5.553922995	6.059596855	164.222112	1.35E-37	3.69E-35
PA14_02620	PA14_RS01055	1.311081809	5.489558248	24.90956613	6.01E-07	2.28E-06
PA14_02630	PA14_RS01060	1.461419814	4.46042123	40.37496862	2.10E-10	1.39E-09
PA14_02640	PA14_RS01065	2.036052358	5.686935265	45.63862964	1.42E-11	1.14E-10
PA14_02650	PA14_RS01070	1.338273092	6.016190554	28.84143973	7.86E-08	3.44E-07
PA14_02660	PA14_RS01075	0.698011784	4.965538025	11.11541386	0.000856132	0.001873157
PA14_02680	PA14_RS01080	1.187474239	3.142086133	16.52602449	4.80E-05	0.000131202
PA14_02690	PA14_RS01085	0.507494633	4.550231308	5.004403087	0.025282921	0.040306309
PA14_02700	PA14_RS01090	1.517168835	3.897531925	36.00813705	1.96E-09	1.12E-08
PA14_02720	PA14_RS01095	0.230127022	1.980450484	0.586448286	0.44379584	0.50790461
PA14_02730	PA14_RS01100	0.377398011	3.551915913	1.641377202	0.200136615	0.256806123
PA14_02740	PA14_RS01105	0.192341539	4.782881617	0.557156514	0.455408201	0.519533593
PA14_02750	PA14_RS01110	-0.089256249	4.4205047	0.164236447	0.685285699	0.735629026
PA14_02760	PA14_RS01115	-0.698374676	3.579912373	6.006417103	0.014253941	0.024134371
PA14_02770	PA14_RS01120	0.512935185	3.307792094	2.902510126	0.088441732	0.123861673
PA14_02790	PA14_RS01125	0.844998171	4.692188642	13.92305223	0.000190448	0.000465396
PA14_02810	PA14_RS01130	-0.677043645	4.79968986	12.57757687	0.000390403	0.000906088
PA14_02830	PA14_RS01135	2.391053176	5.489474615	81.88485453	1.44E-19	4.30E-18
PA14_02840	PA14_RS01140	1.780083098	3.64798641	34.41494362	4.45E-09	2.40E-08
PA14_02850	PA14_RS01145	-0.50621718	4.521508102	5.615230221	0.017805042	0.029416579
PA14_02870	PA14_RS01150	1.849243316	5.9744523	61.23051001	5.08E-15	6.91E-14
PA14_02890	PA14_RS01155	-0.262185325	4.401654917	0.77532207	0.378575646	0.446189568
PA14_02900	PA14_RS01160	1.890966288	3.393281081	46.21144888	1.06E-11	8.65E-11
PA14_02910	PA14_RS01165	1.016712076	5.423209136	21.89725456	2.88E-06	9.70E-06
PA14_02930	PA14_RS01170	0.95251563	2.718616987	11.69225169	0.000627609	0.001407574
PA14_02960	PA14_RS01175	3.18356601	4.447082281	127.0996034	1.77E-29	2.30E-27
PA14_02970	PA14_RS01180	0.224963252	2.724623428	0.792250907	0.373420367	0.441021003
PA14_02980	PA14_RS01185	0.516062074	4.955875855	6.672808166	0.009789482	0.017280171
PA14_02990	PA14_RS01190	1.135386486	3.509363832	15.661497	7.58E-05	0.000199403
PA14_03000	PA14_RS01195	1.620189734	4.777528468	55.79364613	8.05E-14	9.20E-13
PA14_03010	PA14_RS01200	0.428438506	6.394046766	3.914256412	0.047878192	0.071886312
PA14_03020	PA14_RS01205	2.232037666	3.818696123	52.63626728	4.01E-13	4.15E-12
PA14_03030	PA14_RS01210	-0.078387589	2.249290963	0.072756904	0.787364227	0.826616989
PA14_03040	PA14_RS01215	1.337360023	4.936011096	41.86961224	9.76E-11	6.82E-10
PA14_03050	PA14_RS01220	1.236995839	4.004538661	24.06860475	9.30E-07	3.42E-06
PA14_03070	PA14_RS01225	1.437103363	5.191125172	43.78446149	3.67E-11	2.73E-10
PA14_03080	PA14_RS01230	-1.464437435	7.699653325	27.06695981	1.97E-07	8.12E-07
PA14_03090	PA14_RS01235	-0.499667225	11.50241179	3.055383091	0.080470016	0.1138948
PA14_03100	PA14_RS01240	-0.342042698	3.477356012	1.300344963	0.254150222	0.316128658
PA14_03110	PA14_RS01245	0.030584762	2.360751263	0.010777554	0.917316164	0.935776845
PA14_03120	PA14_RS01250	0.672518059	4.847309245	9.323199206	0.002262706	0.004578163
PA14_03130	PA14_RS01255	0.341439184	5.598695162	3.061842149	0.080150754	0.113499015
PA14_03150	PA14_RS01260	2.179826938	6.478182529	97.35812824	5.79E-23	2.76E-21
PA14_03160	PA14_RS01265	-1.121233532	8.133583457	15.15669115	9.89E-05	0.000255993
PA14_03163	PA14_RS01270	-0.272105833	9.870747606	0.859338755	0.353923802	0.420945918
PA14_03166	PA14_RS01275	-1.246866368	5.26629037	29.90279183	4.54E-08	2.07E-07
PA14_03170	PA14_RS01280	-0.474657111	5.319778904	5.638278352	0.017572455	0.029091046
PA14_03190	PA14_RS01295	-0.453836729	6.924114425	4.080376125	0.043384001	0.065689547
PA14_03200	PA14_RS01300	-1.086260006	5.711191548	24.10289455	9.13E-07	3.36E-06
PA14_03210	PA14_RS01305	-0.481510949	4.180946427	4.026323867	0.04479545	0.06761221
PA14_03220	PA14_RS01310	-0.196551286	6.419334927	0.755992931	0.384585441	0.452063494
PA14_03240	PA14_RS01320	-0.503654558	2.223379089	3.509633741	0.061012942	0.089057329
PA14_03250	PA14_RS01325	0.432857339	7.21214655	3.174312331	0.074804695	0.10677331
PA14_03265	PA14_RS01330	-0.654371624	4.581905788	5.376791409	0.020406375	0.033253973
PA14_03270	PA14_RS01335	-0.764395617	7.663768217	9.729885565	0.001812958	0.003746256
PA14_03285	PA14_RS01345	-0.885977958	6.238641412	12.70012201	0.000365632	0.000854135
PA14_03300	PA14_RS01355	-0.865486987	5.668626542	16.45178712	4.99E-05	0.000135923
PA14_03310	PA14_RS01360	-0.596021465	8.240602299	4.622878397	0.031548255	0.049172355
PA14_03320	PA14_RS01365	-1.413695475	6.035342309	33.33910919	7.74E-09	4.05E-08
PA14_03330	PA14_RS01370	-1.179092103	3.767849324	22.20163676	2.45E-06	8.40E-06
PA14_03340	PA14_RS01375	-1.710149256	5.174129262	66.36218159	3.75E-16	6.27E-15
PA14_03350	PA14_RS01380	-0.108279236	6.04188233	0.25594765	0.612917943	0.669487791
PA14_03360	PA14_RS01385	-0.440221757	5.231784896	5.511102143	0.018896136	0.031049072
PA14_03370	PA14_RS01400	-0.448413317	5.772683904	5.258339216	0.021841852	0.035361822
PA14_03390	PA14_RS01405	-0.353554364	3.282758268	2.27143517	0.13177782	0.177230184
PA14_03400	PA14_RS01425	-1.474646856	3.420546731	25.25530662	5.02E-07	1.94E-06
PA14_03430	PA14_RS01430	-0.270773469	7.488192714	1.475261424	0.224517391	0.283392599
PA14_03450	PA14_RS01435	0.144771773	7.162820739	0.36031283	0.548332549	0.610110498
PA14_03470	PA14_RS01440	1.066668544	6.144381972	19.91523108	8.10E-06	2.51E-05
PA14_03480	PA14_RS01445	1.023075889	5.235895198	24.44777456	7.64E-07	2.86E-06
PA14_03490	PA14_RS01450	0.355749011	6.593572251	0.710590598	0.399247817	0.465288199
PA14_03510	PA14_RS01455	-0.241071127	6.333204362	0.652212928	0.41932261	0.484738629
PA14_03520	PA14_RS01460	0.244747142	6.113448673	1.065507706	0.301962358	0.367539393
PA14_03530	PA14_RS01465	1.264118074	7.161121837	27.81018226	1.34E-07	5.67E-07
PA14_03550	PA14_RS01470	1.639655236	4.191692282	39.40457831	3.44E-10	2.21E-09
PA14_03560	PA14_RS01475	1.345129071	2.646791509	18.49379297	1.70E-05	5.04E-05
PA14_03580	PA14_RS01480	0.317145292	4.667310422	2.249190008	0.133684362	0.179373161
PA14_03590	PA14_RS01485	0.735862711	4.036873768	8.781388104	0.003043195	0.006006693
PA14_03610	PA14_RS01490	1.961705545	4.332193404	50.14660432	1.43E-12	1.36E-11
PA14_03620	PA14_RS01495	2.305327821	3.31551364	36.1589865	1.82E-09	1.04E-08
PA14_03630	PA14_RS01500	2.663470149	4.829655355	79.12561648	5.83E-19	1.52E-17
PA14_03650	PA14_RS01505	-1.704089459	7.594411361	16.2483339	5.56E-05	0.000149689
PA14_03670	PA14_RS01510	-1.535115165	6.008728235	13.11610835	0.000292768	0.000694974
PA14_03680	PA14_RS01515	-0.314943767	5.594589656	0.471511899	0.492292445	0.55628755
PA14_03700	PA14_RS01520	-1.845921698	6.866381942	25.62456137	4.15E-07	1.63E-06
PA14_03710	PA14_RS01525	-2.768062905	6.891979524	12.68607541	0.000368389	0.000859524
PA14_03720	PA14_RS01530	0.075257346	6.207861546	0.138234213	0.710042792	0.75808483
PA14_03730	PA14_RS01535	-0.746974492	8.229629348	8.097505082	0.004432623	0.008438041
PA14_03760	PA14_RS01540	0.393045886	4.11403012	2.737952668	0.097990238	0.135609587
PA14_03770	PA14_RS01545	0.357482917	3.564788807	2.229679669	0.135381913	0.181438371
PA14_03780	PA14_RS01550	0.567035353	5.92236671	7.414557126	0.006469824	0.011881741
PA14_03790	PA14_RS01555	-0.513837494	7.228430762	6.360763653	0.011667132	0.020177938
PA14_03800	PA14_RS01560	-1.156348854	9.331071575	21.40849406	3.71E-06	1.23E-05
PA14_03810	PA14_RS01565	-0.954353385	5.918210298	26.67248952	2.41E-07	9.78E-07
PA14_03830	PA14_RS01570	0.42424563	4.403310698	3.384520953	0.065811301	0.09536229
PA14_03840	PA14_RS01575	1.416146797	4.603822836	37.9565737	7.23E-10	4.43E-09
PA14_03855	PA14_RS01580	0.579406762	4.370894147	5.277692789	0.021600353	0.035000515
PA14_03860	PA14_RS01585	0.835730641	8.571031276	7.866550484	0.005035763	0.009472857
PA14_03870	PA14_RS01590	0.335424318	8.718991627	1.31046302	0.25231084	0.314183643
PA14_03880	PA14_RS01595	1.684670957	8.20975504	25.22782879	5.09E-07	1.97E-06
PA14_03900	PA14_RS01600	0.511779741	8.514568436	2.955997922	0.085559472	0.120354779
PA14_03920	PA14_RS01605	-0.780086901	8.099271559	9.896012017	0.001656373	0.003448537
PA14_03930	PA14_RS01610	-0.154754894	6.172233924	0.573103898	0.449028139	0.51297032
PA14_03940	PA14_RS01615	0.123507302	6.445919252	0.329747342	0.5658079	0.62639112
PA14_03950	PA14_RS01620	-0.355988881	6.487413408	2.201965209	0.137834916	0.184380756
PA14_03960	PA14_RS01625	1.064445212	7.288000446	21.58754739	3.38E-06	1.13E-05
PA14_03980	PA14_RS01630	0.194742996	5.089245991	0.927672545	0.335468444	0.401832549
PA14_04000	PA14_RS01635	-0.259044735	4.376602747	1.158641596	0.28174744	0.345874268
PA14_04010	PA14_RS01640	-4.042112989	7.6306315	197.1025273	8.96E-45	5.13E-42
PA14_04020	PA14_RS01645	0.115056287	5.599919034	0.275911247	0.59939374	0.657096142
PA14_04030	PA14_RS01650	0.248605152	5.825717776	1.342683662	0.246561253	0.308026795
PA14_04040	PA14_RS01655	0.737248445	5.61305806	14.9336914	0.000111356	0.000285519
PA14_04050	PA14_RS01660	1.148443693	5.815932999	21.63550853	3.30E-06	1.10E-05
PA14_04060	PA14_RS01665	2.006783359	2.813953667	48.16717616	3.91E-12	3.44E-11
PA14_04070	PA14_RS01670	0.533983591	6.000696181	4.537792784	0.033154316	0.051493471
PA14_04080	PA14_RS01675	-0.460621436	5.910844191	5.672552796	0.017232361	0.028593965
PA14_04090	PA14_RS01680	-0.651410683	5.521395237	10.89351389	0.000965016	0.002091415
PA14_04100	PA14_RS01685	-2.265581039	8.941823145	69.1967969	8.91E-17	1.64E-15
PA14_04110	PA14_RS01690	-0.638691091	7.092387069	10.05453937	0.00151973	0.003183985
PA14_04140	PA14_RS01695	-0.622351741	6.903658613	7.620105522	0.005772111	0.010738114
PA14_04150	PA14_RS01700	-0.177731253	7.676208996	0.596882473	0.439769982	0.504354094
PA14_04160	PA14_RS01705	0.586940723	6.142418099	8.917448671	0.002824588	0.005608056
PA14_04180	PA14_RS01710	-0.65706787	3.341003197	4.304940694	0.03800182	0.058232859
PA14_04190	PA14_RS01715	1.147590002	4.605965859	25.10201077	5.44E-07	2.09E-06
PA14_04210	PA14_RS01720	0.786059217	4.17585798	7.534449097	0.006053024	0.011206116
PA14_04220	PA14_RS01725	0.447427428	4.686266049	4.310788544	0.037871403	0.058095179
PA14_04230	PA14_RS01730	-0.103875833	2.556435378	0.14073487	0.707551542	0.755706737
PA14_04240	PA14_RS01735	-0.63754345	5.080234604	9.96474483	0.001595663	0.003330888
PA14_04250	PA14_RS01740	0.876728648	1.871307908	7.484907199	0.006221828	0.011481517
PA14_04270	PA14_RS01745	0.48178875	4.800731379	4.765049874	0.029043218	0.045615452
PA14_04290	PA14_RS01750	0.495250593	5.844646272	5.714193356	0.016828295	0.028014139
PA14_04300	PA14_RS01755	-2.605294049	8.241814344	102.6844541	3.93E-24	2.16E-22
PA14_04310	PA14_RS01760	-0.47133116	5.228027096	3.752988098	0.052713197	0.078344887
PA14_04320	PA14_RS01765	0.422085017	5.774929529	4.765866981	0.029029435	0.04560631
PA14_04330	PA14_RS01770	1.391196186	7.778588058	26.33213939	2.87E-07	1.15E-06
PA14_04340	PA14_RS01775	0.876109233	6.758837734	16.37394889	5.20E-05	0.00014095
PA14_04350	PA14_RS01780	0.291155811	4.435369974	1.633309059	0.201245969	0.25806913
PA14_04370	PA14_RS01785	0.915596524	5.207581691	21.22955168	4.07E-06	1.34E-05
PA14_04380	PA14_RS01790	0.829962749	5.021722269	14.93723885	0.000111147	0.00028511
PA14_04390	PA14_RS01795	-0.386906519	7.59295713	2.870471742	0.090218422	0.126103251
PA14_04410	PA14_RS01800	0.582660908	9.157075905	5.107028729	0.023829096	0.038211944
PA14_04420	PA14_RS01805	0.267987796	7.370039682	1.359792272	0.243573486	0.304626403
PA14_04430	PA14_RS01810	1.486909774	5.583511804	42.79154428	6.09E-11	4.40E-10
PA14_04440	PA14_RS01815	-0.1882751	4.714965726	0.81728811	0.365974254	0.433567844
PA14_04460	PA14_RS01820	-0.511663463	6.03494029	6.705433459	0.009611956	0.016992989
PA14_04480	PA14_RS01825	-0.497852799	6.151081779	6.150515355	0.013137381	0.022429484
PA14_04490	PA14_RS01830	-0.129576945	5.466976243	0.351912317	0.553032605	0.614520916
PA14_04510	PA14_RS01835	1.49905478	6.474559618	13.29809713	0.000265676	0.000634079
PA14_04520	PA14_RS01840	2.365394274	5.949903699	81.41228925	1.83E-19	5.30E-18
PA14_04530	PA14_RS01845	0.122876101	5.641553786	0.349134976	0.554603208	0.615961979
PA14_04550	PA14_RS01850	1.085452833	4.499879524	20.60838733	5.63E-06	1.80E-05
PA14_04560	PA14_RS01855	1.37950284	4.465934567	40.21049039	2.28E-10	1.50E-09
PA14_04570	PA14_RS01860	0.896830211	4.586579645	16.40166122	5.12E-05	0.0001393
PA14_04580	PA14_RS01865	0.575844618	3.894157307	6.24918986	0.012425012	0.02132768
PA14_04590	PA14_RS01870	0.578517032	5.185035118	6.461879603	0.0110213	0.019188452
PA14_04610	PA14_RS01875	-0.001247724	4.38376734	3.26E-05	0.99544567	0.997186569
PA14_04630	PA14_RS01880	-1.004352598	6.026280154	2.822171111	0.092970571	0.129602198
PA14_04640	PA14_RS01885	1.369291783	5.410078055	37.16990389	1.08E-09	6.48E-09
PA14_04650	PA14_RS01890	-2.406537877	6.486313485	122.9765579	1.41E-28	1.53E-26
PA14_04660	PA14_RS01895	0.220660485	4.648262595	1.12644791	0.288534276	0.352844649
PA14_04670	PA14_RS01900	0.720906453	6.235064934	12.51260316	0.000404216	0.000935117
PA14_04680	PA14_RS01905	0.113990739	4.540169266	0.264263629	0.607205999	0.664515851
PA14_04690	PA14_RS01910	-0.254190038	6.267452861	1.137052281	0.286276058	0.350832106
PA14_04700	PA14_RS01915	-0.132962776	6.906685004	0.460843818	0.497229878	0.56076885
PA14_04710	PA14_RS01920	0.207119958	5.058365292	1.101313573	0.293978011	0.358875133
PA14_04730	PA14_RS01925	-0.009130226	5.990858219	0.002074442	0.963672075	0.972329337
PA14_04750	PA14_RS01930	-0.044060383	6.33165662	0.031520819	0.859083435	0.888076145
PA14_04760	PA14_RS01935	-0.510395352	4.971593536	5.7146559	0.016823862	0.028014139
PA14_04780	PA14_RS01940	-0.010361278	5.354866821	0.003044845	0.955994971	0.965977149
PA14_04790	PA14_RS01945	0.156306568	6.54580739	0.469808388	0.493075332	0.556848482
PA14_04810	PA14_RS01950	-0.333390142	7.260096728	2.482303447	0.115133525	0.157095005
PA14_04820	PA14_RS01955	0.253576562	7.362236438	1.224632353	0.268453463	0.331901885
PA14_04830	PA14_RS01960	1.719906791	5.485364244	55.93261956	7.50E-14	8.59E-13
PA14_04840	PA14_RS01970	0.892153686	5.311769781	20.03149002	7.62E-06	2.38E-05
PA14_04860	PA14_RS01975	0.94940801	4.951588733	20.82500548	5.03E-06	1.62E-05
PA14_04870	PA14_RS01980	0.03880286	6.023188267	0.027742564	0.867715489	0.894738852
PA14_04890	PA14_RS01985	0.18260397	5.332759518	0.769685909	0.380314237	0.447870055
PA14_04900	PA14_RS01990	0.634663361	6.649581437	9.290380346	0.002303603	0.004654335
PA14_04910	PA14_RS01995	0.257071136	6.843881706	1.577694949	0.20909303	0.266744961
PA14_04920	PA14_RS02000	-0.171063473	7.304810776	0.641455227	0.423184329	0.487652722
PA14_04930	PA14_RS02005	-0.148195778	9.539461561	0.304043587	0.581358489	0.640758404
PA14_04940	PA14_RS02010	1.542444725	5.352522318	51.34159034	7.76E-13	7.77E-12
PA14_04950	PA14_RS02015	0.929825203	4.465860868	15.07990414	0.000103055	0.000266139
PA14_04960	PA14_RS02020	-0.062624007	4.123586929	0.052015231	0.819593004	0.85512363
PA14_04970	PA14_RS02025	0.143043677	2.611494713	0.18460609	0.66744436	0.718902087
PA14_04980	PA14_RS02030	-0.853059259	4.688337501	11.19782658	0.000818932	0.001799326
PA14_05000	PA14_RS02035	0.919812936	5.243386356	18.31172271	1.88E-05	5.51E-05
PA14_05010	PA14_RS02040	1.323896669	6.519324466	32.90565867	9.67E-09	4.96E-08
PA14_05020	PA14_RS02045	-0.786058241	3.657297666	9.053211242	0.002622338	0.005244677
PA14_05030	PA14_RS02050	-0.845393826	2.882789046	7.964609203	0.004770079	0.009017496
PA14_05040	PA14_RS02055	2.298320993	4.386494465	78.1787468	9.41E-19	2.38E-17
PA14_05050	PA14_RS02060	0.759663004	6.133860089	7.308472982	0.006863022	0.012531524
PA14_05060	PA14_RS02065	-1.369540556	6.635639281	45.96238498	1.21E-11	9.71E-11
PA14_05070	PA14_RS02070	0.378374972	4.792360137	3.248303626	0.071497419	0.102615188
PA14_05080	PA14_RS02075	-0.105660433	4.664669118	0.278785271	0.597498501	0.6555037
PA14_05110	PA14_RS02085	1.820301376	6.488951366	39.838677	2.76E-10	1.79E-09
PA14_05130	PA14_RS02090	0.241016069	6.260524344	1.289628935	0.256116345	0.31815971
PA14_05150	PA14_RS02095	3.524250035	8.412853131	123.1132446	1.32E-28	1.46E-26
PA14_05160	PA14_RS02100	0.64597718	5.663370224	7.557552875	0.005975908	0.011092029
PA14_05180	PA14_RS02105	-0.876760797	7.61836811	14.33484509	0.000153006	0.00038155
PA14_05190	PA14_RS02110	0.115943466	7.835918013	0.239414108	0.624629597	0.680981791
PA14_05200	PA14_RS02115	-0.023576274	6.711441408	0.013869933	0.906249363	0.926484528
PA14_05210	PA14_RS02120	-1.878149073	5.861086539	58.9215272	1.64E-14	2.08E-13
PA14_05220	PA14_RS02125	0.292039688	7.508756902	1.604975212	0.205199573	0.262362312
PA14_05230	PA14_RS02130	1.243089047	7.968829032	17.26918134	3.24E-05	9.11E-05
PA14_05250	PA14_RS02135	1.083116483	5.640490494	25.02602845	5.66E-07	2.16E-06
PA14_05260	PA14_RS02140	-0.160038168	5.653316513	0.642193631	0.422917566	0.487516969
PA14_05270	PA14_RS02145	-0.461983895	4.238556729	1.73432212	0.187859863	0.242848408
PA14_05280	PA14_RS02150	1.330251387	5.331016376	34.30792187	4.70E-09	2.53E-08
PA14_05290	PA14_RS02155	1.04748495	5.875780495	9.106921597	0.002546441	0.005107147
PA14_05300	PA14_RS02160	1.535837927	6.242556909	46.59684749	8.72E-12	7.23E-11
PA14_05310	PA14_RS02165	0.050839385	8.074477137	0.032453599	0.857035734	0.886279235
PA14_05320	PA14_RS02170	-0.340924261	8.049841907	1.320614697	0.250481762	0.312379606
PA14_05330	PA14_RS02175	0.151106327	6.017142082	0.515812157	0.472633584	0.537578469
PA14_05340	PA14_RS02180	0.668184756	5.596923197	11.20406336	0.000816184	0.001793976
PA14_05360	PA14_RS02185	-0.458443721	7.214196979	4.826195143	0.028030425	0.044255313
PA14_05380	PA14_RS02190	1.547109881	7.434255503	43.73971626	3.75E-11	2.79E-10
PA14_05390	PA14_RS02195	1.090573511	9.398733693	15.07430365	0.000103361	0.00026681
PA14_05400	PA14_RS02200	1.083202965	5.592296857	22.80322176	1.79E-06	6.29E-06
PA14_05410	PA14_RS02205	1.57517566	4.236605477	35.08176878	3.16E-09	1.74E-08
PA14_05420	PA14_RS02210	1.436843456	4.050675931	35.68992329	2.31E-09	1.31E-08
PA14_05430	PA14_RS02215	1.275482053	4.007928258	26.68364299	2.40E-07	9.74E-07
PA14_05440	PA14_RS02220	0.731764963	4.713545051	11.65331946	0.000640881	0.001435653
PA14_05450	PA14_RS02225	1.684691274	3.965789541	35.93591768	2.04E-09	1.16E-08
PA14_05460	PA14_RS02230	-0.373979803	5.342750826	3.43744415	0.063734216	0.092704314
PA14_05480	PA14_RS02235	-0.101057733	7.525923734	0.207103382	0.649047279	0.701725711
PA14_05500	PA14_RS02240	-2.057717265	5.160745583	121.2864341	3.31E-28	3.32E-26
PA14_05510	PA14_RS02245	-1.604946075	8.583844723	16.21297054	5.66E-05	0.00015208
PA14_05520	PA14_RS02250	-0.335468476	7.268313813	1.732214991	0.18812827	0.24308566
PA14_05530	PA14_RS02255	-1.016003042	8.599089359	17.5504005	2.80E-05	7.95E-05
PA14_05540	PA14_RS02260	-0.815718042	9.707339544	10.09681877	0.001485255	0.003114707
PA14_05550	PA14_RS02265	1.142897946	9.203357282	13.01786521	0.000308533	0.000729075
PA14_05560	PA14_RS02270	1.005923026	7.183792968	21.13261047	4.29E-06	1.40E-05
PA14_05580	PA14_RS02275	-0.697821936	7.365476538	8.473894671	0.003602792	0.007009781
PA14_05590	PA14_RS02280	0.304939347	6.040747348	2.244435475	0.134095839	0.179841013
PA14_05600	PA14_RS02285	0.627543452	5.721578789	9.089888717	0.002570265	0.005151322
PA14_05620	PA14_RS02290	-0.948482283	8.010870003	10.62251113	0.001117192	0.002394939
PA14_05630	PA14_RS02295	3.375455058	4.913190362	156.7978845	5.67E-36	1.35E-33
PA14_05640	PA14_RS02300	0.62913798	5.684485087	9.352976831	0.002226236	0.004509151
PA14_05650	PA14_RS02305	2.587627277	4.982566695	87.84847548	7.07E-21	2.47E-19
PA14_05660	PA14_RS02310	-1.923853508	7.801768928	36.07800703	1.90E-09	1.09E-08
PA14_05690	PA14_RS02315	0.355843943	5.904383073	1.661357647	0.197420117	0.253661379
PA14_05700	PA14_RS02320	0.930956335	3.749940465	12.51970593	0.000402682	0.000932322
PA14_05740	PA14_RS02325	0.511542238	3.24229342	3.81205525	0.050884976	0.075824439
PA14_05750	PA14_RS02330	1.370515832	4.325888207	36.35927114	1.64E-09	9.52E-09
PA14_05770	PA14_RS02340	0.644018488	4.161125733	6.280517919	0.012207242	0.020997922
PA14_05790	PA14_RS02345	0.340304271	3.948405345	1.806087544	0.178978279	0.232574316
PA14_05810	PA14_RS02350	1.799271777	6.265120729	63.23647574	1.83E-15	2.65E-14
PA14_05820	PA14_RS02355	1.079694681	6.300531566	25.42343634	4.60E-07	1.79E-06
PA14_05840	PA14_RS02360	-0.625720978	8.13198369	5.476519214	0.019273601	0.031614888
PA14_05850	PA14_RS02365	0.484636061	7.487601776	2.490215513	0.114556037	0.156418827
PA14_05860	PA14_RS02370	-3.293084348	7.894884197	81.20909948	2.03E-19	5.80E-18
PA14_05870	PA14_RS02375	-0.874015196	5.408718581	16.38936951	5.16E-05	0.00013994
PA14_05880	PA14_RS02380	4.385923889	8.904998466	105.9324947	7.63E-25	4.46E-23
PA14_05890	PA14_RS02385	0.763165385	5.81400244	11.1930921	0.000821024	0.00180254
PA14_05910	PA14_RS02390	0.368928228	5.252700607	3.842691388	0.04996326	0.074625698
PA14_05920	PA14_RS02395	0.884557089	6.354648555	19.21746888	1.17E-05	3.52E-05
PA14_05950	PA14_RS02400	1.62731222	6.659912428	51.86881207	5.93E-13	6.02E-12
PA14_05960	PA14_RS02405	-1.610200799	9.3742113	27.98135321	1.22E-07	5.22E-07
PA14_05970	PA14_RS02410	0.942874408	5.777044399	21.01244676	4.56E-06	1.48E-05
PA14_05990	PA14_RS02415	0.212471942	6.334640134	1.173381571	0.278707507	0.342582961
PA14_06000	PA14_RS02420	-0.896162095	8.686915783	13.0825098	0.000298066	0.00070638
PA14_06010	PA14_RS02425	-0.04330857	7.567614073	0.030861962	0.860548703	0.889269885
PA14_06030	PA14_RS02430	-0.1018008	7.125929117	0.237025072	0.626363069	0.682081972
PA14_06040	PA14_RS02435	-1.729439209	7.391516927	54.79771333	1.34E-13	1.48E-12
PA14_06060	PA14_RS02440	0.312020606	4.540244274	2.084585517	0.148792604	0.197242313
PA14_06070	PA14_RS02445	0.961829169	5.83033208	23.27170806	1.41E-06	5.04E-06
PA14_06080	PA14_RS02450	0.593793464	6.036754193	8.771153326	0.003060319	0.006038411
PA14_06090	PA14_RS02460	0.487684892	2.346229699	3.164767079	0.075243168	0.107227287
PA14_06120	PA14_RS02465	0.993411255	3.261693983	7.454695518	0.006327118	0.011649544
PA14_06130	PA14_RS02470	1.285756813	6.809272161	32.4655566	1.21E-08	6.10E-08
PA14_06150	PA14_RS02475	0.12301216	6.547860769	0.34240371	0.55844503	0.61943709
PA14_06160	PA14_RS02480	-0.568202798	7.171766418	7.085568804	0.007770715	0.014032363
PA14_06170	PA14_RS02485	1.044740245	6.712677913	16.49430853	4.88E-05	0.000133288
PA14_06180	PA14_RS02490	1.286579301	6.896663816	10.21645194	0.001391934	0.002934485
PA14_06190	PA14_RS02500	-0.78887948	5.256441099	15.78677699	7.09E-05	0.000187226
PA14_06210	PA14_RS02505	1.545254291	4.499088878	25.85854304	3.67E-07	1.45E-06
PA14_06230	PA14_RS02510	0.060420344	5.911908068	0.068716794	0.79321437	0.831843997
PA14_06240	PA14_RS02515	0.978397042	4.553046986	16.55363619	4.73E-05	0.000129491
PA14_06250	PA14_RS02520	2.093776447	6.027413846	63.63594975	1.50E-15	2.19E-14
PA14_06260	PA14_RS02525	2.298753745	6.609219518	79.43570927	4.98E-19	1.33E-17
PA14_06270	PA14_RS02530	2.325636509	6.298608068	100.2959792	1.31E-23	6.77E-22
PA14_06280	PA14_RS02535	0.660684618	5.210395654	9.58288597	0.001963994	0.0040264
PA14_06290	PA14_RS02540	-0.1540314	8.759324307	0.377407838	0.538993793	0.600769886
PA14_06300	PA14_RS02545	0.152293618	7.207184012	0.441723537	0.506291748	0.569528503
PA14_06310	PA14_RS02550	-0.079048808	7.139952164	0.068362137	0.793736605	0.832239296
PA14_06320	PA14_RS02555	-0.446502007	4.892608316	4.720884151	0.029798418	0.046680707
PA14_06330	PA14_RS02560	-0.580696225	6.031375427	4.531160148	0.033283047	0.051679397
PA14_06340	PA14_RS02565	-0.383991228	5.653723259	2.762416736	0.096502356	0.133873939
PA14_06350	PA14_RS02570	0.796509014	4.757303795	15.52102085	8.16E-05	0.000214092
PA14_06360	PA14_RS02575	1.422012295	3.401033625	26.71153322	2.36E-07	9.62E-07
PA14_06390	PA14_RS02580	-0.29240982	5.823476285	1.206678048	0.271991025	0.335706462
PA14_06400	PA14_RS02585	0.661998384	4.49928006	10.43493973	0.001236536	0.002631084
PA14_06420	PA14_RS02590	1.13719002	4.55573607	20.95896025	4.69E-06	1.52E-05
PA14_06430	PA14_RS02595	-0.701378036	1.853533408	4.366137378	0.036660003	0.056463698
PA14_06450	PA14_RS02600	0.410050072	3.958697597	3.212688018	0.07306935	0.104635309
PA14_06460	PA14_RS02605	0.426298481	3.988159942	3.916445017	0.047815892	0.071811597
PA14_06480	PA14_RS02615	0.763241919	4.991145762	12.08581512	0.000508069	0.001155766
PA14_06500	PA14_RS02620	0.613641865	6.168622362	3.784796428	0.051720201	0.076968905
PA14_06510	PA14_RS02625	1.80041289	4.75044089	44.29928627	2.82E-11	2.14E-10
PA14_06530	PA14_RS02630	1.947855778	5.130058002	56.53521317	5.52E-14	6.40E-13
PA14_06540	PA14_RS02635	1.081921662	2.874712648	16.26949143	5.49E-05	0.000148096
PA14_06570	PA14_RS02640	2.888888586	5.048339693	75.59699403	3.48E-18	7.88E-17
PA14_06580	PA14_RS02645	0.578877017	6.414114263	4.130352399	0.042120579	0.063894776
PA14_06600	PA14_RS02650	-0.952197988	8.36439472	16.84914404	4.05E-05	0.000112262
PA14_06620	PA14_RS02655	0.081181946	4.91906543	0.145922072	0.702463237	0.751673719
PA14_06640	PA14_RS02660	0.079593243	6.078104654	0.161860403	0.687449433	0.737398943
PA14_06650	PA14_RS02665	-0.231547891	3.597459482	0.851850406	0.356029394	0.423274464
PA14_06660	PA14_RS02670	0.915674259	2.026704635	7.297946726	0.006903346	0.012593109
PA14_06670	PA14_RS02675	0.030277283	3.014231349	0.00996395	0.920487558	0.938343607
PA14_06680	PA14_RS02680	1.368851863	2.538981868	14.20806794	0.000163667	0.000405838
PA14_06690	PA14_RS02685	0.102751199	1.519239566	0.086716654	0.7683935	0.810115584
PA14_06700	PA14_RS02690	-0.695801827	0.93857544	0.906197989	0.341125221	0.408011122
PA14_06710	PA14_RS02695	2.21177215	4.529422545	79.34638623	5.21E-19	1.38E-17
PA14_06720	PA14_RS02705	-0.502036994	4.119590022	5.897477359	0.015162586	0.025521979
PA14_06740	PA14_RS02710	0.006024035	1.918794618	0.000346365	0.985151511	0.9893491
PA14_06750	PA14_RS02715	-2.085287905	5.932965498	83.96260592	5.04E-20	1.60E-18
PA14_06770	PA14_RS02720	-0.273919815	6.321673139	1.804932466	0.179117326	0.23270221
PA14_06790	PA14_RS02725	-0.834787506	3.458646043	9.792622215	0.001752134	0.00363368
PA14_06800	PA14_RS02730	0.614452948	1.000405614	2.333641088	0.126605431	0.17107712
PA14_06810	PA14_RS02735	-0.653203575	6.296991636	3.718779682	0.05380368	0.079779311
PA14_06830	PA14_RS02740	-0.826741273	6.9226243	8.752449271	0.003091865	0.006096507
PA14_06840	PA14_RS02745	2.040848538	6.45773205	23.54389639	1.22E-06	4.41E-06
PA14_06860	PA14_RS02750	1.77592437	6.578918179	22.05455705	2.65E-06	9.01E-06
PA14_06870	PA14_RS02755	0.591892211	5.975839879	8.895887619	0.002858136	0.005665605
PA14_06880	PA14_RS02760	0.681921847	4.019097844	9.320993274	0.002265432	0.004582059
PA14_06890	PA14_RS02765	0.664215701	6.674181417	3.369431531	0.066416669	0.09609363
PA14_06900	PA14_RS02770	1.168481835	1.220905234	3.290645086	0.069675643	0.10020968
PA14_06920	PA14_RS02775	0.90943878	4.526716919	8.827640217	0.002967018	0.005870494
PA14_06930	PA14_RS02785	0.8897605	4.830713023	11.70320836	0.000623924	0.001399858
PA14_06950	PA14_RS02790	1.090010252	6.049600293	19.22901202	1.16E-05	3.50E-05
PA14_06960	PA14_RS02795	-1.450311779	7.645832174	9.423514725	0.002142205	0.00435744
PA14_06970	PA14_RS02800	-0.15493399	6.872031427	0.183352223	0.668508081	0.719777122
PA14_06980	PA14_RS02805	0.922460639	6.860147988	14.72842249	0.00012416	0.000314825
PA14_06990	PA14_RS02810	-1.112007606	5.691449824	22.20887741	2.45E-06	8.37E-06
PA14_07000	PA14_RS02815	-0.068126845	4.194702847	0.059355437	0.807517614	0.844370371
PA14_07010	PA14_RS02820	0.438589879	3.674949382	3.152047107	0.075831774	0.107936044
PA14_07020	PA14_RS02825	-0.683839792	5.480770496	9.415155831	0.002151993	0.004374242
PA14_07030	PA14_RS02830	-2.029514441	6.781805892	110.8343937	6.43E-26	4.44E-24
PA14_07040	PA14_RS02835	-0.403132505	4.258717852	2.454206599	0.11721038	0.159683118
PA14_07050	PA14_RS02840	0.927602367	6.28478893	18.55312527	1.65E-05	4.89E-05
PA14_07060	PA14_RS02845	0.494940038	6.474867624	3.191231231	0.074034232	0.105831814
PA14_07070	PA14_RS02850	0.189208006	5.817014631	0.581110718	0.445877284	0.510082901
PA14_07090	PA14_RS02855	-0.379081408	6.969578084	3.633967624	0.056611705	0.083381806
PA14_07110	PA14_RS02860	1.320781592	6.995979437	30.65147742	3.09E-08	1.45E-07
PA14_07130	PA14_RS02865	0.030817278	7.912418809	0.0154858	0.900965357	0.922217578
PA14_07140	PA14_RS02870	1.156443182	6.428011774	23.01824825	1.60E-06	5.68E-06
PA14_07150	PA14_RS02875	-0.444283635	4.542983763	3.714661789	0.053936551	0.079934945
PA14_07170	PA14_RS02880	-0.527891928	5.446989464	6.536392229	0.010568947	0.018507775
PA14_07190	PA14_RS02885	-0.219600384	7.896972502	0.818469477	0.365628035	0.43333693
PA14_07200	PA14_RS02890	-0.339484932	7.126671295	2.852504459	0.091231715	0.127364189
PA14_07210	PA14_RS02895	-0.579414737	5.386933334	6.340597207	0.011800514	0.020353311
PA14_07230	PA14_RS02900	-1.042225442	7.067228659	24.71875198	6.63E-07	2.50E-06
PA14_07240	PA14_RS02910	1.446770582	5.844373903	37.51001936	9.09E-10	5.51E-09
PA14_07260	PA14_RS02915	-0.896024731	5.196458465	17.79774849	2.46E-05	7.05E-05
PA14_07280	PA14_RS02920	-0.296100355	6.186156906	2.484415044	0.11497909	0.156959062
PA14_07290	PA14_RS02925	-1.822684453	3.930370486	42.08266545	8.75E-11	6.17E-10
PA14_07300	PA14_RS02930	-1.252266475	4.946539087	41.77284707	1.03E-10	7.11E-10
PA14_07310	PA14_RS02935	0.425014356	3.215333041	2.4303051	0.119009733	0.161921081
PA14_07330	PA14_RS02940	0.061934213	5.902052157	0.037768334	0.845909066	0.877942948
PA14_07340	PA14_RS02945	1.098922635	3.956959122	16.89982905	3.94E-05	0.000109516
PA14_07355	PA14_RS02950	-1.117981011	5.174435898	28.810182	7.98E-08	3.49E-07
PA14_07360	PA14_RS02955	1.527478431	6.592413964	36.17034962	1.81E-09	1.04E-08
PA14_07370	PA14_RS02960	-1.843819546	6.618067586	57.30176789	3.74E-14	4.45E-13
PA14_07380	PA14_RS02965	-2.010032509	4.880225173	91.92804863	8.99E-22	3.60E-20
PA14_07400	PA14_RS02970	-0.851846138	2.312969098	7.96134766	0.004778682	0.0090278
PA14_07410	PA14_RS02975	0.253532313	1.56325509	0.465770545	0.494939377	0.558733298
PA14_07420	PA14_RS02980	0.532603607	4.389332722	4.069815314	0.043656047	0.066066536
PA14_07430	PA14_RS02985	-2.258410795	8.420820098	68.87182971	1.05E-16	1.90E-15
PA14_07440	PA14_RS02990	-0.603051938	4.514421808	6.584221162	0.010288662	0.018050063
PA14_07450	PA14_RS03000	-0.227307893	5.680630485	1.030518523	0.310036913	0.375850039
PA14_07480	PA14_RS03005	-0.584308895	8.282095527	4.963179404	0.025892559	0.041190281
PA14_07500	PA14_RS03010	-0.376848946	7.089848347	3.51094584	0.060964641	0.089014903
PA14_07520	PA14_RS03015	-0.390322877	9.625642684	2.039014893	0.153308902	0.202844523
PA14_07530	PA14_RS03020	-0.208841985	6.906255273	0.972810263	0.323980306	0.390357424
PA14_07550	PA14_RS03025	0.305710384	4.615459526	1.814707167	0.177944591	0.231493667
PA14_07560	PA14_RS03030	-2.294338416	6.030789377	95.68257028	1.35E-22	6.07E-21
PA14_07570	PA14_RS03035	0.848551913	6.985923215	16.16993664	5.79E-05	0.000155283
PA14_07580	PA14_RS03040	1.199840421	6.468133405	30.23509588	3.83E-08	1.76E-07
PA14_07590	PA14_RS03045	2.078508547	6.048433722	61.21126685	5.13E-15	6.96E-14
PA14_07600	PA14_RS03050	0.196618707	5.10609664	0.7956279	0.372403779	0.440001824
PA14_07620	PA14_RS03055	0.616836754	5.293402988	9.237583364	0.002370977	0.004780343
PA14_07630	PA14_RS03060	0.011702501	3.854230875	0.001513841	0.968963656	0.97646443
PA14_07650	PA14_RS03065	-2.101908464	9.157357627	67.47752748	2.13E-16	3.64E-15
PA14_07660	PA14_RS03070	-1.483827808	9.099625908	35.54203033	2.50E-09	1.40E-08
PA14_07680	PA14_RS03075	-2.095430742	10.56076328	61.72820892	3.94E-15	5.48E-14
PA14_07690	PA14_RS03080	-0.026456655	4.871931698	0.017377206	0.895124586	0.917708989
PA14_07700	PA14_RS03085	-0.04513963	5.990772719	0.046235939	0.829747485	0.864301436
PA14_07710	PA14_RS03090	0.604654106	5.963244043	8.664832332	0.003244099	0.006361587
PA14_07730	PA14_RS03095	-0.599480519	4.799183944	10.17219246	0.001425746	0.003000735
PA14_07740	PA14_RS03100	-0.575353873	5.846579254	8.016623182	0.004634991	0.008794048
PA14_07760	PA14_RS03105	-0.610887124	8.173582681	6.644511798	0.009946173	0.017524355
PA14_07770	PA14_RS03110	-1.925069012	9.460833782	51.59740101	6.81E-13	6.87E-12
PA14_07780	PA14_RS03115	-0.083482516	6.565334124	0.169901275	0.680199563	0.730443025
PA14_07790	PA14_RS03120	1.68284375	6.873714086	48.26864199	3.72E-12	3.30E-11
PA14_07800	PA14_RS03125	1.08840421	6.694102394	23.51896831	1.24E-06	4.46E-06
PA14_07810	PA14_RS03130	1.157721649	6.239226175	30.25169084	3.79E-08	1.75E-07
PA14_07820	PA14_RS03135	0.910488383	7.458679543	15.77476151	7.13E-05	0.000188332
PA14_07840	PA14_RS03140	-0.466953242	6.273354141	4.408044543	0.035769822	0.055211409
PA14_07850	PA14_RS03145	-0.322923033	4.709958933	2.103256217	0.146985822	0.195118144
PA14_07860	PA14_RS03150	0.044007348	5.508626952	0.046838518	0.828658755	0.863481417
PA14_07870	PA14_RS03155	0.556971681	7.134416627	6.705753372	0.009610232	0.016992989
PA14_07890	PA14_RS03160	0.029159346	5.664276399	0.019457152	0.88906383	0.912317739
PA14_07900	PA14_RS03165	0.980049477	4.962510134	16.77294255	4.21E-05	0.000116692
PA14_07910	PA14_RS03170	-0.527283069	4.112626138	5.669272731	0.017264612	0.028631065
PA14_07930	PA14_RS03175	1.06712864	6.722502856	12.47480523	0.000412478	0.000953459
PA14_07940	PA14_RS03180	0.87967528	7.450466876	13.17745107	0.000283338	0.000674547
PA14_07950	PA14_RS03185	0.089630114	7.083958948	0.033793411	0.854146944	0.884409562
PA14_07960	PA14_RS03190	-0.162205296	5.706811907	0.721298109	0.395718436	0.461738684
PA14_07970	PA14_RS03195	2.506496504	5.387509423	7.819013222	0.005169942	0.009702957
PA14_07980	PA14_RS03200	1.097808932	6.404181837	1.806727207	0.178901331	0.232559805
PA14_07990	PA14_RS03205	-0.9316157	6.922612213	0.996282243	0.318211772	0.384377273
PA14_08000	PA14_RS03210	-1.217190403	8.52721545	8.733948135	0.003123394	0.006154387
PA14_08010	PA14_RS03215	-3.622331389	8.048001174	37.28205103	1.02E-09	6.12E-09
PA14_08020	PA14_RS03220	-5.182368357	7.776049723	43.70664752	3.81E-11	2.84E-10
PA14_08030	PA14_RS03225	-4.725156251	9.034229173	38.11482646	6.67E-10	4.10E-09
PA14_08040	PA14_RS03230	-4.626917308	8.792077111	42.12826982	8.55E-11	6.05E-10
PA14_08050	PA14_RS03235	-4.318959136	10.8469229	46.31235738	1.01E-11	8.24E-11
PA14_08060	PA14_RS03240	-4.474290273	9.187500749	70.82368169	3.91E-17	7.48E-16
PA14_08070	PA14_RS03245	-4.406987466	10.86350918	29.19259885	6.55E-08	2.90E-07
PA14_08090	PA14_RS03250	-5.19991641	9.871932572	33.76054652	6.23E-09	3.31E-08
PA14_08100	PA14_RS03255	-3.940265149	8.204044493	32.88388731	9.78E-09	5.00E-08
PA14_08120	PA14_RS03260	-4.510246868	11.28686469	36.66974132	1.40E-09	8.20E-09
PA14_08130	PA14_RS03265	-3.199669314	8.847057988	22.02514167	2.69E-06	9.13E-06
PA14_08140	PA14_RS03270	-5.436132918	7.590102577	53.58996653	2.47E-13	2.63E-12
PA14_08150	PA14_RS03275	-6.766412231	9.247098218	73.8600839	8.39E-18	1.79E-16
PA14_08160	PA14_RS03280	-2.855186264	7.359847204	13.13918876	0.000289183	0.00068675
PA14_08180	PA14_RS03290	-1.491847741	5.167310772	4.025190087	0.044825568	0.067639846
PA14_08190	PA14_RS03295	-3.184880348	5.648409833	29.1016855	6.87E-08	3.03E-07
PA14_08210	PA14_RS03300	-2.7856617	9.800010715	6.898227321	0.008628126	0.015425064
PA14_08220	PA14_RS03305	-2.458917611	8.901521408	5.654184339	0.017413772	0.028845022
PA14_08230	PA14_RS03310	-1.297182082	8.872893623	1.602066368	0.205610622	0.262790898
PA14_08240	PA14_RS03315	-5.305013678	10.60418401	36.57034366	1.47E-09	8.61E-09
PA14_08250	PA14_RS03320	-5.005094264	7.927826793	45.15851734	1.82E-11	1.43E-10
PA14_08260	PA14_RS03325	-4.631694275	8.676029298	27.41486789	1.64E-07	6.88E-07
PA14_08270	PA14_RS03330	-3.716379245	8.553281918	23.85023956	1.04E-06	3.79E-06
PA14_08280	PA14_RS03335	-5.311545663	8.485139217	55.09856746	1.15E-13	1.28E-12
PA14_08300	PA14_RS03340	-4.193838831	10.83066914	44.40653617	2.67E-11	2.04E-10
PA14_08310	PA14_RS03345	-2.661792629	9.164824565	10.31670798	0.001318312	0.002791606
PA14_08320	PA14_RS03350	-3.655611833	6.376787416	28.83453464	7.88E-08	3.45E-07
PA14_08330	PA14_RS03355	-2.976415255	6.289063231	34.66005133	3.93E-09	2.13E-08
PA14_08340	PA14_RS03360	-0.261306856	6.932906796	1.76203867	0.184370433	0.238822236
PA14_08350	PA14_RS03365	-0.369932795	7.234561916	2.780930561	0.095392728	0.132527176
PA14_08360	PA14_RS03370	-0.482729036	6.723479233	5.114361315	0.023728599	0.038072105
PA14_08370	PA14_RS03375	-1.4220415	6.91439412	50.95496228	9.45E-13	9.37E-12
PA14_08380	PA14_RS03380	-1.020978966	5.216787083	23.95901506	9.84E-07	3.60E-06
PA14_08390	PA14_RS03385	-1.790834298	6.522348744	68.42878443	1.32E-16	2.34E-15
PA14_08400	PA14_RS03390	-1.07288145	6.683397716	29.58837684	5.34E-08	2.39E-07
PA14_08420	PA14_RS03395	-2.606983801	7.094999258	146.2509702	1.14E-33	2.18E-31
PA14_08430	PA14_RS03400	-0.12056967	6.454278473	0.30014963	0.583788631	0.642818393
PA14_08440	PA14_RS03405	-0.258552442	5.707405924	1.491967661	0.221911417	0.280535996
PA14_08450	PA14_RS03410	-0.946085979	5.916235576	28.09982875	1.15E-07	4.92E-07
PA14_08460	PA14_RS03415	-0.992104808	6.248992254	23.43910624	1.29E-06	4.64E-06
PA14_08470	PA14_RS03420	-1.617580563	4.380412961	46.7069106	8.24E-12	6.88E-11
PA14_08480	PA14_RS03425	1.199078316	6.794542103	27.22880184	1.81E-07	7.53E-07
PA14_08490	PA14_RS03430	0.676385729	5.770903164	11.00578408	0.00090828	0.001975181
PA14_08500	PA14_RS03435	-0.923698505	6.295993955	18.94820041	1.34E-05	4.03E-05
PA14_08510	PA14_RS03440	-0.130487725	8.495559014	0.223389674	0.636469206	0.691076432
PA14_08520	PA14_RS03445	-0.581149333	7.946323806	6.281333743	0.012201624	0.020994563
PA14_08540	PA14_RS03475	-0.652612557	8.766830344	6.334935275	0.011838244	0.02041224
PA14_08560	PA14_RS03480	-0.534953847	7.591686202	4.685142304	0.030424543	0.04756326
PA14_08620	PA14_RS03485	0.017165135	6.121754307	0.007498768	0.930993102	0.947030454
PA14_08630	PA14_RS03505	-0.135104222	5.931590433	0.404802584	0.524619367	0.587491639
PA14_08640	PA14_RS03515	-0.12957931	6.223246064	0.37656326	0.539448285	0.601159489
PA14_08680	PA14_RS03520	-0.835861763	7.295100192	12.31346246	0.000449703	0.001032011
PA14_08695	PA14_RS03525	-0.969121292	8.548177279	9.731560997	0.001811306	0.003744194
PA14_08710	PA14_RS03530	-0.954635157	8.688298137	11.76976637	0.000602005	0.001354394
PA14_08720	PA14_RS03535	-1.701108939	8.34704534	26.66898861	2.41E-07	9.80E-07
PA14_08730	PA14_RS03540	-0.797629368	9.002205734	8.024891594	0.004613879	0.008771423
PA14_08740	PA14_RS03545	-1.086435312	7.774550426	20.49004407	5.99E-06	1.90E-05
PA14_08750	PA14_RS03550	-0.202478661	7.694766576	0.594341966	0.440745002	0.505018478
PA14_08760	PA14_RS03555	-0.894052542	10.68822638	11.33941724	0.000758791	0.00167813
PA14_08780	PA14_RS03560	-0.62335099	10.36562524	5.714308627	0.01682719	0.028014139
PA14_08790	PA14_RS03565	-0.156175506	10.97784648	0.201289114	0.653682316	0.706336975
PA14_08810	PA14_RS03570	-1.084221914	8.436657604	17.87902342	2.35E-05	6.77E-05
PA14_08820	PA14_RS03575	-0.929631896	10.26086069	12.19458165	0.000479285	0.001094199
PA14_08830	PA14_RS03580	-1.263575128	8.616496575	22.27221556	2.37E-06	8.14E-06
PA14_08840	PA14_RS03585	0.444167441	10.05582222	1.116416088	0.290691474	0.355237429
PA14_08850	PA14_RS03590	-0.71764036	8.983484757	7.381621085	0.006589375	0.012078061
PA14_08860	PA14_RS03595	-1.099031467	7.832595954	19.97720819	7.84E-06	2.44E-05
PA14_08870	PA14_RS03600	-0.80498926	6.467289654	12.45526998	0.000416814	0.000962318
PA14_08880	PA14_RS03605	-1.099647053	8.161115562	18.45284595	1.74E-05	5.13E-05
PA14_08890	PA14_RS03610	-0.136591915	8.363974979	0.170729826	0.679464001	0.729926819
PA14_08900	PA14_RS03615	-0.775875705	8.28344042	6.06475766	0.013790568	0.023439873
PA14_08910	PA14_RS03620	-1.062146907	8.570085793	14.89504406	0.000113661	0.000290648
PA14_08920	PA14_RS03625	-0.989892817	6.936391755	16.21869543	5.64E-05	0.000151692
PA14_08930	PA14_RS03630	-1.098292471	5.471104257	24.98550547	5.78E-07	2.20E-06
PA14_08940	PA14_RS03635	-0.884897373	6.365638806	16.7356818	4.30E-05	0.000118434
PA14_08950	PA14_RS03640	-1.044687334	8.316758923	16.75291818	4.26E-05	0.000117646
PA14_08960	PA14_RS03645	-0.648618238	7.856100971	6.170922859	0.012986685	0.022211923
PA14_08970	PA14_RS03650	-0.822537441	9.116313378	10.56178024	0.0011545	0.002465687
PA14_08980	PA14_RS03655	0.100690171	8.484401771	0.142982754	0.705333574	0.753782974
PA14_08990	PA14_RS03660	-1.589470503	7.787304494	35.34809436	2.76E-09	1.54E-08
PA14_09000	PA14_RS03665	-0.598016807	8.282133212	5.713908701	0.016831024	0.028014139
PA14_09010	PA14_RS03670	-1.435924679	7.308719596	38.94834314	4.35E-10	2.75E-09
PA14_09020	PA14_RS03675	-0.801498062	8.459142512	8.683203592	0.00321156	0.006308578
PA14_09030	PA14_RS03680	-1.412332349	7.040269219	34.044928	5.39E-09	2.87E-08
PA14_09040	PA14_RS03685	-0.745522748	8.390024237	6.585750485	0.010279827	0.018040088
PA14_09050	PA14_RS03690	-0.353324763	10.71483231	1.51013202	0.219118942	0.277311821
PA14_09070	PA14_RS03695	0.131029296	9.053608058	0.218179156	0.640430826	0.694902021
PA14_09080	PA14_RS03700	-0.928654834	9.228591373	9.745427441	0.001797693	0.003718739
PA14_09090	PA14_RS03705	-2.207624784	7.15767787	73.72993788	8.96E-18	1.91E-16
PA14_09100	PA14_RS03710	-1.526996011	8.278111626	32.97431427	9.34E-09	4.80E-08
PA14_09115	PA14_RS03715	-0.640809797	9.625651517	5.601133097	0.017948865	0.029645646
PA14_09130	PA14_RS03720	-1.898056138	7.528536756	24.43255228	7.70E-07	2.88E-06
PA14_09150	PA14_RS03725	-2.179942976	9.870963456	48.01936417	4.22E-12	3.70E-11
PA14_09160	PA14_RS03730	-1.235837793	6.458962761	40.64286581	1.83E-10	1.22E-09
PA14_09180	PA14_RS03735	-0.590408434	6.503996404	7.893560044	0.004961112	0.009338563
PA14_09195	PA14_RS03740	0.468926331	7.108154102	4.160506389	0.041377032	0.062883428
PA14_09200	PA14_RS03745	0.623410153	7.773566005	6.341499894	0.011794511	0.020349083
PA14_09210	PA14_RS03750	-0.087817661	11.36744032	0.081297262	0.775547039	0.816063619
PA14_09220	PA14_RS03755	-1.930670789	8.317076444	65.356874	6.25E-16	9.78E-15
PA14_09230	PA14_RS03760	1.44502166	9.093205129	18.87392916	1.40E-05	4.18E-05
PA14_09240	PA14_RS03765	-0.319262841	9.995851676	1.283240744	0.257297342	0.319418981
PA14_09260	PA14_RS03770	0.21958492	7.746603569	0.750383556	0.386354822	0.45339898
PA14_09270	PA14_RS03775	1.601599021	12.51847628	17.90294459	2.32E-05	6.70E-05
PA14_09280	PA14_RS03780	2.077236623	12.97493345	27.15587815	1.88E-07	7.77E-07
PA14_09290	PA14_RS03785	1.763917367	11.08682638	19.32133927	1.10E-05	3.35E-05
PA14_09300	PA14_RS03790	2.025712741	10.35259492	27.73756003	1.39E-07	5.87E-07
PA14_09320	PA14_RS03795	1.863810158	10.70786872	22.03647031	2.68E-06	9.08E-06
PA14_09340	PA14_RS03800	-0.221225606	11.54395926	0.644052138	0.422247257	0.487038318
PA14_09350	PA14_RS03805	3.396364894	8.912683242	73.4794117	1.02E-17	2.14E-16
PA14_09370	PA14_RS03810	2.813756503	8.616223737	58.8725799	1.68E-14	2.13E-13
PA14_09380	PA14_RS03815	1.308940971	10.08883243	16.39102839	5.15E-05	0.00013994
PA14_09400	PA14_RS03825	0.18478286	8.731531961	0.484001893	0.486615194	0.550856093
PA14_09410	PA14_RS03830	1.769960365	3.390391155	29.64496442	5.19E-08	2.33E-07
PA14_09440	PA14_RS03835	1.007175579	6.20353724	9.526840838	0.002024884	0.004133476
PA14_09450	PA14_RS03840	2.501216155	1.826623638	35.97708727	2.00E-09	1.14E-08
PA14_09460	PA14_RS03845	2.099867278	4.059738682	12.43754131	0.000420789	0.000970323
PA14_09470	PA14_RS03850	-1.081493544	4.102326177	7.992061024	0.00469829	0.008896465
PA14_09480	PA14_RS03855	0.597100461	2.442835401	1.866567795	0.171868692	0.224563424
PA14_09490	PA14_RS03860	0.748607591	7.966598471	6.458845178	0.011040137	0.01920957
PA14_09500	PA14_RS03865	1.787718812	8.884718717	33.21542042	8.25E-09	4.28E-08
PA14_09520	PA14_RS03870	0.803659822	10.78585526	8.413105057	0.003725259	0.007218634
PA14_09530	PA14_RS03875	1.367605525	10.48024137	23.91248421	1.01E-06	3.67E-06
PA14_09540	PA14_RS03880	-0.477228215	8.682025756	2.496892132	0.114071207	0.155979918
PA14_09550	PA14_RS03885	0.723416607	6.308357265	11.14144163	0.000844203	0.001848468
PA14_09570	PA14_RS03890	2.565919696	4.052130761	60.74670518	6.49E-15	8.71E-14
PA14_09580	PA14_RS03895	2.186603471	4.472223261	67.64550285	1.96E-16	3.36E-15
PA14_09600	PA14_RS03900	2.154280974	7.666191457	43.32457238	4.64E-11	3.41E-10
PA14_09610	PA14_RS03905	1.076835385	4.410325723	20.47833401	6.03E-06	1.91E-05
PA14_09630	PA14_RS03910	0.271499755	6.943958834	1.873461359	0.171079172	0.223758274
PA14_09660	PA14_RS03915	0.668215614	6.103313338	11.88342787	0.000566356	0.001279719
PA14_09680	PA14_RS03920	2.443001231	6.219064867	61.3683942	4.73E-15	6.49E-14
PA14_09690	PA14_RS03925	2.035535667	4.761559133	77.22851141	1.52E-18	3.76E-17
PA14_09700	PA14_RS03930	0.87362946	5.879145446	17.34982135	3.11E-05	8.75E-05
PA14_09710	PA14_RS03935	1.723640186	3.309041416	40.05225441	2.47E-10	1.62E-09
PA14_09730	PA14_RS03940	1.558293182	3.004347746	26.94805603	2.09E-07	8.59E-07
PA14_09740	PA14_RS03945	0.965605307	4.173371445	16.64824207	4.50E-05	0.000123545
PA14_09750	PA14_RS03950	0.915226237	6.917809691	14.76524827	0.000121759	0.000309147
PA14_09760	PA14_RS03955	0.881066909	4.93724712	16.08435277	6.06E-05	0.000161855
PA14_09770	PA14_RS03960	-0.448504807	5.024822369	5.475513651	0.019284693	0.031624025
PA14_09780	PA14_RS03965	-0.418251986	4.797603162	3.54981307	0.059552159	0.087152469
PA14_09790	PA14_RS03970	0.125521207	4.943467385	0.370789751	0.542574101	0.604055286
PA14_09810	PA14_RS03975	1.513448386	3.566783127	25.06054872	5.56E-07	2.13E-06
PA14_09820	PA14_RS03980	-0.21028394	7.165973217	1.016139465	0.313436493	0.379528091
PA14_09850	PA14_RS03985	-0.173683607	5.477535027	0.884074826	0.347088041	0.413988888
PA14_09870	PA14_RS03990	-0.59445847	3.160333269	5.385200773	0.020308251	0.03310349
PA14_09880	PA14_RS03995	-0.254113747	2.575864562	1.013579376	0.314046856	0.380148011
PA14_09890	PA14_RS04000	-1.076654323	6.648327363	29.22092648	6.46E-08	2.87E-07
PA14_09900	PA14_RS04005	-2.964869003	8.83450288	124.465814	6.66E-29	8.12E-27
PA14_09910	PA14_RS04010	0.276519805	5.570109557	1.582493201	0.208401933	0.26598179
PA14_09920	PA14_RS04015	0.960912518	2.750753515	12.59574042	0.000386627	0.000898053
PA14_09930	PA14_RS04020	-0.947202656	2.9581719	11.49837088	0.000696572	0.001552516
PA14_09940	PA14_RS04025	-1.585738602	4.184777182	44.98180007	1.99E-11	1.55E-10
PA14_09950	PA14_RS04030	0.996615626	4.393586254	19.66331728	9.24E-06	2.84E-05
PA14_09960	PA14_RS04035	-0.507668692	3.66116459	3.312827321	0.06874113	0.099109677
PA14_09970	PA14_RS04040	-0.232679603	6.867083322	1.292520708	0.255583935	0.317567198
PA14_09980	PA14_RS04045	0.667063938	3.685897304	6.848234749	0.00887289	0.015793634
PA14_09990	PA14_RS04050	-0.276608104	2.635717425	1.094919356	0.295383803	0.360144407
PA14_10010	PA14_RS04055	1.038715262	5.217312477	24.79494956	6.38E-07	2.41E-06
PA14_10020	PA14_RS04060	1.040100443	5.750362481	22.75532321	1.84E-06	6.43E-06
PA14_10040	PA14_RS04065	1.407954745	6.034508664	36.20569698	1.78E-09	1.03E-08
PA14_10050	PA14_RS04070	0.285184708	2.075158895	0.651781902	0.419476323	0.484818478
PA14_10070	PA14_RS04075	0.758281317	3.055501955	9.039890088	0.002641515	0.005281186
PA14_10080	PA14_RS04080	-0.499531696	2.377752426	2.469058358	0.116107465	0.158348467
PA14_10090	PA14_RS04085	1.349380677	5.419107173	29.67101048	5.12E-08	2.30E-07
PA14_10110	PA14_RS04090	1.024157968	3.80998377	19.07364423	1.26E-05	3.79E-05
PA14_10120	PA14_RS04095	1.675198572	5.443483109	65.78113598	5.04E-16	8.11E-15
PA14_10130	PA14_RS04100	1.28213113	5.277114465	31.4343868	2.06E-08	9.91E-08
PA14_10140	PA14_RS04105	1.905832963	4.6154516	63.16875604	1.90E-15	2.74E-14
PA14_10160	PA14_RS04110	3.04928169	4.313584694	92.75104108	5.93E-22	2.41E-20
PA14_10170	PA14_RS04115	2.343857372	5.729791728	77.42981703	1.38E-18	3.42E-17
PA14_10180	PA14_RS04120	1.609463325	5.321439451	39.72923455	2.92E-10	1.89E-09
PA14_10190	PA14_RS04125	2.486960659	5.821860076	109.5254895	1.24E-25	8.29E-24
PA14_10200	PA14_RS04130	1.997933217	6.743354644	55.31478578	1.03E-13	1.16E-12
PA14_10210	PA14_RS04135	2.320552438	5.164879137	43.13490907	5.11E-11	3.74E-10
PA14_10220	PA14_RS04140	-0.172693649	2.972271878	0.471311563	0.492384406	0.55628755
PA14_10230	PA14_RS04145	-0.310481118	3.591228705	1.314001533	0.251671432	0.313590159
PA14_10240	PA14_RS04150	0.810644974	3.421531475	10.40695132	0.001255418	0.002668288
PA14_10250	PA14_RS04155	0.368604434	4.065088077	2.325474398	0.127271414	0.171774425
PA14_10260	PA14_RS04160	1.773930927	5.681493896	54.37954584	1.65E-13	1.80E-12
PA14_10270	PA14_RS04165	1.457819382	3.428969803	13.06691348	0.000300558	0.000711992
PA14_10280	PA14_RS04170	0.695438029	3.972838435	9.458939259	0.002101225	0.004281686
PA14_10290	PA14_RS04175	0.204279655	8.181142944	0.660507165	0.416380952	0.481824261
PA14_10300	PA14_RS04180	1.687605811	4.820878549	61.85883799	3.69E-15	5.15E-14
PA14_10320	PA14_RS04185	1.111488702	5.770536357	29.33166815	6.10E-08	2.72E-07
PA14_10330	PA14_RS04190	1.930807094	6.931086869	72.09718522	2.05E-17	4.13E-16
PA14_10340	PA14_RS04195	1.606393375	8.230238506	34.22622821	4.91E-09	2.63E-08
PA14_10350	PA14_RS04200	-0.23570536	10.52056111	0.702830095	0.401834372	0.467636587
PA14_10360	PA14_RS04205	-0.036748501	15.27906483	0.014352824	0.904638991	0.925481719
PA14_10370	PA14_RS04210	1.453499134	9.721342202	23.02358131	1.60E-06	5.67E-06
PA14_10380	PA14_RS04215	0.956928444	14.85646659	9.08885845	0.002571713	0.005152422
PA14_10420	PA14_RS04220	0.867972157	4.647646886	17.25666782	3.27E-05	9.16E-05
PA14_10440	PA14_RS04225	0.102097276	4.728569	0.255346273	0.613335508	0.669816166
PA14_10470	PA14_RS04230	2.090300147	5.405298332	69.543439	7.47E-17	1.39E-15
PA14_10480	PA14_RS04235	-0.736322093	5.007085983	11.37285809	0.000745251	0.001650096
PA14_10490	PA14_RS04240	0.90065992	7.564437919	13.46233305	0.000243401	0.000585061
PA14_10500	PA14_RS04245	-0.989615209	9.589186945	13.17398597	0.000283862	0.000675234
PA14_10530	PA14_RS04250	-0.075450581	9.056345924	0.063661083	0.800800316	0.838571153
PA14_10540	PA14_RS04255	-0.515742367	7.679889949	3.81758199	0.05071738	0.075614043
PA14_10550	PA14_RS04260	-0.776139	9.631655922	7.488447712	0.006209606	0.011462657
PA14_10560	PA14_RS04265	-0.169611322	7.668150979	0.429871668	0.512051926	0.574766496
PA14_10570	PA14_RS04270	2.120131426	7.351178111	36.97862527	1.19E-09	7.07E-09
PA14_10590	PA14_RS04275	0.949919603	5.986939859	6.576781379	0.010331755	0.018120114
PA14_10600	PA14_RS04280	0.234176585	4.647654985	0.96822187	0.32512404	0.391323913
PA14_10610	PA14_RS04285	1.548236857	4.409397833	29.08480794	6.93E-08	3.05E-07
PA14_10620	PA14_RS04290	0.08194154	4.405745802	0.124256238	0.724463331	0.771324528
PA14_10630	PA14_RS04295	0.211229601	4.546831036	0.754644348	0.385009775	0.452260163
PA14_10640	PA14_RS04300	-0.19351052	3.009618316	0.440030731	0.507107623	0.570222314
PA14_10650	PA14_RS04305	0.488354735	2.247891526	1.664938473	0.196937858	0.253155308
PA14_10660	PA14_RS04310	0.550983854	4.339035245	6.352321207	0.011722781	0.020268063
PA14_10670	PA14_RS04315	0.709184113	4.8304247	10.38496123	0.001270459	0.002696253
PA14_10680	PA14_RS04320	0.094379924	6.326407982	0.203630184	0.651806485	0.704442934
PA14_10700	PA14_RS04325	-0.432726577	8.8827713	2.616520427	0.105756117	0.145303679
PA14_10710	PA14_RS04330	0.873447318	8.556052619	9.876125951	0.001674371	0.003482497
PA14_10730	PA14_RS04335	-1.259134032	6.524347047	32.66724858	1.09E-08	5.54E-08
PA14_10740	PA14_RS04340	-0.72495355	4.965854715	9.965630877	0.001594895	0.003330499
PA14_10750	PA14_RS04345	-0.250258634	3.311800324	1.071989127	0.300496581	0.365833032
PA14_10770	PA14_RS04350	0.590945207	8.851041521	4.835827929	0.027874254	0.044045165
PA14_10780	PA14_RS04355	0.95388939	5.922111608	18.47579638	1.72E-05	5.08E-05
PA14_10790	PA14_RS04360	0.901176286	4.818922853	13.31505452	0.000263284	0.000629419
PA14_10800	PA14_RS04365	1.547518082	6.118944366	39.8460595	2.75E-10	1.79E-09
PA14_10820	PA14_RS04370	-0.405024308	6.61569751	4.246412599	0.039333335	0.060064341
PA14_10830	PA14_RS04375	0.137277703	6.204082409	0.391410221	0.53155906	0.593985621
PA14_10840	PA14_RS04380	0.444424401	4.589003508	3.081203666	0.079201891	0.112238603
PA14_10850	PA14_RS04385	1.770751409	6.226717306	57.3919272	3.57E-14	4.26E-13
PA14_10870	PA14_RS04390	-0.12429927	3.850433637	0.271230186	0.602507744	0.659752315
PA14_10890	PA14_RS04395	2.222039537	2.347142921	36.98961976	1.19E-09	7.05E-09
PA14_10900	PA14_RS04400	2.639864122	2.115661579	40.54813284	1.92E-10	1.28E-09
PA14_10910	PA14_RS04405	3.060845151	3.35662068	68.60664513	1.20E-16	2.14E-15
PA14_10920	PA14_RS04410	0.360290351	1.989897024	0.979771338	0.322255266	0.388442374
PA14_10940	PA14_RS04415	0.412549644	6.825462037	2.818937387	0.093158057	0.129831959
PA14_10950	PA14_RS04420	1.723923797	3.436937326	18.02897065	2.18E-05	6.31E-05
PA14_10960	PA14_RS04425	0.135914913	2.88163403	0.208511983	0.647936205	0.700789007
PA14_10970	PA14_RS04430	1.015917767	2.987599915	14.78098469	0.000120747	0.000307122
PA14_10980	PA14_RS04435	1.006557317	3.401763331	9.671388115	0.001871599	0.003857688
PA14_10990	PA14_RS04440	0.249087867	2.482650608	0.726196479	0.394118843	0.460247244
PA14_11000	PA14_RS04445	-0.653847194	4.103795205	8.543923456	0.003466776	0.006768129
PA14_11010	PA14_RS04450	-0.77852304	4.345248798	1.866534072	0.171872565	0.224563424
PA14_11020	PA14_RS04455	1.292347271	4.852523751	24.18331795	8.76E-07	3.23E-06
PA14_11030	PA14_RS04460	0.756122796	3.119860092	7.516313083	0.00611427	0.011297593
PA14_11050	PA14_RS04465	1.17027428	2.203109384	13.20661805	0.000278962	0.000664682
PA14_11060	PA14_RS04470	-0.990178769	2.405419844	11.34704132	0.000755683	0.0016719
PA14_11070	PA14_RS04475	0.349987412	2.39627176	0.83777816	0.360032992	0.4275905
PA14_11080	PA14_RS04480	-0.058228343	5.977283777	0.069559444	0.791979312	0.830853021
PA14_11090	PA14_RS04485	1.616636659	1.568986274	17.10049263	3.55E-05	9.90E-05
PA14_11100	PA14_RS04490	0.312390192	4.504759285	1.808505117	0.178687659	0.232354804
PA14_11110	PA14_RS04495	0.641362278	4.575054246	6.483174178	0.010890034	0.019017718
PA14_11120	PA14_RS04500	0.755048747	6.853881081	7.15809212	0.007462653	0.013535807
PA14_11130	PA14_RS04505	2.321072882	9.550002606	40.52607827	1.94E-10	1.30E-09
PA14_11140	PA14_RS04510	1.464179009	10.11971695	14.4652665	0.000142768	0.000357648
PA14_11150	PA14_RS04515	0.574033669	2.459372604	3.083525526	0.079088918	0.112137705
PA14_11160	PA14_RS04520	-0.449641719	2.137144321	2.01394451	0.155859625	0.205753383
PA14_11170	PA14_RS04525	2.490310252	7.36803528	40.85721831	1.64E-10	1.10E-09
PA14_11180	PA14_RS04530	2.030579585	4.888961566	32.48592104	1.20E-08	6.04E-08
PA14_11190	PA14_RS04535	0.703836853	5.064441968	6.344484411	0.011774683	0.020320995
PA14_11210	PA14_RS04540	1.055413186	4.865809306	18.16976901	2.02E-05	5.89E-05
PA14_11230	PA14_RS04545	0.556112668	3.20962798	4.219460456	0.039962866	0.060928213
PA14_11240	PA14_RS04550	1.451135855	6.419153328	47.51623848	5.46E-12	4.70E-11
PA14_11250	PA14_RS04560	0.13751614	6.347647379	0.435131389	0.509481736	0.572442406
PA14_11260	PA14_RS04565	0.422615221	6.081004756	3.409881435	0.064807103	0.094116184
PA14_11270	PA14_RS04570	-1.752499055	8.983497458	31.02989314	2.54E-08	1.20E-07
PA14_11280	PA14_RS04575	-0.752430462	4.018574607	10.49395401	0.001197658	0.002553102
PA14_11290	PA14_RS04580	1.008170779	5.415270519	22.6205475	1.97E-06	6.87E-06
PA14_11310	PA14_RS04585	1.278166011	3.008306768	12.38387212	0.000433058	0.000997811
PA14_11320	PA14_RS04590	0.426097771	2.97887391	1.53999927	0.214617914	0.272458203
PA14_11330	PA14_RS04595	1.603512355	4.703697265	23.07687768	1.56E-06	5.53E-06
PA14_11340	PA14_RS04600	0.5285979	6.647344512	6.376143652	0.011566448	0.020015896
PA14_11350	PA14_RS04605	0.942392036	4.203363741	14.86352478	0.000115576	0.000295018
PA14_11370	PA14_RS04610	2.017160301	3.475998853	54.48630446	1.57E-13	1.72E-12
PA14_11380	PA14_RS04615	-0.460610984	5.505842446	4.452948131	0.034841049	0.053923137
PA14_11400	PA14_RS04620	2.29790137	8.214078606	65.45808046	5.94E-16	9.32E-15
PA14_11410	PA14_RS04625	0.702633112	5.029797049	11.03131353	0.000895856	0.00195187
PA14_11420	PA14_RS04630	1.457368699	5.753598774	44.61921259	2.39E-11	1.84E-10
PA14_11430	PA14_RS04635	-0.196568797	7.131428107	0.836416676	0.360423618	0.427965689
PA14_11450	PA14_RS04640	0.366875842	5.9752571	2.86730738	0.090395991	0.126320624
PA14_11460	PA14_RS04645	2.707017968	4.453221823	85.02631456	2.94E-20	9.75E-19
PA14_11470	PA14_RS04650	0.16109928	5.246505502	0.647126681	0.421141843	0.486154872
PA14_11480	PA14_RS04655	1.333510602	5.681034617	34.12700545	5.16E-09	2.76E-08
PA14_11490	PA14_RS04660	-0.619460685	4.79201092	9.615841624	0.00192906	0.003964714
PA14_11510	PA14_RS04665	-0.524942732	5.522254829	8.208628175	0.004169166	0.007994535
PA14_11520	PA14_RS04670	0.414784985	5.223741629	1.968278776	0.160630679	0.211515524
PA14_11530	PA14_RS04675	1.10955341	5.59645525	24.94713498	5.89E-07	2.25E-06
PA14_11550	PA14_RS04680	-0.035810421	6.421333742	0.032914279	0.856035624	0.885724721
PA14_11560	PA14_RS04685	1.210826119	5.722805796	27.35058332	1.70E-07	7.11E-07
PA14_11570	PA14_RS04690	-1.560411435	4.174877341	36.41905158	1.59E-09	9.29E-09
PA14_11580	PA14_RS04695	1.255449527	6.534677407	21.56917025	3.41E-06	1.14E-05
PA14_11590	PA14_RS04700	0.717549689	6.834590295	10.79510779	0.001017687	0.00220057
PA14_11600	PA14_RS04705	-0.108212272	6.869793151	0.286639221	0.59238229	0.6510295
PA14_11610	PA14_RS04710	-0.286880272	1.881785031	0.765476971	0.381619935	0.449130673
PA14_11620	PA14_RS04715	0.531750737	4.09235885	6.032841598	0.01404211	0.023803849
PA14_11630	PA14_RS04720	0.19982521	6.028962334	1.010208466	0.314852902	0.381043191
PA14_11650	PA14_RS04725	0.644989355	5.363197859	10.20363584	0.00140164	0.002953862
PA14_11660	PA14_RS04730	0.926466816	3.687867125	14.26205436	0.000159039	0.000395732
PA14_11670	PA14_RS04735	-1.028556332	2.27149352	7.986982863	0.004711487	0.008915558
PA14_11680	PA14_RS04740	-0.45905382	5.76133414	5.246618069	0.021989469	0.035590754
PA14_11690	PA14_RS04745	-0.796788525	5.417795127	15.29221389	9.21E-05	0.000239348
PA14_11700	PA14_RS04750	0.896029021	5.177836023	18.32566792	1.86E-05	5.47E-05
PA14_11720	PA14_RS04755	-0.693733016	4.913486038	8.306661223	0.003949994	0.007612908
PA14_11730	PA14_RS04760	2.415294854	4.70350047	82.14816444	1.26E-19	3.79E-18
PA14_11740	PA14_RS04765	0.516525385	4.93283519	6.524342941	0.010640785	0.018616499
PA14_11750	PA14_RS04770	-0.903652908	5.82134145	11.74530913	0.000609968	0.001370693
PA14_11760	PA14_RS04775	0.983217546	6.15805776	22.5438613	2.05E-06	7.12E-06
PA14_11770	PA14_RS04780	0.139473033	4.91621978	0.437299186	0.508428912	0.571483675
PA14_11790	PA14_RS04785	0.088382427	3.65863103	0.085005819	0.770624918	0.812169187
PA14_11810	PA14_RS04790	-0.16173119	5.810528754	0.303523697	0.581681766	0.640991373
PA14_11830	PA14_RS04795	0.423500473	7.159243501	3.819650046	0.050654817	0.07554043
PA14_11845	PA14_RS04800	0.609169549	6.53653179	8.991493257	0.002712393	0.005410069
PA14_11860	PA14_RS04805	1.218248963	7.998486788	21.26161297	4.01E-06	1.31E-05
PA14_11880	PA14_RS04810	1.911604148	7.042372974	65.93197937	4.67E-16	7.60E-15
PA14_11890	PA14_RS04815	1.04809134	7.531646469	12.55004129	0.000396198	0.000918793
PA14_11900	PA14_RS04820	1.883292086	6.411594967	58.69987672	1.84E-14	2.31E-13
PA14_11910	PA14_RS04825	-2.499195997	5.749735955	96.21686405	1.03E-22	4.76E-21
PA14_11920	PA14_RS04830	0.448887091	3.418779097	1.736632844	0.187566034	0.242578063
PA14_11930	PA14_RS04835	1.486310253	5.565784244	35.56990359	2.46E-09	1.39E-08
PA14_11940	PA14_RS04840	0.844489724	7.438624783	13.77053037	0.000206551	0.000503029
PA14_11960	PA14_RS04845	1.825227841	6.50049142	43.6344334	3.96E-11	2.94E-10
PA14_11970	PA14_RS04850	1.403577706	6.672542078	42.28476988	7.89E-11	5.60E-10
PA14_11980	PA14_RS04855	0.899917192	4.065851747	11.31234268	0.000769936	0.001699496
PA14_11990	PA14_RS04860	0.947276818	4.418798577	16.31107459	5.37E-05	0.000145223
PA14_12010	PA14_RS04865	0.694984769	7.724315366	7.256589891	0.00706413	0.01285775
PA14_12020	PA14_RS04870	1.848825052	7.354907366	39.85249295	2.74E-10	1.78E-09
PA14_12030	PA14_RS04875	-0.515693206	7.61761239	3.602250909	0.057701395	0.084790557
PA14_12050	PA14_RS04880	0.875252229	5.977227875	9.447190172	0.002114728	0.004306137
PA14_12060	PA14_RS04885	0.152268299	6.063693938	0.652668283	0.419160311	0.484648822
PA14_12070	PA14_RS04890	-0.243326378	6.518350002	1.427285604	0.232207941	0.291557888
PA14_12080	PA14_RS04895	-0.150672496	6.451669402	0.641396376	0.423205601	0.487652722
PA14_12090	PA14_RS04900	0.710373997	7.882585379	7.61229216	0.005797175	0.010781239
PA14_12100	PA14_RS04905	-1.182605691	7.739359935	23.92328948	1.00E-06	3.66E-06
PA14_12110	PA14_RS04910	0.004059796	6.41267489	0.000416819	0.983711396	0.988543663
PA14_12120	PA14_RS04915	0.573114114	6.738396227	6.794158244	0.009145663	0.016248871
PA14_12130	PA14_RS04920	-0.037188843	8.637710784	0.021204177	0.88422411	0.90816491
PA14_12140	PA14_RS04925	0.748287956	5.687916967	11.58006228	0.000666627	0.001488671
PA14_12150	PA14_RS04940	0.580002296	4.379246824	7.926076378	0.004872735	0.009187302
PA14_12160	PA14_RS04945	0.925853371	6.890235722	16.33034179	5.32E-05	0.000143958
PA14_12170	PA14_RS04950	0.733513642	1.856766996	4.155016484	0.04151137	0.063054131
PA14_12180	PA14_RS04955	0.547296884	2.288228688	2.008840233	0.156384828	0.206304076
PA14_12200	PA14_RS04960	-0.001271688	4.759718953	2.36E-05	0.996124028	0.997529071
PA14_12210	PA14_RS04965	-0.777415801	6.67877101	14.16568761	0.000167395	0.000413472
PA14_12230	PA14_RS04970	-0.236532194	8.009755864	0.737712742	0.390394555	0.45686574
PA14_12260	PA14_RS04975	0.166023885	7.736109012	0.427636656	0.51315089	0.575774397
PA14_12270	PA14_RS04980	2.252310289	6.655266711	82.66880324	9.70E-20	2.99E-18
PA14_12280	PA14_RS04985	0.676097811	6.667098009	8.674278293	0.003227326	0.006333034
PA14_12300	PA14_RS04990	-2.697724655	6.37521439	182.7084204	1.24E-41	4.74E-39
PA14_12310	PA14_RS04995	-1.648004871	4.275542405	44.62360532	2.39E-11	1.84E-10
PA14_12330	PA14_RS05000	-0.344889154	7.423795966	2.021321067	0.15510415	0.204897733
PA14_12350	PA14_RS05005	-0.209757795	6.418865165	0.705664783	0.400886766	0.466818337
PA14_12360	PA14_RS05010	-0.205780118	4.399218037	0.93766416	0.332879285	0.399411328
PA14_12370	PA14_RS05015	-1.042017165	5.319806694	25.4440871	4.55E-07	1.78E-06
PA14_12390	PA14_RS05025	-0.464977025	6.017433699	5.888709467	0.015238264	0.025634295
PA14_12400	PA14_RS05030	1.719067512	4.852231604	36.06873682	1.90E-09	1.09E-08
PA14_12410	PA14_RS05035	2.190916509	5.992163332	49.49132085	1.99E-12	1.86E-11
PA14_12440	PA14_RS05040	1.997932059	5.951400521	50.23259543	1.37E-12	1.31E-11
PA14_12450	PA14_RS05050	0.813844842	7.036197388	13.17005296	0.000284459	0.000676091
PA14_12470	PA14_RS05055	2.613747925	6.025305374	64.33347583	1.05E-15	1.60E-14
PA14_12490	PA14_RS05060	0.473576417	6.231986084	5.760958965	0.016386126	0.027389706
PA14_12530	PA14_RS05065	0.906051772	5.683340805	20.38782934	6.32E-06	2.00E-05
PA14_12540	PA14_RS05070	1.271151993	3.619767841	14.19579693	0.000164738	0.00040814
PA14_12550	PA14_RS05080	-0.112454185	3.031790186	0.207532555	0.648708275	0.701491599
PA14_12560	PA14_RS05085	-0.726812708	4.835359405	5.631410057	0.017641435	0.029196805
PA14_12570	PA14_RS05095	-0.877533131	4.874200935	18.16312488	2.03E-05	5.91E-05
PA14_12610	PA14_RS05100	-0.31676008	3.853761121	1.374312747	0.241072274	0.301893744
PA14_12620	PA14_RS05105	-0.548028539	5.036446513	5.067859367	0.024373464	0.038986653
PA14_12640	PA14_RS05110	0.521625926	3.442204999	4.338747272	0.037254325	0.057317425
PA14_12650	PA14_RS05115	0.903642139	3.929898854	14.61059768	0.000132169	0.000333069
PA14_12670	PA14_RS05120	0.374435242	6.402097941	3.577978482	0.058550361	0.085832307
PA14_12680	PA14_RS05125	0.979552509	6.6475002	17.44467232	2.96E-05	8.35E-05
PA14_12690	PA14_RS05130	0.989172674	5.774093431	22.96087571	1.65E-06	5.85E-06
PA14_12700	PA14_RS05135	-0.04024091	5.322883039	0.043646081	0.834513467	0.868160759
PA14_12710	PA14_RS05140	0.25737108	4.506281429	1.465871086	0.225998275	0.284634591
PA14_12730	PA14_RS05145	0.144437693	1.980921927	0.180471845	0.670968057	0.72161191
PA14_12740	PA14_RS05150	0.710303068	7.104036495	9.970994257	0.001590256	0.003322023
PA14_12750	PA14_RS05155	-0.330922505	5.496741518	2.940927059	0.086361154	0.121316222
PA14_12760	PA14_RS05160	1.158003787	5.891804629	29.7764889	4.85E-08	2.19E-07
PA14_12770	PA14_RS05165	1.124106422	6.109810432	29.55304544	5.44E-08	2.43E-07
PA14_12780	PA14_RS05170	-1.020822369	5.579334623	23.23741136	1.43E-06	5.12E-06
PA14_12810	PA14_RS05175	0.416055967	5.765999985	3.846053689	0.049863182	0.074495645
PA14_12820	PA14_RS05180	0.488684706	5.581531829	5.452106876	0.019544742	0.032013807
PA14_12840	PA14_RS05185	-0.884232697	7.41622949	12.31542016	0.000449232	0.001031342
PA14_12850	PA14_RS05190	1.187861486	5.242040074	17.99726943	2.21E-05	6.41E-05
PA14_12860	PA14_RS05195	1.359190227	6.224456794	33.57829665	6.85E-09	3.60E-08
PA14_12870	PA14_RS05205	-0.679052944	5.174741084	11.75889581	0.000605531	0.001361257
PA14_12890	PA14_RS05210	0.432975281	5.811484891	4.833852721	0.027906203	0.044083489
PA14_12900	PA14_RS05215	-1.064763338	8.146648579	17.15509188	3.44E-05	9.63E-05
PA14_12920	PA14_RS05220	0.641873357	6.512374869	2.263391957	0.132463644	0.178027159
PA14_12940	PA14_RS05225	2.062769467	7.031266031	9.922421184	0.001632775	0.003403396
PA14_12960	PA14_RS05230	3.203462193	6.00343313	24.06006749	9.34E-07	3.43E-06
PA14_12970	PA14_RS05235	1.719001746	4.961110136	10.32741257	0.001310688	0.002776487
PA14_12980	PA14_RS05240	0.356833166	6.991434136	1.823618773	0.176883127	0.230217349
PA14_12990	PA14_RS05245	-0.223661696	5.859748262	1.187204354	0.275894197	0.339635066
PA14_13000	PA14_RS05250	1.966388678	6.64621951	17.90121468	2.33E-05	6.70E-05
PA14_13010	PA14_RS05255	-0.064574219	7.890809584	0.006872153	0.933932285	0.948840747
PA14_13030	PA14_RS05260	-1.063371777	9.266901686	11.22552465	0.0008068	0.001775393
PA14_13040	PA14_RS05265	-0.535839344	8.561201824	3.874206876	0.049033472	0.07337088
PA14_13050	PA14_RS05270	1.849588013	7.28255862	36.17606021	1.80E-09	1.04E-08
PA14_13060	PA14_RS05275	1.104563307	4.908443639	20.21656339	6.92E-06	2.17E-05
PA14_13070	PA14_RS05280	1.033618551	5.05681099	20.93255728	4.76E-06	1.54E-05
PA14_13090	PA14_RS05285	0.378117915	5.254482969	3.627377161	0.056836321	0.083669609
PA14_13110	PA14_RS05290	-1.564033064	7.031796259	49.63885923	1.85E-12	1.74E-11
PA14_13130	PA14_RS05295	-1.118500672	9.252309527	13.4863334	0.000240307	0.000577867
PA14_13140	PA14_RS05300	-0.50010694	9.12014944	2.392064967	0.121952444	0.165570893
PA14_13150	PA14_RS05305	1.212476993	8.851286964	18.1815836	2.01E-05	5.86E-05
PA14_13170	PA14_RS05310	1.406805918	7.004558098	27.26980684	1.77E-07	7.39E-07
PA14_13190	PA14_RS05315	-1.008579615	7.113298858	17.66634515	2.63E-05	7.52E-05
PA14_13200	PA14_RS05320	-0.480109877	5.822842442	4.432215548	0.035266701	0.05449357
PA14_13210	PA14_RS05325	-2.287587808	6.357526286	65.01814459	7.42E-16	1.15E-14
PA14_13220	PA14_RS05330	1.079869861	3.705434391	19.75985854	8.78E-06	2.71E-05
PA14_13230	PA14_RS05335	0.797149929	4.836926017	14.11746122	0.000171742	0.000423296
PA14_13240	PA14_RS05340	0.186273865	3.118557698	0.335144993	0.56264512	0.623733549
PA14_13250	PA14_RS05345	1.6870154	5.437116691	55.41168179	9.78E-14	1.10E-12
PA14_13260	PA14_RS05350	0.838547318	3.264254812	9.412083889	0.002155601	0.004380022
PA14_13280	PA14_RS05355	1.247782759	2.878351899	21.73399274	3.13E-06	1.05E-05
PA14_13290	PA14_RS05360	0.82241635	3.735037848	13.05467822	0.000302528	0.000716322
PA14_13300	PA14_RS05365	0.466426088	3.299207338	2.167410503	0.140963424	0.187907492
PA14_13320	PA14_RS05370	1.390682664	2.983002741	13.31744569	0.000262948	0.00062888
PA14_13330	PA14_RS05380	0.920447852	5.498166123	17.17276435	3.41E-05	9.55E-05
PA14_13340	PA14_RS05385	-0.358331295	5.280014513	3.551527627	0.059490657	0.087084713
PA14_13350	PA14_RS05390	-0.875699568	5.926732903	16.7682425	4.22E-05	0.000116869
PA14_13360	PA14_RS05395	-1.965757492	5.093873274	45.20684186	1.77E-11	1.39E-10
PA14_13370	PA14_RS05400	-0.969700361	3.52830287	14.57342844	0.000134802	0.000338958
PA14_13380	PA14_RS05405	-1.483551805	4.980788364	44.33834602	2.76E-11	2.10E-10
PA14_13390	PA14_RS05410	2.213812657	6.368555913	73.57781264	9.67E-18	2.04E-16
PA14_13410	PA14_RS05415	0.270967517	6.422967346	1.356393853	0.244163437	0.30529757
PA14_13420	PA14_RS05420	-0.978906563	5.890216351	20.26320709	6.75E-06	2.12E-05
PA14_13430	PA14_RS05425	-0.286902251	5.069316852	2.312694691	0.12832142	0.172906397
PA14_13450	PA14_RS05430	2.104544049	5.219010219	82.29619503	1.17E-19	3.57E-18
PA14_13460	PA14_RS05435	1.339961105	4.613879731	14.9471875	0.000110563	0.000283795
PA14_13470	PA14_RS05440	0.649506681	4.667753103	7.256850991	0.007063103	0.01285775
PA14_13490	PA14_RS05445	0.208076206	4.321519544	0.811876594	0.367566016	0.435003748
PA14_13500	PA14_RS05455	1.221848348	5.141875992	34.7680041	3.71E-09	2.02E-08
PA14_13510	PA14_RS05460	0.102595368	5.192286291	0.226025062	0.634486978	0.689105311
PA14_13520	PA14_RS05465	1.778085328	4.51478119	46.61785339	8.63E-12	7.16E-11
PA14_13530	PA14_RS05470	1.390701495	4.743462038	42.60947082	6.68E-11	4.79E-10
PA14_13560	PA14_RS05475	-0.930115288	2.24434298	7.894458656	0.004958648	0.009336993
PA14_13580	PA14_RS05480	0.501498993	5.649396358	6.596279012	0.010219212	0.017950213
PA14_13590	PA14_RS05485	0.270822371	4.651015353	1.634319198	0.201106682	0.257993074
PA14_13600	PA14_RS05490	-0.151096879	4.527810592	0.586767813	0.443671714	0.507864025
PA14_13610	PA14_RS05495	1.072795526	4.320443587	17.91616009	2.31E-05	6.66E-05
PA14_13620	PA14_RS05500	0.603447781	4.677204906	7.307553196	0.006866536	0.012533945
PA14_13630	PA14_RS05505	-0.354230788	4.545803454	1.64475217	0.199674696	0.256270818
PA14_13650	PA14_RS05510	1.474862839	4.592790749	41.98844538	9.18E-11	6.45E-10
PA14_13660	PA14_RS05515	2.877660673	3.768432785	66.5384838	3.43E-16	5.75E-15
PA14_13670	PA14_RS05520	-0.737063554	1.125938602	0.726349891	0.394068896	0.460247244
PA14_13680	PA14_RS05525	2.36671832	3.561341698	68.71877219	1.14E-16	2.04E-15
PA14_13690	PA14_RS05530	0.563577417	3.622919355	4.690813867	0.030324281	0.04741946
PA14_13710	PA14_RS05535	0.480201059	3.626583845	3.642957857	0.056306816	0.083018132
PA14_13720	PA14_RS05540	2.098511566	4.236317476	50.88183464	9.81E-13	9.70E-12
PA14_13730	PA14_RS05545	0.100339098	5.155424449	0.267240634	0.605188814	0.662434841
PA14_13740	PA14_RS05550	0.411397822	6.071933973	3.378057041	0.0660699	0.095640229
PA14_13750	PA14_RS05555	0.308428376	3.593945124	1.556769273	0.212138889	0.269783798
PA14_13770	PA14_RS05560	0.605543971	2.911273412	3.944693866	0.047019408	0.070708105
PA14_13780	PA14_RS05565	0.685207196	5.719776978	11.78190754	0.000598092	0.001346647
PA14_13800	PA14_RS05570	0.511515058	4.828022887	3.476265954	0.062255069	0.09073716
PA14_13810	PA14_RS05600	1.534196313	1.682296987	16.57854992	4.67E-05	0.000127862
PA14_13830	PA14_RS05605	-0.270699112	2.164054739	0.746019899	0.387739287	0.454651103
PA14_13840	PA14_RS05610	1.109107969	2.306266851	11.37968923	0.000742515	0.00164655
PA14_13850	PA14_RS05615	1.433887116	3.290625822	26.81966885	2.23E-07	9.12E-07
PA14_13950	PA14_RS05620	-0.200743968	6.986316028	0.328110079	0.566774067	0.627218287
PA14_13990	PA14_RS05625	0.495750967	6.144178425	5.792182465	0.016097593	0.026961114
PA14_14000	PA14_RS05630	0.647813376	5.586446517	9.692218311	0.0018505	0.003818323
PA14_14010	PA14_RS05635	0.732969354	3.95420748	9.331018776	0.002253071	0.004560279
PA14_14020	PA14_RS05640	1.528516579	4.626573739	40.94407646	1.57E-10	1.06E-09
PA14_14040	PA14_RS05645	-0.499711882	7.087421737	6.132921977	0.01326874	0.022593146
PA14_14060	PA14_RS05650	-0.229252769	6.558221412	1.472994106	0.224873885	0.283655056
PA14_14080	PA14_RS05655	-0.111967709	5.194605597	0.353664066	0.552046284	0.613646635
PA14_14100	PA14_RS05660	0.748755267	8.405834639	7.861820866	0.005048952	0.009494549
PA14_14110	PA14_RS05665	-0.945224409	6.220427063	24.42286813	7.73E-07	2.89E-06
PA14_14130	PA14_RS05670	0.324320906	4.660710922	2.281675467	0.130910385	0.176104905
PA14_14140	PA14_RS05675	-0.773622382	5.314267202	13.55198527	0.000232046	0.000561063
PA14_14150	PA14_RS05680	-0.24361282	3.393529533	0.985102653	0.320942282	0.387104104
PA14_14160	PA14_RS05685	0.595584936	4.79729527	7.591075028	0.005865796	0.010894708
PA14_14170	PA14_RS05690	-0.147392003	5.951311913	0.61303829	0.433646128	0.497880341
PA14_14200	PA14_RS05695	0.455685384	6.073931664	5.423375065	0.019868917	0.032461253
PA14_14210	PA14_RS05700	0.45167081	4.478133182	5.235317535	0.022132768	0.035776313
PA14_14220	PA14_RS05705	-0.222114827	5.168962595	0.817877391	0.365801499	0.433452831
PA14_14230	PA14_RS05710	-0.283391336	6.423147201	2.083231834	0.148924573	0.197371576
PA14_14250	PA14_RS05715	-0.449427696	5.037596857	4.804051399	0.028392894	0.044741264
PA14_14270	PA14_RS05720	0.942809713	8.874910845	10.23663791	0.001376783	0.002905753
PA14_14280	PA14_RS05730	2.36481676	6.818281753	74.92363483	4.89E-18	1.09E-16
PA14_14290	PA14_RS05735	0.539630384	6.137775238	5.414959158	0.01996492	0.032608801
PA14_14300	PA14_RS05740	0.524301824	3.721893126	3.610015167	0.057432596	0.084460567
PA14_14310	PA14_RS05745	-0.205362253	4.689262446	0.755262726	0.384815119	0.452240665
PA14_14320	PA14_RS05750	1.317491772	4.137987764	26.97761828	2.06E-07	8.46E-07
PA14_14330	PA14_RS05755	-0.591455004	2.051320434	3.594824945	0.057959733	0.085069153
PA14_14340	PA14_RS05765	0.086790897	4.17481715	0.150903498	0.697673435	0.746827403
PA14_14360	PA14_RS05770	1.091048984	6.562662391	27.72830202	1.40E-07	5.89E-07
PA14_14370	PA14_RS05775	0.405509256	5.192500775	4.276515116	0.038642499	0.05918295
PA14_14380	PA14_RS05780	0.344846317	4.555776311	2.628256462	0.104976933	0.144371639
PA14_14390	PA14_RS05785	-0.176578892	6.350501162	0.671704199	0.412458076	0.478347815
PA14_14430	PA14_RS05790	-0.307355062	4.478838438	1.596474844	0.206403493	0.263666193
PA14_14440	PA14_RS05795	-0.296185416	6.992613163	2.314285379	0.128190202	0.172851572
PA14_14450	PA14_RS05800	-0.109209118	4.262723452	0.132684005	0.715665242	0.763092053
PA14_14460	PA14_RS05805	1.371175293	5.720559483	42.62941667	6.62E-11	4.75E-10
PA14_14470	PA14_RS05810	-0.581810397	6.534066641	6.623411007	0.010064689	0.01770594
PA14_14480	PA14_RS05815	0.603270655	4.820449661	7.125121556	0.007601126	0.013756477
PA14_14490	PA14_RS05825	0.241149927	4.027636768	0.738179423	0.390244699	0.456840718
PA14_14500	PA14_RS05830	-0.731327915	6.894161247	12.33145297	0.00044539	0.001023753
PA14_14510	PA14_RS05835	0.238738071	6.905846416	1.29571343	0.254997702	0.31697631
PA14_14520	PA14_RS05840	-0.682206838	5.179954385	7.149451628	0.007498691	0.01358437
PA14_14530	PA14_RS05845	-0.13772663	7.072224913	0.458261525	0.498437574	0.561796621
PA14_14540	PA14_RS05850	2.557489644	8.940585156	5.072538199	0.024307766	0.038903292
PA14_14550	PA14_RS05855	2.541400157	11.24662807	5.883684102	0.015281814	0.025700008
PA14_14590	PA14_RS05860	0.308124971	5.585923125	2.725662542	0.098747137	0.136525128
PA14_14600	PA14_RS05865	-1.366361883	5.860887569	42.74199786	6.25E-11	4.51E-10
PA14_14610	PA14_RS05870	-3.110200823	5.703323789	178.4003066	1.08E-40	3.88E-38
PA14_14630	PA14_RS05875	-0.395326838	6.896992137	4.03432747	0.044583442	0.06737988
PA14_14650	PA14_RS05880	-0.887753542	6.587099551	23.02950669	1.60E-06	5.65E-06
PA14_14660	PA14_RS05885	0.851933253	10.36982058	6.190254886	0.012845568	0.021990262
PA14_14680	PA14_RS05890	-0.619411534	7.187524978	7.156231498	0.007470399	0.013541279
PA14_14690	PA14_RS05895	0.286937544	5.714059304	1.85026156	0.173752976	0.226813366
PA14_14700	PA14_RS05900	0.42282792	8.034637701	2.999522509	0.08328906	0.117565239
PA14_14710	PA14_RS05905	-1.258420355	8.90100327	20.71309654	5.33E-06	1.71E-05
PA14_14730	PA14_RS05910	-0.277223045	9.393269188	0.923734391	0.33649635	0.40297953
PA14_14740	PA14_RS05915	0.014935998	8.42232208	0.002956345	0.956638566	0.966424287
PA14_14750	PA14_RS05920	-0.609923765	8.339216099	5.664467477	0.017311972	0.028694284
PA14_14770	PA14_RS05925	0.502682032	8.498836056	3.292203241	0.069609557	0.10017307
PA14_14780	PA14_RS05930	0.462162313	8.725988664	3.057856454	0.0803476	0.113749642
PA14_14800	PA14_RS05935	-0.279171046	8.518670572	0.642308095	0.422876236	0.487516969
PA14_14810	PA14_RS05940	0.642621026	8.671375087	4.884556543	0.027097995	0.042948897
PA14_14820	PA14_RS05945	-0.878677641	8.537137994	9.594970823	0.00195111	0.004007157
PA14_14830	PA14_RS05950	-0.205903467	7.897638376	0.712783363	0.398521349	0.464536077
PA14_14850	PA14_RS05955	-0.915197793	6.847166766	20.41453393	6.24E-06	1.97E-05
PA14_14860	PA14_RS05960	-0.138675946	6.864278739	0.384879683	0.535003213	0.597182302
PA14_14880	PA14_RS05965	0.092890964	7.987651885	0.140139253	0.708142616	0.756197036
PA14_14890	PA14_RS05970	-0.88943868	7.924751187	14.21736703	0.00016286	0.000404013
PA14_14900	PA14_RS05975	0.300359709	7.607966172	1.633076737	0.20127802	0.25806913
PA14_14910	PA14_RS05980	0.377658506	8.408912978	2.347172129	0.125510505	0.169797868
PA14_14930	PA14_RS05985	-0.739648017	8.139616154	9.196988909	0.002424136	0.004878935
PA14_14940	PA14_RS05990	-0.520263941	5.974901346	6.648102347	0.009926149	0.017494455
PA14_14960	PA14_RS05995	0.14840895	8.190913979	0.316796928	0.573538963	0.63384742
PA14_14975	PA14_RS06000	1.110077902	6.57332728	29.84059487	4.69E-08	2.13E-07
PA14_14990	PA14_RS06005	0.900204302	7.492794669	12.53094447	0.000400267	0.000927105
PA14_15000	PA14_RS06010	0.569914457	5.335309545	8.571590395	0.003414488	0.006675149
PA14_15020	PA14_RS06015	-0.672082989	4.655557395	7.527532696	0.006076307	0.011240628
PA14_15030	PA14_RS06020	-0.710531361	7.223086894	10.92295365	0.000949801	0.002060771
PA14_15050	PA14_RS06025	-0.475398976	8.601108318	2.172451446	0.140502102	0.187379753
PA14_15070	PA14_RS06030	-0.762583606	8.529888304	8.975325498	0.002736498	0.005450924
PA14_15080	PA14_RS06035	0.343255952	7.836568112	1.706419779	0.191450545	0.246710624
PA14_15090	PA14_RS06040	1.204718188	6.033575559	24.73980875	6.56E-07	2.48E-06
PA14_15100	PA14_RS06045	1.686816691	7.768734568	35.54631084	2.49E-09	1.40E-08
PA14_15110	PA14_RS06050	0.380359062	7.643094139	1.54024555	0.214581259	0.272458203
PA14_15120	PA14_RS06055	-1.317639386	7.812597739	32.14943875	1.43E-08	7.07E-08
PA14_15130	PA14_RS06060	0.38442898	8.713213542	1.962746676	0.161219871	0.212158959
PA14_15140	PA14_RS06065	0.724445997	8.725169121	6.383523707	0.011518453	0.019950921
PA14_15150	PA14_RS06070	2.217895137	7.862598164	59.62731836	1.15E-14	1.49E-13
PA14_15160	PA14_RS06075	2.599356907	5.119678262	64.31925555	1.06E-15	1.60E-14
PA14_15180	PA14_RS06080	0.615047808	4.255454687	4.322082825	0.037620847	0.057800892
PA14_15190	PA14_RS06085	0.878485721	2.483062439	8.955526579	0.002766314	0.005499982
PA14_15200	PA14_RS06090	1.564336767	4.714796855	15.7496961	7.23E-05	0.000190668
PA14_15210	PA14_RS06095	0.952189252	4.68998253	19.28804741	1.12E-05	3.40E-05
PA14_15230	PA14_RS06100	1.021441184	5.391255524	24.24591328	8.48E-07	3.15E-06
PA14_15240	PA14_RS06105	1.800866178	2.820186218	32.84652063	9.97E-09	5.09E-08
PA14_15250	PA14_RS06110	0.690137746	3.213971843	8.020939876	0.004623957	0.008782891
PA14_15260	PA14_RS06120	1.030635621	2.792744927	12.80598677	0.000345512	0.000810107
PA14_15270	PA14_RS06130	2.568197332	3.153919878	31.19616187	2.33E-08	1.11E-07
PA14_15280	PA14_RS06135	0.630343682	3.884000842	6.381222815	0.011533394	0.019970762
PA14_15290	PA14_RS06150	0.797774412	5.092375882	15.88885459	6.72E-05	0.000178216
PA14_15310	PA14_RS06155	0.04100213	7.943967323	0.028367535	0.866247647	0.893547006
PA14_15340	PA14_RS06160	-0.649399496	7.406168167	9.067398044	0.002602071	0.005207778
PA14_15350	PA14_RS06165	0.26467329	7.761400679	1.232945723	0.266834929	0.329972037
PA14_15360	PA14_RS06170	-0.194596275	7.202847886	0.715744134	0.397543469	0.463679289
PA14_15380	PA14_RS06175	-0.179952151	3.05935493	0.498691966	0.480075426	0.544529116
PA14_15400	PA14_RS06180	-0.447994867	6.12556542	3.558041564	0.059257614	0.08676575
PA14_15430	PA14_RS06185	-0.250243395	5.581816057	1.470366318	0.225287906	0.284052196
PA14_15435	PA14_RS06190	-0.814282747	5.816671481	14.63415159	0.000130528	0.000329657
PA14_15445	PA14_RS06195	0.045718583	3.730162229	0.034819682	0.85197401	0.88252841
PA14_15450	PA14_RS06200	1.358678754	4.362463892	26.80397454	2.25E-07	9.19E-07
PA14_15460	PA14_RS06205	-0.194585361	7.42871666	0.761983668	0.382708451	0.450134293
PA14_15470	PA14_RS06210	-0.907400119	5.085266132	22.2547124	2.39E-06	8.20E-06
PA14_15475	PA14_RS06220	-1.550051312	4.178766716	49.53489426	1.95E-12	1.83E-11
PA14_15480	PA14_RS06225	-0.438147271	9.163837608	2.584077129	0.107943306	0.148131111
PA14_15500	PA14_RS06230	-0.70738773	4.268763646	7.203947092	0.007274341	0.013215169
PA14_15510	PA14_RS06240	-0.272949893	5.023661057	1.735732437	0.187680465	0.242671265
PA14_15520	PA14_RS06245	-0.384273372	5.806124549	3.234007753	0.072123981	0.103436696
PA14_15530	PA14_RS06255	1.894372597	2.721472965	39.52125243	3.25E-10	2.09E-09
PA14_15540	PA14_RS06260	0.571623604	6.631584048	8.391733447	0.003769313	0.007294129
PA14_15560	PA14_RS06270	-0.593468179	6.752477522	8.187809769	0.004217281	0.008076424
PA14_15570	PA14_RS06275	0.228128761	6.224863944	0.795994392	0.372293685	0.439962498
PA14_15580	PA14_RS06280	-0.852098941	8.688268705	9.56188775	0.001986587	0.004066895
PA14_15590	PA14_RS06285	-1.33047943	8.305411665	28.12525883	1.14E-07	4.86E-07
PA14_15600	PA14_RS06290	-0.777101536	6.928389658	15.63329576	7.69E-05	0.00020212
PA14_15610	PA14_RS06295	-0.20730185	9.316695017	0.595294329	0.440379106	0.504700184
PA14_15620	PA14_RS06300	0.57063371	3.690595087	5.235115022	0.022135345	0.035776313
PA14_15630	PA14_RS06305	-0.023796399	5.668267125	0.014075406	0.90556072	0.926259251
PA14_15650	PA14_RS06310	0.060465044	5.209485981	0.08619106	0.769076461	0.810686413
PA14_15660	PA14_RS06315	0.851177233	5.536883763	14.76997736	0.000121454	0.000308509
PA14_15670	PA14_RS06320	-0.399303056	7.20944892	3.589505094	0.058145557	0.085311924
PA14_15680	PA14_RS06325	0.484319274	6.223324203	5.833062277	0.015727723	0.026372481
PA14_15700	PA14_RS06330	-0.330166021	4.902261922	2.508133401	0.113260013	0.154944675
PA14_15710	PA14_RS06335	2.49139234	4.297582903	47.26561962	6.20E-12	5.27E-11
PA14_15720	PA14_RS06340	0.93643638	6.936393892	19.29321254	1.12E-05	3.40E-05
PA14_15740	PA14_RS06345	0.674984212	9.18847776	6.457385259	0.011049212	0.019219522
PA14_15750	PA14_RS06350	-0.188026295	4.928899205	0.904706191	0.341522935	0.408401539
PA14_15770	PA14_RS06355	-1.238449077	4.823991184	24.24230306	8.49E-07	3.15E-06
PA14_15780	PA14_RS06360	0.474907607	4.326167369	4.321709215	0.037629108	0.057800892
PA14_15790	PA14_RS06365	1.637610765	6.236399928	48.06792829	4.12E-12	3.61E-11
PA14_15810	PA14_RS06370	2.086054591	4.305134821	62.35689049	2.87E-15	4.05E-14
PA14_15820	PA14_RS06375	0.492708185	2.810166257	3.218534136	0.072808803	0.104340462
PA14_15830	PA14_RS06380	0.473666425	2.941628459	1.651264126	0.198786964	0.255245849
PA14_15840	PA14_RS06385	0.0562858	6.24357944	0.056964686	0.811359342	0.847613772
PA14_15850	PA14_RS06390	0.673006289	5.585638826	9.579276879	0.001967859	0.004032879
PA14_15860	PA14_RS06395	-0.433664747	6.486126182	3.207723305	0.0732914	0.104874628
PA14_15870	PA14_RS06400	0.943405994	8.392864206	11.82597902	0.0005841	0.001316696
PA14_15880	PA14_RS06405	0.376265826	4.036167575	1.776888337	0.182531885	0.236816
PA14_15890	PA14_RS06410	1.174168364	5.663897913	24.2916101	8.28E-07	3.08E-06
PA14_15910	PA14_RS06415	2.170378646	4.420335668	48.25197969	3.75E-12	3.32E-11
PA14_15920	PA14_RS06420	1.212514295	4.551711913	31.60578654	1.89E-08	9.16E-08
PA14_15930	PA14_RS06425	0.371613011	5.042894033	2.785343516	0.095130293	0.132226721
PA14_15940	PA14_RS06430	-2.070549569	4.679878109	73.04639891	1.27E-17	2.64E-16
PA14_15960	PA14_RS06435	0.366983963	7.289482706	2.758758077	0.096723297	0.134083022
PA14_15970	PA14_RS06440	-0.322807225	7.54548088	1.828484959	0.176306599	0.229677712
PA14_15980	PA14_RS06445	0.349313851	8.692586471	1.676445814	0.19539739	0.251287888
PA14_15990	PA14_RS06450	0.042544135	8.333024762	0.030323773	0.861757618	0.89035852
PA14_16000	PA14_RS06455	-0.866919682	7.476161699	14.16297104	0.000167637	0.000413891
PA14_16010	PA14_RS06460	-0.581866966	5.135887211	8.449544452	0.003651349	0.007094615
PA14_16020	PA14_RS06465	-1.581642758	6.470018506	63.70776559	1.44E-15	2.13E-14
PA14_16030	PA14_RS06470	0.85701717	6.759316797	14.59427567	0.000133319	0.000335671
PA14_16040	PA14_RS06475	-0.866407167	5.867233695	9.748411564	0.001794777	0.003714443
PA14_16050	PA14_RS06480	-1.418783697	6.71416787	53.16218712	3.07E-13	3.24E-12
PA14_16070	PA14_RS06485	0.325002292	7.620262554	1.96578979	0.160895462	0.211815492
PA14_16090	PA14_RS06490	0.774019937	7.496743701	8.699374001	0.003183194	0.006259297
PA14_16100	PA14_RS06495	1.181758167	8.025020032	17.48544683	2.90E-05	8.19E-05
PA14_16110	PA14_RS06500	0.574071698	8.304542973	5.10304512	0.023883879	0.03827836
PA14_16130	PA14_RS06505	0.660289484	7.562640113	7.445260047	0.006360373	0.011695735
PA14_16140	PA14_RS06510	0.52516744	6.762370151	2.363764018	0.124182234	0.168239318
PA14_16150	PA14_RS06515	0.056740476	6.260515386	0.043767354	0.834287048	0.86812072
PA14_16160	PA14_RS06520	0.057451455	3.687079158	0.047694997	0.827123821	0.8620388
PA14_16180	PA14_RS06525	-0.252624372	6.280337937	1.592852814	0.206919019	0.264206898
PA14_16190	PA14_RS06530	1.117748925	8.497448668	17.45465556	2.94E-05	8.31E-05
PA14_16200	PA14_RS06535	-0.496124318	3.639945899	5.295012285	0.02138658	0.034693382
PA14_16210	PA14_RS06540	0.137942958	3.815574608	0.326563592	0.56768961	0.628110119
PA14_16220	PA14_RS06545	0.49233404	6.880136786	5.923816324	0.014937569	0.025158012
PA14_16250	PA14_RS06550	-2.490411236	14.18286007	63.82637317	1.36E-15	2.01E-14
PA14_16260	PA14_RS06555	0.068462553	8.944507366	0.072942967	0.787099049	0.826490074
PA14_16270	PA14_RS06560	-0.071385845	5.295491994	0.100393163	0.751358332	0.795523203
PA14_16280	PA14_RS06565	-0.566519239	6.554717559	7.164468715	0.007436171	0.013492046
PA14_16290	PA14_RS06570	-1.188420674	5.701348718	29.91235503	4.52E-08	2.06E-07
PA14_16300	PA14_RS06575	0.142787747	4.304916694	0.460968137	0.49717186	0.56076885
PA14_16310	PA14_RS06580	1.367900583	6.449822215	38.42619633	5.69E-10	3.54E-09
PA14_16320	PA14_RS06585	-0.17866205	4.714379784	0.788534787	0.374543542	0.44225632
PA14_16330	PA14_RS06590	0.50337793	6.471673195	6.590752359	0.010250984	0.018000502
PA14_16340	PA14_RS06595	0.472512111	6.302132738	4.6681101	0.030727723	0.04801102
PA14_16350	PA14_RS06600	0.01594181	2.984137717	0.004421914	0.946981767	0.958697696
PA14_16360	PA14_RS06605	0.597080856	5.595621815	9.255931795	0.002347339	0.004737687
PA14_16370	PA14_RS06610	0.643415365	7.582445431	5.789729074	0.016120073	0.026982987
PA14_16380	PA14_RS06615	0.97235378	7.076901944	14.01461141	0.000181396	0.000445555
PA14_16390	PA14_RS06620	0.29608755	7.041583475	1.961570127	0.161345496	0.212244211
PA14_16410	PA14_RS06625	0.771623639	5.718620929	7.735055442	0.00541589	0.010141294
PA14_16430	PA14_RS06630	-1.181734379	7.507791696	28.325427	1.03E-07	4.41E-07
PA14_16440	PA14_RS06635	-0.988352903	5.180280066	23.53873816	1.22E-06	4.42E-06
PA14_16450	PA14_RS06640	-1.455385919	5.377792451	55.31106038	1.03E-13	1.16E-12
PA14_16460	PA14_RS06645	-1.551212661	4.421136939	44.27101075	2.86E-11	2.17E-10
PA14_16470	PA14_RS06650	-0.731441524	6.199886503	14.59704842	0.000133123	0.000335324
PA14_16480	PA14_RS06655	-0.094944457	6.818311246	0.221910049	0.637588395	0.692080032
PA14_16500	PA14_RS06660	0.239561576	7.520484473	0.994635568	0.318612034	0.38469851
PA14_16510	PA14_RS06665	-0.948895879	7.488853742	17.77303415	2.49E-05	7.14E-05
PA14_16530	PA14_RS06670	-1.588204126	5.348056324	64.00083974	1.24E-15	1.85E-14
PA14_16550	PA14_RS06675	0.064822903	5.466060571	0.095292333	0.75755388	0.800898602
PA14_16560	PA14_RS06680	0.146169259	7.317033944	0.44356475	0.505406901	0.568644811
PA14_16580	PA14_RS06685	-0.603982348	6.487022813	8.343061597	0.00387163	0.007474451
PA14_16590	PA14_RS06690	0.712939044	5.419082794	12.19877852	0.000478208	0.001092929
PA14_16600	PA14_RS06695	1.157381106	6.988535615	23.93801199	9.95E-07	3.63E-06
PA14_16610	PA14_RS06700	-0.782413178	4.669833683	12.80829195	0.000345086	0.000809441
PA14_16620	PA14_RS06705	1.130282135	5.134739695	26.02888262	3.36E-07	1.34E-06
PA14_16630	PA14_RS06710	-1.494648586	7.994911733	24.73255261	6.59E-07	2.49E-06
PA14_16640	PA14_RS06715	-1.279938879	8.442517028	21.68840065	3.21E-06	1.08E-05
PA14_16660	PA14_RS06720	0.810829293	9.290799011	6.630998866	0.010021905	0.01763609
PA14_16670	PA14_RS06725	-0.228934805	6.920698714	1.330123509	0.248783247	0.310464147
PA14_16680	PA14_RS06730	-1.593159628	7.256150043	57.77242878	2.94E-14	3.57E-13
PA14_16690	PA14_RS06735	1.634738331	7.984740359	39.10913323	4.01E-10	2.55E-09
PA14_16700	PA14_RS06740	-0.811871642	6.542459223	15.79986004	7.04E-05	0.000186194
PA14_16710	PA14_RS06745	-0.109236625	4.866371821	0.302612093	0.582249488	0.641370206
PA14_16720	PA14_RS06750	3.934142691	7.10294067	145.3780684	1.78E-33	3.28E-31
PA14_16730	PA14_RS06755	0.758880686	5.297713922	12.59833253	0.000386091	0.000897172
PA14_16740	PA14_RS06760	0.488138276	4.295868005	5.089668947	0.024068786	0.038542355
PA14_16750	PA14_RS06765	0.902454096	4.710697314	18.52229512	1.68E-05	4.97E-05
PA14_16770	PA14_RS06770	1.23160276	4.273119741	27.33410566	1.71E-07	7.16E-07
PA14_16780	PA14_RS06775	1.842595214	5.662847993	65.595612	5.54E-16	8.74E-15
PA14_16790	PA14_RS06780	-0.392892438	5.958539181	4.021440917	0.044925316	0.067754662
PA14_16800	PA14_RS06785	1.687048755	5.737521282	47.15915849	6.55E-12	5.55E-11
PA14_16820	PA14_RS06790	1.30238743	7.65393951	26.28503025	2.95E-07	1.18E-06
PA14_16830	PA14_RS06795	1.930531382	6.727883576	61.71337726	3.97E-15	5.51E-14
PA14_16840	PA14_RS06800	-0.844684735	4.298584384	10.59695846	0.001132738	0.00242645
PA14_16860	PA14_RS06805	0.074304716	6.229928352	0.091351626	0.762465824	0.804903104
PA14_16870	PA14_RS06810	1.021008243	4.911205012	23.82704857	1.05E-06	3.83E-06
PA14_16880	PA14_RS06815	-0.18352074	4.335033685	0.198805577	0.655686682	0.708078934
PA14_16890	PA14_RS06820	0.8465861	5.744124423	15.85589227	6.84E-05	0.000181012
PA14_16910	PA14_RS06825	0.899796874	7.10912956	18.16659289	2.02E-05	5.90E-05
PA14_16920	PA14_RS06830	1.53827559	5.831096688	41.83910716	9.91E-11	6.91E-10
PA14_16930	PA14_RS06835	0.159042488	5.817743803	0.650604962	0.419896473	0.485171404
PA14_16950	PA14_RS06840	-0.164791407	5.696019636	0.454430294	0.500238553	0.56349389
PA14_16960	PA14_RS06845	0.574722002	3.441363431	2.68541864	0.101270608	0.139609637
PA14_16970	PA14_RS06850	-1.473510921	4.920995248	36.26058405	1.73E-09	1.00E-08
PA14_16980	PA14_RS06855	1.518561984	6.023871388	43.85410458	3.54E-11	2.64E-10
PA14_16990	PA14_RS06860	0.170364384	6.968374628	0.354584291	0.551529476	0.613429289
PA14_17000	PA14_RS06865	1.006679665	1.892120553	8.790689053	0.003027719	0.005980266
PA14_17010	PA14_RS06870	0.165913715	5.536049622	0.766484351	0.381306848	0.448946686
PA14_17030	PA14_RS06875	0.320590152	5.743345825	2.170047902	0.140721851	0.187629134
PA14_17040	PA14_RS06880	-0.112795401	7.401315145	0.275618944	0.599587201	0.65718245
PA14_17050	PA14_RS06885	-1.816120219	7.70210811	61.49462055	4.44E-15	6.13E-14
PA14_17060	PA14_RS06890	-1.011809582	8.624110604	14.46488501	0.000142797	0.000357648
PA14_17070	PA14_RS06895	-0.775541897	7.864863094	10.33946715	0.001302156	0.002760455
PA14_17080	PA14_RS06900	1.064560386	7.328897079	23.19824428	1.46E-06	5.22E-06
PA14_17100	PA14_RS06905	-2.30006399	6.904575044	60.79226966	6.34E-15	8.55E-14
PA14_17110	PA14_RS06910	0.353293143	7.281657111	2.775315155	0.095727812	0.132960453
PA14_17120	PA14_RS06915	0.678620959	5.693238604	12.19096526	0.000480215	0.001095886
PA14_17130	PA14_RS06920	1.321311791	8.118956825	26.86212393	2.18E-07	8.95E-07
PA14_17140	PA14_RS06925	0.202115233	7.705963936	0.723834681	0.394888938	0.460958597
PA14_17150	PA14_RS06930	-0.963894565	8.860291012	13.2547614	0.000271888	0.000648367
PA14_17170	PA14_RS06935	-0.662387957	8.167529914	6.951885304	0.008373095	0.015015995
PA14_17180	PA14_RS06940	0.692334385	8.77756559	6.087066524	0.013617499	0.023166331
PA14_17190	PA14_RS06945	-0.701785371	6.287165171	9.798871924	0.00174619	0.003622663
PA14_17210	PA14_RS06950	0.309632857	7.465437566	1.772751722	0.183041898	0.237423911
PA14_17220	PA14_RS06955	-0.094953249	5.343786073	0.237777342	0.625816064	0.681885946
PA14_17230	PA14_RS06960	-0.116071365	5.201147757	0.38176737	0.536658884	0.598866567
PA14_17250	PA14_RS06965	-1.035899712	6.32033977	29.67530763	5.11E-08	2.30E-07
PA14_17260	PA14_RS06970	-0.541333699	8.349114647	5.171245245	0.022963749	0.036979577
PA14_17270	PA14_RS06975	0.207585186	7.73458816	0.741156371	0.389290703	0.456003506
PA14_17280	PA14_RS06980	2.462909251	6.937653093	78.012589	1.02E-18	2.57E-17
PA14_17290	PA14_RS06985	-0.079103222	8.832008696	0.091152784	0.762716713	0.805019593
PA14_17310	PA14_RS06990	0.735423087	7.803730989	6.875569931	0.008738189	0.015587775
PA14_17320	PA14_RS06995	-0.732250721	9.193714545	7.551532289	0.005995907	0.011118341
PA14_17330	PA14_RS07000	0.379752936	6.613513765	3.192497335	0.073976919	0.105776283
PA14_17340	PA14_RS07005	1.50258236	4.465656966	30.33352917	3.64E-08	1.68E-07
PA14_17350	PA14_RS07010	-1.556341517	3.890787495	38.15711014	6.53E-10	4.02E-09
PA14_17370	PA14_RS07015	0.043218048	4.952671612	0.041623315	0.83833949	0.871666109
PA14_17380	PA14_RS07020	0.924404082	5.185371952	18.85146268	1.41E-05	4.22E-05
PA14_17400	PA14_RS07025	0.3425632	7.855024678	1.889508907	0.169257322	0.221702708
PA14_17410	PA14_RS07030	0.286820544	5.966009755	2.121952586	0.145201324	0.192928134
PA14_17420	PA14_RS07035	0.586451436	6.806351721	8.529347186	0.00349465	0.006815579
PA14_17440	PA14_RS07040	1.371581459	7.216377566	33.4630529	7.26E-09	3.81E-08
PA14_17450	PA14_RS07045	-0.390410456	5.247008957	2.835539704	0.09219982	0.128590351
PA14_17460	PA14_RS07050	-0.221081424	6.969431541	1.164850132	0.280461932	0.34447444
PA14_17470	PA14_RS07055	1.659557966	12.0049735	13.02131795	0.000307965	0.000728033
PA14_17480	PA14_RS07060	-0.67104428	11.55796288	4.551370265	0.032892413	0.051128288
PA14_17490	PA14_RS07065	-1.625587075	5.464120829	47.58563395	5.27E-12	4.54E-11
PA14_17500	PA14_RS07070	0.756808936	6.850350919	12.20421048	0.000476818	0.00109074
PA14_17510	PA14_RS07075	0.680116479	5.297721909	8.926889813	0.002810024	0.005583022
PA14_17520	PA14_RS07080	1.1734728	5.852496528	24.00908666	9.59E-07	3.51E-06
PA14_17530	PA14_RS07085	0.162979769	8.80886853	0.3513682	0.553339645	0.614726433
PA14_17540	PA14_RS07090	1.058295287	5.569744277	25.46411924	4.51E-07	1.76E-06
PA14_17550	PA14_RS07095	-0.47323302	7.172888264	5.306419225	0.021246983	0.03448646
PA14_17570	PA14_RS07100	-0.589468966	7.200588039	8.599692394	0.003362198	0.006579662
PA14_17580	PA14_RS07105	0.678812384	8.660767165	6.141698827	0.013203041	0.022508041
PA14_17590	PA14_RS07110	-0.404398349	5.129923353	4.190439141	0.040652565	0.061930291
PA14_17600	PA14_RS07115	-0.271589665	5.786149136	1.545705184	0.213770594	0.271623327
PA14_17610	PA14_RS07120	-0.086435096	3.651990155	0.119883895	0.729160449	0.775604652
PA14_17620	PA14_RS07125	-0.328300038	2.110654875	0.823990556	0.364015998	0.431783731
PA14_17630	PA14_RS07130	-0.01894279	3.081603162	0.004156541	0.948595002	0.95999155
PA14_17640	PA14_RS07135	0.038052175	3.470596781	0.017098479	0.895964255	0.918247137
PA14_17650	PA14_RS07140	0.240890182	2.519523111	0.539157358	0.462782155	0.527210855
PA14_17660	PA14_RS07145	-0.348081003	3.898335523	2.859314785	0.09084619	0.126856893
PA14_17670	PA14_RS07150	-0.126654467	5.106637767	0.339093915	0.560352699	0.621312477
PA14_17675	PA14_RS07155	-0.877765525	3.167818835	12.37180948	0.000435865	0.001003471
PA14_17690	PA14_RS07160	-0.545248292	5.727620536	8.751881301	0.003092828	0.006096507
PA14_17700	PA14_RS07165	-2.013643892	4.907387708	38.02394203	6.99E-10	4.29E-09
PA14_17710	PA14_RS07170	-0.050333037	4.766759462	0.032083061	0.85784548	0.886956482
PA14_17720	PA14_RS07175	1.135964852	6.961127197	16.46751209	4.95E-05	0.000134928
PA14_17730	PA14_RS07180	0.868058201	4.405341947	16.05690015	6.15E-05	0.000163989
PA14_17740	PA14_RS07185	-0.448122292	4.471776944	3.678878017	0.05510592	0.081520328
PA14_17760	PA14_RS07190	0.989443925	5.581278548	16.6931014	4.39E-05	0.000120889
PA14_17780	PA14_RS07195	1.754215235	5.311438646	59.13534155	1.47E-14	1.88E-13
PA14_17790	PA14_RS07200	-0.022815015	5.003245008	0.007607838	0.93049432	0.946691201
PA14_17810	PA14_RS07205	1.811628414	4.559598329	42.85414519	5.90E-11	4.27E-10
PA14_17820	PA14_RS07210	1.673562878	2.674617658	18.2933824	1.89E-05	5.55E-05
PA14_17850	PA14_RS07215	1.762630557	1.368500308	18.40052647	1.79E-05	5.27E-05
PA14_17860	PA14_RS07220	1.080170941	4.420347925	21.02910888	4.52E-06	1.47E-05
PA14_17880	PA14_RS07225	4.029526741	4.535059538	174.3650465	8.24E-40	2.72E-37
PA14_17890	PA14_RS07230	0.605799378	4.423636051	8.381461425	0.003790675	0.007330515
PA14_17900	PA14_RS07235	-0.917102842	4.48769094	20.41965935	6.22E-06	1.97E-05
PA14_17910	PA14_RS07245	0.93059839	3.87575199	17.1664463	3.42E-05	9.57E-05
PA14_17920	PA14_RS07250	0.154458522	2.8492228	0.325241647	0.568474504	0.62885708
PA14_17930	PA14_RS07255	0.049004306	6.814105376	0.032525781	0.856878547	0.886276692
PA14_17940	PA14_RS07260	-0.074083204	4.691299894	0.127457459	0.721082937	0.768153814
PA14_17960	PA14_RS07265	-0.120320132	5.770666915	0.280273422	0.596522062	0.654699822
PA14_17980	PA14_RS07270	1.127246762	7.997821137	13.23683478	0.000274501	0.000654325
PA14_17990	PA14_RS07275	-0.254736616	4.240338068	0.838558153	0.359809466	0.42741365
PA14_18010	PA14_RS07280	-0.353547556	5.177189019	3.119341263	0.077368054	0.10991176
PA14_18020	PA14_RS07285	1.983087722	7.074069884	21.34518137	3.84E-06	1.26E-05
PA14_18050	PA14_RS07290	1.218269898	7.828284894	18.44482579	1.75E-05	5.15E-05
PA14_18060	PA14_RS07295	0.249932468	3.726280792	0.891756493	0.345001758	0.411873712
PA14_18070	PA14_RS07300	1.357350018	4.288730304	35.2299411	2.93E-09	1.62E-08
PA14_18080	PA14_RS07305	0.0486537	5.074009456	0.059238543	0.807703526	0.844410622
PA14_18090	PA14_RS07315	2.23407659	5.768812619	75.82778942	3.10E-18	7.12E-17
PA14_18100	PA14_RS07320	-0.660940249	6.566778474	7.046104956	0.00794378	0.014308797
PA14_18110	PA14_RS07325	0.513032633	3.974869111	4.850753033	0.027634066	0.043738029
PA14_18120	PA14_RS07330	0.949988703	8.620708145	8.624819093	0.003316134	0.006493953
PA14_18140	PA14_RS07335	0.9536312	6.435458949	17.97607987	2.24E-05	6.48E-05
PA14_18150	PA14_RS07340	1.587581447	6.77131295	49.14216084	2.38E-12	2.19E-11
PA14_18160	PA14_RS07345	1.035407812	5.182690913	23.33972293	1.36E-06	4.87E-06
PA14_18180	PA14_RS07350	-1.141853684	1.868216328	8.984718781	0.002722467	0.005425988
PA14_18200	PA14_RS07355	2.03971876	5.420521177	70.74652149	4.06E-17	7.76E-16
PA14_18210	PA14_RS07360	2.807295392	4.635573525	107.3999756	3.64E-25	2.27E-23
PA14_18230	PA14_RS07365	0.521828151	4.550730177	4.787440655	0.028667993	0.045063191
PA14_18250	PA14_RS07370	1.943057913	5.068822547	71.60715939	2.63E-17	5.19E-16
PA14_18260	PA14_RS07375	2.029882972	4.141019784	50.88038873	9.82E-13	9.70E-12
PA14_18275	PA14_RS07380	1.790311809	4.182481768	52.87495405	3.55E-13	3.70E-12
PA14_18300	PA14_RS07385	-0.720483296	5.75975668	15.39105928	8.74E-05	0.000228599
PA14_18310	PA14_RS07390	0.516821926	2.897704768	3.261932895	0.070905502	0.101842205
PA14_18320	PA14_RS07395	1.5443758	3.147875637	21.37461042	3.78E-06	1.25E-05
PA14_18330	PA14_RS07400	1.982325976	5.24092407	58.09600453	2.50E-14	3.08E-13
PA14_18340	PA14_RS07405	2.273915306	4.581122734	63.94147052	1.28E-15	1.90E-14
PA14_18350	PA14_RS07410	-0.020723575	6.178999935	0.006723444	0.934649411	0.949085318
PA14_18360	PA14_RS07415	0.992029804	4.618435418	13.45195822	0.000244751	0.000588058
PA14_18370	PA14_RS07420	0.246990573	4.340312061	0.945072501	0.330976729	0.397532964
PA14_18380	PA14_RS07425	-0.20375306	4.366778002	0.725866676	0.39422625	0.460278834
PA14_18410	PA14_RS07430	0.649084468	2.683953149	5.009351687	0.025210747	0.040202438
PA14_18430	PA14_RS07435	0.399440514	1.969253022	1.2037021	0.272583001	0.336281592
PA14_18450	PA14_RS07440	-1.147804542	4.051280221	23.83654038	1.05E-06	3.81E-06
PA14_18470	PA14_RS07445	0.888670539	2.994129701	7.393668928	0.006545384	0.012008956
PA14_18480	PA14_RS07450	0.972141558	4.322884112	3.38122904	0.065942864	0.095492845
PA14_18500	PA14_RS07455	-0.282294132	6.855236646	1.924395088	0.165372957	0.216813069
PA14_18510	PA14_RS07460	0.742406745	3.642227113	8.958725019	0.002761475	0.005494176
PA14_18520	PA14_RS07465	2.008482744	3.911952715	39.8003055	2.81E-10	1.82E-09
PA14_18550	PA14_RS07470	0.321391368	3.283055787	1.652103258	0.198672908	0.255156596
PA14_18565	PA14_RS07475	0.108135805	5.197183242	0.295251097	0.586874988	0.645844367
PA14_18580	PA14_RS07480	0.094875781	4.733541064	0.208582685	0.647880556	0.700789007
PA14_18590	PA14_RS07485	-0.940663404	6.032825175	12.31836762	0.000448523	0.001030128
PA14_18600	PA14_RS07490	0.401621331	5.307973852	2.851819196	0.091270606	0.127387434
PA14_18610	PA14_RS07495	0.032936118	5.119995767	0.018472319	0.891890129	0.914890161
PA14_18620	PA14_RS07500	2.272793624	6.50416257	72.31226535	1.84E-17	3.73E-16
PA14_18630	PA14_RS07505	0.563399273	6.648422774	7.54306589	0.006024145	0.011163476
PA14_18640	PA14_RS07510	1.264573456	5.431598548	32.71320188	1.07E-08	5.41E-08
PA14_18650	PA14_RS07515	-2.279175953	7.680806399	68.07031074	1.58E-16	2.78E-15
PA14_18660	PA14_RS07520	2.076213147	6.378774327	73.2767817	1.13E-17	2.36E-16
PA14_18670	PA14_RS07525	-0.910416277	6.635046031	18.54006539	1.66E-05	4.92E-05
PA14_18680	PA14_RS07530	-0.126373985	10.78268114	0.097180235	0.755240068	0.799042318
PA14_18690	PA14_RS07535	0.226879279	9.359830229	0.274068447	0.600615588	0.658057783
PA14_18700	PA14_RS07540	-0.451895886	6.529110659	5.389352327	0.020259989	0.033053039
PA14_18710	PA14_RS07545	0.435818625	4.802936768	3.141820851	0.076308573	0.108541223
PA14_18720	PA14_RS07550	-0.032548452	6.018857693	0.017520948	0.894694238	0.91750399
PA14_18740	PA14_RS07555	-0.909137791	6.274909656	21.92686897	2.83E-06	9.56E-06
PA14_18750	PA14_RS07560	0.648072861	7.112267932	4.576904068	0.032405713	0.05040323
PA14_18760	PA14_RS07565	1.067632325	3.717321302	19.86943951	8.29E-06	2.57E-05
PA14_18780	PA14_RS07570	0.362876448	5.440908703	3.58090754	0.058447212	0.085710607
PA14_18790	PA14_RS07575	1.668176513	3.415174766	27.179079	1.85E-07	7.69E-07
PA14_18800	PA14_RS07580	-3.483069322	8.03080911	90.08037702	2.29E-21	8.51E-20
PA14_18810	PA14_RS07585	-0.373265046	4.546749254	1.83047608	0.176071324	0.22952584
PA14_18820	PA14_RS07590	-0.736708502	2.517142596	6.379695802	0.011543321	0.019981912
PA14_18830	PA14_RS07595	1.510742025	5.322359858	53.55166371	2.52E-13	2.68E-12
PA14_18850	PA14_RS07600	0.180390112	4.497901706	0.693002178	0.405145102	0.470915411
PA14_18860	PA14_RS07605	0.472835563	6.359104171	4.825321346	0.028044637	0.04426555
PA14_18870	PA14_RS07610	-0.734004294	8.069824352	4.499803052	0.033898758	0.052560011
PA14_18880	PA14_RS07615	-1.880518527	4.542801942	70.22306538	5.30E-17	9.95E-16
PA14_18890	PA14_RS07620	0.681409559	4.705353646	11.05233233	0.000885757	0.00193207
PA14_18900	PA14_RS07625	0.749396571	3.712913147	9.056172478	0.002618095	0.005238018
PA14_18910	PA14_RS07630	0.156328909	3.920995516	0.532197327	0.46568452	0.530095574
PA14_18920	PA14_RS07635	1.042364913	5.1659381	19.83621075	8.44E-06	2.61E-05
PA14_18930	PA14_RS07640	1.142690144	4.290176072	20.03724984	7.59E-06	2.37E-05
PA14_18950	PA14_RS07645	0.305253028	4.558236817	2.017824841	0.155461698	0.205322714
PA14_18960	PA14_RS07650	1.719294668	5.994675728	64.36036007	1.04E-15	1.58E-14
PA14_18970	PA14_RS07655	-0.617696466	6.802259219	8.019536284	0.004627542	0.008785734
PA14_18985	PA14_RS07660	0.91844438	5.996063158	19.90587176	8.14E-06	2.52E-05
PA14_19010	PA14_RS07665	0.720366038	4.728246068	9.685311078	0.001857469	0.003831323
PA14_19020	PA14_RS07670	0.307783136	4.780798724	2.268489425	0.132028535	0.177525692
PA14_19030	PA14_RS07675	0.862999219	5.930014632	16.32411712	5.34E-05	0.000144364
PA14_19050	PA14_RS07680	-0.208777502	8.848005071	0.620928252	0.430702551	0.49498089
PA14_19065	PA14_RS07685	0.370348914	5.715571738	3.381298099	0.065940101	0.095492845
PA14_19090	PA14_RS07690	0.188908525	6.116113037	0.774092711	0.37895391	0.446543508
PA14_19100	PA14_RS07695	0.762538058	10.84091789	7.643442619	0.005697907	0.010610406
PA14_19110	PA14_RS07700	2.250726189	10.9479521	43.93691365	3.39E-11	2.54E-10
PA14_19120	PA14_RS07705	-0.136668075	11.83343231	0.232124134	0.629953269	0.684830579
PA14_19130	PA14_RS07710	-1.024997333	8.470973669	11.91389491	0.000557168	0.001260947
PA14_19140	PA14_RS07715	-0.336591462	7.65916326	2.129227426	0.144513578	0.19205888
PA14_19150	PA14_RS07720	0.043291773	5.101080303	0.037479042	0.846492978	0.878210578
PA14_19160	PA14_RS07725	0.992853304	5.490845979	15.1779409	9.78E-05	0.000253357
PA14_19170	PA14_RS07730	-0.984325748	6.056202435	21.0087598	4.57E-06	1.48E-05
PA14_19190	PA14_RS07735	-0.034897126	7.088846051	0.023147526	0.879074063	0.903847825
PA14_19205	PA14_RS07740	2.0369176	4.49621035	78.91181843	6.49E-19	1.68E-17
PA14_19210	PA14_RS07745	-0.150906148	3.006069614	0.210839831	0.646109948	0.699341985
PA14_19230	PA14_RS07750	0.449227355	5.05151926	4.251187914	0.039222885	0.05994362
PA14_19270	PA14_RS07755	1.013946028	4.252138551	21.36759084	3.79E-06	1.25E-05
PA14_19290	PA14_RS07760	-0.231782363	6.132674602	1.448546243	0.228761363	0.287584852
PA14_19310	PA14_RS07765	0.446998877	8.302544681	3.187188054	0.074217574	0.106067431
PA14_19320	PA14_RS07770	1.725270671	5.713512391	48.28879866	3.68E-12	3.27E-11
PA14_19330	PA14_RS07775	-0.490908004	2.967648645	2.800269042	0.094248491	0.131160193
PA14_19340	PA14_RS07780	1.088112973	6.323981588	26.78810932	2.27E-07	9.26E-07
PA14_19350	PA14_RS07785	0.395793657	7.177659601	3.426552474	0.064155896	0.093270298
PA14_19360	PA14_RS07790	0.317001182	7.534382735	1.716666923	0.190122651	0.245330603
PA14_19370	PA14_RS07795	-0.72176598	8.370768985	9.630403657	0.001913825	0.003939056
PA14_19380	PA14_RS07800	-0.160871177	5.558799534	0.540336385	0.462293351	0.526758766
PA14_19390	PA14_RS07805	1.060417949	5.324878538	23.34072563	1.36E-06	4.87E-06
PA14_19400	PA14_RS07810	1.796864435	4.813099151	37.01679363	1.17E-09	6.99E-09
PA14_19410	PA14_RS07815	-1.052809192	6.569286623	24.9904132	5.76E-07	2.20E-06
PA14_19430	PA14_RS07820	-1.119230996	4.346564803	20.91295407	4.81E-06	1.55E-05
PA14_19450	PA14_RS07825	-0.643963734	4.524757929	7.545532094	0.006015905	0.011151814
PA14_19470	PA14_RS07830	-0.486528839	5.573872943	6.192930865	0.012826159	0.0219636
PA14_19480	PA14_RS07835	-1.053578765	6.602489148	19.8464073	8.39E-06	2.60E-05
PA14_19490	PA14_RS07840	-1.935219244	8.387309069	8.007690737	0.00465791	0.008831681
PA14_19500	PA14_RS07845	0.977223713	4.19018749	2.745009183	0.097558517	0.135077395
PA14_19510	PA14_RS07850	1.925326599	4.144488902	17.89477254	2.33E-05	6.72E-05
PA14_19520	PA14_RS07855	1.545197147	4.715093217	6.021201795	0.014135018	0.023954256
PA14_19530	PA14_RS07860	1.942158805	5.430604798	13.20303654	0.000279496	0.000665677
PA14_19540	PA14_RS07865	1.326974128	5.394437242	18.84602086	1.42E-05	4.23E-05
PA14_19560	PA14_RS07870	2.013293092	5.100618051	7.09130065	0.007745901	0.014000796
PA14_19570	PA14_RS07875	0.443526932	4.57321984	0.549260793	0.458619891	0.522781042
PA14_19580	PA14_RS07880	1.297020009	4.738254788	4.58531745	0.032246997	0.050234104
PA14_19590	PA14_RS07885	-1.323919785	7.045033806	2.242920261	0.134227269	0.17997514
PA14_19600	PA14_RS07890	0.189878753	4.732953521	0.861604917	0.353289956	0.420407042
PA14_19610	PA14_RS07895	-0.229725019	3.785418168	0.74675105	0.387506821	0.454471554
PA14_19620	PA14_RS07900	-1.259989307	5.554364909	32.08863286	1.47E-08	7.29E-08
PA14_19630	PA14_RS07905	-0.127833321	5.295884845	0.215908412	0.642175345	0.696003856
PA14_19640	PA14_RS07910	-0.007506569	5.421941431	0.000839994	0.976878428	0.982711563
PA14_19650	PA14_RS07915	0.971875212	1.877570234	7.219541366	0.007211413	0.013113325
PA14_19660	PA14_RS07920	-0.571288708	5.332130649	5.41138654	0.02000582	0.032666287
PA14_19670	PA14_RS07925	2.281459247	4.873016202	61.51963028	4.38E-15	6.06E-14
PA14_19680	PA14_RS07930	0.631881996	1.747195039	2.260527944	0.132708812	0.17831482
PA14_19690	PA14_RS07935	0.553992664	3.017833041	1.882923655	0.170002227	0.22257663
PA14_19700	PA14_RS07940	0.025395546	4.939125898	0.016399581	0.898100819	0.919943042
PA14_19710	PA14_RS07945	1.250721817	4.49483819	32.41171014	1.25E-08	6.26E-08
PA14_19720	PA14_RS07950	0.752870454	3.208673888	8.851549588	0.002928402	0.005798094
PA14_19730	PA14_RS07955	1.062891506	5.098117063	17.7663596	2.50E-05	7.16E-05
PA14_19740	PA14_RS07960	2.514163439	6.942786293	91.29076123	1.24E-21	4.77E-20
PA14_19750	PA14_RS07965	1.281591251	4.512166315	29.84650665	4.68E-08	2.12E-07
PA14_19770	PA14_RS07970	0.597830613	4.059157606	5.510456842	0.018903109	0.031051622
PA14_19800	PA14_RS07975	0.265010428	4.672655161	1.553217681	0.212661052	0.270333446
PA14_19810	PA14_RS07980	-0.24104365	4.983729984	1.456389245	0.227505505	0.286218214
PA14_19830	PA14_RS07985	1.542567151	4.840336321	39.51832899	3.25E-10	2.09E-09
PA14_19850	PA14_RS07990	2.04233317	4.848666229	70.93252732	3.70E-17	7.11E-16
PA14_19860	PA14_RS07995	2.25828103	6.342679141	52.76240852	3.76E-13	3.91E-12
PA14_19870	PA14_RS08000	0.322629591	9.01980821	1.32835143	0.249098712	0.310790116
PA14_19900	PA14_RS08005	1.198323914	7.434904968	20.24646566	6.81E-06	2.14E-05
PA14_19910	PA14_RS08010	1.594304157	7.556583169	32.56938261	1.15E-08	5.81E-08
PA14_19920	PA14_RS08015	1.772569194	7.071690565	54.03267827	1.97E-13	2.13E-12
PA14_19930	PA14_RS08020	2.286615246	6.454001296	70.43633662	4.75E-17	8.96E-16
PA14_19940	PA14_RS08025	2.527406795	6.869537314	80.64113489	2.71E-19	7.60E-18
PA14_19950	PA14_RS08030	-0.864876776	5.443568008	16.79025613	4.17E-05	0.000115688
PA14_19960	PA14_RS08035	1.786285857	5.474979831	46.6525276	8.48E-12	7.06E-11
PA14_19970	PA14_RS08040	0.760373888	2.644623601	6.965452988	0.008309839	0.014916565
PA14_19990	PA14_RS08045	-0.982767205	4.053210053	9.181163077	0.002445186	0.004917846
PA14_20000	PA14_RS08050	3.211118785	7.892969512	61.78207886	3.84E-15	5.35E-14
PA14_20010	PA14_RS08055	0.892951618	8.357637267	6.156068154	0.0130962	0.022385865
PA14_20020	PA14_RS08060	1.962423507	11.62730511	14.18967903	0.000165275	0.000409115
PA14_20030	PA14_RS08065	2.797412642	6.069844085	52.59000351	4.11E-13	4.24E-12
PA14_20040	PA14_RS08070	3.68459259	7.851793651	73.87780263	8.31E-18	1.78E-16
PA14_20050	PA14_RS08075	2.218212173	6.485830997	75.05782559	4.57E-18	1.02E-16
PA14_20060	PA14_RS08080	0.300716664	5.764289937	1.304483443	0.253395892	0.315327324
PA14_20070	PA14_RS08085	0.583206956	4.556697491	6.261914285	0.012336084	0.021194087
PA14_20080	PA14_RS08090	1.02386294	4.838617745	20.53518991	5.85E-06	1.86E-05
PA14_20100	PA14_RS08095	1.856364277	5.746457491	75.78850647	3.16E-18	7.21E-17
PA14_20110	PA14_RS08100	0.411231294	4.777237768	3.674756686	0.055242316	0.081701004
PA14_20120	PA14_RS08105	-0.439580144	5.659764454	4.814564279	0.028220205	0.044493523
PA14_20130	PA14_RS08110	0.882379878	6.330379515	15.64798039	7.63E-05	0.000200717
PA14_20140	PA14_RS08115	-0.858088566	6.794805972	11.50682373	0.000693412	0.001546073
PA14_20150	PA14_RS08120	1.90903911	2.823177707	35.48232769	2.57E-09	1.44E-08
PA14_20170	PA14_RS08125	0.247350433	1.165608347	0.414367537	0.519760999	0.582278701
PA14_20180	PA14_RS08130	3.087199307	4.295917755	79.39771241	5.08E-19	1.35E-17
PA14_20190	PA14_RS08135	0.792337934	5.327581462	13.3413468	0.000259618	0.000621694
PA14_20200	PA14_RS08140	-0.329152077	4.571803355	1.962647668	0.161230438	0.212158959
PA14_20230	PA14_RS08145	0.334694926	5.843110021	1.286421909	0.256708396	0.318826039
PA14_20240	PA14_RS08150	-0.013787735	1.917513695	0.001977094	0.964534127	0.973027735
PA14_20250	PA14_RS08155	-0.408974534	2.867846317	2.935759244	0.08663792	0.12160304
PA14_20260	PA14_RS08160	1.191419201	3.904253597	23.82049735	1.06E-06	3.84E-06
PA14_20270	PA14_RS08165	-0.221835587	2.99309736	0.667191224	0.414032591	0.47959124
PA14_20280	PA14_RS08170	-0.827947639	6.005921672	10.57160145	0.001148382	0.002454452
PA14_20290	PA14_RS08175	-2.197438866	10.15022893	59.58642135	1.17E-14	1.52E-13
PA14_20300	PA14_RS08180	-0.241746098	4.209087543	1.297716991	0.254630663	0.316657498
PA14_20320	PA14_RS08185	-0.893748231	1.939498827	8.03853236	0.004579262	0.008708504
PA14_20330	PA14_RS08190	-0.520040986	1.850402604	2.551030892	0.110222315	0.151041488
PA14_20350	PA14_RS08195	0.708090448	1.59757051	3.575231428	0.058647276	0.085937989
PA14_20360	PA14_RS08200	2.019670646	3.263998154	40.05175985	2.47E-10	1.62E-09
PA14_20370	PA14_RS08205	2.880849461	4.915191368	125.7273521	3.53E-29	4.49E-27
PA14_20380	PA14_RS08210	2.12827344	4.044667865	68.02145332	1.62E-16	2.83E-15
PA14_20390	PA14_RS08215	0.743116809	2.991603664	7.348398805	0.006712251	0.012283634
PA14_20400	PA14_RS08240	1.011458294	2.711756462	11.94334695	0.000548429	0.001243134
PA14_20420	PA14_RS08245	1.426871585	1.950923413	17.19497938	3.37E-05	9.44E-05
PA14_20430	PA14_RS08250	1.820154684	4.983556999	39.60585064	3.11E-10	2.00E-09
PA14_20440	PA14_RS08255	2.1854166	5.4896672	66.90701946	2.85E-16	4.80E-15
PA14_20450	PA14_RS08260	0.457703379	5.392026023	2.038380697	0.15337284	0.202844523
PA14_20460	PA14_RS08265	-2.096798481	6.340301625	40.80882633	1.68E-10	1.13E-09
PA14_20470	PA14_RS08270	-2.260979041	6.174759782	48.32217843	3.62E-12	3.22E-11
PA14_20480	PA14_RS08275	-3.555924798	7.173108532	116.5008409	3.69E-27	2.90E-25
PA14_20491	PA14_RS08280	0.862030208	5.010051395	14.93176687	0.00011147	0.000285683
PA14_20510	PA14_RS08285	-1.175652394	5.495425489	22.1545323	2.52E-06	8.60E-06
PA14_20520	PA14_RS08290	-0.001910729	5.78334181	4.81E-05	0.99446864	0.996730774
PA14_20530	PA14_RS08295	-1.054434693	5.885968785	6.44894329	0.011101835	0.019293481
PA14_20550	PA14_RS08300	0.438199152	3.602666714	2.961566061	0.08526532	0.12002943
PA14_20560	PA14_RS08305	-0.445467624	8.808564942	2.495136745	0.114198457	0.156042349
PA14_20570	PA14_RS08310	1.960147157	7.624956029	45.84530097	1.28E-11	1.03E-10
PA14_20580	PA14_RS08315	1.205559343	7.094639319	17.21006912	3.35E-05	9.37E-05
PA14_20590	PA14_RS08320	-0.072958445	6.129624613	0.04385695	0.834119982	0.86812072
PA14_20600	PA14_RS08325	-1.560288029	6.169855274	61.31339654	4.87E-15	6.64E-14
PA14_20610	PA14_RS08330	-2.531551042	8.361082014	78.53980169	7.84E-19	2.00E-17
PA14_20620	PA14_RS08335	2.287128409	4.732135389	49.5784343	1.91E-12	1.79E-11
PA14_20630	PA14_RS08340	-0.037038542	3.755363044	0.025727321	0.872568049	0.898771765
PA14_20640	PA14_RS08345	1.7802108	3.069167178	35.51060083	2.54E-09	1.42E-08
PA14_20650	PA14_RS08350	2.246014415	5.690099129	85.00862566	2.97E-20	9.78E-19
PA14_20670	PA14_RS08355	1.059981463	8.203360892	16.85318075	4.04E-05	0.000112078
PA14_20680	PA14_RS08360	0.940864025	7.004991498	20.13749656	7.21E-06	2.26E-05
PA14_20690	PA14_RS08365	1.91727408	7.73379477	50.64728557	1.11E-12	1.08E-11
PA14_20700	PA14_RS08370	0.564445203	7.781692981	5.229071932	0.022212381	0.035890697
PA14_20720	PA14_RS08375	-1.10477435	6.400011584	32.96034842	9.41E-09	4.83E-08
PA14_20730	PA14_RS08380	-1.708909367	6.949433228	59.27907692	1.37E-14	1.76E-13
PA14_20740	PA14_RS08385	0.225456191	7.032133796	1.017791477	0.31304345	0.379173796
PA14_20750	PA14_RS08390	-0.90368455	9.402867488	10.76295328	0.00103552	0.002235134
PA14_20760	PA14_RS08395	0.207712264	8.657136859	0.679302918	0.409826865	0.475681516
PA14_20770	PA14_RS08400	-1.244910422	8.847332852	25.16590021	5.26E-07	2.03E-06
PA14_20780	PA14_RS08405	0.397596978	10.0326928	2.218582276	0.136358224	0.182618637
PA14_20800	PA14_RS08410	0.361376268	7.985131396	1.954520274	0.16210058	0.212912662
PA14_20810	PA14_RS08415	0.813976306	8.54914576	10.19263158	0.001410029	0.002970448
PA14_20820	PA14_RS08420	-0.221796068	7.416752918	0.869451291	0.351107259	0.418203864
PA14_20840	PA14_RS08425	-1.551089159	6.38929064	59.68973192	1.11E-14	1.45E-13
PA14_20850	PA14_RS08430	-1.052039738	6.152814752	30.77023867	2.90E-08	1.36E-07
PA14_20860	PA14_RS08435	-0.001315192	7.009628306	4.23E-05	0.994811703	0.996900181
PA14_20870	PA14_RS08440	-0.839262213	6.361463517	20.57727622	5.73E-06	1.83E-05
PA14_20880	PA14_RS08445	-0.956197303	3.774185749	17.95555034	2.26E-05	6.54E-05
PA14_20890	PA14_RS08450	-0.980884888	6.682715957	27.51797951	1.56E-07	6.54E-07
PA14_20900	PA14_RS08455	-0.039040828	4.461749033	0.030956662	0.860337109	0.889211649
PA14_20920	PA14_RS08460	1.285558397	5.406234895	29.20955281	6.50E-08	2.88E-07
PA14_20940	PA14_RS08465	-1.764028082	1.497326711	24.3436439	8.06E-07	3.00E-06
PA14_20950	PA14_RS08470	0.648622227	3.569832688	4.380187936	0.036358988	0.056060373
PA14_20960	PA14_RS08475	-1.165784411	2.549683059	18.72439729	1.51E-05	4.49E-05
PA14_20970	PA14_RS08480	0.66202802	4.32632371	6.983655444	0.008225743	0.01478878
PA14_20980	PA14_RS08485	2.57860202	5.131505771	53.01990128	3.30E-13	3.47E-12
PA14_21000	PA14_RS08490	0.100872925	4.130852052	0.188600951	0.664083594	0.71582063
PA14_21010	PA14_RS08495	0.994990701	3.35186574	8.407833302	0.003736077	0.007234702
PA14_21020	PA14_RS08500	1.741876642	8.038271887	37.41489863	9.55E-10	5.75E-09
PA14_21030	PA14_RS08505	-1.49581216	9.232894626	22.48874141	2.11E-06	7.31E-06
PA14_21040	PA14_RS08510	0.2168866	4.761842226	1.096146559	0.295113332	0.359891242
PA14_21050	PA14_RS08515	0.568622641	5.145014287	7.348415549	0.006712189	0.012283634
PA14_21060	PA14_RS08520	-0.079511251	3.090484279	0.063408142	0.801188133	0.838823912
PA14_21070	PA14_RS08525	0.156076094	5.560705781	0.662976904	0.415510947	0.4810291
PA14_21080	PA14_RS08530	2.0760223	4.602021078	53.2184	2.98E-13	3.15E-12
PA14_21090	PA14_RS08535	0.439229979	2.418215254	1.466783409	0.225853886	0.284577883
PA14_21110	PA14_RS08540	0.591078287	5.180162384	9.442923077	0.002119654	0.004314633
PA14_21120	PA14_RS08545	-4.20508121	5.951615605	340.7324005	4.42E-76	5.06E-73
PA14_21130	PA14_RS08550	0.966569714	5.154170838	17.93863443	2.28E-05	6.59E-05
PA14_21140	PA14_RS08555	0.669787526	3.765547015	6.861093531	0.008809262	0.015699892
PA14_21150	PA14_RS08565	0.481725102	2.854580191	2.357866924	0.124652532	0.16879662
PA14_21160	PA14_RS08575	2.928277264	5.073055809	114.6007761	9.62E-27	6.89E-25
PA14_21175	PA14_RS08580	-0.299150807	5.613575927	2.434357614	0.118702513	0.161573325
PA14_21180	PA14_RS08585	-0.432320204	5.099165102	4.747614552	0.029338938	0.046054656
PA14_21190	PA14_RS08590	-0.968515015	7.015488199	22.81549741	1.78E-06	6.26E-06
PA14_21210	PA14_RS08595	-1.272746111	7.320720704	38.99635482	4.25E-10	2.70E-09
PA14_21220	PA14_RS08600	-1.243113668	11.53786195	20.33755847	6.49E-06	2.05E-05
PA14_21230	PA14_RS08605	0.235713337	6.407450363	1.319852342	0.250618552	0.312482165
PA14_21240	PA14_RS08610	0.6165487	7.088767663	5.677655387	0.017182314	0.028527622
PA14_21250	PA14_RS08615	0.533549072	6.805781477	6.708284886	0.009596598	0.016981561
PA14_21280	PA14_RS08620	1.011231951	6.523297184	22.26720661	2.37E-06	8.16E-06
PA14_21290	PA14_RS08625	-0.498539806	4.698676042	5.646169126	0.017493548	0.02896879
PA14_21300	PA14_RS08630	0.267070285	4.329597601	1.045478903	0.306550639	0.372175087
PA14_21310	PA14_RS08635	-0.955484567	4.988131648	7.215912707	0.007226006	0.013131524
PA14_21320	PA14_RS08650	0.498910108	4.860361524	6.586695915	0.010274369	0.018036036
PA14_21340	PA14_RS08655	-0.292940943	7.134196215	1.849824429	0.173803816	0.226828037
PA14_21370	PA14_RS08660	0.200455966	8.238337476	0.650263583	0.420018458	0.485171404
PA14_21380	PA14_RS08665	0.663072724	3.093572567	5.672055309	0.017237249	0.028593965
PA14_21400	PA14_RS08670	0.560932076	7.585520358	6.041222277	0.013975605	0.023705142
PA14_21410	PA14_RS08675	0.790417518	3.251897182	9.497085223	0.002057986	0.004198056
PA14_21440	PA14_RS08680	-0.911686688	7.070054899	14.66451939	0.000128441	0.000324908
PA14_21450	PA14_RS08685	-1.033863585	2.801806449	11.28195299	0.000782642	0.001726877
PA14_21460	PA14_RS08690	1.661129142	3.472735798	29.05730655	7.03E-08	3.09E-07
PA14_21470	PA14_RS08695	-1.321061807	1.957102397	18.89474853	1.38E-05	4.14E-05
PA14_21480	PA14_RS08700	-2.221905627	3.316277996	51.14589994	8.57E-13	8.54E-12
PA14_21490	PA14_RS08705	0.335953313	8.022697297	1.815362559	0.177866277	0.231444352
PA14_21510	PA14_RS08710	0.765408385	6.491729698	10.06774822	0.001508873	0.003162395
PA14_21520	PA14_RS08715	0.769523395	6.91464646	5.675055558	0.017207795	0.028561649
PA14_21530	PA14_RS08720	-0.209514979	7.469199038	0.735317199	0.391165088	0.457544134
PA14_21540	PA14_RS08725	-0.790513004	8.318188773	10.28499096	0.001341167	0.002837903
PA14_21550	PA14_RS08730	1.079455022	7.549189765	19.32655604	1.10E-05	3.35E-05
PA14_21560	PA14_RS08740	1.370963734	5.618354657	23.26711261	1.41E-06	5.05E-06
PA14_21570	PA14_RS08745	1.179411421	4.933534887	20.49926258	5.97E-06	1.90E-05
PA14_21580	PA14_RS08750	1.23413522	4.436868482	30.4018897	3.51E-08	1.63E-07
PA14_21590	PA14_RS08755	0.599073324	2.031190523	3.447425409	0.063350378	0.092192826
PA14_21600	PA14_RS08760	0.382757283	2.610597203	1.614820416	0.203815522	0.260942179
PA14_21610	PA14_RS08765	-0.84475663	4.665353662	12.04937773	0.000518097	0.001177642
PA14_21620	PA14_RS08770	-0.43364412	4.140011859	3.543127304	0.059792627	0.08741505
PA14_21630	PA14_RS08775	-0.117400915	7.529225996	0.183073814	0.668744853	0.719869489
PA14_21640	PA14_RS08780	-0.169832466	4.50308074	0.657784433	0.417343213	0.482840219
PA14_21650	PA14_RS08785	-0.436704916	3.609943888	3.820704692	0.050622943	0.07554043
PA14_21660	PA14_RS08800	0.347370869	4.072700292	2.733587341	0.098258354	0.13594779
PA14_21670	PA14_RS08805	-2.439004105	3.965611542	86.48279697	1.41E-20	4.83E-19
PA14_21690	PA14_RS08810	1.694679482	8.111512851	37.73243442	8.11E-10	4.95E-09
PA14_21700	PA14_RS08815	1.332329839	8.547953311	25.61742107	4.16E-07	1.63E-06
PA14_21710	PA14_RS08825	1.197152702	6.999896529	27.02233832	2.01E-07	8.29E-07
PA14_21720	PA14_RS08830	1.029203204	5.136281329	25.25820758	5.01E-07	1.94E-06
PA14_21730	PA14_RS08835	-0.449803187	5.507482877	5.123526028	0.023603609	0.037882172
PA14_21750	PA14_RS08840	-0.160683567	6.739699179	0.704279119	0.401349573	0.467262267
PA14_21760	PA14_RS08845	-2.347859376	8.008924466	54.45402548	1.59E-13	1.74E-12
PA14_21770	PA14_RS08850	-1.087890101	4.094700016	20.08243944	7.42E-06	2.32E-05
PA14_21780	PA14_RS08855	1.236205146	4.82234191	23.83093099	1.05E-06	3.82E-06
PA14_21790	PA14_RS08860	1.720579767	6.201019866	35.51185822	2.54E-09	1.42E-08
PA14_21820	PA14_RS08865	-1.534856882	6.869983895	49.42255073	2.06E-12	1.93E-11
PA14_21830	PA14_RS08870	-0.731963551	6.745464789	15.00430826	0.000107266	0.000276144
PA14_21840	PA14_RS08875	-0.060506111	8.131377305	0.066945363	0.795837382	0.833831448
PA14_21850	PA14_RS08880	-0.118178578	4.906502311	0.310260083	0.577520632	0.637386932
PA14_21860	PA14_RS08885	3.221061418	6.703439799	102.7311295	3.84E-24	2.13E-22
PA14_21870	PA14_RS08890	0.813422302	7.177133357	13.81384517	0.000201843	0.000491982
PA14_21880	PA14_RS08895	-1.488469468	9.236249729	29.6385598	5.21E-08	2.34E-07
PA14_21890	PA14_RS08900	0.349725653	8.101860513	2.111278659	0.146217099	0.194187698
PA14_21900	PA14_RS08905	0.341194625	6.898212531	2.726935236	0.098668462	0.136449288
PA14_21910	PA14_RS08910	-0.105260346	4.691829166	0.236384747	0.626829522	0.682081972
PA14_21920	PA14_RS08915	-0.201355276	3.998019515	0.626651158	0.428586359	0.493059382
PA14_21930	PA14_RS08935	0.433631226	3.975345137	3.213815941	0.073019003	0.10458936
PA14_21940	PA14_RS08940	0.117546632	4.377240573	0.227280245	0.63354786	0.688215844
PA14_21960	PA14_RS08960	-1.238975663	6.162315167	41.76564792	1.03E-10	7.13E-10
PA14_21970	PA14_RS08965	1.134009109	5.872798873	23.68818311	1.13E-06	4.10E-06
PA14_21980	PA14_RS08970	2.357722656	6.918114975	89.47737014	3.10E-21	1.13E-19
PA14_21990	PA14_RS08985	0.516765916	7.114162054	5.71033658	0.016865305	0.028055548
PA14_22000	PA14_RS08990	-0.051177267	3.742673302	0.026327616	0.87110279	0.897423881
PA14_22010	PA14_RS08995	-0.876874333	6.876280225	10.60234732	0.001129442	0.002420293
PA14_22020	PA14_RS09000	-0.930436361	7.196371869	16.67895041	4.43E-05	0.000121677
PA14_22040	PA14_RS09015	0.816436253	6.002841998	10.2937051	0.001334848	0.002825576
PA14_22050	PA14_RS09025	-0.141264608	5.786660382	0.496842839	0.480890646	0.545305728
PA14_22060	PA14_RS09030	0.994422376	5.973981377	16.6459611	4.50E-05	0.000123634
PA14_22080	PA14_RS09035	-1.237847789	7.763819906	21.94542982	2.81E-06	9.48E-06
PA14_22090	PA14_RS09040	-0.5656746	6.743442507	4.967217163	0.025832177	0.041113285
PA14_22100	PA14_RS09045	-1.480779622	2.426182936	20.22899386	6.87E-06	2.16E-05
PA14_22110	PA14_RS09050	-0.929664988	3.637360602	8.203282389	0.004181467	0.008013197
PA14_22120	PA14_RS09055	-0.262152559	5.285185109	0.730249814	0.392802226	0.459120289
PA14_22130	PA14_RS09060	-0.759542242	1.705800663	4.36482025	0.036688354	0.056492175
PA14_22140	PA14_RS09065	0.328528215	4.154423953	0.78383561	0.375970635	0.443667037
PA14_22160	PA14_RS09070	-1.777862459	0.885714163	17.36888547	3.08E-05	8.67E-05
PA14_22190	PA14_RS09075	-0.783932369	4.208352425	7.788100555	0.005259146	0.009857456
PA14_22210	PA14_RS09080	-0.724516163	2.586629252	7.356460908	0.006682219	0.012236493
PA14_22230	PA14_RS09085	-1.24755099	2.455271767	6.65617799	0.009881263	0.017426069
PA14_22240	PA14_RS09090	-2.201829177	2.966874682	42.08876913	8.72E-11	6.16E-10
PA14_22250	PA14_RS09095	-0.751885215	1.815869996	3.682283266	0.054993493	0.081375026
PA14_22260	PA14_RS09100	-0.273429047	1.177796629	0.52062674	0.470574455	0.535449042
PA14_22270	PA14_RS09105	-0.467154126	7.802556339	2.495134898	0.114198591	0.156042349
PA14_22290	PA14_RS09110	-0.373353801	6.188389852	3.834452223	0.050209395	0.074954239
PA14_22310	PA14_RS09115	-1.38328785	7.593989228	27.68959934	1.42E-07	6.00E-07
PA14_22320	PA14_RS09120	0.099124438	11.16324085	0.099223683	0.752763241	0.796716157
PA14_22330	PA14_RS09125	-0.031381059	4.408980645	0.020317367	0.886654275	0.910497613
PA14_22340	PA14_RS09130	0.1741918	6.548141661	0.22983179	0.631648582	0.686413029
PA14_22350	PA14_RS09135	0.325912629	6.403160514	1.467119058	0.225800792	0.284573584
PA14_22370	PA14_RS09140	1.477549287	7.303294433	41.06727764	1.47E-10	9.97E-10
PA14_22380	PA14_RS09145	0.969011252	5.189534187	15.03527492	0.00010552	0.000271894
PA14_22400	PA14_RS09150	-0.531755155	6.047375696	5.869788125	0.015402906	0.025873268
PA14_22410	PA14_RS09155	0.03647963	5.733326156	0.035038912	0.851514145	0.882481096
PA14_22420	PA14_RS09160	-0.736785632	5.248785523	15.18267728	9.76E-05	0.000252951
PA14_22440	PA14_RS09165	-0.033912551	7.22157629	0.024412521	0.875839854	0.901500442
PA14_22450	PA14_RS09170	-0.697724654	6.460046558	11.59171044	0.000662465	0.001480529
PA14_22460	PA14_RS09175	0.003707308	4.970305289	0.000335947	0.985376504	0.9893491
PA14_22470	PA14_RS09180	0.719046858	5.428277548	9.556136681	0.001992821	0.004075286
PA14_22480	PA14_RS09185	-0.753508937	7.01076577	13.10285485	0.000294846	0.000699618
PA14_22490	PA14_RS09190	-1.214734321	3.154139664	16.76454142	4.23E-05	0.00011704
PA14_22500	PA14_RS09195	-1.008174704	3.607625835	19.61643999	9.47E-06	2.91E-05
PA14_22510	PA14_RS09200	0.328967921	3.134318574	1.193723676	0.274579732	0.338307744
PA14_22520	PA14_RS09205	-0.762957249	4.774532672	10.92226005	0.000950156	0.002060771
PA14_22530	PA14_RS09210	-0.573143873	6.371183434	5.948428318	0.014730414	0.024845645
PA14_22540	PA14_RS09215	0.781189957	5.510344548	14.18366963	0.000165803	0.000410247
PA14_22550	PA14_RS09220	0.416100874	5.887044706	4.794409867	0.028552236	0.044918212
PA14_22560	PA14_RS09225	1.41390199	5.056190378	33.21969035	8.23E-09	4.27E-08
PA14_22570	PA14_RS09230	-0.744069643	4.113925991	13.535155	0.000234136	0.00056564
PA14_22580	PA14_RS09235	1.119268866	4.560517092	17.50931739	2.86E-05	8.11E-05
PA14_22590	PA14_RS09240	0.82124742	3.81102694	12.30931627	0.000450703	0.001033891
PA14_22600	PA14_RS09245	1.182531086	4.516934975	16.27948548	5.47E-05	0.000147456
PA14_22620	PA14_RS09250	0.354083202	5.679720977	0.957142621	0.327907844	0.394094866
PA14_22630	PA14_RS09255	-0.932438685	4.884399347	5.162115096	0.023084768	0.037153569
PA14_22640	PA14_RS09260	-0.339807582	7.140532029	1.868461652	0.171651372	0.224376783
PA14_22650	PA14_RS09265	1.521134197	7.276102272	44.7165014	2.28E-11	1.77E-10
PA14_22660	PA14_RS09270	-0.804160918	6.03071484	18.10190058	2.09E-05	6.09E-05
PA14_22670	PA14_RS09275	0.462345653	5.36765603	6.00176507	0.014291573	0.024190937
PA14_22680	PA14_RS09280	0.147172435	6.386353736	0.401946994	0.526085458	0.588903166
PA14_22690	PA14_RS09285	-0.365373496	5.311844166	2.145162259	0.143019915	0.190411479
PA14_22700	PA14_RS09290	0.635309097	1.986084145	3.031850221	0.081644865	0.115335007
PA14_22710	PA14_RS09295	1.535322575	6.435487862	45.58644422	1.46E-11	1.16E-10
PA14_22720	PA14_RS09300	1.862246045	5.847154733	78.46748046	8.13E-19	2.07E-17
PA14_22730	PA14_RS09305	1.184730854	5.160957183	24.69203034	6.73E-07	2.53E-06
PA14_22740	PA14_RS09310	0.315693189	3.067855472	1.043349199	0.307043814	0.372694844
PA14_22760	PA14_RS09315	0.951129437	4.334404912	14.04062615	0.000178903	0.000439811
PA14_22770	PA14_RS09320	0.258129666	5.316345964	1.57949692	0.208833173	0.266472803
PA14_22780	PA14_RS09325	0.519104913	5.401877537	5.781444151	0.016196229	0.027094626
PA14_22800	PA14_RS09330	-1.215441558	6.086437853	25.02744871	5.65E-07	2.16E-06
PA14_22820	PA14_RS09335	0.761406904	6.624765768	14.22617895	0.0001621	0.000402299
PA14_22830	PA14_RS09340	-0.293088791	6.192120511	2.144173311	0.143112107	0.190461466
PA14_22840	PA14_RS09345	0.58586512	5.916385791	6.809019804	0.009069854	0.016119182
PA14_22860	PA14_RS09350	1.051123791	5.26087663	9.656708822	0.001886613	0.00388584
PA14_22870	PA14_RS09355	-0.236800753	6.091873057	1.343460712	0.246424586	0.307923217
PA14_22880	PA14_RS09360	0.17837179	4.97621464	0.389767386	0.532421699	0.594717529
PA14_22890	PA14_RS09365	-1.229395418	8.660677481	24.30541906	8.22E-07	3.06E-06
PA14_22910	PA14_RS09370	0.099823719	9.01384738	0.142960355	0.705355577	0.753782974
PA14_22930	PA14_RS09375	0.612977813	8.300584701	5.555217057	0.018425688	0.030363159
PA14_22940	PA14_RS09380	0.615052639	7.6452043	5.077165276	0.024242975	0.038810442
PA14_22960	PA14_RS09385	0.32456765	6.455958065	2.14657245	0.142888569	0.19029661
PA14_22980	PA14_RS09390	-1.499909214	9.702049983	29.28562833	6.25E-08	2.78E-07
PA14_22990	PA14_RS09395	-0.667111693	7.251965353	7.917272711	0.004896503	0.009229078
PA14_23000	PA14_RS09400	-0.595548161	7.149129662	7.86669528	0.005035359	0.009472857
PA14_23010	PA14_RS09405	0.127946552	7.951618778	0.238419534	0.625349948	0.681637393
PA14_23030	PA14_RS09410	0.886753619	9.303340116	7.386938482	0.006569922	0.012050117
PA14_23050	PA14_RS09415	1.329015526	8.709091201	22.03683012	2.67E-06	9.08E-06
PA14_23060	PA14_RS09420	0.321586278	7.144574338	2.149103688	0.142653148	0.190027263
PA14_23070	PA14_RS09425	-2.356972699	8.496173029	96.49106788	8.96E-23	4.21E-21
PA14_23080	PA14_RS09430	-0.427110106	6.241588419	2.881551005	0.089599681	0.125391393
PA14_23090	PA14_RS09435	-0.131429563	7.570673037	0.275226142	0.599847382	0.657341841
PA14_23100	PA14_RS09440	-0.986291846	5.741141469	26.64714106	2.44E-07	9.90E-07
PA14_23110	PA14_RS09445	-1.401608366	6.421995814	51.08761882	8.83E-13	8.78E-12
PA14_23120	PA14_RS09450	0.450679901	6.078116838	4.963020544	0.025894937	0.041190281
PA14_23130	PA14_RS09455	1.192998756	6.566628448	29.15413587	6.68E-08	2.96E-07
PA14_23160	PA14_RS09460	0.556156102	3.459714294	4.269987919	0.038791206	0.059365234
PA14_23170	PA14_RS09465	1.733942691	4.632290426	50.42216285	1.24E-12	1.20E-11
PA14_23190	PA14_RS09470	1.017360237	3.693033973	13.37300284	0.000255272	0.000612055
PA14_23200	PA14_RS09475	-0.702329348	6.023509548	10.54813309	0.001163055	0.002482108
PA14_23210	PA14_RS09480	0.412753863	5.518954284	3.220774115	0.072709238	0.104249941
PA14_23220	PA14_RS09485	-0.164551386	7.067522875	0.64420704	0.42219146	0.487038318
PA14_23240	PA14_RS09490	-0.091370176	5.449132107	0.191617885	0.661573463	0.713517755
PA14_23250	PA14_RS09495	-0.081930756	5.720105472	0.162069098	0.687258649	0.737332374
PA14_23260	PA14_RS09500	-0.598398368	8.733999864	6.13670417	0.013240387	0.022557334
PA14_23270	PA14_RS09505	-0.7872934	8.049828094	11.08604145	0.0008698	0.001900157
PA14_23280	PA14_RS09515	-0.855123452	7.309542526	14.90964663	0.000112785	0.000288665
PA14_23290	PA14_RS09520	-0.423081238	5.942497231	4.822474501	0.02809099	0.044303574
PA14_23310	PA14_RS09525	0.394579802	7.385646021	3.0051376	0.083000929	0.11718741
PA14_23320	PA14_RS09530	-0.015733367	6.864439652	0.006533314	0.935578011	0.949502277
PA14_23330	PA14_RS09535	-1.342651004	10.50093324	23.51175988	1.24E-06	4.47E-06
PA14_23340	PA14_RS09540	2.000657186	12.00000343	42.4280925	7.33E-11	5.22E-10
PA14_23350	PA14_RS09565	-0.42080312	8.575398368	1.151796762	0.28317334	0.34747577
PA14_23360	PA14_RS09570	-0.393771453	8.62689721	1.197938353	0.273734125	0.337411032
PA14_23370	PA14_RS09575	-0.260054576	9.059205381	0.423355139	0.515267625	0.577583749
PA14_23380	PA14_RS09580	-0.479140806	9.193385706	1.272726168	0.259255875	0.32171093
PA14_23390	PA14_RS09585	-0.285226742	8.147481732	0.343054941	0.558071137	0.619142257
PA14_23400	PA14_RS09590	-0.649286172	8.602033364	1.715854056	0.190227595	0.245410735
PA14_23410	PA14_RS09595	-0.698978353	7.868541912	2.584314685	0.107927112	0.148131111
PA14_23420	PA14_RS09600	-1.044841096	9.621572481	7.979621587	0.004730683	0.008948927
PA14_23430	PA14_RS09605	-1.119234286	8.256261669	9.606122293	0.001939297	0.003984324
PA14_23440	PA14_RS09610	-1.097413249	8.367615542	6.888267177	0.008676334	0.015496738
PA14_23450	PA14_RS09615	-0.89116413	8.124406102	5.368596064	0.020502473	0.033401071
PA14_23460	PA14_RS09620	-0.753345731	7.701829169	5.021602441	0.025032992	0.039963484
PA14_23470	PA14_RS09625	-0.446471665	8.977816153	3.159941426	0.075465891	0.107476038
PA14_23480	PA14_RS09630	-1.619781211	6.322969785	52.36041401	4.62E-13	4.74E-12
PA14_23500	PA14_RS09635	-0.257357846	7.098480311	1.417689887	0.233784011	0.29334388
PA14_23510	PA14_RS09640	0.204289177	8.002230525	0.747964309	0.387121509	0.454112636
PA14_23520	PA14_RS09645	1.627790677	7.2649189	50.6396226	1.11E-12	1.08E-11
PA14_23530	PA14_RS09650	1.272855772	4.494424057	34.56029388	4.13E-09	2.23E-08
PA14_23540	PA14_RS09655	0.378753744	4.910657981	3.376857285	0.066118018	0.095685701
PA14_23560	PA14_RS09660	-0.038016684	6.31003861	0.036610072	0.848261115	0.879587196
PA14_23590	PA14_RS09665	0.54326041	3.691395213	3.62243059	0.057005532	0.083897145
PA14_23610	PA14_RS09670	1.431149643	5.409012349	41.01213269	1.51E-10	1.02E-09
PA14_23620	PA14_RS09675	0.628689171	4.652871666	10.78110961	0.001025412	0.002216438
PA14_23630	PA14_RS09680	0.059824148	4.256632268	0.081256086	0.775602364	0.816063619
PA14_23640	PA14_RS09685	1.189166099	5.936402636	29.28933719	6.23E-08	2.77E-07
PA14_23650	PA14_RS09690	1.406134404	6.568266007	40.9720203	1.54E-10	1.04E-09
PA14_23670	PA14_RS09695	-0.189992803	4.283410409	0.625484868	0.429016347	0.493454947
PA14_23680	PA14_RS09700	0.500702597	9.610968559	3.092713776	0.078643549	0.111585397
PA14_23690	PA14_RS09705	1.718478593	5.056359977	67.90158153	1.72E-16	2.97E-15
PA14_23700	PA14_RS09710	1.301984209	6.271875269	38.82166118	4.64E-10	2.93E-09
PA14_23720	PA14_RS09715	-0.54429608	8.778803641	4.822416766	0.028091931	0.044303574
PA14_23730	PA14_RS09720	0.241147454	7.25599847	1.160117705	0.281441131	0.345572304
PA14_23750	PA14_RS09725	0.97495567	6.132929575	17.6959831	2.59E-05	7.41E-05
PA14_23760	PA14_RS09730	1.229573151	7.009565654	27.00594485	2.03E-07	8.35E-07
PA14_23770	PA14_RS09735	1.804764641	4.257864986	28.7930295	8.05E-08	3.52E-07
PA14_23790	PA14_RS09740	-0.573625986	6.330751309	9.112975264	0.002538027	0.005095626
PA14_23800	PA14_RS09745	-0.26550655	6.678004301	1.779864529	0.182165962	0.236448364
PA14_23810	PA14_RS09750	1.678902313	6.394797541	50.22079855	1.37E-12	1.31E-11
PA14_23830	PA14_RS09755	0.077013738	8.719011807	0.080057368	0.777219682	0.817014928
PA14_23840	PA14_RS09775	-0.079573048	5.939474469	0.144805648	0.703549529	0.752366989
PA14_23850	PA14_RS09780	0.778560902	9.011353922	7.466225097	0.006286723	0.011586342
PA14_23860	PA14_RS09785	-0.815884598	7.367797682	14.81158646	0.000118803	0.000302447
PA14_23880	PA14_RS09790	0.720144016	8.003413603	8.808342701	0.002998563	0.005926766
PA14_23890	PA14_RS09795	0.70024215	7.180224873	8.310753054	0.003941105	0.007598333
PA14_23900	PA14_RS09800	0.602005076	6.549532669	5.879950529	0.015314252	0.025747002
PA14_23920	PA14_RS09805	-0.584892472	7.873525748	5.932362712	0.014865298	0.025051023
PA14_23930	PA14_RS09810	0.572181921	8.665524008	5.066929566	0.024386542	0.038996682
PA14_23950	PA14_RS09815	1.637569821	6.475449214	42.03948079	8.94E-11	6.30E-10
PA14_23970	PA14_RS09820	-1.13839736	8.390144336	23.57455389	1.20E-06	4.34E-06
PA14_23980	PA14_RS09825	-0.531133857	8.098853069	2.343105149	0.125838493	0.17020139
PA14_23990	PA14_RS09830	-0.410927528	7.533578197	3.216644841	0.072892895	0.104434843
PA14_24010	PA14_RS09835	0.840324738	7.316073084	12.10578492	0.000502656	0.001143908
PA14_24020	PA14_RS09840	-1.309369708	6.724953947	30.31802923	3.67E-08	1.69E-07
PA14_24040	PA14_RS09845	2.011985478	5.734316253	56.1880043	6.59E-14	7.62E-13
PA14_24050	PA14_RS09850	1.911043115	5.910180728	54.45420511	1.59E-13	1.74E-12
PA14_24060	PA14_RS09855	1.231322835	5.1684855	28.79964622	8.03E-08	3.51E-07
PA14_24070	PA14_RS09860	0.047076324	6.033097111	0.056175894	0.812645508	0.848802602
PA14_24080	PA14_RS09865	1.913359907	7.571526701	46.21865564	1.06E-11	8.63E-11
PA14_24100	PA14_RS09870	3.175236225	6.841530027	125.4634072	4.03E-29	5.02E-27
PA14_24140	PA14_RS09875	2.291264286	9.377327401	42.61585783	6.66E-11	4.78E-10
PA14_24150	PA14_RS09880	2.25972113	7.098664947	91.36955648	1.19E-21	4.61E-20
PA14_24170	PA14_RS09885	0.529694614	5.21357317	6.631366252	0.010019838	0.01763609
PA14_24180	PA14_RS09890	0.784432049	7.116413824	13.32954989	0.000261256	0.000625355
PA14_24190	PA14_RS09895	2.203168173	5.411306621	86.43934592	1.44E-20	4.91E-19
PA14_24210	PA14_RS09900	0.519321223	5.79231347	5.743631164	0.016548546	0.027627535
PA14_24220	PA14_RS09905	-0.289858298	5.496874871	1.703868455	0.191782844	0.24708325
PA14_24230	PA14_RS09910	0.287116686	5.798364797	2.196933639	0.138285579	0.184783122
PA14_24240	PA14_RS09915	0.638803723	6.417948972	8.970107392	0.002744325	0.005463848
PA14_24245	PA14_RS09920	-2.401631011	5.530625058	100.9287317	9.54E-24	5.06E-22
PA14_24260	PA14_RS09925	0.729919239	6.313621123	10.39620662	0.001262745	0.002680875
PA14_24270	PA14_RS09930	-0.360449747	8.318928076	2.264893155	0.132335339	0.177896461
PA14_24290	PA14_RS09935	0.394360782	6.956189227	2.052313318	0.15197512	0.201181763
PA14_24300	PA14_RS09940	0.020660659	5.380460682	0.008859733	0.925008944	0.942228961
PA14_24310	PA14_RS09945	-0.13439409	6.531101911	0.188334729	0.664306237	0.715925894
PA14_24330	PA14_RS09950	0.046634699	7.605553008	0.029895329	0.862727943	0.891039607
PA14_24340	PA14_RS09955	0.210629423	5.561335297	1.271119308	0.259556803	0.322014592
PA14_24350	PA14_RS09960	0.324307867	2.674001174	1.243741247	0.264751241	0.327678286
PA14_24360	PA14_RS09965	0.74654474	5.970373319	15.4937243	8.28E-05	0.000216908
PA14_24370	PA14_RS09970	0.00862945	6.388608539	0.001778486	0.966361506	0.9743564
PA14_24380	PA14_RS09975	0.64649373	4.869364964	10.26721689	0.001354149	0.002862202
PA14_24390	PA14_RS09980	1.065129202	5.102094505	23.94313114	9.92E-07	3.62E-06
PA14_24400	PA14_RS09985	1.31200868	4.372010751	26.01732544	3.38E-07	1.35E-06
PA14_24410	PA14_RS09990	1.554215876	2.456806291	22.87353391	1.73E-06	6.09E-06
PA14_24420	PA14_RS10000	1.28186558	5.595486646	27.15579238	1.88E-07	7.77E-07
PA14_24430	PA14_RS10005	-0.227255372	5.835582953	1.263532986	0.260983402	0.323504205
PA14_24440	PA14_RS10010	-0.816656731	5.864453034	15.53678983	8.09E-05	0.000212411
PA14_24445	PA14_RS10015	-1.207440637	9.603468806	18.26323105	1.92E-05	5.64E-05
PA14_24480	PA14_RS10020	2.604401233	7.454277565	64.14067356	1.16E-15	1.74E-14
PA14_24490	PA14_RS10025	2.744575258	7.033184615	63.67359317	1.47E-15	2.16E-14
PA14_24500	PA14_RS10030	3.484702878	5.171286942	79.22828126	5.53E-19	1.46E-17
PA14_24510	PA14_RS10035	2.027633894	5.891887868	26.39401804	2.78E-07	1.12E-06
PA14_24530	PA14_RS10040	2.730255881	4.799034972	85.20525396	2.69E-20	9.01E-19
PA14_24550	PA14_RS10045	1.478662823	5.1451644	24.02257681	9.52E-07	3.49E-06
PA14_24560	PA14_RS10050	0.362984147	4.55765412	1.239109025	0.265642835	0.328710772
PA14_24570	PA14_RS10055	1.007896561	2.575208258	11.9517297	0.000545967	0.001239024
PA14_24580	PA14_RS10060	0.573372052	5.112919343	8.805199467	0.003003733	0.005934937
PA14_24590	PA14_RS10065	0.208868769	5.667270869	0.987620462	0.320324651	0.386521929
PA14_24600	PA14_RS10070	-1.055190249	4.964684672	17.93612027	2.28E-05	6.60E-05
PA14_24610	PA14_RS10075	-0.925078943	5.882621874	18.8663307	1.40E-05	4.19E-05
PA14_24620	PA14_RS10085	-0.260303962	5.065041914	1.574192874	0.20959915	0.267331091
PA14_24630	PA14_RS10090	0.25009854	5.992988946	0.861001508	0.353458578	0.420479904
PA14_24640	PA14_RS10095	-0.534974651	5.886634532	8.396216622	0.003760028	0.007278621
PA14_24650	PA14_RS10100	-0.133828253	15.19738071	0.101962387	0.749487282	0.793982458
PA14_24690	PA14_RS10105	-0.076538355	6.632366639	0.152530011	0.69612922	0.745559291
PA14_24700	PA14_RS10110	-1.611918335	5.612805738	67.69632745	1.91E-16	3.28E-15
PA14_24710	PA14_RS10115	-0.708414624	3.300691697	5.098207365	0.023950583	0.038374529
PA14_24720	PA14_RS10120	0.981032892	5.82753347	22.32430992	2.30E-06	7.93E-06
PA14_24730	PA14_RS10125	-0.445114218	6.56640366	4.499929188	0.033896257	0.052560011
PA14_24740	PA14_RS10130	0.42302664	7.11931234	1.780607168	0.182074787	0.236383586
PA14_24760	PA14_RS10135	-1.714864558	6.508251609	58.00737667	2.61E-14	3.20E-13
PA14_24770	PA14_RS10140	-3.432119476	7.763437308	171.1462175	4.16E-39	1.25E-36
PA14_24780	PA14_RS10145	0.995200314	4.714266048	16.23471067	5.60E-05	0.000150698
PA14_24790	PA14_RS10150	-0.763442705	6.424518254	11.4295755	0.000722842	0.001605444
PA14_24810	PA14_RS10155	1.452592872	4.853321501	38.88194272	4.50E-10	2.84E-09
PA14_24820	PA14_RS10160	1.556285379	4.709086118	49.18018871	2.33E-12	2.15E-11
PA14_24830	PA14_RS10165	0.781062799	3.726262381	7.399791966	0.006523142	0.011971983
PA14_24840	PA14_RS10170	-0.685720619	5.445149816	9.935212173	0.001621467	0.003381058
PA14_24850	PA14_RS10175	-0.655790469	4.376192273	4.787461172	0.028667652	0.045063191
PA14_24860	PA14_RS10180	-1.416717718	7.980785363	21.21831994	4.10E-06	1.34E-05
PA14_24880	PA14_RS10185	-2.99639585	9.766110403	122.7934313	1.55E-28	1.61E-26
PA14_24890	PA14_RS10190	1.513809451	5.273926886	42.52830996	6.97E-11	4.98E-10
PA14_24900	PA14_RS10195	0.318512353	5.297182675	0.942890699	0.331535535	0.398120659
PA14_24910	PA14_RS10200	0.724839947	6.683470397	10.99036837	0.000915866	0.001989412
PA14_24920	PA14_RS10205	0.154705241	5.273133223	0.596770278	0.439812971	0.504354094
PA14_24940	PA14_RS10210	0.666180409	5.955088571	12.0451648	0.000519269	0.001179838
PA14_24950	PA14_RS10215	2.054456194	5.218056267	76.99342929	1.72E-18	4.20E-17
PA14_24960	PA14_RS10220	0.670595374	5.860575228	9.817657284	0.001728444	0.003588447
PA14_24970	PA14_RS10225	0.860214643	6.395477492	17.6408566	2.67E-05	7.60E-05
PA14_24980	PA14_RS10230	0.677892513	8.106469754	6.495114664	0.010817132	0.018901932
PA14_24990	PA14_RS10235	0.154912889	5.630954329	0.585185287	0.444287001	0.508365151
PA14_25000	PA14_RS10240	-0.225521	6.896209298	1.056953687	0.303911008	0.369675569
PA14_25020	PA14_RS10245	0.346365211	7.344957469	2.254996761	0.133183734	0.178827105
PA14_25030	PA14_RS10250	0.400240091	5.172158861	4.019313704	0.044982014	0.067822316
PA14_25040	PA14_RS10255	-0.130676084	7.235817955	0.309235625	0.578149615	0.637958196
PA14_25050	PA14_RS10260	2.119006859	4.621697305	81.84387283	1.47E-19	4.35E-18
PA14_25060	PA14_RS10265	0.28277203	6.372430245	1.683633224	0.194442381	0.250284485
PA14_25080	PA14_RS10270	-0.158670313	8.535954124	0.432092017	0.510964209	0.573657975
PA14_25090	PA14_RS10275	-0.192216814	7.840413069	0.579145923	0.446647287	0.510555909
PA14_25100	PA14_RS10280	-1.247259739	4.944857184	38.9867917	4.27E-10	2.70E-09
PA14_25110	PA14_RS10285	-0.785172432	8.407608746	10.09642064	0.001485576	0.003114707
PA14_25130	PA14_RS10290	0.42619972	7.277408936	3.734850978	0.05328842	0.079064641
PA14_25140	PA14_RS10295	0.024946512	5.830084509	0.00936505	0.922906515	0.940642085
PA14_25150	PA14_RS10300	0.330533384	6.579348491	2.812636894	0.093524533	0.13027931
PA14_25160	PA14_RS10305	0.28826598	6.213146449	1.82972456	0.176160083	0.229589295
PA14_25180	PA14_RS10310	-1.524853041	9.637944315	15.93417271	6.56E-05	0.000174403
PA14_25195	PA14_RS10315	0.644628627	6.080589223	8.96259575	0.002755631	0.005484452
PA14_25210	PA14_RS10320	1.611140419	7.918219612	29.12053256	6.80E-08	3.00E-07
PA14_25220	PA14_RS10325	0.530318692	6.063055036	6.930518165	0.008473714	0.015172689
PA14_25230	PA14_RS10330	0.459723433	7.529213279	3.670741982	0.055375527	0.081834629
PA14_25250	PA14_RS10335	-1.594301115	8.543470337	41.98492118	9.20E-11	6.45E-10
PA14_25270	PA14_RS10340	-0.472271127	5.899598118	5.334254244	0.020910285	0.033997761
PA14_25280	PA14_RS10345	-0.040269235	7.108777729	0.03964162	0.842182929	0.875185744
PA14_25305	PA14_RS10350	0.059352603	6.822171292	0.08870645	0.765828123	0.807708246
PA14_25320	PA14_RS10355	0.16327911	6.25935778	0.644225453	0.422184829	0.487038318
PA14_25330	PA14_RS10360	-0.513936772	5.891833419	6.110245745	0.013440044	0.022871234
PA14_25340	PA14_RS10365	-0.815298713	5.65257597	14.71491589	0.000125053	0.000316809
PA14_25350	PA14_RS10370	-0.944942077	6.410993535	24.75434619	6.51E-07	2.46E-06
PA14_25360	PA14_RS10375	0.040563916	7.063856381	0.037775671	0.845894287	0.877942948
PA14_25370	PA14_RS10380	-1.365737484	5.786905156	47.71896364	4.92E-12	4.26E-11
PA14_25390	PA14_RS10385	-0.296813767	8.145663772	1.459794119	0.226962881	0.285598283
PA14_25400	PA14_RS10390	0.628153017	7.676846393	6.456435257	0.011055121	0.019223962
PA14_25410	PA14_RS10395	1.325388215	3.377367912	19.93787947	8.00E-06	2.48E-05
PA14_25420	PA14_RS10400	-0.030869937	5.033004681	0.016241948	0.898589071	0.920278598
PA14_25430	PA14_RS10405	-0.359982019	6.091263143	3.754267736	0.052672862	0.078305257
PA14_25440	PA14_RS10410	0.348281049	5.226555744	1.56537087	0.210880551	0.268606582
PA14_25450	PA14_RS10415	-0.493154184	5.763093725	6.20159016	0.012763559	0.021862939
PA14_25470	PA14_RS10420	-0.37616925	5.647064524	3.470561303	0.062470109	0.091004269
PA14_25480	PA14_RS10425	2.668828768	6.65859666	90.62363841	1.74E-21	6.55E-20
PA14_25490	PA14_RS10430	-0.146743691	4.727542437	0.331659285	0.564683671	0.625388257
PA14_25500	PA14_RS10435	0.256534024	6.204679849	1.510479767	0.219065893	0.277305952
PA14_25510	PA14_RS10440	0.831746492	6.47173182	16.22587453	5.62E-05	0.000151261
PA14_25520	PA14_RS10445	-0.006479305	4.348666765	0.000350354	0.985066281	0.9893491
PA14_25530	PA14_RS10450	1.306810719	5.944269669	31.83931016	1.67E-08	8.21E-08
PA14_25540	PA14_RS10455	0.84789504	5.543316724	15.98382817	6.39E-05	0.000170125
PA14_25550	PA14_RS10460	0.255257155	5.743741981	1.627586861	0.202037145	0.258875974
PA14_25560	PA14_RS10465	0.023565698	8.51293947	0.00883309	0.925121452	0.942228961
PA14_25580	PA14_RS10470	0.56400174	7.459259019	5.663880936	0.017317762	0.028694284
PA14_25590	PA14_RS10475	0.751759726	7.055461272	12.84060259	0.000339178	0.000796235
PA14_25600	PA14_RS10480	0.538813498	7.111215909	5.782464206	0.016186832	0.027086817
PA14_25610	PA14_RS10485	0.894112563	4.562101885	10.5804636	0.00114289	0.002446365
PA14_25620	PA14_RS10490	-0.1284213	8.655103719	0.198974235	0.655550091	0.708078934
[truncated: 3,729 more rows]
