# Supplementary material for: Identification of Three New Rugose Small Colony Variants from a Pseudomonas aeruginosa Biofilm
Source: Microorganisms. 2025 Nov 7;13(11):2550. doi: 10.3390/microorganisms13112550 (PMC12654532; doi:10.3390/microorganisms13112550)
Supplement: Supplementary file 1 [file microorganisms-13-02550-s001.zip › microorganisms-3900109-supplementary/Supplemental File 4 RSCV_1 vs RSCV_3 DGE List.csv]

Locus Tag	Locus Tag	logFC	PValue
PA14_01720	PA14_RS00710	-1.101750156	0.001135692
PA14_02390	PA14_RS00965	-1.006456349	0.000984178
PA14_02530	PA14_RS01020	-1.535195232	2.69E-06
PA14_03650	PA14_RS01500	-0.897399233	0.001913492
PA14_03670	PA14_RS01505	-1.054745402	0.000226913
PA14_03680	PA14_RS01510	-0.888464625	0.001544084
PA14_03710	PA14_RS01520	-0.862143548	0.004603413
PA14_09460	PA14_RS03835	1.29712239	0.000478966
PA14_09470	PA14_RS03840	1.402440437	0.00015638
PA14_09480	PA14_RS03845	1.493903585	0.000176275
PA14_10050	PA14_RS04060	-1.079674506	0.004480498
PA14_11810	PA14_RS04780	1.044011238	9.55E-05
PA14_12910	N/A	-1.053079947	0.003569401
PA14_12920	PA14_RS05205	-0.91294415	0.000710616
PA14_12940	PA14_RS05210	-1.540428379	2.45E-05
PA14_12960	PA14_RS05215	-1.517180885	3.92E-06
PA14_12970	PA14_RS05220	-1.288408337	4.94E-06
PA14_13000	PA14_RS05235	-1.191412409	9.32E-05
PA14_13010	PA14_RS05240	-1.333929734	0.000601329
PA14_15370	N/A	0.79072976	0.004901126
PA14_19490	PA14_RS07795	-1.032947112	0.003760141
PA14_19500	PA14_RS07800	-1.135708225	0.001415857
PA14_19510	PA14_RS07805	-1.269632658	0.000579952
PA14_19520	PA14_RS07810	-1.459668202	0.000310247
PA14_19530	PA14_RS07815	-1.136273192	0.002876574
PA14_19540	PA14_RS07820	-0.843626188	0.002917377
PA14_19560	PA14_RS07825	-1.486119896	9.35E-05
PA14_19570	PA14_RS07830	-1.43424164	2.37E-05
PA14_19580	PA14_RS07835	-1.120374748	0.003737747
PA14_19590	PA14_RS07840	-1.462234553	5.86E-05
PA14_20030	PA14_RS08020	-0.889343752	0.003864916
PA14_20530	PA14_RS08245	1.26344385	0.003556794
PA14_23370	PA14_RS09465	1.258237459	0.000625137
PA14_23380	PA14_RS09470	1.352253272	0.00060174
PA14_23390	PA14_RS09475	1.57701063	3.65E-05
PA14_23400	PA14_RS09480	1.468596581	6.23E-05
PA14_23410	PA14_RS29910	1.309814324	0.002092017
PA14_23420	PA14_RS09485	1.025687906	0.004705576
PA14_23430	PA14_RS09490	1.119898286	0.001228783
PA14_23440	PA14_RS29915	1.264437223	0.001260805
PA14_23450	PA14_RS29920	1.262334414	0.000281458
PA14_32820	N/A	1.111551787	0.001772731
PA14_33870	PA14_RS13810	-1.087544183	0.004410116
PA14_34730	PA14_RS14135	-1.28999882	0.001671926
PA14_34750	PA14_RS14145	-0.935765008	0.000723215
PA14_34770	PA14_RS14150	-1.092539525	0.000200234
PA14_34780	PA14_RS14155	-1.268425784	5.33E-05
PA14_36200	PA14_RS14725	-1.274815755	0.00026351
PA14_36900	PA14_RS15025	-1.356041019	0.003988927
PA14_37520	PA14_RS15265	-1.251821631	0.002513581
PA14_37570	PA14_RS15285	-1.099348846	0.001506653
PA14_37980	PA14_RS15440	-1.459453595	3.25E-06
PA14_37990	PA14_RS15445	-0.917184888	0.004324595
PA14_38910	PA14_RS15805	1.257706806	0.000877814
PA14_40770	PA14_RS16525	-0.85915349	0.002234212
PA14_43405	PA14_RS17635	1.514316713	0.002152832
PA14_44620	PA14_RS18140	0.816791893	0.003918628
PA14_44860	PA14_RS18235	1.087752234	0.000305181
PA14_49020	N/A	0.92381	0.004792581
PA14_49410	PA14_RS20075	0.836512914	0.003790708
PA14_51200	PA14_RS20805	1.212556389	0.003753617
PA14_51480	PA14_RS20935	1.421899655	6.05E-06
PA14_53090	PA14_RS21615	-0.842671076	0.001923319
PA14_53950	PA14_RS21975	0.851049085	0.004932796
PA14_54890	PA14_RS22355	3.151986458	1.21E-06
PA14_55390	N/A	2.810051248	5.06E-10
PA14_59230	PA14_RS24175	1.16650986	0.001812126
PA14_60280	PA14_RS24605	1.300308639	0.003495131
PA14_60530	PA14_RS24725	1.135774953	0.000677705
PA14_61010	PA14_RS24920	1.17612794	0.000996932
PA14_61380	N/A	-1.283514409	0.001037658
PA14_64280	PA14_RS26260	-1.206855946	0.001242122
PA14_66440	PA14_RS27110	-0.848992626	0.001207134
PA14_70640	PA14_RS28765	1.355419473	0.002382103
PA14_72900	PA14_RS29675	1.192349677	0.002006526
