# Supplementary material for: Identification of Three New Rugose Small Colony Variants from a Pseudomonas aeruginosa Biofilm
Source: Microorganisms. 2025 Nov 7;13(11):2550. doi: 10.3390/microorganisms13112550 (PMC12654532; doi:10.3390/microorganisms13112550)
Supplement: Supplementary file 1 [file microorganisms-13-02550-s001.zip › microorganisms-3900109-supplementary/Supplemental File 5 RSCV_3 vs RSCV_1 Full RNA-seq Analysis.csv]

Locus Tag	Locus Tag		logFC	logCPM	LR	PValue	FDR
PA14_00010	PA14_RS00005		-0.03883718	9.419723806	0.017996267	0.893283832	0.999758644
PA14_00020	PA14_RS00010		-0.223186986	8.018112804	0.640377059	0.423574292	0.999758644
PA14_00030	PA14_RS00015		0.344894895	7.471896563	0.986821117	0.320520564	0.999758644
PA14_00050	PA14_RS00020		0.063555506	7.966416963	0.04476005	0.832445863	0.999758644
PA14_00060	PA14_RS00025		-0.17087868	5.760540402	0.434415942	0.50983003	0.999758644
PA14_00070	PA14_RS00030		0.224774433	4.897190079	0.655295024	0.418225908	0.999758644
PA14_00080	PA14_RS00035		-0.332392741	9.245630874	1.113462886	0.291330431	0.999758644
PA14_00090	PA14_RS00040		-0.083907421	6.843612142	0.106790627	0.74382797	0.999758644
PA14_00100	PA14_RS00045		0.030432477	4.961190837	0.009827315	0.921032817	0.999758644
PA14_00110	PA14_RS00050		-0.026604602	3.699226281	0.006788171	0.934336302	0.999758644
PA14_00120	PA14_RS00055		0.448382089	6.575431013	2.925571094	0.087186371	0.999758644
PA14_00130	PA14_RS00060		-0.033554141	4.69633778	0.008301245	0.92740426	0.999758644
PA14_00140	PA14_RS00065		-0.234854831	4.665888863	0.650190669	0.420044519	0.999758644
PA14_00150	PA14_RS00070		0.385323981	3.886607585	1.490074748	0.222204863	0.999758644
PA14_00160	PA14_RS00075		0.545648688	6.324850855	4.233668279	0.039629702	0.971137696
PA14_00170	PA14_RS00080		-0.034248455	7.041489465	0.015426402	0.901154494	0.999758644
PA14_00180	PA14_RS00085		-0.023197534	5.913193161	0.007999325	0.928733074	0.999758644
PA14_00190	PA14_RS00090		0.044659257	3.754919162	0.018712792	0.891193066	0.999758644
PA14_00200	PA14_RS00095		-0.036095113	6.601815552	0.017478023	0.894822563	0.999758644
PA14_00210	PA14_RS00100		0.249230181	6.339148828	0.884685198	0.346921645	0.999758644
PA14_00230	PA14_RS00105		-0.004229768	3.390611235	0.000209218	0.988459491	0.999758644
PA14_00240	PA14_RS00110		-0.185110286	5.68340077	0.383325965	0.535828589	0.999758644
PA14_00250	PA14_RS00115		0.041435509	6.765952383	0.020759865	0.885435054	0.999758644
PA14_00280	PA14_RS00120		-0.043351388	4.290024737	0.020921988	0.88499168	0.999758644
PA14_00290	PA14_RS00125		-0.012370275	4.670538818	0.002046257	0.96391954	0.999758644
PA14_00300	PA14_RS00130		0.243884033	6.663212771	0.945535595	0.330858283	0.999758644
PA14_00310	PA14_RS00135		0.239339016	8.426857517	0.656827974	0.417682026	0.999758644
PA14_00320	PA14_RS00140		0.598246391	3.569550807	2.2291784	0.135425844	0.999758644
PA14_00340	PA14_RS00145		0.265668873	5.0806726	0.840604625	0.359223905	0.999758644
PA14_00360	PA14_RS00150		-0.050332894	3.443951178	0.027059695	0.869338874	0.999758644
PA14_00380	PA14_RS00155		-0.150332442	6.078846776	0.326253413	0.567873587	0.999758644
PA14_00400	PA14_RS00160		0.175975836	5.643303195	0.457075888	0.498993741	0.999758644
PA14_00410	PA14_RS00165		0.14648958	5.995738563	0.232914532	0.629371117	0.999758644
PA14_00420	PA14_RS00170		0.009297205	4.631178658	0.001147505	0.972976954	0.999758644
PA14_00430	PA14_RS00175		-0.002161107	3.470722381	5.17E-05	0.994260334	0.999758644
PA14_00440	PA14_RS00180		-0.087527674	5.518030419	0.127714832	0.720813246	0.999758644
PA14_00450	PA14_RS00185		0.082945397	6.000985967	0.109162993	0.741099076	0.999758644
PA14_00460	PA14_RS00190		0.166905446	3.512672372	0.264899479	0.606773951	0.999758644
PA14_00470	PA14_RS00195		-0.031229702	7.840845686	0.010044692	0.920167119	0.999758644
PA14_00480	PA14_RS00200		0.454630463	10.70719346	1.882648919	0.170033386	0.999758644
PA14_00490	PA14_RS00205		-0.492683147	4.49633402	2.032359023	0.153981439	0.999758644
PA14_00530	PA14_RS00220		0.008690528	5.855795374	0.001032104	0.974371274	0.999758644
PA14_00550	PA14_RS00225		0.037914111	5.474364098	0.014956478	0.90266406	0.999758644
PA14_00560	PA14_RS00230		-0.016760873	6.40090561	0.004274182	0.947873656	0.999758644
PA14_00570	PA14_RS00235		0.08653815	2.61368358	0.05700216	0.811298472	0.999758644
PA14_00580	PA14_RS00240		-0.182096535	2.349274839	0.2756715	0.599552407	0.999758644
PA14_00590	PA14_RS00245		0.22022611	3.225497758	0.389141147	0.532751197	0.999758644
PA14_00600	PA14_RS00250		-0.022073187	2.660667686	0.003670869	0.951687574	0.999758644
PA14_00620	PA14_RS00255		-0.148285695	3.921704373	0.266481509	0.605701831	0.999758644
PA14_00630	PA14_RS00260		-0.025498333	6.25655457	0.008098381	0.928294365	0.999758644
PA14_00640	PA14_RS00265		-0.322188601	8.276893255	1.141880758	0.285255264	0.999758644
PA14_00650	PA14_RS00270		-0.263446825	8.434061282	0.731036393	0.392547459	0.999758644
PA14_00660	PA14_RS00275		0.368060302	3.558335293	1.220088387	0.269343307	0.999758644
PA14_00670	PA14_RS00280		0.102246254	4.513504134	0.117481312	0.731782429	0.999758644
PA14_00680	PA14_RS00285		-0.116963048	3.238889279	0.12995226	0.718481543	0.999758644
PA14_00690	PA14_RS00290		0.076164956	3.628981795	0.047041169	0.828294257	0.999758644
PA14_00700	PA14_RS00295		0.847730081	4.337221374	3.800453196	0.051238713	0.999758644
PA14_00710	PA14_RS00300		-0.111100839	7.165778418	0.127863761	0.720657328	0.999758644
PA14_00720	PA14_RS00305		0.049466463	5.792843737	0.034691663	0.852243242	0.999758644
PA14_00730	PA14_RS00310		-0.094559941	5.795391445	0.129583937	0.718863818	0.999758644
PA14_00740	PA14_RS00315		-0.230431829	4.616042528	0.711938029	0.398801183	0.999758644
PA14_00750	PA14_RS00320		-0.012517284	6.693421912	0.002279135	0.961923229	0.999758644
PA14_00760	PA14_RS00325		-0.258373964	6.386299254	0.990738976	0.319561829	0.999758644
PA14_00770	PA14_RS00330		-0.148649061	3.823041669	0.230656145	0.631037733	0.999758644
PA14_00780	PA14_RS00335		0.175192376	4.65861707	0.362246079	0.547261459	0.999758644
PA14_00790	PA14_RS00340		-0.318780664	8.401412538	1.334053533	0.248085368	0.999758644
PA14_00800	PA14_RS00345		0.014481893	6.083929454	0.003009212	0.95625296	0.999758644
PA14_00810	PA14_RS00350		-0.21822173	5.307141526	0.737574425	0.390438986	0.999758644
PA14_00820	PA14_RS00355		-0.299440504	3.490155931	0.924613258	0.33626659	0.999758644
PA14_00830	PA14_RS00360		-0.094944747	6.462974913	0.124707415	0.723983958	0.999758644
PA14_00850	PA14_RS00365		-0.303139477	2.497211315	0.505019282	0.477302957	0.999758644
PA14_00860	PA14_RS00370		0.476679489	2.763625509	1.496110181	0.221270845	0.999758644
PA14_00875	PA14_RS00375		-0.145721615	5.33480982	0.264949732	0.606739833	0.999758644
PA14_00890	PA14_RS00380		-0.503012048	3.340041078	1.877021396	0.170673072	0.999758644
PA14_00900	PA14_RS00385		-0.20103296	3.891881684	0.520362146	0.470687242	0.999758644
PA14_00910	PA14_RS00390		-0.144814507	5.05031264	0.3064289	0.579879867	0.999758644
PA14_00925	PA14_RS00395		0.056521313	5.136868163	0.030229085	0.861971454	0.999758644
PA14_00940	PA14_RS00400		-0.332985975	4.859031086	1.482371994	0.22340377	0.999758644
PA14_00960	PA14_RS00405		-0.373151873	2.814216992	1.054703785	0.304426245	0.999758644
PA14_00990	PA14_RS00415		0.316526286	6.178175694	1.304744239	0.253348449	0.999758644
PA14_01010	PA14_RS00420		-0.08279679	2.591454817	0.046077758	0.830034513	0.999758644
PA14_01020	PA14_RS00425		0.061674354	4.407176427	0.047227766	0.827959359	0.999758644
PA14_01030	PA14_RS00430		-0.081562412	4.820359828	0.073016961	0.786993693	0.999758644
PA14_01040	PA14_RS00435		-0.210306834	4.759611962	0.604210192	0.436976141	0.999758644
PA14_01060	PA14_RS00440		-0.415580088	2.824948904	1.409236628	0.235183159	0.999758644
PA14_01070	PA14_RS00445		-0.214649852	3.557038941	0.381375237	0.53686815	0.999758644
PA14_01080	PA14_RS00450		-0.132859182	2.888803543	0.119468875	0.729611253	0.999758644
PA14_01100	PA14_RS00455		-0.044817501	5.817165614	0.027404961	0.868515476	0.999758644
PA14_01110	PA14_RS00460		-0.135849996	5.842357213	0.29412911	0.587586569	0.999758644
PA14_01120	PA14_RS00465		-0.023254865	3.588198699	0.005588692	0.940407616	0.999758644
PA14_01130	PA14_RS00470		0.419747501	3.854515605	2.034915455	0.153722732	0.999758644
PA14_01140	PA14_RS00475		0.113749875	4.052000363	0.167847329	0.682032084	0.999758644
PA14_01150	PA14_RS00480		0.321063212	3.708048737	0.837802595	0.360025987	0.999758644
PA14_01160	PA14_RS00485		0.327024225	8.810271158	1.202121412	0.272898088	0.999758644
PA14_01170	PA14_RS00490		0.010216799	3.221527342	0.000902711	0.976031042	0.999758644
PA14_01180	PA14_RS00495		-0.062718584	3.376588807	0.041801609	0.837998408	0.999758644
PA14_01190	PA14_RS00500		-0.100399206	4.041754984	0.134405677	0.713907114	0.999758644
PA14_01200	PA14_RS00505		0.429253021	4.263323546	2.022285529	0.155005681	0.999758644
PA14_01220	PA14_RS00510		0.091235903	5.753254425	0.100457546	0.75128125	0.999758644
PA14_01230	PA14_RS00515		0.069782681	5.733583961	0.070534635	0.790559938	0.999758644
PA14_01240	PA14_RS00520		0.51657116	8.76784485	2.419322929	0.11984672	0.999758644
PA14_01250	PA14_RS00525		-0.029461986	5.240763879	0.011327585	0.915240298	0.999758644
PA14_01290	PA14_RS00535		0.444065658	9.001897062	2.226401468	0.135669501	0.999758644
PA14_01300	PA14_RS00540		0.419120502	7.743741438	1.5211081	0.217451882	0.999758644
PA14_01310	PA14_RS00545		0.869869686	4.698350989	6.696951105	0.009657792	0.553512045
PA14_01320	PA14_RS00550		0.564739067	7.907438378	3.974878055	0.046183797	0.999758644
PA14_01330	PA14_RS00555		0.436323444	8.120768641	2.03218179	0.153999393	0.999758644
PA14_01340	PA14_RS00560		0.737843125	5.726287943	5.778508603	0.016223301	0.723417083
PA14_01350	PA14_RS00565		0.802521802	5.070478437	4.302921679	0.038046957	0.960057135
PA14_01360	PA14_RS00570		0.112020667	4.990623714	0.137795439	0.710482555	0.999758644
PA14_01380	PA14_RS00575		0.476969614	5.424178788	2.008973207	0.156371121	0.999758644
PA14_01390	PA14_RS00580		-0.647989192	4.708898322	4.752433144	0.029256898	0.882018485
PA14_01400	PA14_RS00585		-0.160490411	3.571094622	0.28331919	0.594533909	0.999758644
PA14_01410	PA14_RS00590		-0.258828938	6.48681576	0.895509774	0.343988566	0.999758644
PA14_01430	PA14_RS00595		0.422686584	3.397689488	1.585919439	0.207910102	0.999758644
PA14_01440	PA14_RS00600		0.015603033	4.361891181	0.003352147	0.953830091	0.999758644
PA14_01460	PA14_RS00605		0.248759241	4.176767796	0.607094053	0.435884053	0.999758644
PA14_01470	PA14_RS00610		-0.080689633	6.863638479	0.084300254	0.77155227	0.999758644
PA14_01480	PA14_RS00615		-0.249708111	4.08801209	0.548151366	0.45907403	0.999758644
PA14_01490	PA14_RS00620		0.238040866	10.48541602	0.573495332	0.448873298	0.999758644
PA14_01500	PA14_RS00625		-0.346887492	8.009387914	1.540439165	0.214552448	0.999758644
PA14_01510	PA14_RS00630		0.84031028	3.462494497	6.31953104	0.011941521	0.631862521
PA14_01520	PA14_RS00635		-0.19176987	2.783897397	0.306745192	0.579684367	0.999758644
PA14_01540	PA14_RS00640		-0.524407009	3.190962777	2.606024476	0.106458342	0.999758644
PA14_01550	PA14_RS00645		0.427190599	4.876132512	1.65104693	0.198816498	0.999758644
PA14_01560	PA14_RS00650		0.616373036	4.588321509	4.127630183	0.042188391	0.997035627
PA14_01580	PA14_RS00655		-0.053380006	5.837857642	0.044430574	0.833054566	0.999758644
PA14_01600	PA14_RS00660		-0.142541241	9.480175948	0.225744962	0.634696983	0.999758644
PA14_01610	PA14_RS00665		-0.235957603	5.238911303	0.695750947	0.404215132	0.999758644
PA14_01620	PA14_RS00670		0.063921089	6.233944307	0.053115168	0.817728685	0.999758644
PA14_01640	PA14_RS00675		0.145943167	5.802523761	0.305965776	0.580166362	0.999758644
PA14_01660	PA14_RS00680		0.206384702	6.667261342	0.546165113	0.459888874	0.999758644
PA14_01670	PA14_RS00690		-0.373395711	6.072031294	1.935160272	0.164194989	0.999758644
PA14_01680	PA14_RS00695		-0.175087231	3.720314707	0.296050213	0.586369244	0.999758644
PA14_01690	PA14_RS00700		0.246607166	4.663521024	0.781038448	0.376823734	0.999758644
PA14_01710	PA14_RS00705		-0.874977928	9.905694271	5.664418017	0.01731246	0.728307083
PA14_01720	PA14_RS00710		-1.094015598	8.833060788	10.4410094	0.001232479	0.185045748
PA14_01730	PA14_RS00715		-0.059348451	8.275650793	0.040300931	0.840893344	0.999758644
PA14_01750	PA14_RS00720		-0.408562321	6.585684756	2.230856429	0.135278845	0.999758644
PA14_01760	PA14_RS00725		0.204125865	6.290295138	0.626616841	0.428599001	0.999758644
PA14_01770	PA14_RS00730		0.228564126	5.654639437	0.751822165	0.385899935	0.999758644
PA14_01780	PA14_RS00735		-0.125117802	6.343540759	0.153680709	0.695042467	0.999758644
PA14_01790	PA14_RS00740		-0.393070416	4.078676429	1.367730858	0.242202137	0.999758644
PA14_01800	PA14_RS00745		-0.220373619	3.600230974	0.519764152	0.470942305	0.999758644
PA14_01810	PA14_RS00750		-0.078676973	4.81249161	0.09281685	0.7606262	0.999758644
PA14_01830	PA14_RS00755		0.044916885	4.994818883	0.029200293	0.86431739	0.999758644
PA14_01840	PA14_RS00760		0.028367762	6.243835014	0.009651094	0.921741735	0.999758644
PA14_01860	PA14_RS00765		0.33416024	4.349383818	1.147235958	0.284128509	0.999758644
PA14_01870	PA14_RS00770		0.076228204	5.02271833	0.093478975	0.75980009	0.999758644
PA14_01890	PA14_RS00775		-0.052717791	6.07547709	0.037047448	0.847368477	0.999758644
PA14_01900	PA14_RS00780		-0.139504964	2.709512774	0.140843802	0.707443596	0.999758644
PA14_01910	PA14_RS00785		-0.016415065	3.707847155	0.002808509	0.957735601	0.999758644
PA14_01930	PA14_RS00790		0.250017347	4.195184124	0.573444131	0.448893547	0.999758644
PA14_01940	PA14_RS00795		0.085899303	8.465566188	0.089443353	0.764886013	0.999758644
PA14_01960	PA14_RS00800		0.01835916	6.386483167	0.004906735	0.944155383	0.999758644
PA14_01970	PA14_RS00805		-0.037869207	8.759648112	0.017249985	0.895506984	0.999758644
PA14_01980	PA14_RS00810		0.076652058	5.265953977	0.056851213	0.811543783	0.999758644
PA14_01990	PA14_RS00815		-0.072109426	3.428762737	0.062003995	0.80335613	0.999758644
PA14_02020	PA14_RS00825		-0.030426556	5.833724354	0.014278546	0.904884889	0.999758644
PA14_02030	PA14_RS00830		0.098585389	5.110191	0.150465134	0.698091256	0.999758644
PA14_02050	PA14_RS00835		0.02711293	5.973698021	0.011479041	0.914677686	0.999758644
PA14_02060	PA14_RS00845		0.270868478	4.008135724	0.963419163	0.326326923	0.999758644
PA14_02070	PA14_RS00850		-0.149465611	5.687499117	0.337896963	0.561045657	0.999758644
PA14_02090	PA14_RS00855		-0.096519114	5.758330879	0.150064469	0.698473758	0.999758644
PA14_02100	PA14_RS00860		-0.119785723	5.221914468	0.214384392	0.643352453	0.999758644
PA14_02110	PA14_RS00865		0.188071407	5.228480474	0.501256314	0.478948628	0.999758644
PA14_02130	PA14_RS00870		-0.306323854	2.770230776	0.785465579	0.375474766	0.999758644
PA14_02140	PA14_RS00875		0.29385178	2.366673381	0.555962129	0.455891753	0.999758644
PA14_02150	PA14_RS00880		0.195756769	6.423723499	0.475633793	0.490406714	0.999758644
PA14_02180	PA14_RS00885		-0.402834863	3.39247398	1.723242689	0.189276174	0.999758644
PA14_02190	PA14_RS00890		0.171923621	1.302785864	0.132709184	0.715639437	0.999758644
PA14_02200	PA14_RS00895		-0.089068344	2.810799458	0.075509115	0.783478181	0.999758644
PA14_02220	PA14_RS00900		-0.084517243	6.223641137	0.09658785	0.755963421	0.999758644
PA14_02230	PA14_RS00905		0.056630073	4.267829926	0.033620488	0.854516418	0.999758644
PA14_02250	PA14_RS00910		-0.111653062	6.2093981	0.143194976	0.705125208	0.999758644
PA14_02260	PA14_RS00915		0.141907157	7.735624454	0.246477415	0.619566433	0.999758644
PA14_02270	PA14_RS00920		0.007282514	7.027845616	0.000731775	0.978418783	0.999758644
PA14_02290	PA14_RS00925		0.059895104	5.79777544	0.055650715	0.813507134	0.999758644
PA14_02300	PA14_RS00930		-0.286660544	3.976727111	0.990441863	0.319634403	0.999758644
PA14_02310	PA14_RS00935		-0.425179301	4.734630019	2.147320674	0.142818934	0.999758644
PA14_02330	PA14_RS00940		-0.437376172	3.60064509	1.446609299	0.229072799	0.999758644
PA14_02340	PA14_RS00945		0.720323805	5.447202883	2.636844727	0.104410724	0.999758644
PA14_02360	PA14_RS00950		-0.448858688	4.473150918	2.859482712	0.090836706	0.999758644
PA14_02370	PA14_RS00955		-0.327260666	4.773014749	1.23314748	0.2667958	0.999758644
PA14_02380	PA14_RS00960		-0.565927708	3.763563294	3.169687775	0.075016786	0.999758644
PA14_02390	PA14_RS00965		-0.996467604	4.608868877	10.71229518	0.001064259	0.179296384
PA14_02410	PA14_RS00970		-0.232176865	4.694787908	0.743680914	0.388484296	0.999758644
PA14_02420	PA14_RS00975		-0.095755676	3.164617685	0.104986509	0.745925757	0.999758644
PA14_02435	PA14_RS00980		0.114009164	3.78446911	0.159313648	0.689789212	0.999758644
PA14_02450	PA14_RS00985		-0.007074659	8.254247335	0.000536218	0.981525534	0.999758644
PA14_02460	PA14_RS00990		-0.281959549	3.706009301	0.650679141	0.419869974	0.999758644
PA14_02470	PA14_RS00995		0.028470195	6.147010611	0.01198446	0.912826893	0.999758644
PA14_02490	PA14_RS01000		-0.240239595	3.048976373	0.435808331	0.509152565	0.999758644
PA14_02500	PA14_RS01005		-0.608647656	5.968753302	4.123262818	0.042297426	0.997035627
PA14_02510	PA14_RS01010		-0.650605532	4.994951602	5.252585619	0.021914184	0.780716632
PA14_02520	PA14_RS01015		-0.063242574	7.804047424	0.049028641	0.824762214	0.999758644
PA14_02530	PA14_RS01020		-1.528207091	6.309305188	22.26743273	2.37E-06	0.005000063
PA14_02550	PA14_RS01025		-0.394482024	7.274394712	2.063093674	0.15090353	0.999758644
PA14_02560	PA14_RS01030		0.248345736	5.166893035	0.584528995	0.444542555	0.999758644
PA14_02570	PA14_RS01035		0.350914011	2.916925067	0.976559567	0.323049672	0.999758644
PA14_02580	PA14_RS01040		0.192363521	6.260908071	0.337355782	0.561359506	0.999758644
PA14_02590	PA14_RS01045		0.217221644	6.938451758	0.464599811	0.495482055	0.999758644
PA14_02610	PA14_RS01050		0.122185333	6.687586301	0.108798698	0.741515968	0.999758644
PA14_02620	PA14_RS01055		0.286705725	5.867259178	0.919469632	0.337614268	0.999758644
PA14_02630	PA14_RS01060		0.046648002	4.865409188	0.034060275	0.853578665	0.999758644
PA14_02640	PA14_RS01065		0.471331847	6.164369751	2.265673334	0.132268713	0.999758644
PA14_02650	PA14_RS01070		0.227607156	6.397757987	0.607561622	0.435707382	0.999758644
PA14_02660	PA14_RS01075		0.157838035	5.221170579	0.357455141	0.549922993	0.999758644
PA14_02680	PA14_RS01080		0.099160411	3.507267282	0.09911787	0.752890803	0.999758644
PA14_02690	PA14_RS01085		0.090564816	4.758253266	0.106599862	0.744048855	0.999758644
PA14_02700	PA14_RS01090		-0.357132225	4.314866136	1.755052465	0.185242826	0.999758644
PA14_02720	PA14_RS01095		0.212380671	2.125066058	0.354047453	0.551830859	0.999758644
PA14_02730	PA14_RS01100		-0.44040417	3.728186664	1.550191476	0.213107176	0.999758644
PA14_02740	PA14_RS01105		-0.180970393	4.901291086	0.309823746	0.577788362	0.999758644
PA14_02750	PA14_RS01110		0.17257874	4.447130048	0.371939335	0.541949057	0.999758644
PA14_02760	PA14_RS01115		-0.127148029	3.365526545	0.167953724	0.681936838	0.999758644
PA14_02770	PA14_RS01120		-0.338057673	3.522303738	1.388419087	0.238672259	0.999758644
PA14_02790	PA14_RS01125		-0.177896763	4.982055866	0.418164203	0.517854495	0.999758644
PA14_02810	PA14_RS01130		0.232762702	4.593031208	0.818788507	0.365534616	0.999758644
PA14_02830	PA14_RS01135		0.061605529	6.002498408	0.047099623	0.828189271	0.999758644
PA14_02840	PA14_RS01140		-0.214638962	4.102886246	0.489718055	0.4840531	0.999758644
PA14_02850	PA14_RS01145		0.31136642	4.38839359	1.321725343	0.25028264	0.999758644
PA14_02870	PA14_RS01150		-0.007110974	6.429618767	0.000709998	0.978742251	0.999758644
PA14_02890	PA14_RS01155		0.739720152	4.364591238	5.623321982	0.017723025	0.728307083
PA14_02900	PA14_RS01160		-0.286098585	3.865347723	0.951742231	0.329276223	0.999758644
PA14_02910	PA14_RS01165		-0.048455096	5.746929349	0.032083339	0.85784487	0.999758644
PA14_02930	PA14_RS01170		-0.298480636	3.039562009	0.902621754	0.342079694	0.999758644
PA14_02960	PA14_RS01175		-0.239537176	5.019675358	0.879970081	0.348209874	0.999758644
PA14_02970	PA14_RS01180		0.123867037	2.861478665	0.151001808	0.697579827	0.999758644
PA14_02980	PA14_RS01185		-0.060330248	5.165830198	0.05577609	0.813301052	0.999758644
PA14_02990	PA14_RS01190		-0.146055504	3.864103823	0.213181276	0.644285297	0.999758644
PA14_03000	PA14_RS01195		-0.058408527	5.206258093	0.052291521	0.819122775	0.999758644
PA14_03010	PA14_RS01200		0.159019933	6.578769726	0.35258861	0.552651426	0.999758644
PA14_03020	PA14_RS01205		0.48799417	4.325696318	2.717522175	0.099251981	0.999758644
PA14_03030	PA14_RS01210		-0.315987604	2.289129011	0.71996549	0.396155229	0.999758644
PA14_03040	PA14_RS01215		0.019093061	5.320251045	0.005778495	0.939406039	0.999758644
PA14_03050	PA14_RS01220		-0.109307541	4.37433561	0.139305548	0.70897237	0.999758644
PA14_03070	PA14_RS01225		0.100450315	5.590995967	0.154579141	0.69419722	0.999758644
PA14_03080	PA14_RS01230		-0.679206803	7.088146799	5.910418589	0.015051595	0.718108664
PA14_03090	PA14_RS01235		-0.299408057	11.37025699	0.90477931	0.341503427	0.999758644
PA14_03100	PA14_RS01240		0.067325431	3.413725447	0.041060363	0.83942145	0.999758644
PA14_03110	PA14_RS01245		-0.025614575	2.43778382	0.004563707	0.946139708	0.999758644
PA14_03120	PA14_RS01250		-0.047436065	5.096999418	0.029599051	0.863403136	0.999758644
PA14_03130	PA14_RS01255		0.002513181	5.759622595	9.78E-05	0.99210804	0.999758644
PA14_03150	PA14_RS01260		-0.017247744	6.968819451	0.004404387	0.947086791	0.999758644
PA14_03160	PA14_RS01265		0.123341403	7.710811484	0.124610443	0.724086908	0.999758644
PA14_03163	PA14_RS01270		0.571290861	9.828552649	3.406121017	0.064954965	0.999758644
PA14_03166	PA14_RS01275		0.305084884	4.77763265	1.040309485	0.307749505	0.999758644
PA14_03170	PA14_RS01280		0.268257546	5.199087943	1.045950455	0.30644158	0.999758644
PA14_03190	PA14_RS01295		-0.098942174	6.811004863	0.11361701	0.736063209	0.999758644
PA14_03200	PA14_RS01300		-0.033665853	5.307102411	0.013112804	0.908832606	0.999758644
PA14_03210	PA14_RS01305		-0.029445671	4.058441527	0.009573505	0.922055938	0.999758644
PA14_03220	PA14_RS01310		0.278190905	6.405674612	1.067380268	0.301537932	0.999758644
PA14_03240	PA14_RS01320		-0.267842685	2.102979643	0.561639105	0.453600575	0.999758644
PA14_03250	PA14_RS01325		0.394328263	7.397479641	1.93691859	0.1640035	0.999758644
PA14_03265	PA14_RS01330		-0.680419997	4.384623166	5.552873291	0.018450375	0.728307083
PA14_03270	PA14_RS01335		0.302556862	7.41605665	1.11029014	0.292018887	0.999758644
PA14_03285	PA14_RS01345		0.497391872	5.933859222	2.620849225	0.105467982	0.999758644
PA14_03300	PA14_RS01355		0.294324863	5.37414277	1.155011811	0.282502454	0.999758644
PA14_03310	PA14_RS01360		0.439756671	8.067733506	1.954419272	0.162111427	0.999758644
PA14_03320	PA14_RS01365		0.38198011	5.453168903	1.503976963	0.220060454	0.999758644
PA14_03330	PA14_RS01370		-0.122731186	3.318979667	0.123882492	0.724861176	0.999758644
PA14_03340	PA14_RS01375		0.172327107	4.417762133	0.33078089	0.565199633	0.999758644
PA14_03350	PA14_RS01380		0.13648133	6.060092209	0.232866875	0.629406184	0.999758644
PA14_03360	PA14_RS01385		-0.049601202	5.124455575	0.037191584	0.847075506	0.999758644
PA14_03370	PA14_RS01400		0.00379492	5.662067007	0.000208972	0.988466302	0.999758644
PA14_03390	PA14_RS01405		-0.140786392	3.214355274	0.213632926	0.643934734	0.999758644
PA14_03400	PA14_RS01425		0.638594257	2.810944356	2.941917366	0.086308227	0.999758644
PA14_03430	PA14_RS01430		0.048867824	7.446694281	0.032758044	0.856373986	0.999758644
PA14_03450	PA14_RS01435		-0.421823512	7.26424338	2.14376829	0.143149884	0.999758644
PA14_03470	PA14_RS01440		-0.278442602	6.476853758	1.08679858	0.29718163	0.999758644
PA14_03480	PA14_RS01445		-0.082986928	5.561297139	0.102911128	0.748363746	0.999758644
PA14_03490	PA14_RS01450		-0.759370465	6.758455176	2.36696115	0.123928084	0.999758644
PA14_03510	PA14_RS01455		-0.288211313	6.303588574	0.633463224	0.426087819	0.999758644
PA14_03520	PA14_RS01460		-0.085731916	6.245887266	0.078993466	0.778666096	0.999758644
PA14_03530	PA14_RS01465		-0.018529225	7.528650418	0.004143835	0.948673529	0.999758644
PA14_03550	PA14_RS01470		-0.106398157	4.625063614	0.133284761	0.715050305	0.999758644
PA14_03560	PA14_RS01475		0.244791901	3.045746206	0.554378499	0.45653414	0.999758644
PA14_03580	PA14_RS01480		0.112845293	4.823027358	0.178638399	0.672546	0.999758644
PA14_03590	PA14_RS01485		0.104887619	4.30320107	0.141410788	0.706882507	0.999758644
PA14_03610	PA14_RS01490		-0.24022539	4.8065792	0.671139735	0.412654526	0.999758644
PA14_03620	PA14_RS01495		-0.600187695	3.831586849	2.990725939	0.083742619	0.999758644
PA14_03630	PA14_RS01500		-0.011003673	5.366955649	0.001283963	0.971415974	0.999758644
PA14_03650	PA14_RS01505		-0.890146044	6.839160921	9.519237588	0.00203329	0.242639319
PA14_03670	PA14_RS01510		-1.044678697	5.358120284	13.54388841	0.000233049	0.07025816
PA14_03680	PA14_RS01515		-0.883510524	5.537246706	10.08507112	0.001494754	0.210143439
PA14_03700	PA14_RS01520		-0.722397297	6.022517091	6.740292291	0.009425918	0.553512045
PA14_03710	PA14_RS01525		-0.857562442	5.396288986	8.050369034	0.004549439	0.373600718
PA14_03720	PA14_RS01530		-0.188476725	6.287515971	0.503928846	0.477778889	0.999758644
PA14_03730	PA14_RS01535		0.098600528	7.989909859	0.104113796	0.746947678	0.999758644
PA14_03760	PA14_RS01540		0.109175744	4.292504583	0.166129625	0.683574692	0.999758644
PA14_03770	PA14_RS01545		-0.204531132	3.734835588	0.465514647	0.49505791	0.999758644
PA14_03780	PA14_RS01550		-0.123449408	6.144097625	0.202572248	0.652652564	0.999758644
PA14_03790	PA14_RS01555		-0.035018681	7.090552736	0.017658078	0.894285356	0.999758644
PA14_03800	PA14_RS01560		0.019914922	8.890052839	0.004859679	0.944423368	0.999758644
PA14_03810	PA14_RS01565		-0.321352463	5.580242199	1.820870236	0.177209725	0.999758644
PA14_03830	PA14_RS01570		0.286876487	4.590034504	1.024518482	0.311449605	0.999758644
PA14_03840	PA14_RS01575		-0.070402338	5.001852163	0.070344435	0.790835942	0.999758644
PA14_03855	PA14_RS01580		0.003324809	4.598669543	0.000145436	0.990378004	0.999758644
PA14_03860	PA14_RS01585		0.21520398	8.854325672	0.437197309	0.508478306	0.999758644
PA14_03870	PA14_RS01590		0.527912035	8.876867134	2.838325865	0.092040063	0.999758644
PA14_03880	PA14_RS01595		0.671839623	8.641160138	4.162593511	0.04132608	0.986315771
PA14_03900	PA14_RS01600		0.516436801	8.720425501	2.605586964	0.106487724	0.999758644
PA14_03920	PA14_RS01605		0.205262793	7.844316478	0.49762662	0.480544825	0.999758644
PA14_03930	PA14_RS01610		0.189463083	6.173739247	0.498558417	0.480134227	0.999758644
PA14_03940	PA14_RS01615		0.344757945	6.541069022	1.705589377	0.191558628	0.999758644
PA14_03950	PA14_RS01620		0.395347378	6.413404485	1.971152438	0.16032559	0.999758644
PA14_03960	PA14_RS01625		-0.038154116	7.619013747	0.019244699	0.889667253	0.999758644
PA14_03980	PA14_RS01630		-0.178625541	5.207113209	0.454653711	0.500133226	0.999758644
PA14_04000	PA14_RS01635		-0.034358669	4.341401815	0.012909158	0.909540241	0.999758644
PA14_04010	PA14_RS01640		-0.457385813	5.073148425	2.154080178	0.142191574	0.999758644
PA14_04020	PA14_RS01645		-0.266612001	5.69294341	0.928360327	0.335289356	0.999758644
PA14_04030	PA14_RS01650		-0.144166032	5.959348321	0.28781707	0.591622811	0.999758644
PA14_04040	PA14_RS01655		-0.061653537	5.876352178	0.062042203	0.803296794	0.999758644
PA14_04050	PA14_RS01660		-0.185729345	6.164182943	0.400584348	0.526787629	0.999758644
PA14_04060	PA14_RS01665		0.024909584	3.30497456	0.006578861	0.935354333	0.999758644
PA14_04070	PA14_RS01670		-0.459765455	6.2133915	2.414247235	0.120235755	0.999758644
PA14_04080	PA14_RS01675		0.17529771	5.795145159	0.46116709	0.497079037	0.999758644
PA14_04090	PA14_RS01680		-0.15704399	5.324632014	0.369104761	0.543492655	0.999758644
PA14_04100	PA14_RS01685		-0.077757993	7.814266355	0.064671785	0.799258794	0.999758644
PA14_04110	PA14_RS01690		-0.081769968	6.901072782	0.09725116	0.755153625	0.999758644
PA14_04140	PA14_RS01695		0.225792258	6.719587971	0.655156029	0.418275274	0.999758644
PA14_04150	PA14_RS01700		0.062379766	7.669018486	0.05143504	0.82058475	0.999758644
PA14_04160	PA14_RS01705		0.080252186	6.368753749	0.09992109	0.75192435	0.999758644
PA14_04180	PA14_RS01710		-0.053823952	3.148195595	0.02521167	0.873840764	0.999758644
PA14_04190	PA14_RS01715		0.142522633	4.958245735	0.283690573	0.594292424	0.999758644
PA14_04210	PA14_RS01720		0.27689256	4.454080947	0.762999932	0.382391329	0.999758644
PA14_04220	PA14_RS01725		0.21807346	4.878915924	0.718047954	0.396784963	0.999758644
PA14_04230	PA14_RS01730		0.137837912	2.584263929	0.149841072	0.698687282	0.999758644
PA14_04240	PA14_RS01735		0.088194421	4.889917452	0.102400949	0.748967206	0.999758644
PA14_04250	PA14_RS01740		0.027711801	2.181686665	0.005599858	0.940348224	0.999758644
PA14_04270	PA14_RS01745		0.249168859	5.002187011	0.837995654	0.359970645	0.999758644
PA14_04290	PA14_RS01750		-0.312589137	6.047469537	1.44476019	0.229370589	0.999758644
PA14_04300	PA14_RS01755		-0.025908224	6.866992865	0.00809675	0.928301564	0.999758644
PA14_04310	PA14_RS01760		-0.176505822	5.108472129	0.333488657	0.563612026	0.999758644
PA14_04320	PA14_RS01765		0.117899687	5.958233658	0.215332052	0.642619913	0.999758644
PA14_04330	PA14_RS01770		0.03884828	8.166907689	0.016920756	0.896503285	0.999758644
PA14_04340	PA14_RS01775		0.070505518	7.051879146	0.069310036	0.792344028	0.999758644
PA14_04350	PA14_RS01780		-0.35389039	4.584209716	1.78170708	0.181939846	0.999758644
PA14_04370	PA14_RS01785		-0.113649077	5.510753857	0.207059187	0.649082213	0.999758644
PA14_04380	PA14_RS01790		-0.257408837	5.307154511	0.961908398	0.326706526	0.999758644
PA14_04390	PA14_RS01795		0.270057499	7.506599632	1.013174994	0.314143408	0.999758644
PA14_04410	PA14_RS01800		-0.089036464	9.380909747	0.095183763	0.757687705	0.999758644
PA14_04420	PA14_RS01805		-0.256777468	7.508747819	0.884817803	0.346885509	0.999758644
PA14_04430	PA14_RS01810		-0.139126867	5.989915263	0.261362047	0.609185951	0.999758644
PA14_04440	PA14_RS01815		0.127422865	4.705541511	0.213279622	0.644208924	0.999758644
PA14_04460	PA14_RS01820		-0.084990052	5.898150476	0.099940222	0.751901382	0.999758644
PA14_04480	PA14_RS01825		0.099991424	6.020278101	0.137780397	0.710497645	0.999758644
PA14_04490	PA14_RS01830		-0.143009836	5.477960369	0.319166385	0.572109048	0.999758644
PA14_04510	PA14_RS01835		0.590255821	6.880767246	1.952724639	0.162293547	0.999758644
PA14_04520	PA14_RS01840		-0.331270998	6.458944378	1.370801155	0.241674282	0.999758644
PA14_04530	PA14_RS01845		0.296964969	5.73739155	1.290840111	0.255893187	0.999758644
PA14_04550	PA14_RS01850		-0.254834446	4.840085485	0.832203647	0.361636094	0.999758644
PA14_04560	PA14_RS01855		0.036262125	4.858312115	0.021371107	0.883772505	0.999758644
PA14_04570	PA14_RS01860		-0.054382307	4.8875838	0.039031458	0.843386355	0.999758644
PA14_04580	PA14_RS01865		-0.144459506	4.122052279	0.260850139	0.609536699	0.999758644
PA14_04590	PA14_RS01870		-0.124652653	5.410171673	0.200099845	0.654640266	0.999758644
PA14_04610	PA14_RS01875		0.048162066	4.441070665	0.029214225	0.86428534	0.999758644
PA14_04630	PA14_RS01880		-0.274286098	5.662442608	1.185887321	0.276160705	0.999758644
PA14_04640	PA14_RS01885		-0.146713337	5.798391992	0.292230244	0.58879487	0.999758644
PA14_04650	PA14_RS01890		-0.225990606	5.260367512	0.631453381	0.426822705	0.999758644
PA14_04660	PA14_RS01895		0.12921521	4.775441459	0.236934278	0.626429162	0.999758644
PA14_04670	PA14_RS01900		-0.098890464	6.49370289	0.146208668	0.702185145	0.999758644
PA14_04680	PA14_RS01905		0.039397099	4.634668534	0.019811655	0.888064378	0.999758644
PA14_04690	PA14_RS01910		-0.306729619	6.232513331	1.185482639	0.276242659	0.999758644
PA14_04700	PA14_RS01915		0.18649775	6.915722844	0.536120471	0.464044991	0.999758644
PA14_04710	PA14_RS01920		0.146730728	5.180748493	0.320374745	0.571382524	0.999758644
PA14_04730	PA14_RS01925		-0.259521521	6.042841581	1.060504882	0.303100061	0.999758644
PA14_04750	PA14_RS01930		0.18612757	6.371806879	0.352414723	0.552749387	0.999758644
PA14_04760	PA14_RS01935		-0.301588019	4.836237767	1.189713907	0.275387272	0.999758644
PA14_04780	PA14_RS01940		-0.05480609	5.406981102	0.047596092	0.827300331	0.999758644
PA14_04790	PA14_RS01945		-0.310408216	6.651211571	1.321544249	0.250315094	0.999758644
PA14_04810	PA14_RS01950		-0.16604882	7.194722978	0.380470469	0.537351557	0.999758644
PA14_04820	PA14_RS01955		0.159006339	7.496689894	0.337207574	0.561445515	0.999758644
PA14_04830	PA14_RS01960		-0.071141396	5.924587452	0.066305284	0.796794262	0.999758644
PA14_04840	PA14_RS01970		0.031602619	5.609972318	0.015506683	0.900898949	0.999758644
PA14_04860	PA14_RS01975		-0.045502403	5.263212557	0.032421747	0.857105152	0.999758644
PA14_04870	PA14_RS01980		-0.342439744	6.091136425	1.495895455	0.221303995	0.999758644
PA14_04890	PA14_RS01985		-0.013526967	5.447020399	0.002467309	0.960383759	0.999758644
PA14_04900	PA14_RS01990		0.180588465	6.887117821	0.480026326	0.488410392	0.999758644
PA14_04910	PA14_RS01995		0.14914628	6.979637593	0.31875067	0.572359416	0.999758644
PA14_04920	PA14_RS02000		0.214968709	7.300089247	0.638732391	0.42417019	0.999758644
PA14_04930	PA14_RS02005		0.167351016	9.542699368	0.301203502	0.583128915	0.999758644
PA14_04940	PA14_RS02010		0.040402273	5.767567953	0.024087943	0.876661354	0.999758644
PA14_04950	PA14_RS02015		0.354598916	4.774472543	1.695145842	0.192924021	0.999758644
PA14_04960	PA14_RS02020		-0.232545011	4.160225552	0.464432798	0.495559553	0.999758644
PA14_04970	PA14_RS02025		0.083340016	2.723451826	0.045620591	0.830866976	0.999758644
PA14_04980	PA14_RS02030		-0.375892658	4.401104426	1.436863691	0.230647538	0.999758644
PA14_05000	PA14_RS02035		-0.073489738	5.548048116	0.074226492	0.785279574	0.999758644
PA14_05010	PA14_RS02040		0.026671434	6.897499771	0.008834151	0.92511697	0.999758644
PA14_05020	PA14_RS02045		0.219545408	3.402534464	0.479952903	0.488443651	0.999758644
PA14_05030	PA14_RS02050		0.340861018	2.605103628	0.878958183	0.348487184	0.999758644
PA14_05040	PA14_RS02055		-0.359381942	4.895005773	1.872498373	0.171189212	0.999758644
PA14_05050	PA14_RS02060		-0.070123286	6.401611995	0.052942759	0.818019554	0.999758644
PA14_05060	PA14_RS02065		-0.342211324	6.078494625	1.738952071	0.187271661	0.999758644
PA14_05070	PA14_RS02070		0.156937069	4.96544941	0.344472452	0.557258944	0.999758644
PA14_05080	PA14_RS02075		0.068559717	4.684663036	0.067953959	0.794339444	0.999758644
PA14_05110	PA14_RS02085		0.359997136	6.939433617	1.380138233	0.240077603	0.999758644
PA14_05130	PA14_RS02090		0.242794133	6.391867868	0.833039683	0.361395043	0.999758644
PA14_05150	PA14_RS02095		0.375021885	8.991589668	1.556864074	0.212124971	0.999758644
PA14_05160	PA14_RS02100		-0.172275286	5.904747472	0.376615029	0.539420406	0.999758644
PA14_05180	PA14_RS02105		0.061270701	7.317999775	0.047630778	0.827238407	0.999758644
PA14_05190	PA14_RS02110		0.102811142	7.928141842	0.140830546	0.707456729	0.999758644
PA14_05200	PA14_RS02115		-0.110878636	6.758276813	0.186119166	0.666166423	0.999758644
PA14_05210	PA14_RS02120		0.428157072	4.997382512	1.830940989	0.176016441	0.999758644
PA14_05220	PA14_RS02125		-0.036361396	7.654408589	0.017216686	0.895607309	0.999758644
PA14_05230	PA14_RS02130		-0.510508602	8.332223468	2.717497883	0.099253492	0.999758644
PA14_05250	PA14_RS02135		-0.179008603	5.976544434	0.443533182	0.50542205	0.999758644
PA14_05260	PA14_RS02140		0.034360433	5.653150767	0.016438606	0.897980313	0.999758644
PA14_05270	PA14_RS02145		-0.189014014	4.127514143	0.222460622	0.63717141	0.999758644
PA14_05280	PA14_RS02150		0.143258817	5.712253501	0.267594572	0.604949937	0.999758644
PA14_05290	PA14_RS02155		-0.041116006	6.204878305	0.012835504	0.909797565	0.999758644
PA14_05300	PA14_RS02160		-0.018362211	6.65467609	0.004874347	0.944339694	0.999758644
PA14_05310	PA14_RS02165		0.316925742	8.145727831	0.965819503	0.325725	0.999758644
PA14_05320	PA14_RS02170		0.687679169	7.981344017	4.834526365	0.027895302	0.858859391
PA14_05330	PA14_RS02175		0.174131574	6.121389454	0.387414883	0.533661388	0.999758644
PA14_05340	PA14_RS02180		-0.174541501	5.843913828	0.462541312	0.496438676	0.999758644
PA14_05360	PA14_RS02185		-0.011886263	7.099141764	0.001953932	0.964742349	0.999758644
PA14_05380	PA14_RS02190		-0.039029489	7.84679396	0.020135873	0.887158263	0.999758644
PA14_05390	PA14_RS02195		-0.019519241	9.733957336	0.004186482	0.948410453	0.999758644
PA14_05400	PA14_RS02200		-0.017729787	5.929169851	0.00450317	0.946497587	0.999758644
PA14_05410	PA14_RS02205		0.317453419	4.661698041	1.355678798	0.24428779	0.999758644
PA14_05420	PA14_RS02210		0.154794391	4.455270411	0.323749957	0.569362726	0.999758644
PA14_05430	PA14_RS02215		0.189094438	4.386335359	0.529815579	0.466684404	0.999758644
PA14_05440	PA14_RS02220		0.116039163	4.97742822	0.204115538	0.65141921	0.999758644
PA14_05450	PA14_RS02225		-0.166392862	4.407318231	0.322286155	0.570236978	0.999758644
PA14_05460	PA14_RS02230		-0.302629383	5.262126684	1.31721875	0.251091809	0.999758644
PA14_05480	PA14_RS02235		0.103799704	7.546011286	0.154360167	0.69440297	0.999758644
PA14_05500	PA14_RS02240		-0.267826144	4.180842075	0.981455178	0.32183981	0.999758644
PA14_05510	PA14_RS02245		-0.376666635	7.889592829	0.614303094	0.433172204	0.999758644
PA14_05520	PA14_RS02250		-0.047797556	7.202207381	0.021598494	0.88316023	0.999758644
PA14_05530	PA14_RS02255		-0.100406463	8.230366882	0.125300822	0.72335495	0.999758644
PA14_05540	PA14_RS02260		-0.22598188	9.43581419	0.605301588	0.43656235	0.999758644
PA14_05550	PA14_RS02265		-0.019908276	9.548439208	0.003246689	0.954561346	0.999758644
PA14_05560	PA14_RS02270		-0.152672098	7.503314777	0.326231445	0.567886622	0.999758644
PA14_05580	PA14_RS02275		-0.101726889	7.148043309	0.127111414	0.721446027	0.999758644
PA14_05590	PA14_RS02280		-0.224700624	6.190922372	0.711460739	0.398959308	0.999758644
PA14_05600	PA14_RS02285		-0.284535506	5.958562818	1.186170779	0.276103319	0.999758644
PA14_05620	PA14_RS02290		-0.321756133	7.675858104	0.950200306	0.329668316	0.999758644
PA14_05630	PA14_RS02295		-0.141206797	5.493181262	0.285641497	0.593027196	0.999758644
PA14_05640	PA14_RS02300		0.065006592	5.921952129	0.059129026	0.807877884	0.999758644
PA14_05650	PA14_RS02305		-0.28332299	5.513308396	1.007977809	0.315387781	0.999758644
PA14_05660	PA14_RS02310		0.066901211	6.907096636	0.034469473	0.852711742	0.999758644
PA14_05690	PA14_RS02315		-0.013705892	6.069314179	0.001484035	0.969270553	0.999758644
PA14_05700	PA14_RS02320		-0.316873167	4.061296939	1.180931756	0.27716639	0.999758644
PA14_05740	PA14_RS02325		-0.193221168	3.455405006	0.363379535	0.546635293	0.999758644
PA14_05750	PA14_RS02330		0.094583399	4.717807169	0.127574923	0.720959813	0.999758644
PA14_05770	PA14_RS02340		0.400330086	4.405663181	1.878523792	0.170502023	0.999758644
PA14_05790	PA14_RS02345		-0.247364701	4.113255656	0.728607103	0.393335054	0.999758644
PA14_05810	PA14_RS02350		0.06832769	6.713204036	0.06784804	0.794496191	0.999758644
PA14_05820	PA14_RS02355		-0.259799955	6.635228984	1.042554058	0.307228209	0.999758644
PA14_05840	PA14_RS02360		-0.359164297	7.946367691	1.479637449	0.223831255	0.999758644
PA14_05850	PA14_RS02365		0.147789863	7.686666315	0.194825311	0.658930534	0.999758644
PA14_05860	PA14_RS02370		-0.664285529	5.977235552	3.261752913	0.070913284	0.999758644
PA14_05870	PA14_RS02375		-0.329936987	5.11017654	1.527107782	0.216547035	0.999758644
PA14_05880	PA14_RS02380		-0.016957308	9.510801616	0.002145453	0.96305597	0.999758644
PA14_05890	PA14_RS02385		0.285098932	6.083158437	1.016236935	0.313413285	0.999758644
PA14_05910	PA14_RS02390		-0.08883324	5.422073428	0.127110525	0.721446962	0.999758644
PA14_05920	PA14_RS02395		-0.155164432	6.649657975	0.391027993	0.531759539	0.999758644
PA14_05950	PA14_RS02400		-0.016496261	7.084708834	0.003710408	0.951428403	0.999758644
PA14_05960	PA14_RS02405		0.375525862	8.676301201	1.300065672	0.254201228	0.999758644
PA14_05970	PA14_RS02410		-0.061908644	6.085030991	0.055101223	0.814413258	0.999758644
PA14_05990	PA14_RS02415		-0.13125116	6.457232308	0.267797869	0.60481282	0.999758644
PA14_06000	PA14_RS02420		-0.206033292	8.37720905	0.516759956	0.472227075	0.999758644
PA14_06010	PA14_RS02425		-0.112865369	7.607634357	0.148816374	0.69966905	0.999758644
PA14_06030	PA14_RS02430		0.059402785	7.145854088	0.046829718	0.828674602	0.999758644
PA14_06040	PA14_RS02435		-0.015171596	6.620726114	0.002785454	0.957909268	0.999758644
PA14_06060	PA14_RS02440		-0.123107236	4.694771114	0.234565086	0.628159353	0.999758644
PA14_06070	PA14_RS02445		0.1765851	6.142507785	0.473299642	0.491473083	0.999758644
PA14_06080	PA14_RS02450		0.179240322	6.265032756	0.467987245	0.49391459	0.999758644
PA14_06090	PA14_RS02460		-0.047391299	2.560254867	0.020914332	0.885012578	0.999758644
PA14_06120	PA14_RS02465		-0.560446506	3.588755649	2.03345058	0.153870915	0.999758644
PA14_06130	PA14_RS02470		-0.012944959	7.180989866	0.002248776	0.962177487	0.999758644
PA14_06150	PA14_RS02475		0.001433336	6.642680834	2.93E-05	0.995684719	0.999758644
PA14_06160	PA14_RS02480		0.162595083	7.010994938	0.359056966	0.54903044	0.999758644
PA14_06170	PA14_RS02485		-0.32764019	7.040160623	1.229140655	0.267574225	0.999758644
PA14_06180	PA14_RS02490		-0.157074449	7.268258441	0.163664749	0.685804641	0.999758644
PA14_06190	PA14_RS02500		-0.205955917	4.997530156	0.585019398	0.444351575	0.999758644
PA14_06210	PA14_RS02505		0.285044646	4.918062276	1.029545204	0.31026551	0.999758644
PA14_06230	PA14_RS02510		0.161773257	5.987051886	0.292350812	0.588717998	0.999758644
PA14_06240	PA14_RS02515		0.26034903	4.871210351	0.887649451	0.34611508	0.999758644
PA14_06250	PA14_RS02520		0.401297063	6.510323729	2.123738925	0.145032107	0.999758644
PA14_06260	PA14_RS02525		0.135676883	7.111090051	0.243668457	0.621569027	0.999758644
PA14_06270	PA14_RS02530		-0.098983493	6.803772951	0.143258762	0.705062616	0.999758644
PA14_06280	PA14_RS02535		0.037333799	5.456060594	0.018815425	0.890896954	0.999758644
PA14_06290	PA14_RS02540		-0.22980464	8.760531613	0.648190307	0.420760436	0.999758644
PA14_06300	PA14_RS02545		-0.089358052	7.310964753	0.103703535	0.747429715	0.999758644
PA14_06310	PA14_RS02550		-0.032730977	7.167928056	0.008044218	0.928533909	0.999758644
PA14_06320	PA14_RS02555		-0.145861368	4.783794158	0.281931002	0.595438354	0.999758644
PA14_06330	PA14_RS02560		-0.222230771	5.865900293	0.432698473	0.510667811	0.999758644
PA14_06340	PA14_RS02565		0.290880218	5.569052551	1.021622615	0.312134429	0.999758644
PA14_06350	PA14_RS02570		0.028068641	5.036632257	0.01292042	0.90950096	0.999758644
PA14_06360	PA14_RS02575		-0.17544606	3.80509593	0.310648053	0.577282786	0.999758644
PA14_06390	PA14_RS02580		0.468450864	5.77426171	2.033505744	0.153865332	0.999758644
PA14_06400	PA14_RS02585		0.00406027	4.74729125	0.000247873	0.987438647	0.999758644
PA14_06420	PA14_RS02590		0.561654527	4.905805896	4.702166097	0.030124628	0.89871807
PA14_06430	PA14_RS02595		0.712373961	1.656107598	2.761649621	0.096548635	0.999758644
PA14_06450	PA14_RS02600		-0.130158011	4.143255351	0.201520324	0.653496473	0.999758644
PA14_06460	PA14_RS02605		-0.154858263	4.175634217	0.318813324	0.572321668	0.999758644
PA14_06480	PA14_RS02615		-0.238536648	5.261084966	0.878111269	0.34871951	0.999758644
PA14_06500	PA14_RS02620		0.509902145	6.401520811	2.060134092	0.151196865	0.999758644
PA14_06510	PA14_RS02625		0.446049917	5.202906007	2.737763058	0.098001867	0.999758644
PA14_06530	PA14_RS02630		-0.133268537	5.599113236	0.235775506	0.627274056	0.999758644
PA14_06540	PA14_RS02635		-0.223595818	3.220693455	0.515125107	0.472928614	0.999758644
PA14_06570	PA14_RS02640		0.145514948	5.600459678	0.225051018	0.635217956	0.999758644
PA14_06580	PA14_RS02645		0.220862243	6.638131379	0.617009708	0.432160672	0.999758644
PA14_06600	PA14_RS02650		-0.103874992	8.027377046	0.145105546	0.703257255	0.999758644
PA14_06620	PA14_RS02655		-0.016591923	5.001824959	0.003980365	0.949694731	0.999758644
PA14_06640	PA14_RS02660		-0.190968541	6.159344313	0.531723633	0.465883109	0.999758644
PA14_06650	PA14_RS02665		0.252908291	3.574736439	0.635400042	0.425381434	0.999758644
PA14_06660	PA14_RS02670		-0.618700438	2.343710256	3.187239979	0.074215217	0.999758644
PA14_06670	PA14_RS02675		0.419841697	3.086098256	1.344132916	0.246306433	0.999758644
PA14_06680	PA14_RS02680		0.725516433	2.940964561	3.972378509	0.046252396	0.999758644
PA14_06690	PA14_RS02685		0.02110573	1.627481027	0.002407052	0.960870111	0.999758644
PA14_06700	PA14_RS02690		-0.737633809	0.801470855	1.344064568	0.246318443	0.999758644
PA14_06710	PA14_RS02695		0.090683106	5.028985776	0.121068179	0.727878838	0.999758644
PA14_06720	PA14_RS02705		0.344863722	3.988937058	1.649093209	0.199082395	0.999758644
PA14_06740	PA14_RS02710		0.164579803	1.991267223	0.161632837	0.687657632	0.999758644
PA14_06750	PA14_RS02715		-0.219151115	4.932446079	0.594952778	0.440510276	0.999758644
PA14_06770	PA14_RS02720		-0.256154156	6.279144525	1.004553807	0.316211123	0.999758644
PA14_06790	PA14_RS02725		-0.38896451	3.182945128	1.446570127	0.229079103	0.999758644
PA14_06800	PA14_RS02730		-0.004488021	1.255494823	9.44E-05	0.992248965	0.999758644
PA14_06810	PA14_RS02735		-0.725450449	6.099522671	4.737701814	0.029508465	0.884944969
PA14_06830	PA14_RS02740		-0.447743358	6.646005488	1.93074721	0.16467672	0.999758644
PA14_06840	PA14_RS02745		0.060096143	6.934152833	0.022779147	0.880032811	0.999758644
PA14_06860	PA14_RS02750		-0.49842627	7.023755039	2.509009365	0.113197069	0.999758644
PA14_06870	PA14_RS02755		-0.119360895	6.203442789	0.209118836	0.64745893	0.999758644
PA14_06880	PA14_RS02760		0.280783713	4.27318067	1.115245459	0.290944538	0.999758644
PA14_06890	PA14_RS02765		-0.01880924	6.918916822	0.001772589	0.966417285	0.999758644
PA14_06900	PA14_RS02770		0.619400337	1.593214189	0.736633499	0.390741427	0.999758644
PA14_06920	PA14_RS02775		0.26367886	4.831112071	0.618402781	0.431641442	0.999758644
PA14_06930	PA14_RS02785		0.2019622	5.130059868	0.472620531	0.491784066	0.999758644
PA14_06950	PA14_RS02790		-0.364562928	6.386922742	1.554739511	0.212437122	0.999758644
PA14_06960	PA14_RS02795		-0.440497082	7.042035062	0.932130978	0.334309803	0.999758644
PA14_06970	PA14_RS02800		-0.259780377	6.873112497	0.630935296	0.427012449	0.999758644
PA14_06980	PA14_RS02805		-0.01621815	7.162838611	0.002968813	0.956547312	0.999758644
PA14_06990	PA14_RS02810		-0.017130653	5.274162222	0.002814272	0.957692302	0.999758644
PA14_07000	PA14_RS02815		0.161638608	4.229042795	0.27303068	0.601305974	0.999758644
PA14_07010	PA14_RS02820		-0.110326043	3.86704016	0.128386434	0.72011094	0.999758644
PA14_07020	PA14_RS02825		0.144238854	5.270056951	0.248722822	0.617975817	0.999758644
PA14_07030	PA14_RS02830		-0.145931105	5.81728834	0.334953767	0.562756588	0.999758644
PA14_07040	PA14_RS02835		-0.00207826	4.168016774	3.68E-05	0.995159556	0.999758644
PA14_07050	PA14_RS02840		-0.137979117	6.589100091	0.290380779	0.589976621	0.999758644
PA14_07060	PA14_RS02845		-0.649867588	6.677156403	4.543403606	0.033045823	0.941948379
PA14_07070	PA14_RS02850		-0.065064242	5.932968359	0.040856953	0.839814291	0.999758644
PA14_07090	PA14_RS02855		-0.131154398	6.886303679	0.252289464	0.615467589	0.999758644
PA14_07110	PA14_RS02860		-0.072890607	7.373453838	0.060641449	0.805484961	0.999758644
PA14_07130	PA14_RS02865		-0.145640244	7.977169805	0.258890736	0.61088326	0.999758644
PA14_07140	PA14_RS02870		-0.202040424	6.777183092	0.487798681	0.484910909	0.999758644
PA14_07150	PA14_RS02875		-0.0420231	4.43522802	0.023074776	0.87926278	0.999758644
PA14_07170	PA14_RS02880		-0.222243059	5.303985141	0.699302595	0.403018132	0.999758644
PA14_07190	PA14_RS02885		0.015481023	7.874466959	0.003069595	0.955816667	0.999758644
PA14_07200	PA14_RS02890		0.146937503	7.058955948	0.3267325	0.567589474	0.999758644
PA14_07210	PA14_RS02895		0.050466936	5.221871581	0.026380436	0.870974686	0.999758644
PA14_07230	PA14_RS02900		0.026473834	6.685299725	0.009453469	0.922544579	0.999758644
PA14_07240	PA14_RS02910		-0.410207244	6.243516848	2.320388854	0.127688103	0.999758644
PA14_07260	PA14_RS02915		-0.082892304	4.886992333	0.080346362	0.776828579	0.999758644
PA14_07280	PA14_RS02920		-0.049627698	6.135545178	0.037335108	0.846784366	0.999758644
PA14_07290	PA14_RS02925		0.140721346	3.108937729	0.132391226	0.715965504	0.999758644
PA14_07300	PA14_RS02930		0.234983999	4.455441191	0.762514091	0.382542888	0.999758644
PA14_07310	PA14_RS02935		0.139520114	3.405874679	0.16605253	0.683644146	0.999758644
PA14_07330	PA14_RS02940		0.208733072	5.97767441	0.293331362	0.588093582	0.999758644
PA14_07340	PA14_RS02945		-0.23105151	4.302015176	0.680117127	0.409546395	0.999758644
PA14_07355	PA14_RS02950		-0.468052707	4.753838715	3.11722174	0.077468763	0.999758644
PA14_07360	PA14_RS02955		-0.187493342	7.002928821	0.407122747	0.52343351	0.999758644
PA14_07370	PA14_RS02960		0.450476243	5.775223117	2.237715936	0.134679792	0.999758644
PA14_07380	PA14_RS02965		0.338822084	3.9343261	1.300855841	0.254056954	0.999758644
PA14_07400	PA14_RS02970		0.075037859	2.040043155	0.039530338	0.842401691	0.999758644
PA14_07410	PA14_RS02975		-0.532539559	1.717414864	1.535269136	0.215323361	0.999758644
PA14_07420	PA14_RS02980		-0.076394613	4.604731498	0.062294086	0.80290611	0.999758644
PA14_07430	PA14_RS02985		-0.501288188	7.298486368	3.216314441	0.072907612	0.999758644
PA14_07440	PA14_RS02990		0.111307032	4.340081307	0.128294445	0.720207012	0.999758644
PA14_07450	PA14_RS03000		0.463684558	5.656085395	3.027813921	0.081848225	0.999758644
PA14_07480	PA14_RS03005		0.122617606	8.114298362	0.163139602	0.686282258	0.999758644
PA14_07500	PA14_RS03010		-0.123040013	7.00754589	0.222458913	0.637172703	0.999758644
PA14_07520	PA14_RS03015		0.196463701	9.537785919	0.39430268	0.530046357	0.999758644
PA14_07530	PA14_RS03020		-0.064733859	6.887882281	0.054247392	0.815830753	0.999758644
PA14_07550	PA14_RS03025		0.242415923	4.768090734	0.733765305	0.391665422	0.999758644
PA14_07560	PA14_RS03030		0.651543008	4.885656669	6.307338572	0.01202392	0.631862521
PA14_07570	PA14_RS03035		-0.065574347	7.272786189	0.058861911	0.808303863	0.999758644
PA14_07580	PA14_RS03040		-0.065095246	6.825106954	0.06367541	0.800778374	0.999758644
PA14_07590	PA14_RS03045		-0.367113415	6.529376135	1.713245954	0.190564766	0.999758644
PA14_07600	PA14_RS03050		0.074270323	5.225495295	0.070892359	0.79004191	0.999758644
PA14_07620	PA14_RS03055		0.053051867	5.527999416	0.040868005	0.83979292	0.999758644
PA14_07630	PA14_RS03060		-0.350665413	3.917150419	1.060130607	0.303185398	0.999758644
PA14_07650	PA14_RS03065		-0.0653758	8.143154306	0.049518732	0.823902841	0.999758644
PA14_07660	PA14_RS03070		0.110230165	8.476817011	0.146312969	0.702084016	0.999758644
PA14_07680	PA14_RS03075		-0.076124451	9.550816125	0.059335308	0.807549615	0.999758644
PA14_07690	PA14_RS03080		-0.110042658	4.919347804	0.180297334	0.671117841	0.999758644
PA14_07700	PA14_RS03085		-0.366994904	6.03064958	2.009757698	0.156290278	0.999758644
PA14_07710	PA14_RS03090		0.029815647	6.194182995	0.013080164	0.908945647	0.999758644
PA14_07730	PA14_RS03095		-0.15449283	4.625629019	0.362088336	0.547348709	0.999758644
PA14_07740	PA14_RS03100		-0.065502507	5.682873468	0.062480169	0.802618023	0.999758644
PA14_07760	PA14_RS03105		0.099047393	7.994380236	0.125183815	0.723478844	0.999758644
PA14_07770	PA14_RS03110		0.267262447	8.564751819	0.781319437	0.376737913	0.999758644
PA14_07780	PA14_RS03115		-0.134496913	6.59168235	0.267799701	0.604811585	0.999758644
PA14_07790	PA14_RS03120		-0.138676719	7.305914131	0.261756922	0.608915687	0.999758644
PA14_07800	PA14_RS03125		-0.281472458	7.029969595	1.08340167	0.297937824	0.999758644
PA14_07810	PA14_RS03130		0.064000744	6.588716179	0.062787938	0.802142547	0.999758644
PA14_07820	PA14_RS03135		-0.079681364	7.758429564	0.08429533	0.771558757	0.999758644
PA14_07840	PA14_RS03140		0.186483719	6.155106206	0.425041816	0.514431937	0.999758644
PA14_07850	PA14_RS03145		-0.032263812	4.650220606	0.011841237	0.913347286	0.999758644
PA14_07860	PA14_RS03150		0.027945681	5.578840012	0.011544309	0.914436395	0.999758644
PA14_07870	PA14_RS03155		0.097827556	7.352381971	0.1285576	0.719932281	0.999758644
PA14_07890	PA14_RS03160		-0.205077719	5.729739832	0.556734189	0.455579088	0.999758644
PA14_07900	PA14_RS03165		-0.10606103	5.279894652	0.159165673	0.689925826	0.999758644
PA14_07910	PA14_RS03170		0.307694617	3.971669514	1.095348336	0.295289221	0.999758644
PA14_07930	PA14_RS03175		0.221703681	7.054455572	0.492682554	0.482733113	0.999758644
PA14_07940	PA14_RS03180		0.269117822	7.74371429	0.932385075	0.334243931	0.999758644
PA14_07950	PA14_RS03185		-0.013618062	7.167708772	0.000588356	0.980648361	0.999758644
PA14_07960	PA14_RS03190		0.16916897	5.706132802	0.454303382	0.500298399	0.999758644
PA14_07970	PA14_RS03195		0.841670667	5.911832192	0.782847466	0.376271696	0.999758644
PA14_07980	PA14_RS03200		0.750926713	6.742467567	0.87905681	0.348460142	0.999758644
PA14_07990	PA14_RS03205		0.594547312	6.594346008	0.395213317	0.529571712	0.999758644
PA14_08000	PA14_RS03210		-0.227850489	8.053665033	0.307578502	0.579169928	0.999758644
PA14_08010	PA14_RS03215		0.496124059	5.849815739	0.629620937	0.427494391	0.999758644
PA14_08020	PA14_RS03220		0.628139498	4.169454613	0.723693047	0.394935188	0.999758644
PA14_08030	PA14_RS03225		0.073226066	5.845788779	0.010899112	0.916852865	0.999758644
PA14_08040	PA14_RS03230		-0.087863028	5.694954768	0.018246631	0.892548551	0.999758644
PA14_08050	PA14_RS03235		0.311935364	8.030083293	0.302412571	0.582373894	0.999758644
PA14_08060	PA14_RS03240		0.706902568	6.230748607	2.179461041	0.139863433	0.999758644
PA14_08070	PA14_RS03245		0.315586599	7.966147652	0.160100504	0.689064002	0.999758644
PA14_08090	PA14_RS03250		0.805124273	6.237142595	1.152849066	0.282953534	0.999758644
PA14_08100	PA14_RS03255		0.286627775	5.728364094	0.205607043	0.650232566	0.999758644
PA14_08120	PA14_RS03260		-0.147035071	8.294927511	0.047719201	0.827080655	0.999758644
PA14_08130	PA14_RS03265		0.099655621	7.00264562	0.023064629	0.879289126	0.999758644
PA14_08140	PA14_RS03270		-0.36224611	3.746485202	0.261647192	0.608990764	0.999758644
PA14_08150	PA14_RS03275		0.707648873	4.110729821	1.194194139	0.274485178	0.999758644
PA14_08160	PA14_RS03280		0.031687389	5.790325654	0.001377756	0.970390812	0.999758644
PA14_08180	PA14_RS03290		-0.163239819	4.534235552	0.038028149	0.845386626	0.999758644
PA14_08190	PA14_RS03295		0.106762362	3.820863644	0.0302843	0.861846719	0.999758644
PA14_08210	PA14_RS03300		0.338743081	8.28575656	0.105159795	0.745723402	0.999758644
PA14_08220	PA14_RS03305		0.167679074	7.633439779	0.0267167	0.870162218	0.999758644
PA14_08230	PA14_RS03310		-0.203819383	8.355260067	0.039850372	0.841773422	0.999758644
PA14_08240	PA14_RS03315		0.143024281	6.868460899	0.036231786	0.849037626	0.999758644
PA14_08250	PA14_RS03320		0.187355267	4.482608488	0.082697732	0.773674278	0.999758644
PA14_08260	PA14_RS03325		0.234963795	5.573762791	0.089978982	0.764203878	0.999758644
PA14_08270	PA14_RS03330		-0.21773813	6.272173744	0.087420934	0.767481871	0.999758644
PA14_08280	PA14_RS03335		0.309654056	4.749789954	0.223358505	0.636492736	0.999758644
PA14_08300	PA14_RS03340		0.262344726	8.126980418	0.200511517	0.65430828	0.999758644
PA14_08310	PA14_RS03345		1.124471091	7.745848325	1.983777421	0.158993028	0.999758644
PA14_08320	PA14_RS03350		1.258276929	4.156103037	3.896905175	0.048375143	0.999758644
PA14_08330	PA14_RS03355		0.959208545	4.629564437	3.744207857	0.052990839	0.999758644
PA14_08340	PA14_RS03360		-0.068471648	6.895030323	0.070010903	0.791320906	0.999758644
PA14_08350	PA14_RS03365		0.219815097	7.154963483	0.632398011	0.42647707	0.999758644
PA14_08360	PA14_RS03370		0.344179173	6.598560998	1.857657805	0.172895367	0.999758644
PA14_08370	PA14_RS03375		0.119393318	6.327431797	0.206381199	0.649618691	0.999758644
PA14_08380	PA14_RS03380		0.298529591	4.846228804	1.162024281	0.281046118	0.999758644
PA14_08390	PA14_RS03385		0.166605284	5.713672713	0.373600848	0.54104801	0.999758644
PA14_08400	PA14_RS03390		-0.211778793	6.285809278	0.662054273	0.415835643	0.999758644
PA14_08420	PA14_RS03395		0.149716766	5.720477071	0.3037595	0.581535095	0.999758644
PA14_08430	PA14_RS03400		-0.193281218	6.467769452	0.500105394	0.479453817	0.999758644
PA14_08440	PA14_RS03405		-0.258294694	5.670811125	0.951762798	0.329270998	0.999758644
PA14_08450	PA14_RS03410		-0.132163957	5.582134313	0.295450655	0.586748609	0.999758644
PA14_08460	PA14_RS03415		0.194198142	5.892398476	0.555860375	0.455932985	0.999758644
PA14_08470	PA14_RS03420		0.259118493	3.682502101	0.60676139	0.436009816	0.999758644
PA14_08480	PA14_RS03425		-0.31038602	7.150975083	1.250265916	0.263501695	0.999758644
PA14_08490	PA14_RS03430		0.088513593	6.019684343	0.110285791	0.739819001	0.999758644
PA14_08500	PA14_RS03435		0.23291087	5.973187414	0.707958591	0.400122344	0.999758644
PA14_08510	PA14_RS03440		0.543437267	8.505141146	3.332640611	0.067917751	0.999758644
PA14_08520	PA14_RS03445		-0.08110759	7.779936297	0.089799701	0.764431948	0.999758644
PA14_08540	PA14_RS03475		-0.001405877	8.569365172	2.14E-05	0.996308351	0.999758644
PA14_08560	PA14_RS03480		0.426278842	7.444889906	2.292837038	0.129972158	0.999758644
PA14_08620	PA14_RS03485		-0.087992968	6.18239029	0.109580141	0.740622647	0.999758644
PA14_08630	PA14_RS03505		0.359976647	5.9403388	1.816057597	0.177783269	0.999758644
PA14_08640	PA14_RS03515		0.342832397	6.233845701	1.611521377	0.204278075	0.999758644
PA14_08680	PA14_RS03520		0.38216676	7.01411279	1.732239958	0.188125087	0.999758644
PA14_08695	PA14_RS03525		0.733776645	8.202680905	4.962961948	0.025895815	0.830996342
PA14_08710	PA14_RS03530		0.669033064	8.350004114	5.502277417	0.018991724	0.728307083
PA14_08720	PA14_RS03535		-0.327162356	7.594112322	0.700830832	0.402504664	0.999758644
PA14_08730	PA14_RS03540		-0.386763643	8.739223797	1.499080238	0.220812937	0.999758644
PA14_08740	PA14_RS03545		-0.119564761	7.370015851	0.185860547	0.666384414	0.999758644
PA14_08750	PA14_RS03550		-0.258260103	7.678628433	0.687296428	0.407085491	0.999758644
PA14_08760	PA14_RS03555		0.117010135	10.37948106	0.153199189	0.695496656	0.999758644
PA14_08780	PA14_RS03560		-0.107058325	10.18096417	0.134947088	0.713356881	0.999758644
PA14_08790	PA14_RS03565		0.636088387	10.97818457	3.004948156	0.083010633	0.999758644
PA14_08810	PA14_RS03570		0.199176401	8.033242771	0.438955353	0.507627093	0.999758644
PA14_08820	PA14_RS03575		0.065674437	9.934874334	0.046002019	0.830172128	0.999758644
PA14_08830	PA14_RS03580		0.232163523	8.11796454	0.579418873	0.446540194	0.999758644
PA14_08840	PA14_RS03585		0.940935703	10.24360019	5.482785549	0.019204632	0.728307083
PA14_08850	PA14_RS03590		0.295649787	8.757014803	0.954445736	0.328590249	0.999758644
PA14_08860	PA14_RS03595		-0.262027621	7.421626491	0.920989745	0.337215232	0.999758644
PA14_08870	PA14_RS03600		-0.070350193	6.200935297	0.056114152	0.812746582	0.999758644
PA14_08880	PA14_RS03605		0.133024198	7.749683502	0.19481614	0.658938053	0.999758644
PA14_08890	PA14_RS03610		0.272668899	8.371361264	0.541394943	0.461855191	0.999758644
PA14_08900	PA14_RS03615		0.210972301	8.030295337	0.342099447	0.558619881	0.999758644
PA14_08910	PA14_RS03620		0.188599506	8.177888016	0.351026496	0.55353263	0.999758644
PA14_08920	PA14_RS03625		-0.153162312	6.580908582	0.264323605	0.607165218	0.999758644
PA14_08930	PA14_RS03630		-0.074859928	5.060930441	0.065620739	0.797823084	0.999758644
PA14_08940	PA14_RS03635		0.002645983	6.061478126	8.45E-05	0.992665633	0.999758644
PA14_08950	PA14_RS03640		0.183693593	7.933487823	0.376759129	0.539342819	0.999758644
PA14_08960	PA14_RS03645		0.340117907	7.660392734	1.340699713	0.24691061	0.999758644
PA14_08970	PA14_RS03650		-0.004788458	8.841587083	0.000261179	0.987105926	0.999758644
PA14_08980	PA14_RS03655		0.080669127	8.571663292	0.067839172	0.794509321	0.999758644
PA14_08990	PA14_RS03660		0.142827473	7.102190404	0.207752263	0.648534891	0.999758644
PA14_09000	PA14_RS03665		-0.030632196	8.108491773	0.010859379	0.917004011	0.999758644
PA14_09010	PA14_RS03670		0.150422945	6.713825461	0.272562767	0.601617805	0.999758644
PA14_09020	PA14_RS03675		0.156874233	8.19429153	0.237444017	0.626058306	0.999758644
PA14_09030	PA14_RS03680		-0.15798075	6.458902996	0.262643447	0.60830986	0.999758644
PA14_09040	PA14_RS03685		-0.521965005	8.151140008	2.767313329	0.096207517	0.999758644
PA14_09050	PA14_RS03690		0.363705667	10.6414977	1.35499094	0.244407485	0.999758644
PA14_09070	PA14_RS03695		0.24743417	9.150388592	0.593841779	0.44093736	0.999758644
PA14_09080	PA14_RS03700		0.058660296	8.903041391	0.027043492	0.869377648	0.999758644
PA14_09090	PA14_RS03705		-0.554183271	6.072034816	3.291318488	0.069647074	0.999758644
PA14_09100	PA14_RS03710		-0.00884386	7.62994035	0.000795058	0.977505216	0.999758644
PA14_09115	PA14_RS03715		-0.017535772	9.433377216	0.003199835	0.954890052	0.999758644
PA14_09130	PA14_RS03720		-0.695152037	6.651692768	3.146728767	0.07607934	0.999758644
PA14_09150	PA14_RS03725		-0.725987648	8.803054822	5.327985881	0.020985623	0.775520319
PA14_09160	PA14_RS03730		-0.072476494	5.975528224	0.076197708	0.782517864	0.999758644
PA14_09180	PA14_RS03735		-0.137423977	6.333746659	0.243421219	0.621745977	0.999758644
PA14_09195	PA14_RS03740		-0.261556157	7.303215752	0.86004772	0.353725338	0.999758644
PA14_09200	PA14_RS03745		0.144629678	8.007822812	0.266550607	0.605655097	0.999758644
PA14_09210	PA14_RS03750		-0.424109845	11.39187712	1.629653349	0.201751002	0.999758644
PA14_09220	PA14_RS03755		-0.327687518	7.417546866	1.538817047	0.214793971	0.999758644
PA14_09230	PA14_RS03760		-0.650347288	9.489544351	4.415237561	0.035619319	0.947033275
PA14_09240	PA14_RS03765		-0.479749627	9.93572981	2.482161598	0.115143908	0.999758644
PA14_09260	PA14_RS03770		-0.108133158	7.870815069	0.135725669	0.712567804	0.999758644
PA14_09270	PA14_RS03775		-0.635064343	12.93773385	2.985268845	0.084025333	0.999758644
PA14_09280	PA14_RS03780		-0.394740848	13.4526692	1.096839731	0.294960699	0.999758644
PA14_09290	PA14_RS03785		-0.674885904	11.52802728	3.172266341	0.074898448	0.999758644
PA14_09300	PA14_RS03790		-0.463714873	10.82492601	1.661600851	0.197387319	0.999758644
PA14_09320	PA14_RS03795		-0.580996105	11.16153515	2.339002226	0.126170345	0.999758644
PA14_09340	PA14_RS03800		-0.323707365	11.52068786	1.195273181	0.274268468	0.999758644
PA14_09350	PA14_RS03805		-0.38138138	9.485599749	1.494029727	0.221592276	0.999758644
PA14_09370	PA14_RS03810		-0.28477945	9.157027959	0.687860006	0.406893227	0.999758644
PA14_09380	PA14_RS03815		-0.54847978	10.46303303	3.128982197	0.076911744	0.999758644
PA14_09400	PA14_RS03825		-0.345089598	8.845007911	1.407366935	0.235493989	0.999758644
PA14_09410	PA14_RS03830		-0.157051193	3.847053952	0.202099783	0.653031273	0.999758644
PA14_09440	PA14_RS03835		-0.158503013	6.524345557	0.198101301	0.656257806	0.999758644
PA14_09450	PA14_RS03840		-0.497999358	2.370102094	1.728718476	0.188574643	0.999758644
PA14_09460	PA14_RS03845		1.297328427	4.551806832	12.24772106	0.000465827	0.111177314
PA14_09470	PA14_RS03850		1.408762435	3.698867059	14.52356464	0.000138417	0.046744244
PA14_09480	PA14_RS03855		1.502610901	2.682883849	14.51929691	0.000138731	0.046744244
PA14_09490	PA14_RS03860		0.346159605	8.230526303	1.160694479	0.281321558	0.999758644
PA14_09500	PA14_RS03865		0.053770015	9.329298067	0.028430382	0.866100966	0.999758644
PA14_09520	PA14_RS03870		-0.188767552	11.06179014	0.415918517	0.518980683	0.999758644
PA14_09530	PA14_RS03875		-0.07440543	10.86409394	0.066190178	0.796966862	0.999758644
PA14_09540	PA14_RS03880		-0.219830049	8.559279097	0.37169091	0.542084017	0.999758644
PA14_09550	PA14_RS03885		0.208647107	6.567614231	0.639475284	0.423900868	0.999758644
PA14_09570	PA14_RS03890		0.349933077	4.588142098	1.250465275	0.263463631	0.999758644
PA14_09580	PA14_RS03895		0.008111533	4.969589703	0.000787838	0.977607554	0.999758644
PA14_09600	PA14_RS03900		-0.340506824	8.153037614	1.13134833	0.28748792	0.999758644
PA14_09610	PA14_RS03905		0.019372329	4.748556181	0.004988965	0.943690157	0.999758644
PA14_09630	PA14_RS03910		-0.03180135	7.083832454	0.015109991	0.902168306	0.999758644
PA14_09660	PA14_RS03915		0.125873973	6.349465693	0.252637593	0.61522396	0.999758644
PA14_09680	PA14_RS03920		-0.190829557	6.734792858	0.3390816	0.56035982	0.999758644
PA14_09690	PA14_RS03925		-0.081319599	5.242015622	0.094155412	0.758959422	0.999758644
PA14_09700	PA14_RS03930		-0.249733292	6.172483231	0.911894971	0.339612126	0.999758644
PA14_09710	PA14_RS03935		0.018558905	3.759288886	0.00365227	0.951809968	0.999758644
PA14_09730	PA14_RS03940		0.240308577	3.434515208	0.618399723	0.431642581	0.999758644
PA14_09740	PA14_RS03945		-0.264720555	4.491218686	0.944170003	0.331207726	0.999758644
PA14_09750	PA14_RS03950		-0.048762565	7.219029382	0.026158061	0.871514905	0.999758644
PA14_09760	PA14_RS03955		0.23258676	5.234640496	0.800355889	0.370986986	0.999758644
PA14_09770	PA14_RS03960		-0.153447969	4.914034106	0.360091509	0.548455418	0.999758644
PA14_09780	PA14_RS03965		0.174232956	4.700068982	0.383394786	0.535791981	0.999758644
PA14_09790	PA14_RS03970		0.147964278	5.04130995	0.311665601	0.5766599	0.999758644
PA14_09810	PA14_RS03975		-0.291298878	3.985005166	0.903964429	0.341720922	0.999758644
PA14_09820	PA14_RS03980		-0.176225632	7.14704935	0.43688437	0.508630083	0.999758644
PA14_09850	PA14_RS03985		-0.048599889	5.472528089	0.039278862	0.842897229	0.999758644
PA14_09870	PA14_RS03990		0.358997338	2.99374069	1.175536757	0.2782665	0.999758644
PA14_09880	PA14_RS03995		-0.275337787	2.548900887	0.6681765	0.413688085	0.999758644
PA14_09890	PA14_RS04000		-0.213221034	6.249007368	0.654653051	0.418453988	0.999758644
PA14_09900	PA14_RS04005		-0.102107972	7.181120943	0.132774529	0.71557248	0.999758644
PA14_09910	PA14_RS04010		0.026811021	5.712794785	0.009754561	0.921324714	0.999758644
PA14_09920	PA14_RS04015		0.029399948	3.076679162	0.008439795	0.926802633	0.999758644
PA14_09930	PA14_RS04020		-0.181442642	2.632447051	0.27395324	0.600692149	0.999758644
PA14_09940	PA14_RS04025		0.01593727	3.50681682	0.002471464	0.960350442	0.999758644
PA14_09950	PA14_RS04030		0.035462091	4.715949967	0.017845852	0.893728082	0.999758644
PA14_09960	PA14_RS04035		0.38811487	3.529085616	1.148996056	0.283759409	0.999758644
PA14_09970	PA14_RS04040		0.262358437	6.839950068	1.021780267	0.312097097	0.999758644
PA14_09980	PA14_RS04045		0.115722826	3.938412169	0.150077407	0.698461396	0.999758644
PA14_09990	PA14_RS04050		0.441311051	2.601531472	1.67412407	0.195707059	0.999758644
PA14_10010	PA14_RS04055		0.221915391	5.545855798	0.760109466	0.383294268	0.999758644
PA14_10020	PA14_RS04060		0.316477859	6.078277968	1.419529043	0.233480936	0.999758644
PA14_10040	PA14_RS04065		-0.155058714	6.427075171	0.300110609	0.583813087	0.999758644
PA14_10050	PA14_RS04070		-1.073113342	2.234162877	8.126473987	0.00436235	0.372948399
PA14_10070	PA14_RS04075		0.10382342	3.331308121	0.123978906	0.724758481	0.999758644
PA14_10080	PA14_RS04080		0.291564571	2.257052869	0.514885444	0.473031598	0.999758644
PA14_10090	PA14_RS04085		-0.104030034	5.803962491	0.163256411	0.686175944	0.999758644
PA14_10110	PA14_RS04090		-0.21345002	4.14039435	0.582644089	0.445277785	0.999758644
PA14_10120	PA14_RS04095		0.0747047	5.877664825	0.089360835	0.7649913	0.999758644
PA14_10130	PA14_RS04100		-0.263205245	5.650782872	1.079141	0.2988898	0.999758644
PA14_10140	PA14_RS04105		0.107063409	5.081499564	0.158748772	0.690311114	0.999758644
PA14_10160	PA14_RS04110		-0.296858348	4.879438147	0.934172517	0.333781041	0.999758644
PA14_10170	PA14_RS04115		-0.361814191	6.23739688	1.594677474	0.206659124	0.999758644
PA14_10180	PA14_RS04120		0.143862234	5.746405564	0.30110671	0.583189444	0.999758644
PA14_10190	PA14_RS04125		-0.14564217	6.341762737	0.291191144	0.589458226	0.999758644
PA14_10200	PA14_RS04130		-0.346271486	7.214514427	1.612770475	0.204102796	0.999758644
PA14_10210	PA14_RS04135		-0.22304757	5.672404315	0.456256661	0.499378644	0.999758644
PA14_10220	PA14_RS04140		-0.040024569	2.974908527	0.014139098	0.905348292	0.999758644
PA14_10230	PA14_RS04145		0.434457178	3.538382866	1.628184097	0.201954397	0.999758644
PA14_10240	PA14_RS04150		0.029246121	3.708307565	0.009521845	0.922265853	0.999758644
PA14_10250	PA14_RS04155		0.304061095	4.237145937	1.046581108	0.306295805	0.999758644
PA14_10260	PA14_RS04160		-0.280486601	6.127585882	1.057724125	0.303734834	0.999758644
PA14_10270	PA14_RS04165		-0.217400556	3.839144877	0.412355447	0.520776388	0.999758644
PA14_10280	PA14_RS04170		-0.003579663	4.230763701	0.000174117	0.989471935	0.999758644
PA14_10290	PA14_RS04175		0.014261191	8.300629451	0.002432599	0.960663179	0.999758644
PA14_10300	PA14_RS04180		-0.041445258	5.258374314	0.026072304	0.871723864	0.999758644
PA14_10320	PA14_RS04185		0.071855243	6.112035285	0.076774736	0.781716726	0.999758644
PA14_10330	PA14_RS04190		-0.296137613	7.394138551	1.291259471	0.255815976	0.999758644
PA14_10340	PA14_RS04195		0.001736218	8.650837732	3.29E-05	0.995426613	0.999758644
PA14_10350	PA14_RS04200		-0.238862962	10.49196101	0.581869187	0.44558059	0.999758644
PA14_10360	PA14_RS04205		0.394823641	15.32100089	1.594750894	0.206648675	0.999758644
PA14_10370	PA14_RS04210		-0.389097438	10.11887965	1.608616267	0.204686421	0.999758644
PA14_10380	PA14_RS04215		-0.286359042	15.16507687	0.830307916	0.362183507	0.999758644
PA14_10420	PA14_RS04220		-0.202233873	4.942333662	0.635035018	0.425514429	0.999758644
PA14_10440	PA14_RS04225		-0.060565241	4.819091205	0.053245574	0.817509008	0.999758644
PA14_10470	PA14_RS04230		-0.039487681	5.889366366	0.018326741	0.892314367	0.999758644
PA14_10480	PA14_RS04235		-0.126304922	4.773008422	0.191981015	0.661272925	0.999758644
PA14_10490	PA14_RS04240		-0.265385491	7.862047907	0.877034247	0.349015264	0.999758644
PA14_10500	PA14_RS04245		-0.450148558	9.233626582	2.272787546	0.131662896	0.999758644
PA14_10530	PA14_RS04250		-0.447862278	9.085139782	1.840759729	0.174861928	0.999758644
PA14_10540	PA14_RS04255		-0.250273037	7.541159311	0.642965996	0.422638803	0.999758644
PA14_10550	PA14_RS04260		-0.311663012	9.378499033	0.952376107	0.329115216	0.999758644
PA14_10560	PA14_RS04265		-0.407940456	7.66389469	1.910248046	0.166935708	0.999758644
PA14_10570	PA14_RS04270		-0.362706025	7.834821882	0.986567342	0.320582796	0.999758644
PA14_10590	PA14_RS04275		-0.043146311	6.296368531	0.01100182	0.916463441	0.999758644
PA14_10600	PA14_RS04280		-0.120858755	4.778752378	0.163476225	0.685975999	0.999758644
PA14_10610	PA14_RS04285		-0.257683126	4.829073997	0.732780168	0.39198351	0.999758644
PA14_10620	PA14_RS04290		-0.494074521	4.489529567	3.271933579	0.070474514	0.999758644
PA14_10630	PA14_RS04295		0.099022738	4.671090475	0.140307327	0.707975679	0.999758644
PA14_10640	PA14_RS04300		-0.102667118	3.003673548	0.102234312	0.749164671	0.999758644
PA14_10650	PA14_RS04305		-0.341597178	2.462943706	0.73619493	0.390882511	0.999758644
PA14_10660	PA14_RS04310		-0.297541853	4.559192253	1.26775071	0.26018907	0.999758644
PA14_10670	PA14_RS04315		-0.383485565	5.088715038	2.332921435	0.126663962	0.999758644
PA14_10680	PA14_RS04320		-0.340164511	6.41232407	1.731380814	0.188234651	0.999758644
PA14_10700	PA14_RS04325		-0.218738595	8.777999224	0.493853844	0.482213211	0.999758644
PA14_10710	PA14_RS04330		-0.031550614	8.847541207	0.009995872	0.920360713	0.999758644
PA14_10730	PA14_RS04335		-0.218223611	6.028481046	0.571432399	0.44969028	0.999758644
PA14_10740	PA14_RS04340		-0.60428464	4.736930271	5.27056862	0.021688927	0.780716632
PA14_10750	PA14_RS04345		-0.302089334	3.282427079	0.932444289	0.334228583	0.999758644
PA14_10770	PA14_RS04350		-0.245779036	9.0769912	0.678114692	0.41023668	0.999758644
PA14_10780	PA14_RS04355		-0.203984731	6.232133011	0.532942355	0.465372452	0.999758644
PA14_10790	PA14_RS04360		-0.276316533	5.120718204	1.201440438	0.273033971	0.999758644
PA14_10800	PA14_RS04365		0.127574066	6.533030051	0.224996812	0.635258692	0.999758644
PA14_10820	PA14_RS04370		-0.180201526	6.522175557	0.529940072	0.466632056	0.999758644
PA14_10830	PA14_RS04375		0.247603597	6.303839235	0.803282894	0.370113647	0.999758644
PA14_10840	PA14_RS04380		-0.118565219	4.780859133	0.189076002	0.663686768	0.999758644
PA14_10850	PA14_RS04385		0.02250663	6.67152831	0.007257102	0.932111431	0.999758644
PA14_10870	PA14_RS04390		-0.302927611	3.86640584	1.035644152	0.308836695	0.999758644
PA14_10890	PA14_RS04395		0.503456618	2.866248998	2.134160367	0.144049316	0.999758644
PA14_10900	PA14_RS04400		0.734000519	2.674179608	4.343154298	0.037158022	0.947033275
PA14_10910	PA14_RS04405		-0.202802507	3.928456813	0.35952158	0.548772058	0.999758644
PA14_10920	PA14_RS04410		0.42632055	2.170508947	1.300196962	0.254177249	0.999758644
PA14_10940	PA14_RS04415		0.258123134	7.005510417	0.715200945	0.397722612	0.999758644
PA14_10950	PA14_RS04420		0.125190002	3.886876187	0.174410996	0.676221004	0.999758644
PA14_10960	PA14_RS04425		0.498630973	2.988569882	2.077718833	0.149463398	0.999758644
PA14_10970	PA14_RS04430		0.212608335	3.321393361	0.487810592	0.484905578	0.999758644
PA14_10980	PA14_RS04435		-0.212356217	3.731336943	0.40986351	0.522038791	0.999758644
PA14_10990	PA14_RS04440		-0.178134942	2.625704087	0.254109731	0.61419604	0.999758644
PA14_11000	PA14_RS04445		0.044583568	3.907373975	0.02074146	0.885485499	0.999758644
PA14_11010	PA14_RS04450		-0.913624326	4.099138379	3.628182075	0.056808838	0.999758644
PA14_11020	PA14_RS04455		0.013967876	5.228895645	0.002094585	0.96349625	0.999758644
PA14_11030	PA14_RS04460		-0.452282982	3.395146635	2.013913586	0.1558628	0.999758644
PA14_11050	PA14_RS04465		0.037088207	2.572840878	0.010574665	0.918095361	0.999758644
PA14_11060	PA14_RS04470		0.330256737	2.06683634	0.74995311	0.386491077	0.999758644
PA14_11070	PA14_RS04475		0.195258234	2.570602451	0.271758139	0.602154829	0.999758644
PA14_11080	PA14_RS04480		0.056690215	6.012671288	0.037052811	0.847357564	0.999758644
PA14_11090	PA14_RS04485		0.071464919	2.013866809	0.030996214	0.860248834	0.999758644
PA14_11100	PA14_RS04490		-0.014066516	4.659151627	0.002454215	0.960488931	0.999758644
PA14_11110	PA14_RS04495		0.160824599	4.81759475	0.304721017	0.580937793	0.999758644
PA14_11120	PA14_RS04500		0.521068016	7.119873925	2.727055635	0.098661023	0.999758644
PA14_11130	PA14_RS04505		0.352351412	10.05198633	0.929929188	0.334881326	0.999758644
PA14_11140	PA14_RS04510		-0.242123026	10.51884063	0.335274141	0.562569863	0.999758644
PA14_11150	PA14_RS04515		0.257099419	2.69433865	0.440831206	0.50672154	0.999758644
PA14_11160	PA14_RS04520		-0.443058331	2.041453661	1.2916048	0.255752417	0.999758644
PA14_11170	PA14_RS04525		0.093280601	7.885696315	0.066131078	0.797055543	0.999758644
PA14_11180	PA14_RS04530		0.234084685	5.368338328	0.456730137	0.499156126	0.999758644
PA14_11190	PA14_RS04535		0.21221294	5.320849497	0.555947981	0.455897485	0.999758644
PA14_11210	PA14_RS04540		-0.386376948	5.19857884	2.049861912	0.152219995	0.999758644
PA14_11230	PA14_RS04545		0.000983101	3.435265581	1.03E-05	0.997434639	0.999758644
PA14_11240	PA14_RS04550		0.195266952	6.818376259	0.588066259	0.44316786	0.999758644
PA14_11250	PA14_RS04560		-0.041934956	6.447251172	0.02514342	0.874010213	0.999758644
PA14_11260	PA14_RS04565		0.268617602	6.264325161	0.921050354	0.337199335	0.999758644
PA14_11270	PA14_RS04570		0.151242352	8.198129495	0.159274343	0.689825492	0.999758644
PA14_11280	PA14_RS04575		0.190272348	3.778642995	0.366288751	0.545034199	0.999758644
PA14_11290	PA14_RS04580		-0.103151321	5.737342312	0.156162908	0.692714089	0.999758644
PA14_11310	PA14_RS04585		0.447724628	3.392684554	1.853493789	0.173377592	0.999758644
PA14_11320	PA14_RS04590		0.560710953	3.171447658	2.766381907	0.096263525	0.999758644
PA14_11330	PA14_RS04595		-0.332697211	5.129275207	0.956894114	0.327970646	0.999758644
PA14_11340	PA14_RS04600		-0.173616576	6.858306537	0.431753764	0.511129655	0.999758644
PA14_11350	PA14_RS04605		0.039922222	4.516193452	0.018311548	0.892358741	0.999758644
PA14_11370	PA14_RS04610		-0.081284139	3.962562027	0.076991091	0.781417177	0.999758644
PA14_11380	PA14_RS04615		0.054109193	5.39034139	0.037749062	0.845947893	0.999758644
PA14_11400	PA14_RS04620		0.014327251	8.714387542	0.002235525	0.962289004	0.999758644
PA14_11410	PA14_RS04625		-0.033429386	5.285425893	0.015505546	0.900902562	0.999758644
PA14_11420	PA14_RS04630		-0.074557803	6.154451873	0.074914482	0.784311258	0.999758644
PA14_11430	PA14_RS04635		-0.078236849	7.117516087	0.078493963	0.779348815	0.999758644
PA14_11450	PA14_RS04640		0.158456938	6.143326437	0.338634367	0.560618554	0.999758644
PA14_11460	PA14_RS04645		0.158816839	4.995061532	0.284275737	0.593912344	0.999758644
PA14_11470	PA14_RS04650		-0.194406664	5.354311105	0.557259276	0.455366634	0.999758644
PA14_11480	PA14_RS04655		-0.174097917	6.062408736	0.412329914	0.520789296	0.999758644
PA14_11490	PA14_RS04660		0.079919878	4.610086454	0.086422253	0.768775769	0.999758644
PA14_11510	PA14_RS04665		-0.056147077	5.380577809	0.051239496	0.820920326	0.999758644
PA14_11520	PA14_RS04670		-0.56786315	5.405988769	3.751814915	0.052750206	0.999758644
PA14_11530	PA14_RS04675		-0.324920342	5.938229434	1.559465091	0.211743558	0.999758644
PA14_11550	PA14_RS04680		-0.183422459	6.46406722	0.512239518	0.47417099	0.999758644
PA14_11560	PA14_RS04685		-0.360573504	6.082554564	1.789611394	0.180973518	0.999758644
PA14_11570	PA14_RS04690		0.078829843	3.511294112	0.050895191	0.821512833	0.999758644
PA14_11580	PA14_RS04695		-0.299555378	6.901419017	0.96467181	0.326012619	0.999758644
PA14_11590	PA14_RS04700		-0.341644962	7.091907757	1.647755996	0.199264627	0.999758644
PA14_11600	PA14_RS04705		-0.153142385	6.887547853	0.339149442	0.560320592	0.999758644
PA14_11610	PA14_RS04710		0.214399185	1.851720511	0.265718388	0.606218484	0.999758644
PA14_11620	PA14_RS04715		0.043916634	4.309360239	0.026486421	0.870718039	0.999758644
PA14_11630	PA14_RS04720		-0.102696864	6.147984225	0.146483403	0.701918854	0.999758644
PA14_11650	PA14_RS04725		-0.065060722	5.605034956	0.063878201	0.800468076	0.999758644
PA14_11660	PA14_RS04730		-0.070680709	4.000843025	0.061945084	0.803447655	0.999758644
PA14_11670	PA14_RS04735		-0.76510445	1.911959161	3.252959953	0.071294602	0.999758644
PA14_11680	PA14_RS04740		0.312932413	5.646557126	1.523687861	0.217062262	0.999758644
PA14_11690	PA14_RS04745		-0.161264598	5.155417692	0.34975238	0.554253335	0.999758644
PA14_11700	PA14_RS04750		-0.173081303	5.47674827	0.447192788	0.503671078	0.999758644
PA14_11720	PA14_RS04755		-0.447356111	4.698762101	2.171694339	0.14057128	0.999758644
PA14_11730	PA14_RS04760		-0.031677503	5.221966738	0.012400779	0.911331842	0.999758644
PA14_11740	PA14_RS04765		0.019215729	5.143014974	0.005771871	0.939440715	0.999758644
PA14_11750	PA14_RS04770		0.347711352	5.50842775	1.163095312	0.280824524	0.999758644
PA14_11760	PA14_RS04775		-0.115164639	6.473860007	0.202659596	0.652582607	0.999758644
PA14_11770	PA14_RS04780		-0.116348075	5.017190523	0.186970531	0.66545007	0.999758644
PA14_11790	PA14_RS04785		0.785284057	3.746874552	5.594887959	0.018012963	0.728307083
PA14_11810	PA14_RS04790		1.051383104	5.809512141	15.75421529	7.21E-05	0.031780285
PA14_11830	PA14_RS04795		0.072074662	7.342034333	0.071160645	0.789654318	0.999758644
PA14_11845	PA14_RS04800		-0.144292405	6.767912284	0.314076849	0.575189177	0.999758644
PA14_11860	PA14_RS04805		0.161778598	8.357601335	0.301570482	0.582899541	0.999758644
PA14_11880	PA14_RS04810		0.035809402	7.503140248	0.0160521	0.899180312	0.999758644
PA14_11890	PA14_RS04815		-0.063040853	7.85933277	0.042757722	0.836182141	0.999758644
PA14_11900	PA14_RS04820		-0.20016538	6.869736382	0.506450064	0.476679647	0.999758644
PA14_11910	PA14_RS04825		-0.398472863	4.460335104	1.389018901	0.238570854	0.999758644
PA14_11920	PA14_RS04830		0.163304603	3.615888343	0.237749027	0.625836634	0.999758644
PA14_11930	PA14_RS04835		0.030248328	5.971460574	0.010385427	0.918828973	0.999758644
PA14_11940	PA14_RS04840		0.068432864	7.72425755	0.064556073	0.799434626	0.999758644
PA14_11960	PA14_RS04845		0.103236843	6.95140145	0.103607744	0.747542418	0.999758644
PA14_11970	PA14_RS04850		-0.233532736	7.063708072	0.812672284	0.367331367	0.999758644
PA14_11980	PA14_RS04855		-0.277680087	4.369429629	0.870657319	0.350773399	0.999758644
PA14_11990	PA14_RS04860		-0.164950791	4.730988249	0.367877327	0.544163586	0.999758644
PA14_12010	PA14_RS04865		-0.030482628	7.975875078	0.010550444	0.918188887	0.999758644
PA14_12020	PA14_RS04870		-0.5028777	7.807996705	2.659662297	0.102922584	0.999758644
PA14_12030	PA14_RS04875		-0.464947936	7.478851625	2.424826222	0.119426485	0.999758644
PA14_12050	PA14_RS04880		-0.314049072	6.270957422	1.204568814	0.272410428	0.999758644
PA14_12060	PA14_RS04885		-0.029630156	6.168067034	0.013336191	0.908062749	0.999758644
PA14_12070	PA14_RS04890		0.118957345	6.487450345	0.198978039	0.655547011	0.999758644
PA14_12080	PA14_RS04895		0.020076148	6.454529873	0.006443562	0.936021087	0.999758644
PA14_12090	PA14_RS04900		-0.008345611	8.137689986	0.000817286	0.977193006	0.999758644
PA14_12100	PA14_RS04905		-0.116391004	7.284551625	0.165900568	0.683781102	0.999758644
PA14_12110	PA14_RS04910		-0.270421668	6.469061163	1.149651413	0.283622133	0.999758644
PA14_12120	PA14_RS04915		-0.284708793	6.960735629	1.136323077	0.286430623	0.999758644
PA14_12130	PA14_RS04920		-0.131398216	8.67963947	0.206345422	0.64964703	0.999758644
PA14_12140	PA14_RS04925		-0.216135767	5.953165964	0.627930126	0.428115575	0.999758644
PA14_12150	PA14_RS04940		-0.066933336	4.606891439	0.065150099	0.798533743	0.999758644
PA14_12160	PA14_RS04945		0.244106721	7.193609729	0.734055179	0.391571897	0.999758644
PA14_12170	PA14_RS04950		0.356934861	2.135976457	0.762034076	0.382692713	0.999758644
PA14_12180	PA14_RS04955		-0.039973972	2.518944953	0.007095242	0.932870976	0.999758644
PA14_12200	PA14_RS04960		0.008738115	4.815945872	0.000906991	0.975974308	0.999758644
PA14_12210	PA14_RS04965		0.100009541	6.425122758	0.135711338	0.712582306	0.999758644
PA14_12230	PA14_RS04970		0.107812119	7.98101045	0.110841369	0.739188274	0.999758644
PA14_12260	PA14_RS04975		-0.138807074	7.844000831	0.220019964	0.639024707	0.999758644
PA14_12270	PA14_RS04980		-0.116352813	7.152676449	0.164390855	0.68514572	0.999758644
PA14_12280	PA14_RS04985		-0.067473067	6.914932745	0.057677861	0.810204551	0.999758644
PA14_12300	PA14_RS04990		-0.087328461	4.933894695	0.104829758	0.74610896	0.999758644
PA14_12310	PA14_RS04995		-0.106478803	3.560421625	0.089396911	0.764945263	0.999758644
PA14_12330	PA14_RS05000		-0.163980651	7.353961008	0.317363057	0.573196677	0.999758644
PA14_12350	PA14_RS05005		0.167374887	6.400337105	0.29844486	0.584859	0.999758644
PA14_12360	PA14_RS05010		-0.103013785	4.384285081	0.131004414	0.717392893	0.999758644
PA14_12370	PA14_RS05015		-0.076388016	4.938623887	0.079297176	0.778252124	0.999758644
PA14_12390	PA14_RS05025		-0.181781381	5.899691177	0.488644857	0.484532426	0.999758644
PA14_12400	PA14_RS05030		0.1032246	5.294032571	0.132951247	0.715391498	0.999758644
PA14_12410	PA14_RS05035		0.093923158	6.48535667	0.11358797	0.736095684	0.999758644
PA14_12440	PA14_RS05040		-0.135389503	6.423975361	0.194383246	0.659293246	0.999758644
PA14_12450	PA14_RS05050		-0.137158866	7.315341503	0.239992503	0.624211529	0.999758644
PA14_12470	PA14_RS05055		-0.095350578	6.555246217	0.07025975	0.79095896	0.999758644
PA14_12490	PA14_RS05060		-0.097035651	6.428797034	0.146886522	0.701528644	0.999758644
PA14_12530	PA14_RS05065		-0.011457123	5.983769589	0.001963901	0.964652581	0.999758644
PA14_12540	PA14_RS05070		0.172227714	3.997806231	0.291410786	0.589317881	0.999758644
PA14_12550	PA14_RS05080		0.080411356	3.054866767	0.060860958	0.8051403	0.999758644
PA14_12560	PA14_RS05085		0.024051741	4.605362138	0.006616826	0.935168484	0.999758644
PA14_12570	PA14_RS05095		0.050250962	4.574626604	0.032040549	0.85793869	0.999758644
PA14_12610	PA14_RS05100		-0.276240836	3.798230081	0.688205079	0.406775572	0.999758644
PA14_12620	PA14_RS05105		-0.294506324	4.885101793	0.953129749	0.328923924	0.999758644
PA14_12640	PA14_RS05110		0.20449363	3.657365356	0.451187049	0.501771782	0.999758644
PA14_12650	PA14_RS05115		0.19089823	4.234980022	0.454911899	0.500011554	0.999758644
PA14_12670	PA14_RS05120		0.047095074	6.571789856	0.034505204	0.852636295	0.999758644
PA14_12680	PA14_RS05125		-0.046485289	6.96218797	0.026236946	0.871322999	0.999758644
PA14_12690	PA14_RS05130		0.116319496	6.091756561	0.1982523	0.656135253	0.999758644
PA14_12700	PA14_RS05135		-0.166522565	5.364722934	0.425618665	0.514146671	0.999758644
PA14_12710	PA14_RS05140		0.24392099	4.644791795	0.865106966	0.352313479	0.999758644
PA14_12730	PA14_RS05145		-0.226846402	2.097112268	0.301985581	0.582640309	0.999758644
PA14_12740	PA14_RS05150		0.139582868	7.359486319	0.278249701	0.597850726	0.999758644
PA14_12750	PA14_RS05155		-0.017245367	5.433317207	0.004491588	0.946566328	0.999758644
PA14_12760	PA14_RS05160		-0.044362514	6.241604043	0.027430132	0.868455657	0.999758644
PA14_12770	PA14_RS05165		0.079822048	6.453394241	0.09718128	0.755238794	0.999758644
PA14_12780	PA14_RS05170		0.235737542	5.20884389	0.675638251	0.411092735	0.999758644
PA14_12810	PA14_RS05175		0.205023839	5.948060155	0.595600264	0.440261666	0.999758644
PA14_12820	PA14_RS05180		0.107213357	5.783236126	0.172726672	0.677699811	0.999758644
PA14_12840	PA14_RS05185		-0.288659813	7.112456718	0.873128896	0.350090552	0.999758644
PA14_12850	PA14_RS05190		-0.564128526	5.598676664	3.884591412	0.048731118	0.999758644
PA14_12860	PA14_RS05195		-0.303233356	6.608898482	1.234275896	0.266577087	0.999758644
PA14_12870	PA14_RS05205		-0.223716845	4.966394514	0.698180805	0.403395646	0.999758644
PA14_12890	PA14_RS05210		-0.115508421	5.997900306	0.202247398	0.652912894	0.999758644
PA14_12900	PA14_RS05215		0.00962	7.753180418	0.001053982	0.974101155	0.999758644
PA14_12920	PA14_RS05220		-0.905964673	6.751954612	11.28544745	0.00078117	0.139829435
PA14_12940	PA14_RS05225		-1.532464376	7.509065936	17.62821311	2.69E-05	0.019229921
PA14_12960	PA14_RS05230		-1.508610412	6.570006923	21.36543016	3.80E-06	0.005000063
PA14_12970	PA14_RS05235		-1.281388058	5.401693823	21.09767227	4.36E-06	0.005000063
PA14_12980	PA14_RS05240		-0.252634229	7.155850141	0.705609275	0.400905291	0.999758644
PA14_12990	PA14_RS05245		-0.382867364	5.836258233	2.226499583	0.135660884	0.999758644
PA14_13000	PA14_RS05250		-1.183775445	7.113753362	15.08423897	0.000102818	0.039262834
PA14_13010	PA14_RS05255		-1.327038343	7.923581219	11.63584459	0.00064693	0.127779753
PA14_13030	PA14_RS05260		-0.086753415	8.874082597	0.054590259	0.815260136	0.999758644
PA14_13040	PA14_RS05265		-0.131881972	8.413981052	0.173695146	0.676848479	0.999758644
PA14_13050	PA14_RS05270		-0.470176804	7.735832633	2.031898035	0.154028143	0.999758644
PA14_13060	PA14_RS05275		0.282748786	5.250607159	0.983860537	0.321247557	0.999758644
PA14_13070	PA14_RS05280		-0.268664926	5.384540938	0.989816595	0.319787204	0.999758644
PA14_13090	PA14_RS05285		-0.238704499	5.426106658	0.879552868	0.348324174	0.999758644
PA14_13110	PA14_RS05290		0.223545629	6.361983296	0.622751648	0.430026591	0.999758644
PA14_13130	PA14_RS05295		0.348421584	8.831133851	0.977684762	0.32277107	0.999758644
PA14_13140	PA14_RS05300		0.516411498	8.987836918	2.076228469	0.14960944	0.999758644
PA14_13150	PA14_RS05305		-0.01302031	9.209029399	0.001792729	0.966227153	0.999758644
PA14_13170	PA14_RS05310		-0.342724507	7.395852118	1.316328358	0.25125206	0.999758644
PA14_13190	PA14_RS05315		-0.504639536	6.748425924	3.185600997	0.074289674	0.999758644
PA14_13200	PA14_RS05320		-0.309360455	5.69929273	1.146784316	0.284223318	0.999758644
PA14_13210	PA14_RS05325		-0.563870263	5.217999945	3.413477829	0.064666026	0.999758644
PA14_13220	PA14_RS05330		-0.154261237	4.046729274	0.280983868	0.596057079	0.999758644
PA14_13230	PA14_RS05335		0.225122104	5.115759071	0.769398986	0.380403045	0.999758644
PA14_13240	PA14_RS05340		-0.73121728	3.241298857	4.3776802	0.036412523	0.947033275
PA14_13250	PA14_RS05345		0.132883004	5.872402327	0.270629787	0.602909618	0.999758644
PA14_13260	PA14_RS05350		-0.463039568	3.559344039	2.414917871	0.120184273	0.999758644
PA14_13280	PA14_RS05355		0.061623918	3.259149731	0.04027683	0.84094029	0.999758644
PA14_13290	PA14_RS05360		-0.133444001	4.022654264	0.222217949	0.637355124	0.999758644
PA14_13300	PA14_RS05365		-0.000708366	3.501416383	4.35E-06	0.998335739	0.999758644
PA14_13320	PA14_RS05370		-0.539136025	3.385432019	2.026365347	0.15458993	0.999758644
PA14_13330	PA14_RS05380		0.054175093	5.801936057	0.039224488	0.843004591	0.999758644
PA14_13340	PA14_RS05385		0.310836934	5.205849345	1.540297383	0.214573546	0.999758644
PA14_13350	PA14_RS05390		-0.018806592	5.627151854	0.004449937	0.946814289	0.999758644
PA14_13360	PA14_RS05395		-0.25352253	4.174284504	0.38367606	0.535642408	0.999758644
PA14_13370	PA14_RS05400		-0.458431835	3.187419549	1.86753475	0.171757695	0.999758644
PA14_13380	PA14_RS05405		-0.403727811	4.359817492	1.88356406	0.169929621	0.999758644
PA14_13390	PA14_RS05410		0.017338673	6.86281277	0.003425011	0.953331573	0.999758644
PA14_13410	PA14_RS05415		0.1794515	6.563075194	0.379405523	0.537921562	0.999758644
PA14_13420	PA14_RS05420		0.469031765	5.540385932	3.102785626	0.078158451	0.999758644
PA14_13430	PA14_RS05425		-0.039081273	5.022378875	0.023848558	0.877270871	0.999758644
PA14_13450	PA14_RS05430		0.276140171	5.705212694	1.172304919	0.278928147	0.999758644
PA14_13460	PA14_RS05435		-0.395893792	4.998944212	1.304415806	0.253408199	0.999758644
PA14_13470	PA14_RS05440		-0.217926568	4.911808752	0.58177335	0.445618063	0.999758644
PA14_13490	PA14_RS05445		-0.007223337	4.445195862	0.00063441	0.979905411	0.999758644
PA14_13500	PA14_RS05455		0.056662788	5.505110193	0.048533397	0.82563521	0.999758644
PA14_13510	PA14_RS05460		-0.163845016	5.281914921	0.433741685	0.510158649	0.999758644
PA14_13520	PA14_RS05465		0.173642904	4.96622622	0.355607882	0.550955682	0.999758644
PA14_13530	PA14_RS05470		-0.071365672	5.136431418	0.082245009	0.774277787	0.999758644
PA14_13560	PA14_RS05475		0.091757885	1.935782134	0.045346248	0.831368625	0.999758644
PA14_13580	PA14_RS05480		0.065930911	5.854104779	0.066324406	0.796765606	0.999758644
PA14_13590	PA14_RS05485		-0.321117186	4.792760023	1.605004593	0.205195426	0.999758644
PA14_13600	PA14_RS05490		-0.133464068	4.532360636	0.258572003	0.61110291	0.999758644
PA14_13610	PA14_RS05495		0.020697536	4.658378224	0.00596866	0.938419016	0.999758644
PA14_13620	PA14_RS05500		-0.011754339	4.91037057	0.001802207	0.966138054	0.999758644
PA14_13630	PA14_RS05505		-0.222873346	4.473560425	0.402889608	0.525600704	0.999758644
PA14_13650	PA14_RS05510		-0.099791696	5.000236134	0.14500817	0.703352118	0.999758644
PA14_13660	PA14_RS05515		-0.113608379	4.327725935	0.142333281	0.705972345	0.999758644
PA14_13670	PA14_RS05520		1.50946108	0.897107936	3.597315669	0.057872948	0.999758644
PA14_13680	PA14_RS05525		0.071317477	4.082810287	0.058124651	0.809484941	0.999758644
PA14_13690	PA14_RS05530		0.145718	3.84864464	0.207458578	0.648766679	0.999758644
PA14_13710	PA14_RS05535		-0.355690662	3.830146709	1.410098346	0.235040068	0.999758644
PA14_13720	PA14_RS05540		-0.392408004	4.725647004	1.664002046	0.197063841	0.999758644
PA14_13730	PA14_RS05545		-0.080876371	5.244022456	0.099687684	0.752204748	0.999758644
PA14_13740	PA14_RS05550		-0.065534903	6.252216504	0.051564869	0.820362319	0.999758644
PA14_13750	PA14_RS05555		-0.123042343	3.750734949	0.177191402	0.673798099	0.999758644
PA14_13770	PA14_RS05560		0.148395127	3.151616399	0.245582598	0.620202826	0.999758644
PA14_13780	PA14_RS05565		0.148640759	5.970954182	0.340124898	0.559757138	0.999758644
PA14_13800	PA14_RS05570		-0.742350691	5.036859244	7.579526375	0.005903495	0.428040748
PA14_13810	PA14_RS05600		-0.272473874	2.116167261	0.483519541	0.48683242	0.999758644
PA14_13830	PA14_RS05605		-0.671216274	2.136157863	3.313332044	0.068720023	0.999758644
PA14_13840	PA14_RS05610		0.033046701	2.662842187	0.007523793	0.930878341	0.999758644
PA14_13850	PA14_RS05615		0.201270345	3.697127176	0.4216919	0.516094024	0.999758644
PA14_13950	PA14_RS05620		0.780377445	6.97075824	3.795417362	0.051393059	0.999758644
PA14_13990	PA14_RS05625		-0.178457291	6.34682188	0.471908135	0.492110645	0.999758644
PA14_14000	PA14_RS05630		0.26784148	5.828612375	1.079705451	0.298763458	0.999758644
PA14_14010	PA14_RS05635		-0.28486561	4.220735871	1.073063813	0.300254427	0.999758644
PA14_14020	PA14_RS05640		-0.350680374	5.041963467	1.817909473	0.17756232	0.999758644
PA14_14040	PA14_RS05645		0.036094803	6.955456392	0.018681711	0.891282904	0.999758644
PA14_14060	PA14_RS05650		-0.113984355	6.532309945	0.214394008	0.64334501	0.999758644
PA14_14080	PA14_RS05655		-0.026818525	5.211776356	0.010992419	0.916499009	0.999758644
PA14_14100	PA14_RS05660		0.015318314	8.66967302	0.002587541	0.959430805	0.999758644
PA14_14110	PA14_RS05665		0.166373791	5.886983812	0.423027519	0.515430224	0.999758644
PA14_14130	PA14_RS05670		-0.168764696	4.818332096	0.400301921	0.526933373	0.999758644
PA14_14140	PA14_RS05675		-0.406835127	5.062458994	2.326593227	0.127179945	0.999758644
PA14_14150	PA14_RS05680		0.116540983	3.366753916	0.131595365	0.716783611	0.999758644
PA14_14160	PA14_RS05685		-0.235394667	5.027458158	0.786215554	0.375246918	0.999758644
PA14_14170	PA14_RS05690		-0.044873071	5.95530139	0.03038464	0.861620345	0.999758644
PA14_14200	PA14_RS05695		0.046192663	6.266038593	0.031639692	0.858820757	0.999758644
PA14_14210	PA14_RS05700		-0.082998399	4.671680098	0.109061697	0.741214919	0.999758644
PA14_14220	PA14_RS05705		-0.007194952	5.146637942	0.000496273	0.982226846	0.999758644
PA14_14230	PA14_RS05710		0.193169118	6.377043089	0.568891768	0.450699634	0.999758644
PA14_14250	PA14_RS05715		-0.187684337	4.927181107	0.464125789	0.495702066	0.999758644
PA14_14270	PA14_RS05720		0.141609085	9.180922844	0.218577622	0.640125843	0.999758644
PA14_14280	PA14_RS05730		0.202357712	7.325940484	0.496666491	0.480968511	0.999758644
PA14_14290	PA14_RS05735		0.020928304	6.351908884	0.005897845	0.938784697	0.999758644
PA14_14300	PA14_RS05740		-0.463682629	3.936965194	2.044458654	0.152761317	0.999758644
PA14_14310	PA14_RS05745		0.182806621	4.673817387	0.392646874	0.530911364	0.999758644
PA14_14320	PA14_RS05750		-0.39290838	4.520700966	1.969953418	0.160452806	0.999758644
PA14_14330	PA14_RS05755		-0.556936133	1.897479873	1.84791284	0.174026339	0.999758644
PA14_14340	PA14_RS05765		-0.225846819	4.260739382	0.620116765	0.431003899	0.999758644
PA14_14360	PA14_RS05770		-0.13232376	6.899342053	0.263878155	0.607468241	0.999758644
PA14_14370	PA14_RS05775		0.06464871	5.3721413	0.06275616	0.802191584	0.999758644
PA14_14380	PA14_RS05780		0.073954751	4.719706273	0.073867309	0.785787024	0.999758644
PA14_14390	PA14_RS05785		0.074944394	6.344118124	0.075052449	0.784117652	0.999758644
PA14_14430	PA14_RS05790		0.414015026	4.425290713	1.898770725	0.168215979	0.999758644
PA14_14440	PA14_RS05795		-0.034540293	6.941493567	0.017543684	0.894626333	0.999758644
PA14_14450	PA14_RS05800		-0.292859414	4.283880524	0.611990799	0.434039222	0.999758644
PA14_14460	PA14_RS05805		-0.158582155	6.108227781	0.377080327	0.539169953	0.999758644
PA14_14470	PA14_RS05810		-0.186921409	6.367554784	0.397885273	0.528183416	0.999758644
PA14_14480	PA14_RS05815		-0.158515039	5.052941951	0.357310212	0.550003883	0.999758644
PA14_14490	PA14_RS05825		0.329050873	4.162614908	0.933249723	0.334019908	0.999758644
PA14_14500	PA14_RS05830		0.314327043	6.6616794	1.48308909	0.22329183	0.999758644
PA14_14510	PA14_RS05835		-0.188973908	7.036165521	0.491574086	0.48322598	0.999758644
PA14_14520	PA14_RS05840		0.201827345	4.969698417	0.349556284	0.554364414	0.999758644
PA14_14530	PA14_RS05845		-0.206904282	7.079415256	0.645200434	0.421833895	0.999758644
PA14_14540	PA14_RS05850		1.800750538	9.462848223	2.954254457	0.085651801	0.999758644
PA14_14550	PA14_RS05855		0.905854159	11.7671325	0.859803573	0.353793666	0.999758644
PA14_14590	PA14_RS05860		0.007490808	5.737621768	0.000897536	0.976099822	0.999758644
PA14_14600	PA14_RS05865		-0.111041177	5.305964299	0.148915272	0.699574126	0.999758644
PA14_14610	PA14_RS05870		0.214089291	3.945555483	0.39655671	0.528872894	0.999758644
PA14_14630	PA14_RS05875		0.024926905	6.80743318	0.009298361	0.923180648	0.999758644
PA14_14650	PA14_RS05880		-0.03502074	6.281598441	0.019660775	0.888488632	0.999758644
PA14_14660	PA14_RS05885		0.778985656	10.65639429	5.535928389	0.018629879	0.728307083
PA14_14680	PA14_RS05890		0.342894994	7.004683476	1.524829503	0.216890106	0.999758644
PA14_14690	PA14_RS05895		0.091092365	5.859495416	0.11758182	0.731672145	0.999758644
PA14_14700	PA14_RS05900		0.056414803	8.216965885	0.040222871	0.84104545	0.999758644
PA14_14710	PA14_RS05905		-0.387249596	8.405377364	1.582301738	0.208429458	0.999758644
PA14_14730	PA14_RS05910		-0.480171169	9.349201342	2.331713512	0.126762272	0.999758644
PA14_14740	PA14_RS05915		-0.204166995	8.481765554	0.401407687	0.526363163	0.999758644
PA14_14750	PA14_RS05920		-0.038648228	8.160394667	0.016339331	0.898287154	0.999758644
PA14_14770	PA14_RS05925		-0.2520244	8.702331555	0.627749239	0.428182112	0.999758644
PA14_14780	PA14_RS05930		-0.285513166	8.918750744	0.947540782	0.330346061	0.999758644
PA14_14800	PA14_RS05935		0.501923504	8.473785301	1.737304185	0.187480767	0.999758644
PA14_14810	PA14_RS05940		0.5124225	8.910082827	2.885105137	0.089402171	0.999758644
PA14_14820	PA14_RS05945		0.441612332	8.235706629	1.917309217	0.166153594	0.999758644
PA14_14830	PA14_RS05950		0.125719542	7.88015552	0.193648257	0.659897393	0.999758644
PA14_14850	PA14_RS05955		0.080117999	6.528362275	0.094803684	0.758156851	0.999758644
PA14_14860	PA14_RS05960		-0.216900152	6.871219035	0.616547567	0.432333132	0.999758644
PA14_14880	PA14_RS05965		-0.148706989	8.072514902	0.270751124	0.602828357	0.999758644
PA14_14890	PA14_RS05970		-0.063174288	7.618249464	0.052510674	0.818750719	0.999758644
PA14_14900	PA14_RS05975		-0.18823555	7.756032591	0.460673911	0.497309188	0.999758644
PA14_14910	PA14_RS05980		-0.207708517	8.578711801	0.544098797	0.460738999	0.999758644
PA14_14930	PA14_RS05985		-0.036591353	7.903204956	0.015946248	0.89951151	0.999758644
PA14_14940	PA14_RS05990		-0.126408636	5.834592275	0.233246719	0.629126816	0.999758644
PA14_14960	PA14_RS05995		-0.304059156	8.293243923	1.023440238	0.311704363	0.999758644
PA14_14975	PA14_RS06000		-0.126769877	6.913617019	0.247412528	0.618902918	0.999758644
PA14_14990	PA14_RS06005		-0.450980736	7.790387548	2.569120809	0.108968279	0.999758644
PA14_15000	PA14_RS06010		-0.06495627	5.558683321	0.066145581	0.797033776	0.999758644
PA14_15020	PA14_RS06015		0.209400946	4.450600545	0.446055565	0.50421408	0.999758644
PA14_15030	PA14_RS06020		-0.194289257	6.999950416	0.517617466	0.471859776	0.999758644
PA14_15050	PA14_RS06025		-0.419919654	8.479016839	1.368497649	0.242070176	0.999758644
PA14_15070	PA14_RS06030		-0.152349898	8.28299415	0.265476949	0.606382139	0.999758644
PA14_15080	PA14_RS06035		-0.175486581	7.996851962	0.354450592	0.551604506	0.999758644
PA14_15090	PA14_RS06040		-0.215253535	6.391872531	0.588590456	0.442964699	0.999758644
PA14_15100	PA14_RS06045		0.076151492	8.200638039	0.063285606	0.801376306	0.999758644
PA14_15110	PA14_RS06050		-0.083738748	7.813871172	0.055689437	0.813443459	0.999758644
PA14_15120	PA14_RS06055		0.037688666	7.284382619	0.019733646	0.888283521	0.999758644
PA14_15130	PA14_RS06060		0.092967025	8.884846424	0.087164298	0.767813599	0.999758644
PA14_15140	PA14_RS06065		-0.0704982	8.983304901	0.051524246	0.820431884	0.999758644
PA14_15150	PA14_RS06070		0.001478594	8.355649701	2.58E-05	0.995944227	0.999758644
PA14_15160	PA14_RS06075		0.7501948	5.651625195	7.083644425	0.007779064	0.501823845
PA14_15180	PA14_RS06080		0.162526816	4.492384177	0.245063458	0.620572701	0.999758644
PA14_15190	PA14_RS06085		-0.020536293	2.790864972	0.003919728	0.950078876	0.999758644
PA14_15200	PA14_RS06090		-0.379659815	5.134478868	0.969846867	0.324718373	0.999758644
PA14_15210	PA14_RS06095		-0.093451157	5.002580575	0.128421926	0.720073884	0.999758644
PA14_15230	PA14_RS06100		-0.176626374	5.716095324	0.502575556	0.478370626	0.999758644
PA14_15240	PA14_RS06105		-0.215203342	3.284517968	0.412120779	0.52089504	0.999758644
PA14_15250	PA14_RS06110		-0.179107209	3.474447966	0.355791326	0.550852967	0.999758644
PA14_15260	PA14_RS06120		0.151043615	3.131010662	0.217410384	0.6410202	0.999758644
PA14_15270	PA14_RS06130		0.40901688	3.696717538	0.987352855	0.320390222	0.999758644
PA14_15280	PA14_RS06135		-0.427409162	4.125631369	2.186767945	0.139201143	0.999758644
PA14_15290	PA14_RS06150		-0.049010039	5.370512363	0.038420379	0.844601423	0.999758644
PA14_15310	PA14_RS06155		-0.157583137	8.012053924	0.323946193	0.569245723	0.999758644
PA14_15340	PA14_RS06160		-0.18340059	7.210195063	0.481143779	0.487904688	0.999758644
PA14_15350	PA14_RS06165		0.140607552	7.899028792	0.260800209	0.609570933	0.999758644
PA14_15360	PA14_RS06170		0.211711664	7.189637854	0.531164598	0.466117649	0.999758644
PA14_15380	PA14_RS06175		0.249852896	3.058613982	0.631678999	0.426740114	0.999758644
PA14_15400	PA14_RS06180		0.369999995	6.014993863	1.547601982	0.213489803	0.999758644
PA14_15430	PA14_RS06185		-0.078118697	5.548893853	0.082637141	0.773754946	0.999758644
PA14_15435	PA14_RS06190		0.265499983	5.546282439	0.99709624	0.318014154	0.999758644
PA14_15445	PA14_RS06195		-0.364981647	3.804024202	1.475724596	0.224444649	0.999758644
PA14_15450	PA14_RS06200		0.464298677	4.75233052	2.99720369	0.083408363	0.999758644
PA14_15460	PA14_RS06205		0.121576307	7.41546499	0.197900776	0.656420642	0.999758644
PA14_15470	PA14_RS06210		0.0805939	4.771448085	0.090674752	0.763321095	0.999758644
PA14_15475	PA14_RS06220		0.271210862	3.522098357	0.758012638	0.383951179	0.999758644
PA14_15480	PA14_RS06225		0.309640499	9.056865469	1.019626249	0.31260768	0.999758644
PA14_15500	PA14_RS06230		0.193216094	4.048127706	0.317622413	0.573040003	0.999758644
PA14_15510	PA14_RS06240		0.284221855	4.982666825	1.16407226	0.280622588	0.999758644
PA14_15520	PA14_RS06245		0.143130224	5.721322486	0.254192849	0.614138115	0.999758644
PA14_15530	PA14_RS06255		0.012201702	3.200255432	0.001474434	0.969370069	0.999758644
PA14_15540	PA14_RS06260		-0.108067839	6.85346287	0.181194104	0.670349048	0.999758644
PA14_15560	PA14_RS06270		0.182167678	6.581033912	0.475355676	0.49053357	0.999758644
PA14_15570	PA14_RS06275		0.014268536	6.352312506	0.002112537	0.963340263	0.999758644
PA14_15580	PA14_RS06280		0.463746251	8.399550639	2.276031037	0.131387723	0.999758644
PA14_15590	PA14_RS06285		0.210481319	7.769990798	0.508349085	0.475854399	0.999758644
PA14_15600	PA14_RS06290		0.094074079	6.67499253	0.134163511	0.714153633	0.999758644
PA14_15610	PA14_RS06295		0.297285414	9.298579992	0.971993709	0.324183456	0.999758644
PA14_15620	PA14_RS06300		-0.046408044	3.918977854	0.022563385	0.88059804	0.999758644
PA14_15630	PA14_RS06305		0.139505648	5.715727439	0.288549346	0.591151646	0.999758644
PA14_15650	PA14_RS06310		0.204542147	5.285746462	0.568326805	0.450924566	0.999758644
PA14_15660	PA14_RS06315		0.003492938	5.826387139	0.000159286	0.989930285	0.999758644
PA14_15670	PA14_RS06320		-0.159471887	7.118188611	0.359004544	0.549059607	0.999758644
PA14_15680	PA14_RS06325		0.292410159	6.423264309	1.384915726	0.239265592	0.999758644
PA14_15700	PA14_RS06330		0.28111901	4.839795907	1.119862514	0.28994806	0.999758644
PA14_15710	PA14_RS06335		0.398242626	4.823343544	1.176597706	0.278049725	0.999758644
PA14_15720	PA14_RS06340		0.190197422	7.241975642	0.509282486	0.475449627	0.999758644
PA14_15740	PA14_RS06345		0.063656424	9.434887252	0.045910679	0.830338247	0.999758644
PA14_15750	PA14_RS06350		-0.268297082	4.919207449	1.090936238	0.296263862	0.999758644
PA14_15770	PA14_RS06355		0.743272894	4.340535048	7.380143986	0.006594789	0.453193543
PA14_15780	PA14_RS06360		0.420515314	4.526759825	2.479472027	0.115340965	0.999758644
PA14_15790	PA14_RS06365		0.136262721	6.663223821	0.244010602	0.621324335	0.999758644
PA14_15810	PA14_RS06370		-0.137737968	4.794109272	0.270225392	0.603180617	0.999758644
PA14_15820	PA14_RS06375		-0.100495107	3.02079146	0.089617152	0.764664433	0.999758644
PA14_15830	PA14_RS06380		-0.236342175	3.147965018	0.486678109	0.485412878	0.999758644
PA14_15840	PA14_RS06385		0.376431314	6.317331633	1.762963254	0.184255335	0.999758644
PA14_15850	PA14_RS06390		0.346191169	5.833793118	1.876498272	0.170732676	0.999758644
PA14_15860	PA14_RS06395		-0.134067219	6.381330852	0.188431345	0.664225415	0.999758644
PA14_15870	PA14_RS06400		0.279064322	8.69915109	0.846345306	0.357588293	0.999758644
PA14_15880	PA14_RS06405		0.008541758	4.210487566	0.000666229	0.979407764	0.999758644
PA14_15890	PA14_RS06410		-0.179554881	6.017421596	0.387216708	0.533766058	0.999758644
PA14_15910	PA14_RS06415		0.014134276	4.916907387	0.001776281	0.966382351	0.999758644
PA14_15920	PA14_RS06420		-0.172011025	4.9155583	0.47824979	0.489216161	0.999758644
PA14_15930	PA14_RS06425		0.101820625	5.213253123	0.125376537	0.723274813	0.999758644
PA14_15940	PA14_RS06430		0.047420587	3.694363065	0.017644394	0.894326086	0.999758644
PA14_15960	PA14_RS06435		0.256830993	7.45666024	0.907995227	0.340646904	0.999758644
PA14_15970	PA14_RS06440		-0.039749123	7.484146443	0.019070872	0.890163498	0.999758644
PA14_15980	PA14_RS06445		-0.020058399	8.854403303	0.004186666	0.948409321	0.999758644
PA14_15990	PA14_RS06450		0.057062651	8.401555541	0.039787894	0.841895866	0.999758644
PA14_16000	PA14_RS06455		0.03023614	7.180462319	0.0110493	0.91628404	0.999758644
PA14_16010	PA14_RS06460		-0.071217163	4.970271362	0.071192598	0.789608208	0.999758644
PA14_16020	PA14_RS06465		0.140774017	5.790081025	0.282631236	0.594981775	0.999758644
PA14_16030	PA14_RS06470		-0.240789372	7.048216435	0.766288909	0.381367562	0.999758644
PA14_16040	PA14_RS06475		-0.074680628	5.572654565	0.056325637	0.812400613	0.999758644
PA14_16050	PA14_RS06480		0.098089239	6.12933996	0.137923463	0.710354161	0.999758644
PA14_16070	PA14_RS06485		-0.002655016	7.775425037	9.09E-05	0.992393654	0.999758644
PA14_16090	PA14_RS06490		0.044915515	7.766640124	0.020427413	0.886349808	0.999758644
PA14_16100	PA14_RS06495		0.061557238	8.377517755	0.037307964	0.846839384	0.999758644
PA14_16110	PA14_RS06500		-0.283585693	8.526365716	0.987612638	0.320326567	0.999758644
PA14_16130	PA14_RS06505		0.175516236	7.805987153	0.367392179	0.544429197	0.999758644
PA14_16140	PA14_RS06510		0.478569506	6.972362903	1.718845423	0.189841732	0.999758644
PA14_16150	PA14_RS06515		-0.018878271	6.334394942	0.003226608	0.954701936	0.999758644
PA14_16160	PA14_RS06520		0.160513687	3.76507731	0.222189398	0.637376746	0.999758644
PA14_16180	PA14_RS06525		0.190551663	6.246018472	0.514665476	0.473126152	0.999758644
PA14_16190	PA14_RS06530		0.062650998	8.837999761	0.042875542	0.835959798	0.999758644
PA14_16200	PA14_RS06535		0.176032143	3.512150342	0.364982214	0.545752177	0.999758644
PA14_16210	PA14_RS06540		-0.393615421	3.918858235	1.719842198	0.189713359	0.999758644
PA14_16220	PA14_RS06545		-0.014092232	7.081490747	0.002964103	0.956581759	0.999758644
PA14_16250	PA14_RS06550		0.287993855	12.89245846	0.661849392	0.415907797	0.999758644
PA14_16260	PA14_RS06555		-0.045663978	9.021393444	0.024757952	0.874971698	0.999758644
PA14_16270	PA14_RS06560		0.290497832	5.326961016	1.104034629	0.293382374	0.999758644
PA14_16280	PA14_RS06565		-0.114547208	6.394728216	0.177821518	0.673252117	0.999758644
PA14_16290	PA14_RS06570		-0.094282671	5.243683081	0.101358416	0.750205531	0.999758644
PA14_16300	PA14_RS06575		0.050974387	4.409107281	0.03579924	0.849930683	0.999758644
PA14_16310	PA14_RS06580		-0.275971695	6.835663631	1.11291496	0.291449178	0.999758644
PA14_16320	PA14_RS06585		0.025721066	4.708240807	0.009595433	0.921967009	0.999758644
PA14_16330	PA14_RS06590		0.026531286	6.676172567	0.011115386	0.916034986	0.999758644
PA14_16340	PA14_RS06595		-0.157772766	6.498628799	0.361490835	0.547679427	0.999758644
PA14_16350	PA14_RS06600		-0.269991079	3.051560144	0.789353911	0.37429556	0.999758644
PA14_16360	PA14_RS06605		0.058684423	5.824704191	0.052539313	0.818702158	0.999758644
PA14_16370	PA14_RS06610		0.287630936	7.821680402	0.909886346	0.340144576	0.999758644
PA14_16380	PA14_RS06615		0.145601664	7.389747086	0.234983405	0.627853078	0.999758644
PA14_16390	PA14_RS06620		-0.135057846	7.188655407	0.250618261	0.616640077	0.999758644
PA14_16410	PA14_RS06625		0.269554594	5.989630264	0.673213666	0.411933416	0.999758644
PA14_16430	PA14_RS06630		0.166538041	7.053403068	0.388864258	0.532897001	0.999758644
PA14_16440	PA14_RS06635		0.258558473	4.826281205	0.927949603	0.335396287	0.999758644
PA14_16450	PA14_RS06640		-0.069313767	4.772206647	0.071475544	0.789200382	0.999758644
PA14_16460	PA14_RS06645		0.161137417	3.762451788	0.247660819	0.618727004	0.999758644
PA14_16470	PA14_RS06650		-0.066349241	5.9673406	0.069159779	0.792564091	0.999758644
PA14_16480	PA14_RS06655		0.114705539	6.840792873	0.196075522	0.657907395	0.999758644
PA14_16500	PA14_RS06660		-0.194495176	7.65072663	0.478721605	0.489001948	0.999758644
PA14_16510	PA14_RS06665		0.01604667	7.153482952	0.003285499	0.954290867	0.999758644
PA14_16530	PA14_RS06670		-0.125293508	4.665100972	0.19875441	0.655728134	0.999758644
PA14_16550	PA14_RS06675		0.191540648	5.542938933	0.544597992	0.460533391	0.999758644
PA14_16560	PA14_RS06680		0.060715963	7.418916263	0.048751716	0.825249794	0.999758644
PA14_16580	PA14_RS06685		-0.033325241	6.310957366	0.01485737	0.902985493	0.999758644
PA14_16590	PA14_RS06690		0.00383601	5.676841162	0.000224701	0.988040144	0.999758644
PA14_16600	PA14_RS06695		-0.152022396	7.337424405	0.276502005	0.599003146	0.999758644
PA14_16610	PA14_RS06700		0.422996484	4.415035782	2.394478122	0.121764379	0.999758644
PA14_16620	PA14_RS06705		-0.058272089	5.481121119	0.047000767	0.82836686	0.999758644
PA14_16630	PA14_RS06710		-0.675985553	7.366319878	5.004716029	0.02527835	0.830996342
PA14_16640	PA14_RS06715		-0.072469627	7.934948784	0.05037422	0.822413378	0.999758644
PA14_16660	PA14_RS06720		-0.369335866	9.568468936	1.3449175	0.246168615	0.999758644
PA14_16670	PA14_RS06725		0.033220452	6.894867132	0.016023731	0.899268966	0.999758644
PA14_16680	PA14_RS06730		0.185371393	6.568882622	0.536549165	0.463866394	0.999758644
PA14_16690	PA14_RS06735		0.059193386	8.409357987	0.043434861	0.8349086	0.999758644
PA14_16700	PA14_RS06740		0.316213245	6.272967531	1.44607779	0.229158348	0.999758644
PA14_16710	PA14_RS06745		0.218425299	4.885444516	0.732670705	0.392018876	0.999758644
PA14_16720	PA14_RS06750		0.2609966	7.697713158	0.613484195	0.433478957	0.999758644
PA14_16730	PA14_RS06755		0.370326233	5.56700536	2.151900707	0.142393514	0.999758644
PA14_16740	PA14_RS06760		-0.0271798	4.500219586	0.010959209	0.91662478	0.999758644
PA14_16750	PA14_RS06765		0.067213002	5.01255717	0.06806309	0.794178079	0.999758644
PA14_16770	PA14_RS06770		-0.030154078	4.640783543	0.012487312	0.911024296	0.999758644
PA14_16780	PA14_RS06775		-0.193001168	6.117291457	0.509811934	0.47522028	0.999758644
PA14_16790	PA14_RS06780		0.156638791	5.870150728	0.383084295	0.535957178	0.999758644
PA14_16800	PA14_RS06785		-0.21491107	6.171647834	0.53386621	0.464985944	0.999758644
PA14_16820	PA14_RS06790		-0.03587875	8.027739583	0.01562835	0.900512942	0.999758644
PA14_16830	PA14_RS06795		0.008587111	7.191381242	0.000873942	0.976415964	0.999758644
PA14_16840	PA14_RS06800		-0.440762007	4.015342477	2.059767323	0.151233261	0.999758644
PA14_16860	PA14_RS06805		0.015893344	6.30943678	0.002974503	0.956505736	0.999758644
PA14_16870	PA14_RS06810		-0.13778897	5.23784734	0.280177263	0.596585056	0.999758644
PA14_16880	PA14_RS06815		0.18273166	4.327440494	0.243267454	0.621856083	0.999758644
PA14_16890	PA14_RS06820		0.067916801	6.031821121	0.063970366	0.800327223	0.999758644
PA14_16910	PA14_RS06825		0.114711704	7.406823782	0.189676423	0.663186064	0.999758644
PA14_16920	PA14_RS06830		0.002948191	6.244167044	0.000105695	0.99179724	0.999758644
PA14_16930	PA14_RS06835		-0.214559657	5.924049458	0.69652852	0.403952626	0.999758644
PA14_16950	PA14_RS06840		-0.05053949	5.694225258	0.024607098	0.875350065	0.999758644
PA14_16960	PA14_RS06845		0.054276594	3.671259963	0.029433344	0.863782287	0.999758644
PA14_16970	PA14_RS06850		0.205438149	4.305968851	0.430649075	0.511670629	0.999758644
PA14_16980	PA14_RS06855		-0.048062321	6.43394461	0.033532536	0.854704716	0.999758644
PA14_16990	PA14_RS06860		-0.162094316	7.077909888	0.24186157	0.622864812	0.999758644
PA14_17000	PA14_RS06865		-0.424336504	2.229914512	1.308902743	0.252593416	0.999758644
PA14_17010	PA14_RS06870		-0.127471373	5.645095988	0.273482166	0.601005413	0.999758644
PA14_17030	PA14_RS06875		-0.126250631	5.898154316	0.200456957	0.654352256	0.999758644
PA14_17040	PA14_RS06880		-0.015472229	7.41730676	0.003426701	0.953320071	0.999758644
PA14_17050	PA14_RS06885		-0.001716379	6.876782293	4.05E-05	0.994919672	0.999758644
PA14_17060	PA14_RS06890		0.068949464	8.25743296	0.050179677	0.822750917	0.999758644
PA14_17070	PA14_RS06895		0.152396471	7.612006455	0.297912765	0.585193898	0.999758644
PA14_17080	PA14_RS06900		-0.052262302	7.659898767	0.037611717	0.846224895	0.999758644
PA14_17100	PA14_RS06905		0.155100783	5.754574129	0.164084285	0.685423717	0.999758644
PA14_17110	PA14_RS06910		-0.076247251	7.444957645	0.082302292	0.774201325	0.999758644
PA14_17120	PA14_RS06915		-0.193686368	5.9425498	0.591573895	0.441811148	0.999758644
PA14_17130	PA14_RS06920		0.061750863	8.495711137	0.04774444	0.827035653	0.999758644
PA14_17140	PA14_RS06925		0.122310033	7.8248889	0.193127821	0.66032601	0.999758644
PA14_17150	PA14_RS06930		0.185781843	8.517502007	0.378974856	0.538152387	0.999758644
PA14_17170	PA14_RS06935		0.275432796	7.965761114	0.895769282	0.343918661	0.999758644
PA14_17180	PA14_RS06940		0.267628581	9.028172242	0.760956602	0.383029322	0.999758644
PA14_17190	PA14_RS06945		0.146713795	6.068094982	0.250424102	0.616776612	0.999758644
PA14_17210	PA14_RS06950		0.164074371	7.616277048	0.342525473	0.558375086	0.999758644
PA14_17220	PA14_RS06955		0.038162584	5.366849704	0.021325217	0.883896472	0.999758644
PA14_17230	PA14_RS06960		-0.037426239	5.217236852	0.021375825	0.883759767	0.999758644
PA14_17250	PA14_RS06965		0.002549621	5.941704038	9.90E-05	0.992060367	0.999758644
PA14_17260	PA14_RS06970		-0.060030071	8.199609019	0.045642088	0.830827733	0.999758644
PA14_17270	PA14_RS06975		0.09360112	7.855170207	0.110837635	0.739192509	0.999758644
PA14_17280	PA14_RS06980		-0.204273466	7.453406423	0.425684628	0.514114068	0.999758644
PA14_17290	PA14_RS06985		-0.06384474	8.85955358	0.043771215	0.834279847	0.999758644
PA14_17310	PA14_RS06990		0.043433438	8.064694016	0.018559789	0.891636047	0.999758644
PA14_17320	PA14_RS06995		0.050935204	8.960630164	0.027314146	0.868731535	0.999758644
PA14_17330	PA14_RS07000		-0.104725499	6.784449591	0.148741687	0.699740759	0.999758644
PA14_17340	PA14_RS07005		-0.390737958	4.877805505	2.043025787	0.152905233	0.999758644
PA14_17350	PA14_RS07010		0.372993038	3.231486217	1.276214688	0.258604038	0.999758644
PA14_17370	PA14_RS07015		-0.286128106	5.022917817	1.183260547	0.276693211	0.999758644
PA14_17380	PA14_RS07020		-0.110973066	5.490828483	0.173144699	0.677332004	0.999758644
PA14_17400	PA14_RS07025		0.275246314	8.015117893	0.970026091	0.324673672	0.999758644
PA14_17410	PA14_RS07030		0.002770964	6.110833046	0.000112796	0.991526208	0.999758644
PA14_17420	PA14_RS07035		-0.010830425	7.032022262	0.001734036	0.966784286	0.999758644
PA14_17440	PA14_RS07040		-0.227609609	7.601858385	0.659379668	0.416779029	0.999758644
PA14_17450	PA14_RS07045		-0.023402576	5.160002801	0.005934594	0.938594655	0.999758644
PA14_17460	PA14_RS07050		-0.002826676	6.946472675	0.000107597	0.99172376	0.999758644
PA14_17470	PA14_RS07055		0.88279794	12.43230564	3.830899727	0.050315917	0.999758644
PA14_17480	PA14_RS07060		-0.250851639	11.35236236	0.492021289	0.483027037	0.999758644
PA14_17490	PA14_RS07065		0.46470741	4.758374558	2.391879522	0.121966909	0.999758644
PA14_17500	PA14_RS07070		-0.152002949	7.116747025	0.314303891	0.575051076	0.999758644
PA14_17510	PA14_RS07075		-0.32389641	5.548203173	1.396483013	0.237313318	0.999758644
PA14_17520	PA14_RS07080		-0.440025512	6.205300256	2.547011285	0.110503113	0.999758644
PA14_17530	PA14_RS07085		-0.023613894	8.915625749	0.005664454	0.940005806	0.999758644
PA14_17540	PA14_RS07090		-0.128056191	5.901891785	0.243620021	0.621603683	0.999758644
PA14_17550	PA14_RS07095		-0.154311318	7.051799271	0.350137908	0.554035074	0.999758644
PA14_17570	PA14_RS07100		0.058766996	7.030701024	0.052633682	0.818542246	0.999758644
PA14_17580	PA14_RS07105		-0.108944596	8.908168519	0.121239003	0.727694556	0.999758644
PA14_17590	PA14_RS07110		0.353120012	5.03748037	1.962001493	0.161299424	0.999758644
PA14_17600	PA14_RS07115		0.235022517	5.74488211	0.706567424	0.400585705	0.999758644
PA14_17610	PA14_RS07120		0.327225758	3.681342244	1.127102304	0.288394268	0.999758644
PA14_17620	PA14_RS07125		-0.438536699	2.067000021	1.042915172	0.307144448	0.999758644
PA14_17630	PA14_RS07130		0.068966938	3.136798121	0.036149361	0.849207378	0.999758644
PA14_17640	PA14_RS07135		0.091543379	3.543167688	0.086643452	0.768488484	0.999758644
PA14_17650	PA14_RS07140		-0.374431364	2.661440119	1.071810744	0.3005368	0.999758644
PA14_17660	PA14_RS07145		0.066827609	3.829725328	0.055135467	0.81435665	0.999758644
PA14_17670	PA14_RS07150		0.14448432	5.118913064	0.330947701	0.56510158	0.999758644
PA14_17675	PA14_RS07155		0.008941954	2.872864406	0.000743293	0.978249645	0.999758644
PA14_17690	PA14_RS07160		0.069914152	5.577159143	0.080622549	0.776455518	0.999758644
PA14_17700	PA14_RS07165		0.35648551	3.958352107	0.847481605	0.357265757	0.999758644
PA14_17710	PA14_RS07170		0.5524405	4.806064928	2.835308653	0.092213082	0.999758644
PA14_17720	PA14_RS07175		0.512332345	7.305954811	2.608681107	0.10628012	0.999758644
PA14_17730	PA14_RS07180		-0.232408249	4.701019375	0.800668622	0.370893538	0.999758644
PA14_17740	PA14_RS07185		0.042839575	4.362331981	0.020165275	0.88707646	0.999758644
PA14_17760	PA14_RS07190		0.182615593	5.899057655	0.405755955	0.524131513	0.999758644
PA14_17780	PA14_RS07195		-0.207724989	5.756082632	0.607280622	0.435813545	0.999758644
PA14_17790	PA14_RS07200		-0.201092912	5.051855546	0.431004255	0.511496587	0.999758644
PA14_17810	PA14_RS07205		-0.143360174	5.014704844	0.234131831	0.628476919	0.999758644
PA14_17820	PA14_RS07210		-0.464521618	3.121849174	1.955420311	0.162003956	0.999758644
PA14_17850	PA14_RS07215		0.25293862	1.834848321	0.399955093	0.52711245	0.999758644
PA14_17860	PA14_RS07220		-0.060121452	4.759616642	0.048432534	0.825813578	0.999758644
PA14_17880	PA14_RS07225		-0.155687855	5.142634899	0.329091065	0.566194793	0.999758644
PA14_17890	PA14_RS07230		0.019366232	4.657836072	0.005349056	0.941696908	0.999758644
PA14_17900	PA14_RS07235		-0.120191621	4.168996398	0.195808029	0.658125976	0.999758644
PA14_17910	PA14_RS07245		-0.044221332	4.186542211	0.02504893	0.874245198	0.999758644
PA14_17920	PA14_RS07250		0.201168406	2.962747619	0.361137195	0.547875344	0.999758644
PA14_17930	PA14_RS07255		-0.176749809	6.885111812	0.333418335	0.563653148	0.999758644
PA14_17940	PA14_RS07260		0.184891649	4.72260123	0.468432956	0.493708967	0.999758644
PA14_17960	PA14_RS07265		-0.112228517	5.784506874	0.14321086	0.70510962	0.999758644
PA14_17980	PA14_RS07270		-0.286026745	8.340337558	0.9081769	0.340598604	0.999758644
PA14_17990	PA14_RS07275		-0.064891084	4.206600879	0.037461643	0.846528169	0.999758644
PA14_18010	PA14_RS07280		0.063887455	5.104443748	0.057440962	0.810587302	0.999758644
PA14_18020	PA14_RS07285		0.610053481	7.543108701	1.848840476	0.173918314	0.999758644
PA14_18050	PA14_RS07290		0.339992885	8.187469645	1.34656739	0.245879108	0.999758644
PA14_18060	PA14_RS07295		-0.039997787	3.864116999	0.017315567	0.895309681	0.999758644
PA14_18070	PA14_RS07300		-0.043239713	4.678427104	0.025762896	0.87248073	0.999758644
PA14_18080	PA14_RS07305		0.042251416	5.14644722	0.025598146	0.872885638	0.999758644
PA14_18090	PA14_RS07315		-0.164208939	6.266134051	0.337065766	0.561527834	0.999758644
PA14_18100	PA14_RS07320		-0.326406149	6.365904758	1.377316327	0.240558804	0.999758644
PA14_18110	PA14_RS07325		-0.109076556	4.186823374	0.150336715	0.698213789	0.999758644
PA14_18120	PA14_RS07330		0.062644279	8.928271556	0.030723816	0.860857973	0.999758644
PA14_18140	PA14_RS07335		0.052588336	6.745050239	0.039635801	0.842194361	0.999758644
PA14_18150	PA14_RS07340		0.178332649	7.190339372	0.427357488	0.513288445	0.999758644
PA14_18160	PA14_RS07345		0.218114281	5.511087085	0.712599424	0.398582215	0.999758644
PA14_18180	PA14_RS07350		-0.46507931	1.469827478	0.994605051	0.318619458	0.999758644
PA14_18200	PA14_RS07355		-0.118522685	5.898300563	0.195659561	0.658247373	0.999758644
PA14_18210	PA14_RS07360		0.049536491	5.183795112	0.031773598	0.858525465	0.999758644
PA14_18230	PA14_RS07365		-0.084154012	4.762857143	0.090500632	0.763541668	0.999758644
PA14_18250	PA14_RS07370		-0.100311539	5.537019261	0.16427879	0.685247305	0.999758644
PA14_18260	PA14_RS07375		-0.064974505	4.624508767	0.047292474	0.827843387	0.999758644
PA14_18275	PA14_RS07380		0.121813534	4.637592435	0.19518397	0.658636617	0.999758644
PA14_18300	PA14_RS07385		0.220276681	5.53242796	0.838122306	0.359934345	0.999758644
PA14_18310	PA14_RS07390		0.267949874	3.116373744	0.596989153	0.439729112	0.999758644
PA14_18320	PA14_RS07395		-0.101145227	3.573070887	0.077284858	0.781011174	0.999758644
PA14_18330	PA14_RS07400		-0.325223766	5.713368656	1.388913543	0.238588662	0.999758644
PA14_18340	PA14_RS07405		0.323210563	5.087231383	1.166944154	0.280030025	0.999758644
PA14_18350	PA14_RS07410		-0.086468839	6.227156467	0.074360544	0.785090524	0.999758644
PA14_18360	PA14_RS07415		-0.113066802	4.939968026	0.13998707	0.708293867	0.999758644
PA14_18370	PA14_RS07420		-0.205659674	4.476103788	0.49690912	0.480861386	0.999758644
PA14_18380	PA14_RS07425		-0.436335266	4.351920344	2.397235235	0.121549902	0.999758644
PA14_18410	PA14_RS07430		-0.429703308	2.936105792	1.595167379	0.20658941	0.999758644
PA14_18430	PA14_RS07435		-1.012779494	2.161628707	7.524862546	0.00608532	0.430508486
PA14_18450	PA14_RS07440		-0.203873099	3.61749622	0.470457677	0.492776691	0.999758644
PA14_18470	PA14_RS07445		-0.113309676	3.300870919	0.107356385	0.743174163	0.999758644
PA14_18480	PA14_RS07450		0.773785085	4.641725607	3.25193845	0.071339043	0.999758644
PA14_18500	PA14_RS07455		0.130547075	6.809601183	0.245937398	0.61995032	0.999758644
PA14_18510	PA14_RS07460		0.259086036	3.912344969	0.755250084	0.384819097	0.999758644
PA14_18520	PA14_RS07465		-0.078386465	4.393440031	0.076011077	0.782777678	0.999758644
PA14_18550	PA14_RS07470		-0.090047868	3.444001621	0.079702805	0.777700565	0.999758644
PA14_18565	PA14_RS07475		0.025044661	5.288063976	0.009840343	0.920980663	0.999758644
PA14_18580	PA14_RS07480		-0.008551258	4.821530695	0.001010398	0.974642108	0.999758644
PA14_18590	PA14_RS07485		-0.721077931	5.701768429	5.784065394	0.016172094	0.723417083
PA14_18600	PA14_RS07490		-0.605928899	5.486205832	5.422282177	0.019881357	0.744316411
PA14_18610	PA14_RS07495		-0.158762548	5.186968961	0.301576422	0.58289583	0.999758644
PA14_18620	PA14_RS07500		-0.135263177	7.003669227	0.2079024	0.648416472	0.999758644
PA14_18630	PA14_RS07505		-0.019159868	6.868401025	0.005453383	0.941132111	0.999758644
PA14_18640	PA14_RS07510		0.043793109	5.801567636	0.026540236	0.870587925	0.999758644
PA14_18650	PA14_RS07515		0.382047693	6.54372857	1.466015785	0.225975367	0.999758644
PA14_18660	PA14_RS07520		-0.184041565	6.859113751	0.435436547	0.509333304	0.999758644
PA14_18670	PA14_RS07525		0.316034478	6.318626195	1.376780813	0.240650254	0.999758644
PA14_18680	PA14_RS07530		0.220852569	10.7936351	0.254305775	0.614059435	0.999758644
PA14_18690	PA14_RS07535		-0.318242029	9.486051416	0.398400271	0.527916582	0.999758644
PA14_18700	PA14_RS07540		-0.071113221	6.416736418	0.075495633	0.78349703	0.999758644
PA14_18710	PA14_RS07545		-0.214674891	4.991222716	0.488624612	0.484541476	0.999758644
PA14_18720	PA14_RS07550		0.130269154	6.063147496	0.178177265	0.672944372	0.999758644
PA14_18740	PA14_RS07555		0.087552205	5.959124397	0.112204637	0.737648014	0.999758644
PA14_18750	PA14_RS07560		0.752682721	7.352860249	5.522346547	0.018775058	0.728307083
PA14_18760	PA14_RS07565		-0.188384565	4.057081638	0.474242602	0.491041821	0.999758644
PA14_18780	PA14_RS07570		0.001049792	5.608340364	1.76E-05	0.996656851	0.999758644
PA14_18790	PA14_RS07575		-0.553170506	3.856607395	3.178616207	0.074607889	0.999758644
PA14_18800	PA14_RS07580		-0.484076892	5.954914558	1.843948295	0.174488887	0.999758644
PA14_18810	PA14_RS07585		-0.170834685	4.466972093	0.265032299	0.606683786	0.999758644
PA14_18820	PA14_RS07590		0.488636764	2.293532975	1.642342277	0.200004401	0.999758644
PA14_18830	PA14_RS07595		-0.109839236	5.733026817	0.189439775	0.663383297	0.999758644
PA14_18850	PA14_RS07600		0.15599748	4.613364037	0.345081814	0.556910488	0.999758644
PA14_18860	PA14_RS07605		0.074458608	6.555570699	0.077563863	0.780626342	0.999758644
PA14_18870	PA14_RS07610		-0.108272727	7.836174318	0.093668477	0.759564245	0.999758644
PA14_18880	PA14_RS07615		0.022633414	3.681330402	0.004888646	0.944258249	0.999758644
PA14_18890	PA14_RS07620		-0.130757393	4.956925049	0.261103531	0.609363026	0.999758644
PA14_18900	PA14_RS07625		-0.214633184	3.985087225	0.539017404	0.462840232	0.999758644
PA14_18910	PA14_RS07630		-0.162515492	4.029551372	0.332715851	0.564064256	0.999758644
PA14_18920	PA14_RS07635		-0.024628645	5.495512152	0.00804032	0.928551178	0.999758644
PA14_18930	PA14_RS07640		-0.45017854	4.641518173	2.681843173	0.10149819	0.999758644
PA14_18950	PA14_RS07645		-0.243528779	4.71109741	0.850110987	0.356520942	0.999758644
PA14_18960	PA14_RS07650		0.083635685	6.432957923	0.105492007	0.745335978	0.999758644
PA14_18970	PA14_RS07655		-0.010036248	6.620183993	0.001292035	0.971326305	0.999758644
PA14_18985	PA14_RS07660		0.11968483	6.298845448	0.204057399	0.651465572	0.999758644
PA14_19010	PA14_RS07665		0.216539418	4.989858264	0.580982242	0.445927571	0.999758644
PA14_19020	PA14_RS07670		-0.203815219	4.932985385	0.610725956	0.434514606	0.999758644
PA14_19030	PA14_RS07675		0.123435429	6.221157411	0.217976716	0.640585903	0.999758644
PA14_19050	PA14_RS07680		0.180103132	8.829390669	0.344789801	0.55707742	0.999758644
PA14_19065	PA14_RS07685		0.1442676	5.884831635	0.311344443	0.576856351	0.999758644
PA14_19090	PA14_RS07690		0.217920919	6.231891879	0.614964488	0.432924692	0.999758644
PA14_19100	PA14_RS07695		-0.066648522	11.10758809	0.051031789	0.821277512	0.999758644
PA14_19110	PA14_RS07700		-0.396096579	11.44320097	1.451112724	0.22834949	0.999758644
PA14_19120	PA14_RS07705		0.141488873	11.84072442	0.199658755	0.65499643	0.999758644
PA14_19130	PA14_RS07710		0.000391142	8.097819953	1.31E-06	0.999088084	0.999873861
PA14_19140	PA14_RS07715		0.223638619	7.592492864	0.682740957	0.40864448	0.999758644
PA14_19150	PA14_RS07720		0.059560812	5.171902186	0.04144097	0.838689106	0.999758644
PA14_19160	PA14_RS07725		-0.221902734	5.809673662	0.557184703	0.455396798	0.999758644
PA14_19170	PA14_RS07730		0.169125816	5.703465145	0.378641896	0.538330968	0.999758644
PA14_19190	PA14_RS07735		0.054475273	7.131830121	0.035007701	0.851579523	0.999758644
PA14_19205	PA14_RS07740		0.066952174	4.978139162	0.068267293	0.793876508	0.999758644
PA14_19210	PA14_RS07745		-0.279302062	3.016805002	0.590759691	0.442125501	0.999758644
PA14_19230	PA14_RS07750		-0.127534644	5.24315775	0.228968934	0.632289405	0.999758644
PA14_19270	PA14_RS07755		0.173251448	4.579257258	0.433760212	0.510149614	0.999758644
PA14_19290	PA14_RS07760		-0.01715299	6.106073052	0.004562871	0.946144633	0.999758644
PA14_19310	PA14_RS07765		0.153564049	8.491327463	0.288475837	0.591198909	0.999758644
PA14_19320	PA14_RS07770		-0.211481216	6.153357333	0.526887942	0.46791818	0.999758644
PA14_19330	PA14_RS07775		-0.405116492	2.846274918	1.182432415	0.27686136	0.999758644
PA14_19340	PA14_RS07780		-0.221513368	6.660229594	0.782219667	0.376463145	0.999758644
PA14_19350	PA14_RS07785		-0.003333447	7.352892955	0.000154172	0.990093227	0.999758644
PA14_19360	PA14_RS07790		-0.068483633	7.687286804	0.053866922	0.81646618	0.999758644
PA14_19370	PA14_RS07795		0.066323539	8.142485505	0.058278941	0.809237118	0.999758644
PA14_19380	PA14_RS07800		0.074609021	5.558342011	0.066766786	0.796103851	0.999758644
PA14_19390	PA14_RS07805		-0.046882397	5.657719873	0.033836775	0.854054444	0.999758644
PA14_19400	PA14_RS07810		-0.047325189	5.265544467	0.020912963	0.885016313	0.999758644
PA14_19410	PA14_RS07815		-0.183317141	6.182019192	0.418730691	0.517571085	0.999758644
PA14_19430	PA14_RS07820		-0.025028361	3.927457581	0.006435794	0.936059581	0.999758644
PA14_19450	PA14_RS07825		-0.116664458	4.332460963	0.137791167	0.710486841	0.999758644
PA14_19470	PA14_RS07830		0.117093657	5.447904298	0.196486012	0.657572313	0.999758644
PA14_19480	PA14_RS07835		0.16212574	6.214785358	0.277134329	0.59858566	0.999758644
PA14_19490	PA14_RS07840		-1.026259235	7.484843633	8.272100638	0.00402589	0.366036475
PA14_19500	PA14_RS07845		-1.128969151	4.509702212	10.07350136	0.001504169	0.210143439
PA14_19510	PA14_RS07850		-1.261266981	4.615410528	11.76084976	0.000604896	0.125002603
PA14_19520	PA14_RS07855		-1.449134578	5.132938107	12.90931273	0.000326951	0.081425094
PA14_19530	PA14_RS07860		-1.13235311	5.898232302	8.909137389	0.002837473	0.306661197
PA14_19540	PA14_RS07865		-0.836951649	5.77543029	8.821265159	0.002977402	0.315825119
PA14_19560	PA14_RS07870		-1.477146774	5.57690163	15.23953155	9.47E-05	0.038745912
PA14_19570	PA14_RS07875		-1.426588532	4.765782002	17.72456899	2.55E-05	0.019229921
PA14_19580	PA14_RS07880		-1.112320612	5.115977951	8.367305458	0.003820316	0.36471288
PA14_19590	PA14_RS07885		-1.454337622	6.513680412	15.97535318	6.42E-05	0.030631687
PA14_19600	PA14_RS07890		-0.186104641	4.850552754	0.514396163	0.473241959	0.999758644
PA14_19610	PA14_RS07895		-0.403676884	3.762794077	1.537022289	0.215061576	0.999758644
PA14_19620	PA14_RS07900		-0.150098624	5.058418393	0.241024686	0.62346701	0.999758644
PA14_19630	PA14_RS07905		0.083436683	5.30768549	0.065624101	0.797818018	0.999758644
PA14_19640	PA14_RS07910		-0.161547701	5.475155552	0.379245299	0.538007416	0.999758644
PA14_19650	PA14_RS07915		0.230081131	2.210835835	0.415953914	0.518962898	0.999758644
PA14_19660	PA14_RS07920		-0.266088657	5.170728821	0.789395146	0.374283083	0.999758644
PA14_19670	PA14_RS07925		-0.089413499	5.378254718	0.113738345	0.735927574	0.999758644
PA14_19680	PA14_RS07930		-0.741149413	2.00268623	3.202315048	0.073534112	0.999758644
PA14_19690	PA14_RS07935		-0.128736355	3.24533791	0.107022669	0.743559583	0.999758644
PA14_19700	PA14_RS07940		-0.054778114	5.004488727	0.045052746	0.831907069	0.999758644
PA14_19710	PA14_RS07945		0.033695631	4.866040041	0.017102277	0.895952766	0.999758644
PA14_19720	PA14_RS07950		0.238684012	3.484610653	0.685700862	0.407630538	0.999758644
PA14_19730	PA14_RS07955		0.579337486	5.432261744	4.858652745	0.027507809	0.856330042
PA14_19740	PA14_RS07960		-0.05147312	7.462802714	0.035186163	0.851206101	0.999758644
PA14_19750	PA14_RS07965		-0.401750433	4.887245606	2.473884549	0.115751536	0.999758644
PA14_19770	PA14_RS07970		-0.15379498	4.292435837	0.28978808	0.590356366	0.999758644
PA14_19800	PA14_RS07975		-0.197492273	4.813647201	0.565231787	0.452159923	0.999758644
PA14_19810	PA14_RS07980		-0.16312505	4.954444813	0.393602202	0.530411983	0.999758644
PA14_19830	PA14_RS07985		-0.043351675	5.257720637	0.023282735	0.878724127	0.999758644
PA14_19850	PA14_RS07990		-0.034790775	5.329467347	0.016132658	0.898929	0.999758644
PA14_19860	PA14_RS07995		-0.212561762	6.840933051	0.389687427	0.532463749	0.999758644
PA14_19870	PA14_RS08000		0.017107069	9.174005692	0.00304706	0.955978984	0.999758644
PA14_19900	PA14_RS08005		-0.110833057	7.790703162	0.122957074	0.725849174	0.999758644
PA14_19910	PA14_RS08010		-0.298120554	7.975791791	0.996184989	0.318235393	0.999758644
PA14_19920	PA14_RS08015		-0.176101317	7.515449825	0.408406305	0.522779512	0.999758644
PA14_19930	PA14_RS08020		-0.332471839	6.955160765	1.499984843	0.220673694	0.999758644
PA14_19940	PA14_RS08025		-0.401596358	7.390677206	1.730576405	0.188337302	0.999758644
PA14_19950	PA14_RS08030		0.080681353	5.149266916	0.080199315	0.777027487	0.999758644
PA14_19960	PA14_RS08035		-0.049577597	5.923648796	0.026548789	0.870567257	0.999758644
PA14_19970	PA14_RS08040		-0.202653587	2.922814626	0.361939711	0.547430938	0.999758644
PA14_19990	PA14_RS08045		-0.245118299	3.706027428	0.416866778	0.518504616	0.999758644
PA14_20000	PA14_RS08050		-0.490466346	8.457426108	2.57595744	0.108498437	0.999758644
PA14_20010	PA14_RS08055		-0.649828616	8.653335619	4.287107813	0.038402439	0.963020125
PA14_20020	PA14_RS08060		-0.864652615	12.0924803	5.834626918	0.015713742	0.723417083
PA14_20030	PA14_RS08065		-0.880503916	6.612671995	8.228651518	0.004123416	0.369045699
PA14_20040	PA14_RS08070		-0.759777494	8.437279233	4.997828367	0.025379143	0.830996342
PA14_20050	PA14_RS08075		-0.289111787	6.980449322	1.207920349	0.271744383	0.999758644
PA14_20060	PA14_RS08080		0.496331061	5.913606275	2.785899404	0.095097291	0.999758644
PA14_20070	PA14_RS08085		-0.391980137	4.784845609	2.260324807	0.13272622	0.999758644
PA14_20080	PA14_RS08090		-0.345274234	5.165823702	1.930782417	0.16467287	0.999758644
PA14_20100	PA14_RS08095		-0.031300217	6.202955653	0.01431026	0.90477982	0.999758644
PA14_20110	PA14_RS08100		0.261322849	4.959593916	0.974722725	0.323505163	0.999758644
PA14_20120	PA14_RS08105		-0.232608705	5.552515544	0.807516642	0.368855476	0.999758644
PA14_20130	PA14_RS08110		-0.43895238	6.624979028	3.008883428	0.082809316	0.999758644
PA14_20140	PA14_RS08115		-0.354343897	6.50341571	1.4687461	0.225543635	0.999758644
PA14_20150	PA14_RS08120		0.333721486	3.302764163	1.057521496	0.303781156	0.999758644
PA14_20170	PA14_RS08125		-0.342428948	1.321867584	0.530684488	0.466319228	0.999758644
PA14_20180	PA14_RS08130		-0.291812434	4.863176338	0.827292295	0.36305666	0.999758644
PA14_20190	PA14_RS08135		0.078950488	5.60436615	0.086814987	0.768265976	0.999758644
PA14_20200	PA14_RS08140		-0.519998984	4.50948905	3.78181801	0.051812337	0.999758644
PA14_20230	PA14_RS08145		-0.032798525	6.002115886	0.015099519	0.902202045	0.999758644
PA14_20240	PA14_RS08150		0.339364297	1.983792158	0.804112621	0.369866601	0.999758644
PA14_20250	PA14_RS08155		-0.231847587	2.779147655	0.528518636	0.467230322	0.999758644
PA14_20260	PA14_RS08160		-0.17493763	4.266826501	0.383616405	0.535674124	0.999758644
PA14_20270	PA14_RS08165		0.262079514	2.976570459	0.626652051	0.428586029	0.999758644
PA14_20280	PA14_RS08170		-0.079774439	5.729067667	0.064238238	0.799918458	0.999758644
PA14_20290	PA14_RS08175		0.455949798	9.070003176	2.098613279	0.147432799	0.999758644
PA14_20300	PA14_RS08180		0.019418567	4.180611723	0.004811516	0.944699012	0.999758644
PA14_20320	PA14_RS08185		0.623183258	1.6559709	2.175755965	0.140200608	0.999758644
PA14_20330	PA14_RS08190		-0.265806798	1.729931952	0.368963551	0.543569764	0.999758644
PA14_20350	PA14_RS08195		-0.263371081	1.870813469	0.361289373	0.547791021	0.999758644
PA14_20360	PA14_RS08200		-0.403829491	3.751748027	1.621982149	0.202815627	0.999758644
PA14_20370	PA14_RS08205		-0.213861825	5.467936094	0.702736302	0.401865782	0.999758644
PA14_20380	PA14_RS08210		-0.136185993	4.539401397	0.251776191	0.615827175	0.999758644
PA14_20390	PA14_RS08215		0.082136981	3.266661049	0.06099616	0.80492834	0.999758644
PA14_20400	PA14_RS08240		-0.282302669	3.045413787	0.757548791	0.384096713	0.999758644
PA14_20420	PA14_RS08245		-0.289908167	2.369459007	0.624044272	0.429548367	0.999758644
PA14_20430	PA14_RS08250		0.20796062	5.438060265	0.528512018	0.467233111	0.999758644
PA14_20440	PA14_RS08255		0.022618884	5.982971609	0.005556603	0.940578626	0.999758644
PA14_20450	PA14_RS08260		-0.51893073	5.585583934	2.581532245	0.108116959	0.999758644
PA14_20460	PA14_RS08265		-0.627182346	5.330603806	3.739738072	0.053132774	0.999758644
PA14_20470	PA14_RS08270		-0.339915146	5.051226797	0.900345766	0.342689015	0.999758644
PA14_20480	PA14_RS08275		0.011819807	5.03695691	0.001134867	0.973126114	0.999758644
PA14_20491	PA14_RS08280		0.023363695	5.302431614	0.007020148	0.93322632	0.999758644
PA14_20510	PA14_RS08285		0.178485027	5.044385157	0.310959405	0.577092052	0.999758644
PA14_20520	PA14_RS08290		0.650423174	5.837997728	4.542995306	0.033053705	0.941948379
PA14_20530	PA14_RS08295		1.265312831	5.496820312	8.580632954	0.003397572	0.342995499
PA14_20550	PA14_RS08300		-0.08337923	3.796194597	0.075951375	0.782860863	0.999758644
PA14_20560	PA14_RS08305		0.171994128	8.698679528	0.267634044	0.604923309	0.999758644
PA14_20570	PA14_RS08310		0.123604321	8.090895524	0.154053673	0.694691236	0.999758644
PA14_20580	PA14_RS08315		0.559271368	7.452051705	3.185295816	0.074303547	0.999758644
PA14_20590	PA14_RS08320		0.511405996	6.16010294	1.571669945	0.209964663	0.999758644
PA14_20600	PA14_RS08325		0.009579389	5.502568905	0.001270788	0.971562947	0.999758644
PA14_20610	PA14_RS08330		0.000513263	7.041236141	2.61E-06	0.998711411	0.999758644
PA14_20620	PA14_RS08335		-0.096307181	5.238868823	0.09333086	0.75998461	0.999758644
PA14_20630	PA14_RS08340		0.19445204	3.801432294	0.464915564	0.495335593	0.999758644
PA14_20640	PA14_RS08345		-0.363890925	3.529248698	1.340133847	0.247010365	0.999758644
PA14_20650	PA14_RS08350		-0.411654652	6.188874909	2.392057978	0.121952989	0.999758644
PA14_20670	PA14_RS08355		0.191470895	8.533031907	0.443007234	0.505674551	0.999758644
PA14_20680	PA14_RS08360		0.207605849	7.311453846	0.632357793	0.426491777	0.999758644
PA14_20690	PA14_RS08365		-0.075405026	8.194730762	0.0679258	0.794381103	0.999758644
PA14_20700	PA14_RS08370		0.145353001	8.001264569	0.267087714	0.605292082	0.999758644
PA14_20720	PA14_RS08375		0.05496158	5.986026879	0.045209593	0.831619099	0.999758644
PA14_20730	PA14_RS08380		-0.011956644	6.191616606	0.001889865	0.965324825	0.999758644
PA14_20740	PA14_RS08385		-0.12981212	7.158415735	0.199460779	0.655156442	0.999758644
PA14_20750	PA14_RS08390		0.131161911	9.089457396	0.165784925	0.683885374	0.999758644
PA14_20760	PA14_RS08395		-0.014871079	8.77759184	0.002611044	0.959247132	0.999758644
PA14_20770	PA14_RS08400		-0.176593483	8.35894686	0.378548278	0.538381199	0.999758644
PA14_20780	PA14_RS08405		-0.040075176	10.2078277	0.018755504	0.891069734	0.999758644
PA14_20800	PA14_RS08410		0.26051015	8.150489164	0.820079232	0.365157001	0.999758644
PA14_20810	PA14_RS08415		0.074154587	8.827652244	0.065546335	0.797935251	0.999758644
PA14_20820	PA14_RS08420		0.23609351	7.393511878	0.673810938	0.411726087	0.999758644
PA14_20840	PA14_RS08425		0.253652872	5.727686589	0.945487314	0.330870629	0.999758644
PA14_20850	PA14_RS08430		0.114065737	5.766159784	0.198730063	0.655747861	0.999758644
PA14_20860	PA14_RS08435		-0.055293321	7.06387581	0.044581351	0.832775716	0.999758644
PA14_20870	PA14_RS08440		0.081756967	6.079033081	0.104487443	0.746509571	0.999758644
PA14_20880	PA14_RS08445		-0.099316028	3.43817843	0.106573347	0.744079575	0.999758644
PA14_20890	PA14_RS08450		-0.150597205	6.331575644	0.37497861	0.540302927	0.999758644
PA14_20900	PA14_RS08455		-0.343725481	4.505125643	1.576505962	0.2092647	0.999758644
PA14_20920	PA14_RS08460		-0.269616428	5.780442715	0.957140671	0.327908337	0.999758644
PA14_20940	PA14_RS08465		0.770153281	0.798660398	2.106391857	0.146684819	0.999758644
PA14_20950	PA14_RS08470		-0.132106065	3.817888504	0.119868787	0.729176844	0.999758644
PA14_20960	PA14_RS08475		-0.207963213	2.120000585	0.292031887	0.588921382	0.999758644
PA14_20970	PA14_RS08480		-0.210063347	4.574822991	0.51728459	0.472002303	0.999758644
PA14_20980	PA14_RS08485		-0.008758728	5.661748501	0.000617852	0.980169314	0.999758644
PA14_21000	PA14_RS08490		0.09830931	4.221386203	0.111320328	0.738645939	0.999758644
PA14_21010	PA14_RS08495		-0.126167869	3.679063993	0.124900113	0.723779515	0.999758644
PA14_21020	PA14_RS08500		-0.178004386	8.477324465	0.349087145	0.55463033	0.999758644
PA14_21030	PA14_RS08505		0.32028176	8.603163536	0.806780777	0.36907373	0.999758644
PA14_21040	PA14_RS08510		0.025322448	4.88776881	0.009678905	0.921629422	0.999758644
PA14_21050	PA14_RS08515		-0.04454203	5.367493866	0.027221024	0.868953467	0.999758644
PA14_21060	PA14_RS08520		-0.528485527	3.12610306	2.114560628	0.145903923	0.999758644
PA14_21070	PA14_RS08525		-0.117904834	5.666882986	0.218787594	0.639965268	0.999758644
PA14_21080	PA14_RS08530		0.39221671	5.086932439	2.114692432	0.145891361	0.999758644
PA14_21090	PA14_RS08535		-0.66103486	2.619041949	2.936553474	0.086595322	0.999758644
PA14_21110	PA14_RS08540		0.079500973	5.408980196	0.100224095	0.751560877	0.999758644
PA14_21120	PA14_RS08545		0.560957564	3.274197842	3.102124627	0.078190188	0.999758644
PA14_21130	PA14_RS08550		0.072553766	5.468564748	0.074358346	0.785093622	0.999758644
PA14_21140	PA14_RS08555		-0.268992967	4.018688036	0.840543967	0.359241242	0.999758644
PA14_21150	PA14_RS08565		-0.729678546	3.063183259	4.968403703	0.025814461	0.830996342
PA14_21160	PA14_RS08575		-0.17108221	5.628157483	0.478083655	0.489291627	0.999758644
PA14_21175	PA14_RS08580		-0.101763523	5.561609995	0.153916073	0.694820761	0.999758644
PA14_21180	PA14_RS08585		-0.344535089	4.995276372	1.791282678	0.180769959	0.999758644
PA14_21190	PA14_RS08590		-0.281737337	6.670443059	1.270865907	0.259604299	0.999758644
PA14_21210	PA14_RS08595		0.164460527	6.817259014	0.418261153	0.517805973	0.999758644
PA14_21220	PA14_RS08600		0.123837129	11.05045202	0.166590088	0.683160257	0.999758644
PA14_21230	PA14_RS08605		-0.023678197	6.536881187	0.00800537	0.928706222	0.999758644
PA14_21240	PA14_RS08610		0.492046076	7.321639866	2.689125687	0.101035239	0.999758644
PA14_21250	PA14_RS08615		0.135463685	7.017913732	0.27008797	0.603272767	0.999758644
PA14_21280	PA14_RS08620		-0.154887962	6.844382611	0.343123035	0.55803207	0.999758644
PA14_21290	PA14_RS08625		-0.09830417	4.568411202	0.13284219	0.71550317	0.999758644
PA14_21300	PA14_RS08630		-0.047936752	4.471506735	0.02926087	0.864178091	0.999758644
PA14_21310	PA14_RS08635		-0.65672099	4.653421249	2.620953292	0.105461066	0.999758644
PA14_21320	PA14_RS08650		0.110485749	5.065835301	0.197079576	0.657088527	0.999758644
PA14_21340	PA14_RS08655		0.198544238	7.084340915	0.52538454	0.468553785	0.999758644
PA14_21370	PA14_RS08660		0.083148111	8.356660409	0.08165544	0.775066419	0.999758644
PA14_21380	PA14_RS08665		0.045972623	3.347554439	0.019859681	0.88792968	0.999758644
PA14_21400	PA14_RS08670		0.039089649	7.804283776	0.020136744	0.887155839	0.999758644
PA14_21410	PA14_RS08675		-0.134184617	3.5360034	0.191803516	0.661419787	0.999758644
PA14_21440	PA14_RS08680		0.408870252	6.752825378	1.984011725	0.158968417	0.999758644
PA14_21450	PA14_RS08685		0.584768311	2.433035769	2.456765612	0.117019521	0.999758644
PA14_21460	PA14_RS08690		0.352466215	3.914804515	1.484512877	0.223069773	0.999758644
PA14_21470	PA14_RS08695		-0.050024773	1.463886077	0.012965024	0.909345557	0.999758644
PA14_21480	PA14_RS08700		0.89044866	2.248895804	5.09109251	0.024049037	0.818576589
PA14_21490	PA14_RS08705		0.233219117	8.180871195	0.675419148	0.411168601	0.999758644
PA14_21510	PA14_RS08710		0.014397523	6.760567138	0.002566107	0.959599036	0.999758644
PA14_21520	PA14_RS08715		-0.633262184	7.183898231	5.47172103	0.019326585	0.728307083
PA14_21530	PA14_RS08720		-0.303580352	7.450481923	1.180850926	0.277182832	0.999758644
PA14_21540	PA14_RS08725		-0.157756615	8.0583926	0.294301571	0.587477077	0.999758644
PA14_21550	PA14_RS08730		-0.199545544	7.882928788	0.488210657	0.484726577	0.999758644
PA14_21560	PA14_RS08740		0.1464337	6.005814937	0.18991596	0.662986572	0.999758644
PA14_21570	PA14_RS08745		0.287175177	5.290191279	0.926676825	0.335727941	0.999758644
PA14_21580	PA14_RS08750		-0.158336417	4.804514304	0.380435379	0.537370321	0.999758644
PA14_21590	PA14_RS08755		0.414766628	2.275220318	1.262859267	0.261110564	0.999758644
PA14_21600	PA14_RS08760		0.001347603	2.793590985	1.32E-05	0.997096307	0.999758644
PA14_21610	PA14_RS08765		0.540057296	4.38104218	3.182707875	0.074421303	0.999758644
PA14_21620	PA14_RS08770		-0.004509127	4.037148343	0.000223236	0.98807918	0.999758644
PA14_21630	PA14_RS08775		0.462226245	7.543545377	2.402288419	0.121157899	0.999758644
PA14_21640	PA14_RS08780		-0.117857595	4.500901179	0.176968333	0.673991658	0.999758644
PA14_21650	PA14_RS08785		0.114477533	3.507399545	0.139112775	0.709164631	0.999758644
PA14_21660	PA14_RS08800		-0.218188502	4.238719975	0.673602924	0.411798277	0.999758644
PA14_21670	PA14_RS08805		-0.674814062	2.736361418	3.626194224	0.056876738	0.999758644
PA14_21690	PA14_RS08810		-0.154899428	8.544240471	0.273001874	0.601325162	0.999758644
PA14_21700	PA14_RS08815		-0.0614056	8.926380688	0.045717452	0.830690238	0.999758644
PA14_21710	PA14_RS08825		0.097160969	7.355901327	0.115061237	0.734453965	0.999758644
PA14_21720	PA14_RS08830		0.154126513	5.463702591	0.375648538	0.539941316	0.999758644
PA14_21730	PA14_RS08835		-0.420445005	5.396230817	2.979822009	0.084308543	0.999758644
PA14_21750	PA14_RS08840		-0.070283122	6.738781357	0.07998106	0.77732308	0.999758644
PA14_21760	PA14_RS08845		0.540708903	6.822462648	2.215434092	0.136636624	0.999758644
PA14_21770	PA14_RS08850		0.453048617	3.691959617	2.344546809	0.125722119	0.999758644
PA14_21780	PA14_RS08855		0.057130848	5.189038474	0.035823969	0.849879475	0.999758644
PA14_21790	PA14_RS08860		-0.68378153	6.6388118	5.66939695	0.01726339	0.728307083
PA14_21820	PA14_RS08865		0.345632873	6.217524187	1.514643041	0.218431964	0.999758644
PA14_21830	PA14_RS08870		0.056135523	6.512735021	0.051509439	0.820457249	0.999758644
PA14_21840	PA14_RS08875		-0.0403427	8.165414299	0.021827963	0.882545679	0.999758644
PA14_21850	PA14_RS08880		0.337769716	4.922113748	1.58889995	0.207483371	0.999758644
PA14_21860	PA14_RS08885		-0.037330158	7.26988922	0.017087696	0.895996879	0.999758644
PA14_21870	PA14_RS08890		0.094301951	7.456168223	0.119385851	0.729701541	0.999758644
PA14_21880	PA14_RS08895		-0.059634185	8.610793895	0.035864584	0.849795413	0.999758644
PA14_21890	PA14_RS08900		0.102529429	8.263908509	0.135730218	0.712563201	0.999758644
PA14_21900	PA14_RS08905		0.066996036	7.058227847	0.062970482	0.801861117	0.999758644
PA14_21910	PA14_RS08910		-0.072885551	4.712195683	0.06650344	0.796497507	0.999758644
PA14_21920	PA14_RS08915		-0.553653772	3.985187322	3.67061733	0.055379669	0.999758644
PA14_21930	PA14_RS08935		0.208653672	4.166151802	0.57519192	0.44820313	0.999758644
PA14_21940	PA14_RS08940		0.067496926	4.473251694	0.058296191	0.809209433	0.999758644
PA14_21960	PA14_RS08960		-0.100498856	5.677317649	0.15019467	0.698349394	0.999758644
PA14_21970	PA14_RS08965		-0.1778728	6.218739553	0.382187842	0.53643466	0.999758644
PA14_21980	PA14_RS08970		-0.075473633	7.425140925	0.077939668	0.780109171	0.999758644
PA14_21990	PA14_RS08985		-0.018939863	7.321807352	0.004853319	0.944459688	0.999758644
PA14_22000	PA14_RS08990		-0.441845322	3.785152729	1.316824844	0.251162688	0.999758644
PA14_22010	PA14_RS08995		0.572554331	6.575719695	3.853692258	0.049636608	0.999758644
PA14_22020	PA14_RS09000		0.185676559	6.870086894	0.427976219	0.512983661	0.999758644
PA14_22040	PA14_RS09015		0.411161873	6.283561671	2.246790596	0.13389184	0.999758644
PA14_22050	PA14_RS09025		0.002351932	5.793202095	7.74E-05	0.992980321	0.999758644
PA14_22060	PA14_RS09030		0.222701782	6.292320211	0.637985246	0.424441312	0.999758644
PA14_22080	PA14_RS09035		0.417490476	7.27923086	1.979507549	0.159442295	0.999758644
PA14_22090	PA14_RS09040		0.478744538	6.583662736	2.486228779	0.114846621	0.999758644
PA14_22100	PA14_RS09045		0.313156175	1.828871183	0.523599687	0.469310184	0.999758644
PA14_22110	PA14_RS09050		0.508077865	3.31184916	1.434618039	0.231012248	0.999758644
PA14_22120	PA14_RS09055		0.564811222	5.247120494	2.910676717	0.087994945	0.999758644
PA14_22130	PA14_RS09060		0.615902332	1.483583847	1.765981325	0.183880205	0.999758644
PA14_22140	PA14_RS09065		0.436744138	4.313649346	1.241923091	0.265100749	0.999758644
PA14_22160	PA14_RS09070		1.894320044	0.24826864	8.168604135	0.00426217	0.370595449
PA14_22190	PA14_RS09075		0.57402899	3.952127001	2.686934907	0.101174264	0.999758644
PA14_22210	PA14_RS09080		0.378095105	2.368286385	1.134063189	0.28691031	0.999758644
PA14_22230	PA14_RS09085		1.065028775	1.973991126	3.8371327	0.050129179	0.999758644
PA14_22240	PA14_RS09090		0.726281822	1.918308448	2.734369153	0.098210276	0.999758644
PA14_22250	PA14_RS09095		1.073633068	1.59296958	5.083724249	0.024151439	0.818576589
PA14_22260	PA14_RS09100		0.806306009	1.165978842	3.07583052	0.079463997	0.999758644
PA14_22270	PA14_RS09105		0.4706498	7.683757436	1.984363002	0.158931527	0.999758644
PA14_22290	PA14_RS09110		-0.093992928	6.107603612	0.134351576	0.713962166	0.999758644
PA14_22310	PA14_RS09115		-0.535748123	7.02898151	3.734324257	0.053305224	0.999758644
PA14_22320	PA14_RS09120		0.324992317	11.24984551	0.915869647	0.33856181	0.999758644
PA14_22330	PA14_RS09125		0.063773354	4.45555111	0.053647048	0.816834474	0.999758644
PA14_22340	PA14_RS09130		0.367453048	6.658865346	1.210591859	0.271214937	0.999758644
PA14_22350	PA14_RS09135		0.039718555	6.559166577	0.019015218	0.890322867	0.999758644
PA14_22370	PA14_RS09140		-0.079468474	7.705526544	0.083510573	0.772595183	0.999758644
PA14_22380	PA14_RS09145		0.046287147	5.504615308	0.0229562	0.879571029	0.999758644
PA14_22400	PA14_RS09150		0.011074436	5.902327933	0.001470376	0.969412223	0.999758644
PA14_22410	PA14_RS09155		-0.205152626	5.800601494	0.642218075	0.42290874	0.999758644
PA14_22420	PA14_RS09160		-0.033118819	5.014791334	0.016112481	0.898991886	0.999758644
PA14_22440	PA14_RS09165		0.11664101	7.264906932	0.180046041	0.671333676	0.999758644
PA14_22450	PA14_RS09170		0.034947553	6.242669389	0.015937654	0.899538448	0.999758644
PA14_22460	PA14_RS09175		-0.222972296	5.027360598	0.734484787	0.391433346	0.999758644
PA14_22470	PA14_RS09180		-0.290373555	5.687423446	1.176763962	0.278015774	0.999758644
PA14_22480	PA14_RS09185		-0.172371005	6.768135101	0.430472017	0.511757428	0.999758644
PA14_22490	PA14_RS09190		0.291302027	2.68955198	0.573903278	0.448712013	0.999758644
PA14_22500	PA14_RS09195		0.134972052	3.24713743	0.179292168	0.671982247	0.999758644
PA14_22510	PA14_RS09200		0.561058178	3.298923982	2.888540962	0.089211683	0.999758644
PA14_22520	PA14_RS09205		0.358533197	4.52853663	1.428282717	0.232044905	0.999758644
PA14_22530	PA14_RS09210		0.424824018	6.208396157	2.269900968	0.131908331	0.999758644
PA14_22540	PA14_RS09215		0.028838904	5.783566625	0.013058396	0.909021116	0.999758644
PA14_22550	PA14_RS09220		0.045444776	6.06893807	0.032822424	0.856234456	0.999758644
PA14_22560	PA14_RS09225		-0.056641132	5.45225921	0.042655967	0.836374426	0.999758644
PA14_22570	PA14_RS09230		-0.218178315	3.876724025	0.620739352	0.430772671	0.999758644
PA14_22580	PA14_RS09235		-0.289348099	4.906686029	1.165958845	0.280233148	0.999758644
PA14_22590	PA14_RS09240		-0.068740964	4.097635981	0.057764847	0.810064219	0.999758644
PA14_22600	PA14_RS09245		-0.234704965	4.874853035	0.579224215	0.446616565	0.999758644
PA14_22620	PA14_RS09250		0.472986145	5.84438869	1.743057275	0.186751916	0.999758644
PA14_22630	PA14_RS09255		-0.450829253	4.560827849	1.223172299	0.268738984	0.999758644
PA14_22640	PA14_RS09260		-0.314534571	7.072759041	1.076879808	0.299396614	0.999758644
PA14_22650	PA14_RS09265		-0.13973413	7.684910734	0.265142708	0.606608855	0.999758644
PA14_22660	PA14_RS09270		-0.154978924	5.764927219	0.375250845	0.540155928	0.999758644
PA14_22670	PA14_RS09275		-0.068562439	5.562251613	0.077631986	0.780532494	0.999758644
PA14_22680	PA14_RS09280		-0.1678144	6.488840633	0.334518657	0.563010375	0.999758644
PA14_22690	PA14_RS09285		-0.064035945	5.234847721	0.040212951	0.841064791	0.999758644
PA14_22700	PA14_RS09290		0.43520799	2.240094385	1.455327063	0.2276751	0.999758644
PA14_22710	PA14_RS09295		-0.257580906	6.847271617	0.93302062	0.334079247	0.999758644
PA14_22720	PA14_RS09300		-0.121454449	6.304078997	0.226657265	0.63401357	0.999758644
PA14_22730	PA14_RS09305		-0.088734038	5.517125316	0.106029501	0.744710581	0.999758644
PA14_22740	PA14_RS09310		-0.388319158	3.228895526	1.136057876	0.286486862	0.999758644
PA14_22760	PA14_RS09315		-0.013525314	4.647911679	0.002155715	0.962967781	0.999758644
PA14_22770	PA14_RS09320		0.323482924	5.453550733	1.603415714	0.205419825	0.999758644
PA14_22780	PA14_RS09325		0.201637879	5.611739348	0.550488714	0.458118074	0.999758644
PA14_22800	PA14_RS09330		0.028256296	5.614292537	0.008261159	0.927579268	0.999758644
PA14_22820	PA14_RS09335		0.112916325	6.892525732	0.192218659	0.661076426	0.999758644
PA14_22830	PA14_RS09340		-0.113131291	6.142364047	0.177185731	0.673803018	0.999758644
PA14_22840	PA14_RS09345		-0.325481882	6.142455231	1.330583543	0.248701431	0.999758644
PA14_22860	PA14_RS09350		-0.18456815	5.59183299	0.282249216	0.595230776	0.999758644
PA14_22870	PA14_RS09355		0.305832009	6.063544705	1.350857811	0.245128209	0.999758644
PA14_22880	PA14_RS09360		0.094364402	5.090005006	0.115580967	0.733877607	0.999758644
PA14_22890	PA14_RS09365		-0.078612799	8.180773188	0.072501791	0.787728406	0.999758644
PA14_22910	PA14_RS09370		0.012117493	9.100783522	0.001601062	0.968082543	0.999758644
PA14_22930	PA14_RS09375		0.231883051	8.532125321	0.622319518	0.430186642	0.999758644
PA14_22940	PA14_RS09380		0.200768699	7.877476099	0.43002987	0.511974292	0.999758644
PA14_22960	PA14_RS09385		0.427242078	6.611632412	2.866936557	0.090416825	0.999758644
PA14_22980	PA14_RS09390		-0.212845115	9.069888289	0.467817199	0.493993076	0.999758644
PA14_22990	PA14_RS09395		-0.33005587	7.04823364	1.591859096	0.207060722	0.999758644
PA14_23000	PA14_RS09400		-0.099475391	6.976638609	0.142179757	0.706123584	0.999758644
PA14_23010	PA14_RS09405		-0.131607908	8.047596227	0.192689083	0.660687878	0.999758644
PA14_23030	PA14_RS09410		0.246679336	9.597521269	0.503345701	0.478033728	0.999758644
PA14_23050	PA14_RS09415		-0.129522851	9.086920001	0.169148027	0.680870095	0.999758644
PA14_23060	PA14_RS09420		-0.112280138	7.298921018	0.165114487	0.684490727	0.999758644
PA14_23070	PA14_RS09425		-0.0760832	7.303579465	0.078578988	0.779232438	0.999758644
PA14_23080	PA14_RS09430		-0.564085141	6.139551088	3.689874827	0.054743724	0.999758644
PA14_23090	PA14_RS09435		-0.131488406	7.580061439	0.191140106	0.661969406	0.999758644
PA14_23100	PA14_RS09440		-0.064317577	5.387973738	0.060591559	0.805563389	0.999758644
PA14_23110	PA14_RS09445		-0.166402813	5.846855546	0.406506913	0.523747804	0.999758644
PA14_23120	PA14_RS09450		0.298910071	6.268954428	1.395515477	0.237475871	0.999758644
PA14_23130	PA14_RS09455		0.196012197	6.922242598	0.531676772	0.465902762	0.999758644
PA14_23160	PA14_RS09460		0.247323559	3.684547119	0.697784299	0.403529205	0.999758644
PA14_23170	PA14_RS09465		-0.267116762	5.076219075	0.97053458	0.324546892	0.999758644
PA14_23190	PA14_RS09470		-0.319886601	4.023453507	1.043600628	0.306985537	0.999758644
PA14_23200	PA14_RS09475		-0.247565121	5.804221685	0.88113806	0.347890163	0.999758644
PA14_23210	PA14_RS09480		-0.050855983	5.700003212	0.02989458	0.862729644	0.999758644
PA14_23220	PA14_RS09485		-0.002296072	7.065165864	7.36E-05	0.993154185	0.999758644
PA14_23240	PA14_RS09490		0.027285431	5.473252509	0.010593665	0.918022075	0.999758644
PA14_23250	PA14_RS09495		0.122637207	5.747873307	0.206624	0.649426445	0.999758644
PA14_23260	PA14_RS09500		-0.111328559	8.56017888	0.157830986	0.691161376	0.999758644
PA14_23270	PA14_RS09505		0.136789448	7.791545314	0.23885848	0.625031799	0.999758644
PA14_23280	PA14_RS09515		-0.033665528	7.019503328	0.014280315	0.904879025	0.999758644
PA14_23290	PA14_RS09520		-0.253491556	5.841918938	1.006183406	0.315818916	0.999758644
PA14_23310	PA14_RS09525		-0.254690084	7.560386374	0.901192874	0.342462059	0.999758644
PA14_23320	PA14_RS09530		-0.111373551	6.913949941	0.187853605	0.66470908	0.999758644
PA14_23330	PA14_RS09535		0.216575034	9.9587003	0.455981055	0.499508247	0.999758644
PA14_23340	PA14_RS09540		0.316762512	12.46946056	1.129335689	0.287917082	0.999758644
PA14_23350	PA14_RS09565		1.09944282	8.475354571	7.585811235	0.005882948	0.428040748
PA14_23360	PA14_RS09570		1.018778763	8.537668332	7.931886885	0.004857112	0.386410244
PA14_23370	PA14_RS09575		1.2630835	9.021512344	11.74202132	0.000611046	0.125002603
PA14_23380	PA14_RS09580		1.356970107	9.069635229	11.80167829	0.000591774	0.125002603
PA14_23390	PA14_RS09585		1.58116103	8.100219473	17.07228429	3.60E-05	0.022901582
PA14_23400	PA14_RS09590		1.47474983	8.405839445	16.10550608	5.99E-05	0.030631687
PA14_23410	PA14_RS09595		1.313141571	7.650237039	9.480955832	0.002076158	0.242698598
PA14_23420	PA14_RS09600		1.031228357	9.238143293	8.051465036	0.004546687	0.373600718
PA14_23430	PA14_RS09605		1.124593043	7.834501415	10.50332503	0.001191599	0.185045748
PA14_23440	PA14_RS09610		1.26915798	7.957106499	10.43094345	0.001239214	0.185045748
PA14_23450	PA14_RS09615		1.267949517	7.816855107	13.27941107	0.000268337	0.074632167
PA14_23460	PA14_RS09620		0.895216105	7.45907778	6.945530442	0.008402892	0.534797372
PA14_23470	PA14_RS09625		-0.104967289	8.867495931	0.128512657	0.719979179	0.999758644
PA14_23480	PA14_RS09630		0.360226699	5.620039109	1.609963421	0.204496944	0.999758644
PA14_23500	PA14_RS09635		0.161028922	7.062071463	0.342249151	0.558533837	0.999758644
PA14_23510	PA14_RS09640		0.139786855	8.121755282	0.267090576	0.605290149	0.999758644
PA14_23520	PA14_RS09645		-0.126228436	7.689131275	0.213188429	0.644279742	0.999758644
PA14_23530	PA14_RS09650		0.102272392	4.86920549	0.167008353	0.682784381	0.999758644
PA14_23540	PA14_RS09655		0.253810368	5.083898935	0.997290327	0.317967059	0.999758644
PA14_23560	PA14_RS09660		0.078434006	6.352219393	0.091026896	0.762875707	0.999758644
PA14_23590	PA14_RS09665		-0.355031658	3.911755006	1.322812194	0.250087973	0.999758644
PA14_23610	PA14_RS09670		-0.135450162	5.80671665	0.259688929	0.610333945	0.999758644
PA14_23620	PA14_RS09675		-0.028453779	4.891973664	0.013643649	0.907013764	0.999758644
PA14_23630	PA14_RS09680		-0.049023777	4.334246282	0.032076166	0.857860594	0.999758644
PA14_23640	PA14_RS09685		-0.022189283	6.29254839	0.007186147	0.932443334	0.999758644
PA14_23650	PA14_RS09690		0.036656923	6.960154532	0.018243258	0.892558422	0.999758644
PA14_23670	PA14_RS09695		-0.072873111	4.273760672	0.055550256	0.81367244	0.999758644
PA14_23680	PA14_RS09700		-0.175471108	9.813787206	0.308571996	0.57855779	0.999758644
PA14_23690	PA14_RS09705		-0.003243924	5.497290124	0.000173048	0.989504313	0.999758644
PA14_23700	PA14_RS09710		-0.003484948	6.64681759	0.000197309	0.988792743	0.999758644
PA14_23720	PA14_RS09715		0.054723926	8.628045397	0.036256104	0.848987582	0.999758644
PA14_23730	PA14_RS09720		-0.028345153	7.386757296	0.010377798	0.918858689	0.999758644
PA14_23750	PA14_RS09725		-0.029539279	6.447523306	0.010731713	0.917491566	0.999758644
PA14_23760	PA14_RS09730		0.045219017	7.371339418	0.023777141	0.877453319	0.999758644
PA14_23770	PA14_RS09735		-0.014806742	4.713264126	0.002438487	0.960615636	0.999758644
PA14_23790	PA14_RS09740		0.041473038	6.167942513	0.025411627	0.873345666	0.999758644
PA14_23800	PA14_RS09745		-0.044629307	6.638641392	0.031043547	0.860143269	0.999758644
PA14_23810	PA14_RS09750		-0.064257904	6.827365446	0.058028835	0.809639017	0.999758644
PA14_23830	PA14_RS09755		0.029004688	8.79869148	0.008384	0.927044309	0.999758644
PA14_23840	PA14_RS09775		0.211817004	5.967728472	0.589795716	0.442498125	0.999758644
PA14_23850	PA14_RS09780		0.093937417	9.281849033	0.092188609	0.761413016	0.999758644
PA14_23860	PA14_RS09785		-0.189096329	7.096259243	0.526483696	0.46808895	0.999758644
PA14_23880	PA14_RS09790		-0.042789187	8.260734403	0.024346175	0.876007319	0.999758644
PA14_23890	PA14_RS09795		0.239725405	7.433271437	0.668765681	0.413482278	0.999758644
PA14_23900	PA14_RS09800		0.382958909	6.779298777	1.790298488	0.180889799	0.999758644
PA14_23920	PA14_RS09805		-0.166680316	7.705547763	0.352646091	0.552619051	0.999758644
PA14_23930	PA14_RS09810		-0.021772062	8.886816179	0.005618578	0.940248788	0.999758644
PA14_23950	PA14_RS09815		-0.123203505	6.901821802	0.187372738	0.66511232	0.999758644
PA14_23970	PA14_RS09820		-0.124671561	7.958596789	0.203571091	0.651853675	0.999758644
PA14_23980	PA14_RS09825		-0.437339384	7.953862978	1.992191118	0.158111967	0.999758644
PA14_23990	PA14_RS09830		-0.017345608	7.437672382	0.003836134	0.950613374	0.999758644
PA14_24010	PA14_RS09835		0.039967835	7.600831671	0.019162368	0.889902007	0.999758644
PA14_24020	PA14_RS09840		0.221158647	6.201328987	0.534030374	0.464917318	0.999758644
PA14_24040	PA14_RS09845		0.09560971	6.209134439	0.10855345	0.741797061	0.999758644
PA14_24050	PA14_RS09850		0.508416795	6.372985271	3.807271346	0.05103052	0.999758644
PA14_24060	PA14_RS09855		0.238099549	5.533483	0.785712365	0.375399769	0.999758644
PA14_24070	PA14_RS09860		0.259198051	6.103798636	0.992787973	0.319061923	0.999758644
PA14_24080	PA14_RS09865		0.017816842	8.032037764	0.003210774	0.954813099	0.999758644
PA14_24100	PA14_RS09870		0.347145808	7.405420126	1.434741735	0.230992141	0.999758644
PA14_24140	PA14_RS09875		0.092758269	9.876603421	0.065464707	0.798058388	0.999758644
PA14_24150	PA14_RS09880		0.104967982	7.596345805	0.148515735	0.699957829	0.999758644
PA14_24170	PA14_RS09885		0.13971908	5.426504651	0.291091664	0.589521814	0.999758644
PA14_24180	PA14_RS09890		0.11987083	7.388847998	0.196362383	0.657673188	0.999758644
PA14_24190	PA14_RS09895		0.074851912	5.906450833	0.077031383	0.781361441	0.999758644
PA14_24210	PA14_RS09900		-0.141134014	6.001562397	0.267904414	0.604740986	0.999758644
PA14_24220	PA14_RS09905		0.266872103	5.448940509	0.881093196	0.347902437	0.999758644
PA14_24230	PA14_RS09910		-0.003891271	5.943650922	0.000230718	0.987881071	0.999758644
PA14_24240	PA14_RS09915		-0.17833893	6.656665244	0.467926963	0.493942411	0.999758644
PA14_24245	PA14_RS09920		0.289301802	4.311367712	0.741072104	0.389317661	0.999758644
PA14_24260	PA14_RS09925		-0.09980148	6.574349587	0.138974605	0.709302529	0.999758644
PA14_24270	PA14_RS09930		-0.030761527	8.242911552	0.011906518	0.913109698	0.999758644
PA14_24290	PA14_RS09935		0.461523415	7.13110406	1.948382718	0.162761235	0.999758644
PA14_24300	PA14_RS09940		-0.03038959	5.443253241	0.011351321	0.915151874	0.999758644
PA14_24310	PA14_RS09945		-0.034452603	6.53986095	0.010018377	0.920271413	0.999758644
PA14_24330	PA14_RS09950		0.15771653	7.675556287	0.251202941	0.616229321	0.999758644
PA14_24340	PA14_RS09955		-0.161468218	5.684126293	0.435848084	0.509133246	0.999758644
PA14_24350	PA14_RS09960		-0.266869867	2.839548622	0.566142326	0.451795938	0.999758644
PA14_24360	PA14_RS09965		-0.043117266	6.235227277	0.029075016	0.864605944	0.999758644
PA14_24370	PA14_RS09970		-0.264949684	6.446338868	1.040461685	0.307714121	0.999758644
PA14_24380	PA14_RS09975		0.005471305	5.112583451	0.000461015	0.982869735	0.999758644
PA14_24390	PA14_RS09980		-0.102227033	5.43605953	0.150247149	0.698299286	0.999758644
PA14_24400	PA14_RS09985		-0.236369641	4.753569881	0.693875362	0.404849346	0.999758644
PA14_24410	PA14_RS09990		0.176111312	2.888981093	0.265250697	0.606535587	0.999758644
PA14_24420	PA14_RS10000		-0.312632757	5.968176103	1.292831613	0.255526775	0.999758644
PA14_24430	PA14_RS10005		-0.005370356	5.81065608	0.000409151	0.983861912	0.999758644
PA14_24440	PA14_RS10010		0.348740169	5.592778812	1.809356603	0.178585431	0.999758644
PA14_24445	PA14_RS10015		-0.107283116	9.135262833	0.111023327	0.738982087	0.999758644
PA14_24480	PA14_RS10020		-0.260740387	7.980985925	0.653207207	0.418968348	0.999758644
PA14_24490	PA14_RS10025		-0.31051936	7.570720916	0.68979697	0.406233447	0.999758644
PA14_24500	PA14_RS10030		-0.260034324	5.755919618	0.536144415	0.464035013	0.999758644
PA14_24510	PA14_RS10035		-0.506303601	6.368033181	1.657616152	0.197925494	0.999758644
PA14_24530	PA14_RS10040		-0.378613453	5.342230589	1.614794942	0.203819089	0.999758644
PA14_24550	PA14_RS10045		-0.21465529	5.55132181	0.445178875	0.504633367	0.999758644
PA14_24560	PA14_RS10050		-0.157913116	4.726346199	0.196562776	0.657509697	0.999758644
PA14_24570	PA14_RS10055		0.274333226	2.911360091	0.674392172	0.411524474	0.999758644
PA14_24580	PA14_RS10060		0.044404549	5.337191751	0.031135356	0.859938749	0.999758644
PA14_24590	PA14_RS10065		0.293224935	5.789708473	1.20052386	0.273217001	0.999758644
PA14_24600	PA14_RS10070		0.412171731	4.577312027	1.640684856	0.200231529	0.999758644
PA14_24610	PA14_RS10075		0.031915094	5.559185054	0.012626342	0.910532424	0.999758644
PA14_24620	PA14_RS10085		-0.051556677	5.028307969	0.035178305	0.851222523	0.999758644
PA14_24630	PA14_RS10090		-0.282653073	6.127247197	0.931059944	0.334587651	0.999758644
PA14_24640	PA14_RS10095		0.1801708	5.74008651	0.522600744	0.469734382	0.999758644
PA14_24650	PA14_RS10100		1.09886269	15.20566691	7.331903499	0.006774128	0.453193543
PA14_24690	PA14_RS10105		-0.123404618	6.66129112	0.243048839	0.622012703	0.999758644
PA14_24700	PA14_RS10110		-0.158599814	4.915147878	0.388493968	0.5330921	0.999758644
PA14_24710	PA14_RS10115		0.136451201	3.079873267	0.137299444	0.710980629	0.999758644
PA14_24720	PA14_RS10120		-0.186334264	6.143486284	0.527598553	0.467618231	0.999758644
PA14_24730	PA14_RS10125		-0.087301131	6.456853256	0.101273296	0.750306947	0.999758644
PA14_24740	PA14_RS10130		0.172950347	7.301989137	0.214119231	0.643557774	0.999758644
PA14_24760	PA14_RS10135		-0.455807824	5.74708931	2.765799202	0.096298582	0.999758644
PA14_24770	PA14_RS10140		-0.291991613	5.73026238	1.022642492	0.311893022	0.999758644
PA14_24780	PA14_RS10145		-0.243422235	5.03602606	0.707866899	0.40015286	0.999758644
PA14_24790	PA14_RS10150		-0.154937239	6.177412071	0.329013175	0.566240745	0.999758644
PA14_24810	PA14_RS10155		-0.279867125	5.255866918	1.103892638	0.293413417	0.999758644
PA14_24820	PA14_RS10160		0.053063324	5.128176509	0.041566455	0.838448423	0.999758644
PA14_24830	PA14_RS10165		-0.468025451	4.004351244	2.308682041	0.128653094	0.999758644
PA14_24840	PA14_RS10170		0.299954272	5.233623559	1.120409672	0.289830258	0.999758644
PA14_24850	PA14_RS10175		0.449532365	4.178743163	1.494977925	0.22144571	0.999758644
PA14_24860	PA14_RS10180		-0.371494139	7.396573007	1.271008325	0.259577604	0.999758644
PA14_24880	PA14_RS10185		0.417292256	8.086991696	2.209045995	0.137203495	0.999758644
PA14_24890	PA14_RS10190		0.136087134	5.684781469	0.247538313	0.618813786	0.999758644
PA14_24900	PA14_RS10195		0.02299212	5.452492743	0.004031315	0.949374223	0.999758644
PA14_24910	PA14_RS10200		-0.218542761	6.94253172	0.635049752	0.425509059	0.999758644
PA14_24920	PA14_RS10205		-0.115719857	5.37882482	0.189764257	0.663112897	0.999758644
PA14_24940	PA14_RS10210		-0.116943994	6.20100889	0.213500774	0.644037261	0.999758644
PA14_24950	PA14_RS10215		0.184759854	5.698904392	0.506236998	0.476772384	0.999758644
PA14_24960	PA14_RS10220		0.222491214	6.107871086	0.738519842	0.390135438	0.999758644
PA14_24970	PA14_RS10225		-0.123189531	6.685144283	0.22806851	0.632959712	0.999758644
PA14_24980	PA14_RS10230		-0.22541086	8.353780574	0.555510458	0.456074825	0.999758644
PA14_24990	PA14_RS10235		-0.274804195	5.736092938	1.12208082	0.28947084	0.999758644
PA14_25000	PA14_RS10240		-0.181427374	6.871660748	0.420568253	0.516653633	0.999758644
PA14_25020	PA14_RS10245		-0.194393003	7.506284834	0.479801545	0.488512222	0.999758644
PA14_25030	PA14_RS10250		-0.06553631	5.350501744	0.062125897	0.803166887	0.999758644
PA14_25040	PA14_RS10255		-0.115461106	7.245541533	0.149249053	0.699254025	0.999758644
PA14_25050	PA14_RS10260		0.130063214	5.111680837	0.25081554	0.616501415	0.999758644
PA14_25060	PA14_RS10265		0.316431793	6.516096111	1.402787106	0.236257475	0.999758644
PA14_25080	PA14_RS10270		0.079459857	8.535518823	0.080541166	0.776565375	0.999758644
PA14_25090	PA14_RS10275		0.014514572	7.827950575	0.002405462	0.960883029	0.999758644
PA14_25100	PA14_RS10280		-0.045421047	4.455689672	0.026394952	0.870939504	0.999758644
PA14_25110	PA14_RS10285		0.006240041	8.150318614	0.000451328	0.983050623	0.999758644
PA14_25130	PA14_RS10290		0.087113712	7.460963081	0.10073119	0.750953936	0.999758644
PA14_25140	PA14_RS10295		0.157127525	5.893723723	0.248404462	0.618200792	0.999758644
PA14_25150	PA14_RS10300		0.111484398	6.736627878	0.191861581	0.661371735	0.999758644
PA14_25160	PA14_RS10305		0.27750441	6.358478879	1.079530674	0.298802571	0.999758644
PA14_25180	PA14_RS10310		-0.442015262	8.990938581	1.276064711	0.25863202	0.999758644
PA14_25195	PA14_RS10315		-0.021939066	6.320947968	0.006221626	0.937130231	0.999758644
PA14_25210	PA14_RS10320		0.24580595	8.339589903	0.575626996	0.448031522	0.999758644
PA14_25220	PA14_RS10325		-0.131148092	6.274860761	0.247038914	0.61916783	0.999758644
PA14_25230	PA14_RS10330		-0.168653612	7.721597069	0.350692576	0.553721341	0.999758644
PA14_25250	PA14_RS10335		-0.077857889	7.855327045	0.071615771	0.788998586	0.999758644
PA14_25270	PA14_RS10340		0.106049698	5.779405018	0.151392994	0.697207701	0.999758644
PA14_25280	PA14_RS10345		0.043594766	7.149974677	0.026873662	0.869784769	0.999758644
PA14_25305	PA14_RS10350		-0.129617631	6.896505885	0.250548255	0.616689298	0.999758644
PA14_25320	PA14_RS10355		0.161141314	6.367144518	0.373471656	0.541117973	0.999758644
PA14_25330	PA14_RS10360		0.010960039	5.754183473	0.001508101	0.969022515	0.999758644
PA14_25340	PA14_RS10365		0.143150841	5.38159939	0.252682342	0.615192659	0.999758644
PA14_25350	PA14_RS10370		0.179446837	6.077885209	0.492752952	0.482701839	0.999758644
PA14_25360	PA14_RS10375		-0.057496389	7.132067889	0.04426166	0.833367548	0.999758644
PA14_25370	PA14_RS10380		0.063210688	5.232802046	0.053759323	0.816646313	0.999758644
PA14_25390	PA14_RS10385		0.029259715	8.09420167	0.010042566	0.920175541	0.999758644
PA14_25400	PA14_RS10390		0.160438261	7.912335953	0.308153528	0.578815471	0.999758644
PA14_25410	PA14_RS10395		-0.179060773	3.767606621	0.359064172	0.54902643	0.999758644
PA14_25420	PA14_RS10400		-0.067211248	5.078795428	0.062304207	0.802890428	0.999758644
PA14_25430	PA14_RS10405		-0.137885062	6.015768757	0.297002854	0.585767492	0.999758644
PA14_25440	PA14_RS10410		0.108486864	5.39025124	0.123301474	0.725480998	0.999758644
PA14_25450	PA14_RS10415		0.047939645	5.63432478	0.032094353	0.857820733	0.999758644
PA14_25470	PA14_RS10420		0.057394671	5.565325129	0.045489273	0.831106899	0.999758644
PA14_25480	PA14_RS10425		-0.199383756	7.191034881	0.462760171	0.496336821	0.999758644
PA14_25490	PA14_RS10430		-0.117923484	4.733162368	0.143695706	0.704634276	0.999758644
PA14_25500	PA14_RS10435		0.331928338	6.340835763	1.631988715	0.201428202	0.999758644
PA14_25510	PA14_RS10440		-0.088598042	6.755427782	0.119426709	0.729657104	0.999758644
PA14_25520	PA14_RS10445		0.029446109	4.404384678	0.00503924	0.943407618	0.999758644
PA14_25530	PA14_RS10450		0.058585654	6.320857824	0.048186914	0.826248756	0.999758644
PA14_25540	PA14_RS10455		-0.096325916	5.831787724	0.13165994	0.716717127	0.999758644
PA14_25550	PA14_RS10460		-0.00791902	5.8795567	0.000916662	0.975846597	0.999758644
PA14_25560	PA14_RS10465		0.071992316	8.575215234	0.06105053	0.804843173	0.999758644
PA14_25580	PA14_RS10470		0.300095666	7.678882924	1.169785013	0.279445419	0.999758644
PA14_25590	PA14_RS10475		0.069660386	7.320494054	0.067738776	0.794658026	0.999758644
PA14_25600	PA14_RS10480		0.287664684	7.324570306	1.124384573	0.288976297	0.999758644
PA14_25610	PA14_RS10485		0.152503412	4.862946046	0.241014231	0.623474541	0.999758644
PA14_25620	PA14_RS10490		0.412651449	8.665393409	1.628543391	0.201904636	0.999758644
[truncated: 3,729 more rows]
