# Supplementary material for: Identification of Three New Rugose Small Colony Variants from a Pseudomonas aeruginosa Biofilm
Source: Microorganisms. 2025 Nov 7;13(11):2550. doi: 10.3390/microorganisms13112550 (PMC12654532; doi:10.3390/microorganisms13112550)
Supplement: Supplementary file 1 [file microorganisms-13-02550-s001.zip › microorganisms-3900109-supplementary/Supplemental File 6 RSCV_1 vs WT PA14 DGE List.csv]

Locus Tag	Locus Tag	logFC	logCPM	LR	PValue	FDR
PA14_00050	PA14_RS00020	-1.002197584	8.479792264	9.981491577	0.001581215	0.003727069
PA14_00180	PA14_RS00085	1.31590362	5.278729457	31.97145957	1.56E-08	1.02E-07
PA14_00190	PA14_RS00090	1.304393337	3.142009337	13.11089805	0.000293583	0.000820314
PA14_00200	PA14_RS00095	-1.092605932	7.1261564	18.75297088	1.49E-05	5.52E-05
PA14_00230	PA14_RS00105	1.475148324	2.70282484	21.21821856	4.10E-06	1.70E-05
PA14_00310	PA14_RS00135	1.314520856	7.923713584	15.20501128	9.64E-05	0.000299179
PA14_00320	PA14_RS00140	-1.367167111	4.561533881	28.74600688	8.25E-08	4.74E-07
PA14_00380	PA14_RS00155	1.454626463	5.340734675	38.64077161	5.09E-10	4.30E-09
PA14_00470	PA14_RS00195	-1.890813703	8.955616632	33.53926914	6.98E-09	4.80E-08
PA14_00550	PA14_RS00225	1.099883833	4.934462685	9.578491618	0.001968701	0.004517916
PA14_00560	PA14_RS00230	1.791137563	5.648456946	57.43517976	3.49E-14	6.01E-13
PA14_00630	PA14_RS00260	-1.855297634	7.345430362	46.19886239	1.07E-11	1.24E-10
PA14_00650	PA14_RS00270	1.369627605	7.662688357	20.52613353	5.88E-06	2.36E-05
PA14_00680	PA14_RS00285	1.851966311	2.396452298	24.69206028	6.73E-07	3.21E-06
PA14_00700	PA14_RS00295	2.545403283	3.795025355	34.45544456	4.36E-09	3.12E-08
PA14_00710	PA14_RS00300	-1.319463097	7.810234621	19.71145018	9.01E-06	3.48E-05
PA14_00780	PA14_RS00335	1.21092896	4.145354232	15.84312197	6.88E-05	0.000220705
PA14_00790	PA14_RS00340	-1.097504124	8.779593585	12.50442886	0.000405988	0.001105323
PA14_00810	PA14_RS00350	1.103242372	4.63402127	21.33580935	3.85E-06	1.61E-05
PA14_00820	PA14_RS00355	-2.145271188	4.653302054	60.58802419	7.04E-15	1.37E-13
PA14_00850	PA14_RS00365	1.513156012	1.635202858	10.80132236	0.001014276	0.002513965
PA14_00860	PA14_RS00370	4.364696674	1.870394841	61.11839237	5.37E-15	1.07E-13
PA14_00890	PA14_RS00380	1.283635828	2.442309215	12.43107659	0.000422248	0.001147362
PA14_00900	PA14_RS00385	2.521880103	2.878431957	54.64763162	1.44E-13	2.19E-12
PA14_00925	PA14_RS00395	2.01378828	4.364680059	39.51303904	3.26E-10	2.87E-09
PA14_00940	PA14_RS00400	1.30470296	4.058241173	24.8410488	6.23E-07	3.00E-06
PA14_01100	PA14_RS00455	1.022656295	5.262468945	18.88895573	1.39E-05	5.16E-05
PA14_01170	PA14_RS00490	1.642733759	2.49115337	21.82289755	2.99E-06	1.27E-05
PA14_01180	PA14_RS00495	1.258861423	2.721596647	15.23736119	9.48E-05	0.000294824
PA14_01190	PA14_RS00500	2.039454124	3.172561396	36.90172144	1.24E-09	9.82E-09
PA14_01230	PA14_RS00515	1.046187724	5.228140387	23.22738235	1.44E-06	6.45E-06
PA14_01290	PA14_RS00535	1.143119798	8.640797965	12.97156589	0.000316257	0.000876402
PA14_01300	PA14_RS00540	1.233159153	7.343499509	16.27598455	5.48E-05	0.000179966
PA14_01340	PA14_RS00560	2.104586505	5.236118328	31.06225872	2.50E-08	1.57E-07
PA14_01350	PA14_RS00565	2.279639853	4.566769589	42.87785813	5.83E-11	5.95E-10
PA14_01360	PA14_RS00570	2.005053535	4.246778637	33.80993905	6.08E-09	4.23E-08
PA14_01390	PA14_RS00580	-1.624362167	5.272376431	48.80359282	2.83E-12	3.54E-11
PA14_01400	PA14_RS00585	-1.154691188	4.069616802	19.6071725	9.51E-06	3.65E-05
PA14_01470	PA14_RS00610	1.301194008	6.206526154	21.30429885	3.92E-06	1.63E-05
PA14_01510	PA14_RS00630	-1.110875246	4.368999007	19.60300429	9.53E-06	3.66E-05
PA14_01520	PA14_RS00635	-1.064830569	3.199094258	10.51428095	0.001184555	0.00288975
PA14_01610	PA14_RS00665	1.355912263	4.47822466	27.79013017	1.35E-07	7.49E-07
PA14_01640	PA14_RS00675	1.466023136	5.207669033	37.07148271	1.14E-09	9.11E-09
PA14_01660	PA14_RS00680	1.170040385	6.189773912	14.33874854	0.000152689	0.00045505
PA14_01670	PA14_RS00690	2.475838613	4.996354927	106.4751516	5.80E-25	7.07E-23
PA14_01680	PA14_RS00695	1.624773047	2.90560215	23.65897086	1.15E-06	5.24E-06
PA14_01710	PA14_RS00705	-3.466865431	11.88996676	84.30315865	4.24E-20	2.27E-18
PA14_01720	PA14_RS00710	-1.686980835	9.157877038	16.54798562	4.74E-05	0.00015751
PA14_01750	PA14_RS00720	1.454876802	5.706886051	39.08495495	4.06E-10	3.51E-09
PA14_01780	PA14_RS00735	1.548536202	5.593542951	30.86903241	2.76E-08	1.71E-07
PA14_01840	PA14_RS00760	3.558979516	5.258496963	127.9096398	1.17E-29	2.40E-27
PA14_01860	PA14_RS00765	1.874490235	3.730634331	38.61249506	5.17E-10	4.34E-09
PA14_01890	PA14_RS00775	2.572234139	5.158200424	117.4829631	2.25E-27	3.68E-25
PA14_01940	PA14_RS00795	2.302011503	7.66797822	61.43963242	4.57E-15	9.21E-14
PA14_01960	PA14_RS00800	1.312735109	5.774897272	28.41301914	9.80E-08	5.55E-07
PA14_02030	PA14_RS00830	2.254308658	4.312349797	71.57716128	2.67E-17	7.79E-16
PA14_02050	PA14_RS00835	1.19004962	5.402171274	26.96351727	2.07E-07	1.10E-06
PA14_02070	PA14_RS00850	2.187210546	4.780283693	70.98635957	3.60E-17	1.01E-15
PA14_02150	PA14_RS00880	2.656366432	5.618095389	97.23230742	6.17E-23	5.12E-21
PA14_02190	PA14_RS00890	-2.554249071	2.951254741	46.25584885	1.04E-11	1.21E-10
PA14_02200	PA14_RS00895	-3.237967777	5.000992333	149.8226336	1.90E-34	7.76E-32
PA14_02220	PA14_RS00900	-1.874048561	7.296906254	49.24630995	2.26E-12	2.88E-11
PA14_02230	PA14_RS00905	-2.328466415	5.771804079	73.76405827	8.80E-18	2.74E-16
PA14_02250	PA14_RS00910	-1.251685666	6.805132472	18.01026893	2.20E-05	7.88E-05
PA14_02260	PA14_RS00915	-2.500536339	9.434832831	49.57788327	1.91E-12	2.45E-11
PA14_02300	PA14_RS00930	1.832047622	3.053543417	31.86554644	1.65E-08	1.06E-07
PA14_02310	PA14_RS00935	1.380478282	3.858784922	18.01260942	2.19E-05	7.88E-05
PA14_02330	PA14_RS00940	2.815122337	2.406739801	32.75688251	1.04E-08	6.98E-08
PA14_02340	PA14_RS00945	3.799404291	4.739829624	45.94097558	1.22E-11	1.40E-10
PA14_02360	PA14_RS00950	1.206015211	3.635267342	18.18045983	2.01E-05	7.25E-05
PA14_02370	PA14_RS00955	2.33708188	3.734534526	69.41808706	7.97E-17	2.14E-15
PA14_02420	PA14_RS00975	1.624341097	2.385253586	18.89289776	1.38E-05	5.15E-05
PA14_02435	PA14_RS00980	1.679798807	3.103056735	12.33588672	0.000444333	0.001201104
PA14_02450	PA14_RS00985	2.212984457	7.426004843	60.93448321	5.90E-15	1.17E-13
PA14_02500	PA14_RS01005	1.502088699	4.957717363	14.96167867	0.000109717	0.000335715
PA14_02560	PA14_RS01030	3.971869074	4.246121281	116.7962301	3.18E-27	4.80E-25
PA14_02570	PA14_RS01035	3.49668708	2.037437411	63.33380141	1.74E-15	3.73E-14
PA14_02580	PA14_RS01040	3.624331104	5.350741561	76.54839731	2.15E-18	7.55E-17
PA14_02590	PA14_RS01045	4.107708531	6.011702584	109.7672907	1.10E-25	1.50E-23
PA14_02610	PA14_RS01050	5.613406648	5.661278907	184.0153161	6.44E-42	6.15E-39
PA14_02620	PA14_RS01055	1.447984036	5.343675849	27.21124781	1.82E-07	9.84E-07
PA14_02630	PA14_RS01060	1.48404186	4.213958887	29.80658392	4.77E-08	2.85E-07
PA14_02640	PA14_RS01065	2.253133625	5.543144462	49.71261638	1.78E-12	2.30E-11
PA14_02650	PA14_RS01070	1.447829401	5.848563772	27.08807843	1.94E-07	1.04E-06
PA14_02680	PA14_RS01080	1.23558333	2.941763438	11.93813476	0.000549965	0.001454386
PA14_02700	PA14_RS01090	1.325758586	3.489840872	20.48843679	6.00E-06	2.40E-05
PA14_02830	PA14_RS01135	2.421610315	5.165184355	80.95424834	2.31E-19	1.09E-17
PA14_02840	PA14_RS01140	1.666879225	3.261554507	21.29216629	3.94E-06	1.64E-05
PA14_02870	PA14_RS01150	1.845551717	5.669512196	53.22147368	2.98E-13	4.31E-12
PA14_02900	PA14_RS01160	1.739438142	2.963679257	26.82086144	2.23E-07	1.18E-06
PA14_02960	PA14_RS01175	3.058459929	3.930173498	92.98546501	5.27E-22	3.97E-20
PA14_02990	PA14_RS01190	1.060006168	3.235016459	10.56646349	0.001151578	0.002818906
PA14_03000	PA14_RS01195	1.590810547	4.474038363	42.22318142	8.14E-11	8.15E-10
PA14_03020	PA14_RS01205	2.458042686	3.659518555	56.34148168	6.09E-14	1.01E-12
PA14_03040	PA14_RS01215	1.347175423	4.694616743	30.26080824	3.78E-08	2.30E-07
PA14_03050	PA14_RS01220	1.179935803	3.728914611	14.61236084	0.000132046	0.00039683
PA14_03070	PA14_RS01225	1.486980879	4.967400912	35.59471034	2.43E-09	1.84E-08
PA14_03080	PA14_RS01230	-1.844064407	7.802884853	33.31250474	7.85E-09	5.35E-08
PA14_03150	PA14_RS01260	2.171037145	6.14026102	80.98253307	2.28E-19	1.09E-17
PA14_03160	PA14_RS01265	-1.060848888	8.292587727	9.777965821	0.001766156	0.004112415
PA14_03166	PA14_RS01275	-1.101393629	5.468706074	20.90361635	4.83E-06	1.97E-05
PA14_03200	PA14_RS01295	-1.103086937	5.839251977	19.91199449	8.11E-06	3.17E-05
PA14_03265	PA14_RS01325	-1.037275104	4.511398252	11.69739588	0.000625876	0.001625859
PA14_03320	PA14_RS01360	-1.234582789	6.270783377	26.43943391	2.72E-07	1.41E-06
PA14_03330	PA14_RS01365	-1.241934419	3.895602399	21.02393871	4.54E-06	1.86E-05
PA14_03340	PA14_RS01370	-1.625345079	5.421867326	43.6311953	3.96E-11	4.16E-10
PA14_03400	PA14_RS01405	-1.185536377	3.684588366	16.40865198	5.11E-05	0.000168641
PA14_03530	PA14_RS01460	1.254710138	6.918017072	22.63080542	1.96E-06	8.60E-06
PA14_03550	PA14_RS01465	1.58478094	3.865991611	27.16923001	1.86E-07	1.00E-06
PA14_03560	PA14_RS01470	1.465557788	2.472199745	14.57613706	0.000134608	0.000403896
PA14_03610	PA14_RS01485	1.835871633	3.91628109	35.37679015	2.72E-09	2.03E-08
PA14_03620	PA14_RS01490	1.972980892	2.697564553	24.24511856	8.48E-07	3.98E-06
PA14_03630	PA14_RS01495	2.655962638	4.451775903	88.33123178	5.54E-21	3.73E-19
PA14_03650	PA14_RS01500	-2.21746474	7.720042218	17.71231815	2.57E-05	9.10E-05
PA14_03670	PA14_RS01505	-2.149923577	6.080719222	18.72280963	1.51E-05	5.60E-05
PA14_03700	PA14_RS01515	-2.252520731	7.037813877	24.42075212	7.74E-07	3.66E-06
PA14_03710	PA14_RS01520	-3.260092471	7.197383568	9.184721423	0.002440437	0.005471163
PA14_03800	PA14_RS01555	-1.146421387	9.479782833	12.19662068	0.000478762	0.001285676
PA14_03810	PA14_RS01560	-1.124947601	5.975378321	25.35043427	4.78E-07	2.36E-06
PA14_03840	PA14_RS01570	1.380006486	4.320024711	24.89365368	6.06E-07	2.94E-06
PA14_03880	PA14_RS01590	1.981912442	8.158262319	32.69949388	1.08E-08	7.17E-08
PA14_03960	PA14_RS01620	1.045250165	7.063949472	19.37255085	1.08E-05	4.09E-05
PA14_04010	PA14_RS01635	-4.289542673	8.070910336	142.6053637	7.17E-33	2.16E-30
PA14_04050	PA14_RS01655	1.052030087	5.527837336	16.02215361	6.26E-05	0.000202946
PA14_04060	PA14_RS01660	2.019891184	2.493826537	34.78261671	3.69E-09	2.69E-08
PA14_04100	PA14_RS01680	-2.304983253	9.240596096	42.1518472	8.45E-11	8.41E-10
PA14_04190	PA14_RS01710	1.217961286	4.428373865	22.93617037	1.67E-06	7.44E-06
PA14_04300	PA14_RS01750	-2.618294672	8.58379701	54.65161476	1.44E-13	2.19E-12
PA14_04330	PA14_RS01765	1.410482758	7.541125742	27.06632176	1.97E-07	1.05E-06
PA14_04430	PA14_RS01805	1.415433276	5.26704405	33.86735701	5.90E-09	4.12E-08
PA14_04510	PA14_RS01830	1.764684763	6.409301907	20.73429726	5.28E-06	2.13E-05
PA14_04520	PA14_RS01835	2.190473597	5.458234414	79.49660853	4.83E-19	2.08E-17
PA14_04560	PA14_RS01850	1.397219158	4.224789226	28.9137586	7.57E-08	4.38E-07
PA14_04640	PA14_RS01880	1.2941857	5.105520942	29.12169162	6.80E-08	3.96E-07
PA14_04650	PA14_RS01885	-2.524254342	6.78874152	89.61488684	2.89E-21	2.05E-19
PA14_04830	PA14_RS01955	1.683241527	5.167924279	50.91041052	9.67E-13	1.30E-11
PA14_04940	PA14_RS02005	1.562460052	5.096280215	39.74986658	2.89E-10	2.57E-09
PA14_04950	PA14_RS02010	1.09769822	4.380631559	19.642711	9.34E-06	3.59E-05
PA14_04980	PA14_RS02025	-1.055448358	4.71737815	16.18257644	5.75E-05	0.000188381
PA14_05010	PA14_RS02035	1.337035046	6.28461311	30.40999629	3.50E-08	2.15E-07
PA14_05040	PA14_RS02050	2.105705784	3.883257579	56.64243584	5.23E-14	8.73E-13
PA14_05060	PA14_RS02060	-1.55157171	6.767266459	39.41659284	3.42E-10	2.99E-09
PA14_05110	PA14_RS02075	1.989382375	6.323537164	42.73951594	6.25E-11	6.37E-10
PA14_05150	PA14_RS02090	3.699684276	8.167819973	116.0372867	4.66E-27	6.85E-25
PA14_05210	PA14_RS02115	-1.678697778	6.158740366	33.00175895	9.21E-09	6.19E-08
PA14_05280	PA14_RS02145	1.400051762	5.134750216	35.45872327	2.61E-09	1.96E-08
PA14_05290	PA14_RS02150	1.026638223	5.651299601	8.254539507	0.004065022	0.008675278
PA14_05300	PA14_RS02155	1.526486654	5.966733704	37.07983689	1.13E-09	9.08E-09
PA14_05380	PA14_RS02185	1.527472412	7.150472553	41.52489686	1.16E-10	1.11E-09
PA14_05390	PA14_RS02190	1.080779453	9.178018874	11.29132252	0.000778702	0.00197363
PA14_05400	PA14_RS02195	1.074423116	5.371424102	18.10142329	2.09E-05	7.54E-05
PA14_05410	PA14_RS02200	1.726159095	4.071046532	36.59668678	1.45E-09	1.14E-08
PA14_05420	PA14_RS02205	1.513140344	3.842633749	31.08141055	2.47E-08	1.56E-07
PA14_05430	PA14_RS02210	1.369459919	3.828987357	20.28844541	6.66E-06	2.65E-05
PA14_05450	PA14_RS02220	1.598613785	3.610405115	25.60623343	4.19E-07	2.09E-06
PA14_05500	PA14_RS02235	-2.199566377	5.411038138	88.10651524	6.20E-21	4.08E-19
PA14_05510	PA14_RS02240	-1.805636782	8.752598333	19.64434692	9.33E-06	3.59E-05
PA14_05530	PA14_RS02250	-1.067108352	8.704937177	11.85501215	0.000575064	0.00151238
PA14_05550	PA14_RS02260	1.132909861	8.975743743	10.62011907	0.001118638	0.002747668
PA14_05620	PA14_RS02285	-1.118408	8.066490244	11.09276669	0.000866651	0.002178562
PA14_05630	PA14_RS02290	3.30332539	4.436690065	143.4959735	4.58E-33	1.54E-30
PA14_05650	PA14_RS02300	2.438204572	4.489802613	68.91929323	1.03E-16	2.70E-15
PA14_05660	PA14_RS02305	-1.890683854	8.069795111	25.48898361	4.45E-07	2.21E-06
PA14_05750	PA14_RS02325	1.417289854	4.10570991	29.88789156	4.58E-08	2.75E-07
PA14_05810	PA14_RS02345	1.833046973	5.994853511	51.9640488	5.65E-13	7.84E-12
PA14_05860	PA14_RS02365	-3.663570043	8.270512183	79.454361	4.93E-19	2.11E-17
PA14_05870	PA14_RS02370	-1.049155596	5.448506932	18.91019501	1.37E-05	5.12E-05
PA14_05880	PA14_RS02375	4.377426783	8.464241282	98.13245205	3.91E-23	3.35E-21
PA14_05950	PA14_RS02395	1.619046717	6.375177862	40.34840817	2.12E-10	1.94E-09
PA14_05960	PA14_RS02400	-1.434612005	9.636128218	16.42911262	5.05E-05	0.000166927
PA14_06000	PA14_RS02415	-1.00291175	8.753056878	10.16043532	0.001434867	0.00342455
PA14_06040	PA14_RS02430	-1.736999633	7.62317935	38.73249482	4.86E-10	4.15E-09
PA14_06070	PA14_RS02440	1.047921826	5.688796631	21.75544922	3.10E-06	1.31E-05
PA14_06130	PA14_RS02465	1.279312542	6.565295787	25.14913673	5.31E-07	2.60E-06
PA14_06180	PA14_RS02485	1.205796308	6.600095891	8.775605303	0.003052858	0.006724812
PA14_06210	PA14_RS02500	1.682723803	4.326638814	22.8590112	1.74E-06	7.71E-06
PA14_06240	PA14_RS02510	1.103753093	4.43392452	17.45052497	2.95E-05	0.000102805
PA14_06250	PA14_RS02515	2.280881155	5.856062984	69.86560024	6.35E-17	1.74E-15
PA14_06260	PA14_RS02520	2.365092919	6.324279367	70.93821658	3.69E-17	1.03E-15
PA14_06270	PA14_RS02525	2.275118765	5.913826259	87.38396567	8.94E-21	5.63E-19
PA14_06360	PA14_RS02570	1.329477177	3.074855946	19.32759234	1.10E-05	4.18E-05
PA14_06420	PA14_RS02585	1.393005212	4.509602038	30.78057515	2.89E-08	1.79E-07
PA14_06510	PA14_RS02620	2.007419576	4.612185214	45.81452755	1.30E-11	1.48E-10
PA14_06530	PA14_RS02625	1.879179023	4.762601796	45.36070543	1.64E-11	1.83E-10
PA14_06570	PA14_RS02635	2.960188775	4.726193295	71.18864894	3.25E-17	9.25E-16
PA14_06600	PA14_RS02645	-1.005110238	8.458453499	11.00713477	0.000907618	0.002270235
PA14_06680	PA14_RS02675	1.697450169	2.506256464	22.25082887	2.39E-06	1.03E-05
PA14_06710	PA14_RS02690	2.256376575	4.227135575	62.76579033	2.33E-15	4.91E-14
PA14_06750	PA14_RS02710	-2.199700966	6.193092101	52.16325372	5.11E-13	7.14E-12
PA14_06790	PA14_RS02720	-1.04591429	3.483104398	10.87696317	0.000973678	0.002425935
PA14_06810	PA14_RS02730	-1.061630126	6.214725025	7.23489805	0.007149987	0.014350079
PA14_06830	PA14_RS02735	-1.068197067	6.931483201	10.16403436	0.001432069	0.003419296
PA14_06840	PA14_RS02740	2.070684713	6.162972699	18.77824187	1.47E-05	5.45E-05
PA14_06860	PA14_RS02745	1.504975687	6.080715987	14.30266885	0.000155644	0.000462892
PA14_06920	PA14_RS02770	1.035918584	4.416455903	8.364868063	0.003825444	0.008212947
PA14_06960	PA14_RS02790	-1.687524588	7.778625	8.047432887	0.004556818	0.009599652
PA14_06990	PA14_RS02805	-1.121258068	5.826692102	17.01023023	3.72E-05	0.000126461
PA14_07030	PA14_RS02825	-2.104968441	7.04247753	77.31276726	1.46E-18	5.43E-17
PA14_07110	PA14_RS02855	1.283969403	6.726354397	23.06862134	1.56E-06	6.98E-06
PA14_07140	PA14_RS02865	1.051795449	6.133496095	17.31796715	3.16E-05	0.000109446
PA14_07230	PA14_RS02895	-1.029060242	7.198239175	18.12681928	2.07E-05	7.45E-05
PA14_07240	PA14_RS02900	1.226281836	5.428433946	27.8512209	1.31E-07	7.27E-07
PA14_07290	PA14_RS02920	-1.752140508	4.185023789	37.190294	1.07E-09	8.62E-09
PA14_07300	PA14_RS02925	-1.138265528	5.139481734	26.39287148	2.79E-07	1.44E-06
PA14_07355	PA14_RS02945	-1.373195948	5.240254513	34.75544897	3.74E-09	2.72E-08
PA14_07360	PA14_RS02950	1.430598844	6.253758477	30.9749698	2.61E-08	1.63E-07
PA14_07370	PA14_RS02955	-1.635567818	6.914398019	40.48209366	1.98E-10	1.82E-09
PA14_07380	PA14_RS02960	-1.847519812	5.179798561	60.33849139	7.99E-15	1.54E-13
PA14_07430	PA14_RS02980	-2.530940167	8.681834327	50.65793487	1.10E-12	1.45E-11
PA14_07560	PA14_RS03025	-2.003032612	6.389850436	59.28316647	1.37E-14	2.51E-13
PA14_07580	PA14_RS03035	1.166823298	6.21638753	21.86826051	2.92E-06	1.25E-05
PA14_07590	PA14_RS03040	1.883489799	5.570039939	55.97975335	7.32E-14	1.18E-12
PA14_07650	PA14_RS03060	-2.134994432	9.436171941	41.64078067	1.10E-10	1.06E-09
PA14_07660	PA14_RS03065	-1.429752819	9.311538272	19.74456376	8.85E-06	3.43E-05
PA14_07680	PA14_RS03070	-2.134004293	10.83786237	39.66621413	3.01E-10	2.67E-09
PA14_07770	PA14_RS03105	-1.79758605	9.749905521	29.65416032	5.16E-08	3.08E-07
PA14_07790	PA14_RS03115	1.611792368	6.535885111	37.23649966	1.05E-09	8.47E-09
PA14_07810	PA14_RS03125	1.189316073	6.037358964	25.48592583	4.46E-07	2.21E-06
PA14_07930	PA14_RS03170	1.1738827	6.583524612	11.90527457	0.000559752	0.001476179
PA14_07940	PA14_RS03175	1.008108744	7.348622779	15.38952955	8.75E-05	0.000273791
PA14_07970	PA14_RS03190	2.867353904	5.345920684	13.20164961	0.000279703	0.000786259
PA14_08000	PA14_RS03205	-1.335709164	8.648192135	7.276787947	0.006985133	0.014054895
PA14_08010	PA14_RS03210	-3.395659371	8.495588509	21.01714711	4.55E-06	1.87E-05
PA14_08020	PA14_RS03215	-4.902833218	8.279313716	22.37522442	2.24E-06	9.74E-06
PA14_08030	PA14_RS03220	-4.689332747	9.518175883	22.25289694	2.39E-06	1.03E-05
PA14_08040	PA14_RS03225	-4.671958162	9.269434579	26.12289299	3.20E-07	1.64E-06
PA14_08050	PA14_RS03230	-4.17150261	11.32181982	25.07928484	5.50E-07	2.68E-06
PA14_08060	PA14_RS03235	-4.164162283	9.675792293	40.32700333	2.15E-10	1.96E-09
PA14_08070	PA14_RS03240	-4.257865811	11.34179666	17.19953632	3.37E-05	0.000115632
PA14_08090	PA14_RS03245	-4.853106306	10.37909472	17.63188968	2.68E-05	9.46E-05
PA14_08100	PA14_RS03250	-3.804503491	8.660934548	19.04151499	1.28E-05	4.80E-05
PA14_08120	PA14_RS03255	-4.585703793	11.75916834	22.37421291	2.24E-06	9.74E-06
PA14_08130	PA14_RS03260	-3.150853243	9.251246772	13.61502005	0.000224383	0.000643279
PA14_08140	PA14_RS03265	-5.62967406	8.086734254	31.92981842	1.60E-08	1.03E-07
PA14_08150	PA14_RS03270	-6.456862477	9.771398881	39.92408553	2.64E-10	2.37E-09
PA14_08160	PA14_RS03275	-2.83956763	7.730263941	9.519002982	0.00203355	0.004648115
PA14_08190	PA14_RS30075	-3.133557624	6.047310447	18.52736464	1.67E-05	6.15E-05
PA14_08240	PA14_RS03305	-5.23545931	11.10547501	20.85438173	4.96E-06	2.02E-05
PA14_08250	PA14_RS03310	-4.915610158	8.421050863	26.87936239	2.17E-07	1.15E-06
PA14_08260	PA14_RS03315	-4.519435093	9.159749443	16.10404187	6.00E-05	0.000195163
PA14_08270	PA14_RS03320	-3.829572563	8.981209569	15.91202152	6.64E-05	0.000213772
PA14_08280	PA14_RS03325	-5.165769623	8.987733711	30.2834827	3.73E-08	2.28E-07
PA14_08300	PA14_RS03330	-4.068701007	11.2993026	25.48570595	4.46E-07	2.21E-06
PA14_08310	PA14_RS03335	-2.206530664	9.586071187	4.845657826	0.027715819	0.048006112
PA14_08320	PA14_RS03340	-3.16028701	6.848300992	13.8141494	0.000201811	0.000584414
PA14_08330	PA14_RS03345	-2.575419746	6.717493385	16.81094131	4.13E-05	0.000139384
PA14_08370	PA14_RS03365	-1.363503124	7.118113597	32.14027599	1.43E-08	9.39E-08
PA14_08390	PA14_RS03375	-1.709567446	6.782496799	44.28213886	2.84E-11	3.05E-10
PA14_08400	PA14_RS03380	-1.18320833	6.781041969	24.26990725	8.37E-07	3.93E-06
PA14_08420	PA14_RS03385	-2.533738026	7.44820828	79.51253335	4.79E-19	2.08E-17
PA14_08450	PA14_RS03400	-1.014500412	6.004613232	20.65453158	5.50E-06	2.22E-05
PA14_08470	PA14_RS03410	-1.492073201	4.624155093	27.59271735	1.50E-07	8.23E-07
PA14_08480	PA14_RS03415	1.035325342	6.454349736	19.68407417	9.14E-06	3.53E-05
PA14_08720	PA14_RS03525	-1.874047061	8.538205013	27.57744818	1.51E-07	8.28E-07
PA14_08730	PA14_RS03530	-1.003995426	9.01615739	9.584163741	0.001962628	0.004507618
PA14_08740	PA14_RS03535	-1.147527585	7.889428596	14.87813691	0.000114684	0.000349794
PA14_08830	PA14_RS03570	-1.152117159	8.812983472	12.71926387	0.000361908	0.000992821
PA14_08860	PA14_RS03585	-1.236088796	7.926785796	16.45760395	4.98E-05	0.000164722
PA14_08880	PA14_RS03595	-1.034641479	8.318267694	11.26974727	0.000787805	0.001994936
PA14_08920	PA14_RS03615	-1.068653443	7.028742388	16.79110415	4.17E-05	0.0001406
PA14_08930	PA14_RS03620	-1.136398219	5.594715443	23.94809568	9.90E-07	4.56E-06
PA14_08990	PA14_RS03650	-1.519727622	8.018226842	24.23906788	8.51E-07	3.99E-06
PA14_09010	PA14_RS03660	-1.362541524	7.518560422	24.54475482	7.26E-07	3.44E-06
PA14_09030	PA14_RS03670	-1.493525483	7.204719852	33.05196222	8.97E-09	6.06E-08
PA14_09040	PA14_RS03675	-1.030081358	8.36736818	10.43560091	0.001236093	0.002997605
PA14_09090	PA14_RS03695	-2.512013561	7.406256818	86.79286782	1.21E-20	7.19E-19
PA14_09100	PA14_RS03700	-1.531445596	8.480907933	23.64419589	1.16E-06	5.27E-06
PA14_09130	PA14_RS03710	-2.28729217	7.71236539	31.96672786	1.57E-08	1.02E-07
PA14_09150	PA14_RS03715	-2.588216866	10.10032072	50.93267834	9.56E-13	1.29E-11
PA14_09160	PA14_RS03720	-1.273101574	6.606601766	29.37955674	5.95E-08	3.50E-07
PA14_09220	PA14_RS03745	-2.103975981	8.545033409	44.59992637	2.42E-11	2.63E-10
PA14_09230	PA14_RS03750	1.083449466	8.58093262	10.27902778	0.001345508	0.003228769
PA14_09270	PA14_RS03765	1.249397288	11.98770723	10.43615326	0.001235724	0.002997605
PA14_09280	PA14_RS03770	1.86640603	12.48713475	18.65103194	1.57E-05	5.80E-05
PA14_09290	PA14_RS03775	1.387352614	10.51406277	11.62758384	0.000649809	0.001680409
PA14_09300	PA14_RS03780	1.77529341	9.839641408	18.46386622	1.73E-05	6.34E-05
PA14_09320	PA14_RS03785	1.544247203	10.1627756	14.24223075	0.000160723	0.000476512
PA14_09350	PA14_RS03795	3.193083785	8.32627871	59.93728239	9.79E-15	1.84E-13
PA14_09370	PA14_RS03800	2.664304443	8.113097259	49.16226827	2.36E-12	2.99E-11
PA14_09380	PA14_RS03805	1.008765025	9.640401863	9.212678104	0.002403448	0.005394574
PA14_09410	PA14_RS03815	1.690392096	3.028557904	26.80122704	2.25E-07	1.19E-06
PA14_09450	PA14_RS03830	2.225551062	1.241917686	24.85875911	6.17E-07	2.98E-06
PA14_09460	PA14_RS03835	2.608898136	4.152151069	18.93536375	1.35E-05	5.06E-05
PA14_09480	PA14_RS03845	1.163801055	2.637745003	13.31331487	0.000263528	0.000746902
PA14_09500	PA14_RS03855	1.814371029	8.611774122	28.16783728	1.11E-07	6.27E-07
PA14_09530	PA14_RS03865	1.329921877	10.20503646	16.64874076	4.50E-05	0.000150204
PA14_09570	PA14_RS03880	2.731898296	3.824158121	54.65064491	1.44E-13	2.19E-12
PA14_09580	PA14_RS03885	2.190171524	4.137610559	60.90209177	6.00E-15	1.18E-13
PA14_09600	PA14_RS03890	1.973681619	7.193414741	43.12807876	5.13E-11	5.27E-10
PA14_09610	PA14_RS03895	1.085850544	4.201385296	13.94321724	0.000188416	0.000549515
PA14_09680	PA14_RS03910	2.344372362	5.784612751	49.49619704	1.99E-12	2.54E-11
PA14_09690	PA14_RS03915	1.993799423	4.405690881	54.62702158	1.46E-13	2.20E-12
PA14_09710	PA14_RS03925	1.732476813	3.018089583	32.10658103	1.46E-08	9.52E-08
PA14_09730	PA14_RS03930	1.677285616	2.807891134	22.04263061	2.67E-06	1.15E-05
PA14_09810	PA14_RS03965	1.359275238	3.184390366	15.29899768	9.18E-05	0.00028598
PA14_09890	PA14_RS03990	-1.187199594	6.745957946	24.71932527	6.63E-07	3.18E-06
PA14_09900	PA14_RS03995	-3.016930371	9.207937541	65.35986634	6.24E-16	1.46E-14
PA14_09930	PA14_RS04010	-1.04216344	3.038080025	8.456947555	0.003636516	0.007854437
PA14_09940	PA14_RS04015	-1.57782268	4.395641172	31.33174259	2.17E-08	1.38E-07
PA14_09950	PA14_RS04020	1.01393666	4.200813025	14.56929722	0.000135098	0.000405152
PA14_10010	PA14_RS04045	1.145868968	5.080383463	24.80071983	6.36E-07	3.06E-06
PA14_10020	PA14_RS04050	1.190211136	5.643348587	25.36026109	4.76E-07	2.35E-06
PA14_10040	PA14_RS04055	1.327584747	5.722575507	31.05588044	2.51E-08	1.57E-07
PA14_10090	PA14_RS04075	1.296253335	5.132803347	21.18742926	4.16E-06	1.73E-05
PA14_10120	PA14_RS04085	1.712638102	5.185802382	58.71294683	1.82E-14	3.32E-13
PA14_10130	PA14_RS04090	1.143623852	4.941152929	20.93103251	4.76E-06	1.94E-05
PA14_10140	PA14_RS04095	1.958368007	4.345696497	55.91393157	7.57E-14	1.20E-12
PA14_10160	PA14_RS04100	2.892880338	3.776559689	94.93025821	1.97E-22	1.61E-20
PA14_10170	PA14_RS04105	2.149949819	5.225039725	75.96690986	2.88E-18	9.84E-17
PA14_10180	PA14_RS04110	1.680224271	5.095698129	34.56010509	4.13E-09	2.99E-08
PA14_10190	PA14_RS04115	2.41187036	5.402756567	98.96971785	2.56E-23	2.29E-21
PA14_10200	PA14_RS04120	1.814227488	6.283790354	38.77124375	4.76E-10	4.07E-09
PA14_10210	PA14_RS04125	2.204115528	4.723712133	28.78243387	8.10E-08	4.67E-07
PA14_10260	PA14_RS04150	1.626358528	5.274350529	45.90033458	1.24E-11	1.42E-10
PA14_10270	PA14_RS04155	1.346474604	3.080113172	8.246569858	0.004082908	0.008697247
PA14_10300	PA14_RS04170	1.666542231	4.516765771	43.49595198	4.25E-11	4.42E-10
PA14_10320	PA14_RS04175	1.146875943	5.576632456	23.57762652	1.20E-06	5.42E-06
PA14_10330	PA14_RS04180	1.774866441	6.500939381	54.82895672	1.31E-13	2.02E-12
PA14_10340	PA14_RS04185	1.607279383	7.955724607	28.26463057	1.06E-07	5.99E-07
PA14_10370	PA14_RS04200	1.245847807	9.314175106	13.71411428	0.000212849	0.000613587
PA14_10470	PA14_RS04220	2.070461612	5.063584346	67.46514699	2.14E-16	5.46E-15
PA14_10500	PA14_RS04235	-1.232228283	9.630626655	13.82626843	0.000200513	0.000581245
PA14_10570	PA14_RS04260	1.927303651	6.871996083	30.6178784	3.14E-08	1.94E-07
PA14_10610	PA14_RS04275	1.413033353	4.038043737	19.46199339	1.03E-05	3.92E-05
PA14_10730	PA14_RS04325	-1.37249516	6.653840287	31.14607818	2.39E-08	1.51E-07
PA14_10740	PA14_RS04330	-1.060597286	4.925029139	19.3253621	1.10E-05	4.18E-05
PA14_10800	PA14_RS04355	1.610083659	5.895105064	34.01585276	5.47E-09	3.84E-08
PA14_10850	PA14_RS04375	1.781920751	5.941471769	53.85794255	2.16E-13	3.18E-12
PA14_10890	PA14_RS04385	2.457554784	2.180660752	37.75111323	8.04E-10	6.55E-09
PA14_10900	PA14_RS04390	2.969263927	2.000749236	49.2418901	2.26E-12	2.88E-11
PA14_10910	PA14_RS04395	2.956845471	2.8544967	65.60078705	5.52E-16	1.30E-14
PA14_10950	PA14_RS04410	1.7849675	3.18549616	13.39544798	0.000252236	0.00071667
PA14_10970	PA14_RS04420	1.11971764	2.843622038	12.01651436	0.000527312	0.001400299
PA14_11020	PA14_RS04445	1.299679798	4.614862017	21.98816164	2.74E-06	1.18E-05
PA14_11050	PA14_RS04455	1.189450314	1.982981407	10.12460198	0.001463032	0.003483063
PA14_11090	PA14_RS04475	1.653528976	1.304289735	15.37097352	8.83E-05	0.000276191
PA14_11130	PA14_RS04495	2.486549607	9.349314135	38.72140297	4.89E-10	4.16E-09
PA14_11140	PA14_RS04500	1.338029622	9.768878742	12.09142408	0.000506543	0.001352039
PA14_11170	PA14_RS04515	2.535954206	7.053311933	45.13218203	1.84E-11	2.04E-10
PA14_11180	PA14_RS04520	2.143728302	4.656395277	30.28578243	3.73E-08	2.28E-07
PA14_11240	PA14_RS04540	1.545795715	6.229342579	44.73129884	2.26E-11	2.47E-10
PA14_11270	PA14_RS04560	-1.678833322	9.238058589	22.9882264	1.63E-06	7.25E-06
PA14_11310	PA14_RS04575	1.490425682	2.906619136	12.72284572	0.000361216	0.000991396
PA14_11330	PA14_RS04585	1.425652194	4.292903881	19.46978693	1.02E-05	3.91E-05
PA14_11370	PA14_RS04600	1.975817455	3.116014096	34.47911562	4.31E-09	3.09E-08
PA14_11400	PA14_RS04610	2.305044738	7.881447927	56.5509212	5.48E-14	9.12E-13
PA14_11420	PA14_RS04620	1.419041948	5.465434326	34.28152491	4.77E-09	3.38E-08
PA14_11460	PA14_RS04635	2.784961684	4.143071256	89.08326135	3.79E-21	2.61E-19
PA14_11480	PA14_RS04645	1.243301093	5.37143359	25.09944661	5.44E-07	2.66E-06
PA14_11560	PA14_RS04675	1.017946062	5.361582641	20.2109558	6.94E-06	2.75E-05
PA14_11570	PA14_RS04680	-1.519872958	4.388100306	23.75163908	1.10E-06	5.01E-06
PA14_11580	PA14_RS04685	1.09767817	6.190034825	14.74925811	0.000122796	0.000371566
PA14_11670	PA14_RS04725	-1.472666098	2.27940436	11.8244826	0.00058457	0.001532455
PA14_11730	PA14_RS04750	2.398864286	4.334751135	73.73409512	8.94E-18	2.77E-16
PA14_11860	PA14_RS04795	1.296915899	7.823372304	19.44400175	1.04E-05	3.95E-05
PA14_11880	PA14_RS04800	1.929376672	6.749926041	63.67273718	1.47E-15	3.20E-14
PA14_11890	PA14_RS04805	1.016135903	7.301494685	11.29746042	0.000776132	0.001967987
PA14_11900	PA14_RS04810	1.778954545	6.026063046	56.01606263	7.19E-14	1.17E-12
PA14_11910	PA14_RS04815	-2.715433936	6.050735696	97.38168373	5.72E-23	4.82E-21
PA14_11930	PA14_RS04825	1.500646178	5.312077155	40.93509311	1.57E-10	1.47E-09
PA14_11960	PA14_RS04835	1.875643565	6.24089841	48.5206739	3.27E-12	4.07E-11
PA14_11970	PA14_RS04840	1.281765157	6.332166912	29.31200015	6.16E-08	3.62E-07
PA14_12020	PA14_RS04860	1.575269711	6.845711594	40.97609986	1.54E-10	1.44E-09
PA14_12100	PA14_RS04895	-1.242047722	7.87136135	17.60066104	2.72E-05	9.59E-05
PA14_12160	PA14_RS04925	1.04292519	6.775023049	15.5582184	8.00E-05	0.000252902
PA14_12270	PA14_RS04965	2.192769653	6.269849479	76.32000478	2.41E-18	8.37E-17
PA14_12300	PA14_RS04975	-2.742558146	6.721077227	115.7449096	5.41E-27	7.74E-25
PA14_12310	PA14_RS04980	-1.705460292	4.482212813	41.57320076	1.14E-10	1.09E-09
PA14_12370	PA14_RS05000	-1.080813417	5.433166617	20.00073097	7.74E-06	3.04E-05
PA14_12400	PA14_RS05010	1.770608601	4.599372701	27.34699809	1.70E-07	9.22E-07
PA14_12410	PA14_RS05015	2.237421474	5.697190338	42.64361101	6.57E-11	6.65E-10
PA14_12440	PA14_RS05025	1.928495588	5.580190273	40.18181731	2.31E-10	2.10E-09
PA14_12470	PA14_RS05035	2.565215886	5.62001756	64.20525785	1.12E-15	2.54E-14
PA14_12540	PA14_RS05055	1.357619964	3.433949892	13.16449055	0.000285304	0.000798741
PA14_12690	PA14_RS05115	1.046306035	5.610048972	18.86995872	1.40E-05	5.21E-05
PA14_12760	PA14_RS05145	1.135268517	5.652505845	24.15214503	8.90E-07	4.15E-06
PA14_12770	PA14_RS05150	1.163544641	5.917182667	26.10083202	3.24E-07	1.66E-06
PA14_12840	PA14_RS05170	-1.03608627	7.46547793	16.32369464	5.34E-05	0.000175765
PA14_12860	PA14_RS05180	1.199111117	5.86320955	27.85933322	1.30E-07	7.25E-07
PA14_12900	PA14_RS05195	-1.059940187	8.278726438	10.22000838	0.001389252	0.003322604
PA14_12960	PA14_RS05215	2.260151585	4.787163689	13.83550959	0.000199529	0.000578979
PA14_13000	PA14_RS05235	1.255977542	5.801387311	8.365890304	0.003823293	0.008211406
PA14_13030	PA14_RS05245	-1.107412912	9.383190833	7.926024644	0.004872874	0.010224035
PA14_13050	PA14_RS05255	1.595186764	6.78759923	31.06203793	2.50E-08	1.57E-07
PA14_13060	PA14_RS05260	1.239796256	4.78226564	23.61359749	1.18E-06	5.34E-06
PA14_13110	PA14_RS05275	-1.456337968	7.268749449	32.64286139	1.11E-08	7.38E-08
PA14_13150	PA14_RS05290	1.205957278	8.617113114	13.57148076	0.000229648	0.000656399
PA14_13170	PA14_RS05295	1.224939933	6.621570702	22.03065956	2.68E-06	1.15E-05
PA14_13190	PA14_RS05300	-1.283314318	7.149654225	24.4725725	7.54E-07	3.57E-06
PA14_13210	PA14_RS05310	-2.597673165	6.616917822	66.29243003	3.89E-16	9.52E-15
PA14_13250	PA14_RS05330	1.752100058	5.200161285	52.20722009	4.99E-13	6.99E-12
PA14_13280	PA14_RS05340	1.280276924	2.656087192	16.03454369	6.22E-05	0.000201736
PA14_13320	PA14_RS05355	1.090512683	2.522171675	8.425754812	0.00369943	0.007966292
PA14_13360	PA14_RS30125	-2.097854235	5.33207125	31.85783385	1.66E-08	1.07E-07
PA14_13370	PA14_RS05380	-1.22401033	3.568377396	18.92512732	1.36E-05	5.08E-05
PA14_13380	PA14_RS05385	-1.701866532	5.12435202	40.1052995	2.41E-10	2.17E-09
PA14_13390	PA14_RS05390	2.222502416	6.041981668	61.20070489	5.15E-15	1.04E-13
PA14_13450	PA14_RS05410	2.236603909	4.99913071	85.48917736	2.33E-20	1.31E-18
PA14_13460	PA14_RS05415	1.127554646	4.216368924	10.48219345	0.001205306	0.002929143
PA14_13500	PA14_RS05430	1.249853983	4.928284966	28.13373952	1.13E-07	6.36E-07
PA14_13520	PA14_RS05440	1.863157567	4.28139951	40.67156507	1.80E-10	1.66E-09
PA14_13530	PA14_RS05445	1.353965906	4.463123852	30.85123343	2.79E-08	1.73E-07
PA14_13610	PA14_RS05475	1.082528271	4.112203722	11.84632754	0.000577752	0.001518056
PA14_13650	PA14_RS05490	1.423797402	4.290775044	27.45814162	1.61E-07	8.78E-07
PA14_13660	PA14_RS05495	2.818253844	3.326283727	51.86396308	5.95E-13	8.23E-12
PA14_13680	PA14_RS05505	2.402144856	3.23207894	58.50799282	2.02E-14	3.65E-13
PA14_13720	PA14_RS05520	1.887027105	3.738486276	40.16416603	2.33E-10	2.11E-09
PA14_13810	PA14_RS05555	1.387743896	1.311009589	9.289064417	0.002305259	0.005188417
PA14_13840	PA14_RS05565	1.125064552	2.092300183	7.957027098	0.004790103	0.0100615
PA14_13850	PA14_RS05570	1.532114854	3.096197804	24.70113053	6.69E-07	3.21E-06
PA14_14020	PA14_RS05615	1.341185553	4.22100656	24.94014473	5.91E-07	2.87E-06
PA14_14270	PA14_RS05695	1.011892646	8.726185298	9.068524687	0.002600468	0.005800421
PA14_14280	PA14_RS05700	2.462525593	6.555524443	77.60542991	1.26E-18	4.77E-17
PA14_14320	PA14_RS05720	1.105145774	3.747004128	17.05348656	3.63E-05	0.000123834
PA14_14360	PA14_RS05740	1.02315893	6.302178275	18.95465973	1.34E-05	5.02E-05
PA14_14460	PA14_RS05780	1.289497099	5.41175866	31.04660629	2.52E-08	1.58E-07
PA14_14540	PA14_RS30145	3.193457075	9.143470817	8.366873004	0.003821226	0.008210045
PA14_14550	PA14_RS30150	2.924370328	11.22418695	8.067763923	0.004505969	0.009506516
PA14_14600	PA14_RS05830	-1.423453045	6.023889151	32.46809216	1.21E-08	8.01E-08
PA14_14610	PA14_RS05835	-3.005428864	6.101413309	132.6128182	1.10E-30	2.42E-28
PA14_14660	PA14_RS05850	1.189500786	10.41395184	10.54886071	0.001162597	0.002838601
PA14_14710	PA14_RS05870	-1.465074548	9.005379606	19.75389238	8.81E-06	3.42E-05
PA14_14975	PA14_RS05965	1.045136724	6.312112505	19.80636356	8.57E-06	3.34E-05
PA14_15090	PA14_RS06005	1.092390157	5.726935351	18.28085529	1.91E-05	6.92E-05
PA14_15100	PA14_RS06010	1.724368388	7.513551986	35.22868708	2.93E-09	2.17E-08
PA14_15120	PA14_RS06020	-1.29892053	7.989322175	17.74814775	2.52E-05	8.95E-05
PA14_15150	PA14_RS06035	2.21856873	7.530765464	57.719071	3.02E-14	5.28E-13
PA14_15160	PA14_RS06040	2.926553551	5.039037992	90.46918364	1.88E-21	1.40E-19
PA14_15200	PA14_RS06055	1.360921203	4.289025625	13.67715209	0.00021708	0.000624526
PA14_15240	PA14_RS06070	1.686427713	2.430504167	19.87050121	8.29E-06	3.24E-05
PA14_15260	PA14_RS06080	1.105601877	2.627402257	10.08172803	0.001497468	0.003560605
PA14_15270	PA14_RS06085	2.763032782	2.938325017	26.62159856	2.47E-07	1.29E-06
PA14_15450	PA14_RS06165	1.573825735	4.265461765	30.83249334	2.81E-08	1.74E-07
PA14_15475	PA14_RS06180	-1.41811955	4.413945542	27.94734323	1.25E-07	6.96E-07
PA14_15530	PA14_RS06205	1.901273504	2.407611641	31.12522614	2.42E-08	1.52E-07
PA14_15590	PA14_RS06240	-1.229033286	8.50838359	15.98721632	6.38E-05	0.000206259
PA14_15710	PA14_RS06295	2.67938369	4.090904098	82.49781088	1.06E-19	5.27E-18
PA14_15720	PA14_RS06300	1.028573668	6.803184522	17.41426559	3.01E-05	0.000104531
PA14_15790	PA14_RS06320	1.704284807	6.00687602	49.22687251	2.28E-12	2.90E-11
PA14_15810	PA14_RS06325	2.016269399	3.918828277	41.46293444	1.20E-10	1.14E-09
PA14_15870	PA14_RS06355	1.076233461	8.286882994	12.17991977	0.000483067	0.001295416
PA14_15890	PA14_RS06365	1.081735148	5.374445037	20.27131242	6.72E-06	2.67E-05
PA14_15910	PA14_RS06370	2.176999443	4.088962918	46.43767561	9.46E-12	1.11E-10
PA14_15920	PA14_RS06375	1.123332826	4.258119305	19.08077928	1.25E-05	4.71E-05
PA14_15940	PA14_RS06385	-2.048615307	4.961382038	68.73798763	1.12E-16	2.94E-15
PA14_16020	PA14_RS06420	-1.512527867	6.698634966	34.88007237	3.51E-09	2.56E-08
PA14_16050	PA14_RS06435	-1.370183398	6.914007127	32.19341396	1.40E-08	9.16E-08
PA14_16100	PA14_RS06450	1.212217722	7.820182927	14.64963819	0.000129459	0.000389876
PA14_16190	PA14_RS06485	1.148747409	8.300997937	13.23298833	0.000275065	0.000774617
PA14_16250	PA14_RS06505	-2.353584922	14.5363354	35.1410723	3.07E-09	2.26E-08
PA14_16290	PA14_RS06525	-1.237647498	5.837983491	28.75226405	8.23E-08	4.73E-07
PA14_16310	PA14_RS06535	1.222972207	6.097898777	28.21679861	1.08E-07	6.13E-07
PA14_16380	PA14_RS06570	1.043403864	6.925255177	11.57689223	0.000667764	0.001722953
PA14_16430	PA14_RS06585	-1.100733366	7.68250232	14.24455411	0.000160525	0.00047617
PA14_16450	PA14_RS06595	-1.491244696	5.560939628	36.92436718	1.23E-09	9.72E-09
PA14_16460	PA14_RS06600	-1.472482313	4.645522352	25.80763296	3.77E-07	1.90E-06
PA14_16530	PA14_RS06625	-1.652665436	5.544008074	41.99110656	9.17E-11	9.01E-10
PA14_16600	PA14_RS06650	1.079354646	6.712036064	20.01753327	7.67E-06	3.02E-05
PA14_16620	PA14_RS06660	1.100934849	4.893419403	21.87198467	2.91E-06	1.24E-05
PA14_16630	PA14_RS06665	-1.872003549	8.104665256	32.46599102	1.21E-08	8.01E-08
PA14_16640	PA14_RS06670	-1.316655635	8.597422909	14.91974232	0.000112183	0.000342528
PA14_16680	PA14_RS06685	-1.503183093	7.492598323	31.0138778	2.56E-08	1.60E-07
PA14_16690	PA14_RS06690	1.664046882	7.728592078	31.49865791	2.00E-08	1.27E-07
PA14_16720	PA14_RS06705	4.0588313	6.797385564	151.7941434	7.03E-35	3.10E-32
PA14_16770	PA14_RS06725	1.215695431	4.026730849	18.54715544	1.66E-05	6.09E-05
PA14_16780	PA14_RS06730	1.742448997	5.283846158	55.30029857	1.03E-13	1.61E-12
PA14_16800	PA14_RS06740	1.574728945	5.367220038	41.72285882	1.05E-10	1.02E-09
PA14_16820	PA14_RS06745	1.284363365	7.400225118	24.86188253	6.16E-07	2.98E-06
PA14_16830	PA14_RS06750	1.934957794	6.422713806	63.7582805	1.41E-15	3.09E-14
PA14_16840	PA14_RS06755	-1.084239663	4.314719505	12.50883223	0.000405033	0.001104249
PA14_16920	PA14_RS06785	1.539734177	5.562372915	40.61470512	1.85E-10	1.70E-09
PA14_16970	PA14_RS06805	-1.373963537	5.141199604	27.35993743	1.69E-07	9.17E-07
PA14_16980	PA14_RS06810	1.494287913	5.738535665	32.5251124	1.18E-08	7.79E-08
PA14_17050	PA14_RS06840	-1.816933149	7.948151896	36.08575618	1.89E-09	1.46E-08
PA14_17080	PA14_RS06855	1.038217464	7.100029894	20.76948101	5.18E-06	2.10E-05
PA14_17100	PA14_RS06860	-2.224431171	7.226118948	72.66956019	1.53E-17	4.62E-16
PA14_17130	PA14_RS06875	1.351865418	7.897798285	20.54219308	5.83E-06	2.34E-05
PA14_17250	PA14_RS06920	-1.034718938	6.446290648	17.74546807	2.53E-05	8.96E-05
PA14_17280	PA14_RS06935	2.356749833	6.496375945	87.85037493	7.06E-21	4.54E-19
PA14_17340	PA14_RS06960	1.292738333	4.04764073	19.18639962	1.19E-05	4.47E-05
PA14_17350	PA14_RS06965	-1.37881493	4.137143529	19.82104846	8.50E-06	3.32E-05
PA14_17440	PA14_RS06995	1.253059194	6.882793722	26.3193707	2.89E-07	1.49E-06
PA14_17470	PA14_RS07010	2.0344618	12.0179039	28.64070059	8.71E-08	5.00E-07
PA14_17490	PA14_RS07020	-1.410563031	5.735497351	34.02145257	5.45E-09	3.83E-08
PA14_17700	PA14_RS07120	-1.844876399	5.210675714	26.65918285	2.43E-07	1.27E-06
PA14_17720	PA14_RS07130	1.369770349	6.904725394	20.10250547	7.34E-06	2.90E-05
PA14_17760	PA14_RS07145	1.078054958	5.438162063	15.6850538	7.48E-05	0.000238234
PA14_17780	PA14_RS07150	1.645631926	4.935518615	52.12421695	5.21E-13	7.26E-12
PA14_17810	PA14_RS07160	1.738296144	4.201663363	35.62571032	2.39E-09	1.81E-08
PA14_17820	PA14_RS07165	1.421108753	2.201544414	10.25062	0.001366387	0.003272016
PA14_17850	PA14_RS07170	1.88908266	1.151279904	17.28393294	3.22E-05	0.000111208
PA14_17860	PA14_RS07175	1.04922544	4.184095349	16.56102826	4.71E-05	0.000156612
PA14_17880	PA14_RS07180	3.949729157	4.021907607	147.4490541	6.26E-34	2.24E-31
PA14_18020	PA14_RS07235	2.256330767	6.982688797	26.42507477	2.74E-07	1.42E-06
PA14_18050	PA14_RS07245	1.378339451	7.711355081	18.74452252	1.49E-05	5.54E-05
PA14_18070	PA14_RS07255	1.335110395	4.021413527	23.88916978	1.02E-06	4.69E-06
PA14_18090	PA14_RS07265	2.148884119	5.362531026	71.17267753	3.27E-17	9.28E-16
PA14_18150	PA14_RS07290	1.674154006	6.562429102	43.2470324	4.82E-11	4.98E-10
PA14_18160	PA14_RS07295	1.141013304	5.044511819	21.4014004	3.72E-06	1.56E-05
PA14_18180	PA14_RS07300	-1.39956203	1.938168634	8.862808945	0.002910394	0.006449027
PA14_18200	PA14_RS07305	1.979162133	5.051287806	63.46070194	1.64E-15	3.51E-14
PA14_18210	PA14_RS07315	2.83180711	4.275060955	93.17948838	4.78E-22	3.65E-20
PA14_18250	PA14_RS07325	1.891189024	4.715814255	51.18264177	8.42E-13	1.15E-11
PA14_18260	PA14_RS07330	1.997409578	3.790511608	43.63224505	3.96E-11	4.16E-10
PA14_18275	PA14_RS07335	1.851013926	3.92673615	45.02699405	1.94E-11	2.14E-10
PA14_18320	PA14_RS07350	1.491968507	2.831698343	15.90570627	6.66E-05	0.000214366
PA14_18330	PA14_RS07355	1.809908601	4.789827239	40.192872	2.30E-10	2.09E-09
PA14_18340	PA14_RS07360	2.427502822	4.364229484	65.86767012	4.82E-16	1.17E-14
PA14_18450	PA14_RS07395	-1.25500269	4.162873569	18.42119767	1.77E-05	6.47E-05
PA14_18480	PA14_RS07405	1.3104041	4.347212692	4.951495488	0.02606811	0.045496079
PA14_18520	PA14_RS07420	1.966063285	3.556905269	25.04600503	5.60E-07	2.73E-06
PA14_18590	PA14_RS07440	-1.347287405	6.018004983	30.18141296	3.93E-08	2.39E-07
PA14_18620	PA14_RS07455	2.202907837	6.108376233	74.95200532	4.82E-18	1.57E-16
PA14_18640	PA14_RS07465	1.286611362	5.208803765	33.00082631	9.21E-09	6.19E-08
PA14_18650	PA14_RS07470	-2.100724412	8.019156526	38.71789287	4.90E-10	4.16E-09
PA14_18660	PA14_RS07475	1.981093076	5.980327512	61.15179618	5.28E-15	1.06E-13
PA14_18790	PA14_RS07530	1.362374688	2.906203873	14.24006947	0.000160908	0.000476566
PA14_18800	PA14_RS07535	-3.745359096	8.431124487	73.99849769	7.82E-18	2.47E-16
PA14_18830	PA14_RS07550	1.454704262	5.013578847	42.02894873	8.99E-11	8.85E-10
PA14_18880	PA14_RS07570	-1.870463405	4.796848881	56.02145329	7.17E-14	1.17E-12
PA14_18920	PA14_RS07590	1.029258568	4.947855552	17.340392	3.12E-05	0.000108345
PA14_18960	PA14_RS07605	1.760439688	5.737388229	54.01740588	1.99E-13	2.97E-12
PA14_19110	PA14_RS07655	2.039119072	10.44124502	30.94741782	2.65E-08	1.65E-07
PA14_19130	PA14_RS07665	-1.024782431	8.595005546	8.633528285	0.003300318	0.007196124
PA14_19205	PA14_RS07695	2.070185253	4.198731195	63.59890306	1.53E-15	3.31E-14
PA14_19270	PA14_RS07710	1.099024165	4.100401518	17.10504144	3.54E-05	0.000120949
PA14_19320	PA14_RS07725	1.616000127	5.340543692	45.76345504	1.33E-11	1.51E-10
PA14_19390	PA14_RS07760	1.036461608	5.09713988	17.57255206	2.77E-05	9.73E-05
PA14_19400	PA14_RS07765	1.772981975	4.495330098	32.29643083	1.32E-08	8.71E-08
PA14_19410	PA14_RS07770	-1.147953088	6.667916068	23.02330311	1.60E-06	7.13E-06
PA14_19430	PA14_RS07775	-1.132575182	4.481659943	16.66376863	4.46E-05	0.000149307
PA14_19490	PA14_RS07795	-2.537935014	8.544580704	7.857469521	0.005061118	0.010580322
PA14_19510	PA14_RS07805	1.158846418	3.274566634	7.840870312	0.005107801	0.010666235
PA14_19530	PA14_RS07815	1.266636545	4.617009738	5.438208739	0.019700863	0.035352928
PA14_19620	PA14_RS07855	-1.338007351	5.694176445	23.76625712	1.09E-06	4.97E-06
PA14_19650	PA14_RS07870	1.091191932	1.740433168	6.17773137	0.012936804	0.024359637
PA14_19670	PA14_RS07880	2.236358217	4.49165087	48.053447	4.15E-12	5.08E-11
PA14_19710	PA14_RS07900	1.267988147	4.267991377	23.85625956	1.04E-06	4.77E-06
PA14_19730	PA14_RS07910	1.324855449	5.065422324	26.77170617	2.29E-07	1.20E-06
PA14_19740	PA14_RS07915	2.488146191	6.565143166	78.32373389	8.75E-19	3.55E-17
PA14_19750	PA14_RS07920	1.064888019	4.124198511	17.45277519	2.95E-05	0.000102746
PA14_19830	PA14_RS07940	1.521105023	4.551672106	29.2813828	6.26E-08	3.67E-07
PA14_19850	PA14_RS07945	2.024142338	4.511307796	65.77958174	5.04E-16	1.21E-14
PA14_19860	PA14_RS07950	2.146795828	5.913679374	67.16198797	2.50E-16	6.34E-15
PA14_19900	PA14_RS07960	1.141782706	7.167634448	17.45851789	2.94E-05	0.000102541
PA14_19910	PA14_RS07965	1.437286835	7.166271385	28.80040097	8.02E-08	4.63E-07
PA14_19920	PA14_RS07970	1.681675876	6.709000464	43.35562562	4.56E-11	4.73E-10
PA14_19930	PA14_RS07975	2.110446165	5.970088177	55.45274606	9.57E-14	1.49E-12
PA14_19940	PA14_RS07980	2.312471055	6.331914568	70.85105958	3.85E-17	1.08E-15
PA14_19960	PA14_RS07990	1.76214487	5.159454191	46.07295221	1.14E-11	1.31E-10
PA14_19990	PA14_RS08000	-1.111390307	4.128189295	8.439738278	0.003671091	0.007914192
PA14_20000	PA14_RS08005	2.94507108	7.260418592	56.7067762	5.06E-14	8.51E-13
PA14_20020	PA14_RS08015	1.466257256	10.9375574	7.150233874	0.007495421	0.014996078
PA14_20030	PA14_RS08020	2.289279933	5.262001165	44.55185488	2.48E-11	2.69E-10
PA14_20040	PA14_RS08025	3.254880529	7.044043563	78.98015868	6.27E-19	2.64E-17
PA14_20050	PA14_RS08030	2.066308411	6.028269647	59.83270691	1.03E-14	1.93E-13
PA14_20100	PA14_RS08050	1.840857108	5.431007428	63.79297403	1.38E-15	3.04E-14
PA14_20140	PA14_RS08070	-1.046471982	6.827122344	14.5607411	0.000135713	0.000406783
PA14_20150	PA14_RS08075	2.069608469	2.625921976	37.14882272	1.09E-09	8.79E-09
PA14_20180	PA14_RS08085	2.932338463	3.756622624	71.82495361	2.35E-17	6.94E-16
PA14_20260	PA14_RS08115	1.099958414	3.611672968	15.68481291	7.48E-05	0.000238234
PA14_20290	PA14_RS08130	-1.987401974	10.48731691	34.48056108	4.31E-09	3.09E-08
PA14_20360	PA14_RS08155	1.801599616	2.769990984	26.06730949	3.30E-07	1.69E-06
PA14_20370	PA14_RS08160	2.769741921	4.432714669	102.2319007	4.94E-24	5.05E-22
PA14_20380	PA14_RS08165	2.058313571	3.653649428	48.46303307	3.37E-12	4.17E-11
PA14_20420	PA14_RS08180	1.271856766	1.586797228	10.30567699	0.001326216	0.003191834
PA14_20430	PA14_RS08185	1.920500847	4.760208808	41.01597564	1.51E-10	1.41E-09
PA14_20440	PA14_RS08190	2.197064061	5.165268624	75.19493171	4.26E-18	1.40E-16
PA14_20460	PA14_RS08200	-2.44511871	6.564167032	34.57319607	4.11E-09	2.97E-08
PA14_20470	PA14_RS08205	-2.441599591	6.448424726	33.12716913	8.63E-09	5.84E-08
PA14_20480	PA14_RS08210	-3.550142245	7.597368647	57.98430151	2.64E-14	4.70E-13
PA14_20510	PA14_RS30215	-1.088527624	5.669375788	19.31023656	1.11E-05	4.21E-05
PA14_20570	PA14_RS08260	2.02062979	7.36267316	44.37066166	2.72E-11	2.93E-10
PA14_20580	PA14_RS08265	1.458455942	7.045907305	24.22066208	8.59E-07	4.02E-06
PA14_20600	PA14_RS08275	-1.555696531	6.379403908	39.13364118	3.96E-10	3.43E-09
PA14_20610	PA14_RS08280	-2.53124703	8.697052378	51.29767094	7.94E-13	1.09E-11
PA14_20620	PA14_RS08285	2.238034012	4.347391796	42.52046015	6.99E-11	7.07E-10
PA14_20640	PA14_RS08295	1.584608142	2.622624293	22.28867362	2.35E-06	1.02E-05
PA14_20650	PA14_RS08300	2.025040253	5.172947001	68.49561764	1.27E-16	3.30E-15
PA14_20670	PA14_RS08305	1.152583909	8.056246837	14.94426199	0.000110734	0.000338286
PA14_20680	PA14_RS08310	1.041114668	6.876710054	18.90875722	1.37E-05	5.12E-05
PA14_20690	PA14_RS08315	1.879054348	7.397228492	52.36734004	4.60E-13	6.48E-12
PA14_20720	PA14_RS08325	-1.077599689	6.545571186	19.07140286	1.26E-05	4.73E-05
PA14_20730	PA14_RS08330	-1.714923138	7.17848254	34.1228277	5.17E-09	3.65E-08
PA14_20770	PA14_RS08350	-1.335952444	8.980901193	17.69056705	2.60E-05	9.19E-05
PA14_20840	PA14_RS08375	-1.429142838	6.627167253	35.77873059	2.21E-09	1.68E-08
PA14_20880	PA14_RS08395	-1.008151603	3.869451837	11.77531105	0.000600215	0.001569877
PA14_20890	PA14_RS08400	-1.058473979	6.773894283	19.80091714	8.59E-06	3.35E-05
PA14_20920	PA14_RS08410	1.144565506	5.067656748	23.22544516	1.44E-06	6.45E-06
PA14_20940	PA14_RS08415	-1.410378106	1.774400055	10.82334705	0.001002281	0.002490702
PA14_20960	PA14_RS08425	-1.278744511	2.661693654	15.22297735	9.55E-05	0.000296756
PA14_20980	PA14_RS08435	2.573878734	4.763092049	49.54829918	1.94E-12	2.48E-11
PA14_21020	PA14_RS08450	1.650074442	7.678865657	30.83202248	2.81E-08	1.74E-07
PA14_21030	PA14_RS08455	-1.344467178	9.473364223	13.556929	0.000231435	0.000661178
PA14_21080	PA14_RS08480	2.261188714	4.424622971	56.664753	5.17E-14	8.66E-13
PA14_21120	PA14_RS08495	-3.946572146	6.421794285	194.1379906	3.97E-44	4.55E-41
PA14_21130	PA14_RS08500	1.00271416	4.978145543	17.04343705	3.65E-05	0.000124417
PA14_21160	PA14_RS08515	2.841909932	4.607727873	78.60301825	7.59E-19	3.13E-17
PA14_21190	PA14_RS08530	-1.116635147	7.082047461	21.57612632	3.40E-06	1.43E-05
PA14_21210	PA14_RS08535	-1.192681488	7.508748633	20.71879043	5.32E-06	2.15E-05
PA14_21220	PA14_RS08540	-1.182514372	11.71587597	11.31364783	0.000769395	0.001951768
PA14_21310	PA14_RS08585	-1.322876664	4.98797847	15.56202494	7.98E-05	0.000252532
PA14_21460	PA14_RS08630	1.830688877	3.307356978	28.1223988	1.14E-07	6.39E-07
PA14_21470	PA14_RS31380	-1.347203478	2.108474129	12.09179426	0.000506442	0.001352039
PA14_21480	PA14_RS08635	-1.831950364	3.672640979	27.44981993	1.61E-07	8.81E-07
PA14_21560	PA14_RS08675	1.442167817	5.418404524	29.80123558	4.79E-08	2.86E-07
PA14_21570	PA14_RS08680	1.316797897	4.800518498	22.71599425	1.88E-06	8.25E-06
PA14_21580	PA14_RS08685	1.151803073	4.145135428	18.90071452	1.38E-05	5.13E-05
PA14_21670	PA14_RS08730	-2.824190231	4.233813549	82.08726805	1.30E-19	6.43E-18
PA14_21690	PA14_RS08740	1.615110433	7.766644899	28.03644138	1.19E-07	6.67E-07
PA14_21700	PA14_RS08745	1.301297629	8.281595532	17.52278981	2.84E-05	9.96E-05
PA14_21710	PA14_RS08750	1.245049274	6.804968276	25.96834451	3.47E-07	1.76E-06
PA14_21720	PA14_RS08755	1.104834073	4.978351728	21.26520654	4.00E-06	1.66E-05
PA14_21760	PA14_RS08770	-2.102716138	8.366805307	42.68846556	6.42E-11	6.52E-10
PA14_21780	PA14_RS08780	1.264227937	4.605980457	18.93805224	1.35E-05	5.06E-05
PA14_21790	PA14_RS08785	1.337999666	5.629250923	35.1007642	3.13E-09	2.30E-08
PA14_21820	PA14_RS08800	-1.371891967	7.118103832	31.35052036	2.15E-08	1.37E-07
PA14_21860	PA14_RS08825	3.202376373	6.289538016	90.24716938	2.10E-21	1.54E-19
PA14_21880	PA14_RS08835	-1.518595262	9.42667164	19.92143951	8.07E-06	3.16E-05
PA14_21960	PA14_RS08870	-1.290638952	6.306112472	28.50848589	9.33E-08	5.31E-07
PA14_21970	PA14_RS08875	1.042498138	5.589823054	17.23176728	3.31E-05	0.000114028
PA14_21980	PA14_RS08880	2.319605387	6.541810006	68.24896568	1.44E-16	3.68E-15
PA14_22040	PA14_RS08905	1.008086135	5.949179251	13.49365194	0.000239372	0.00068215
PA14_22060	PA14_RS08915	1.101770248	5.843301248	18.29723881	1.89E-05	6.88E-05
PA14_22080	PA14_RS08935	-1.044015717	7.982651614	11.94885641	0.000546809	0.001447377
PA14_22100	PA14_RS30260	-1.329569952	2.645023463	10.55021387	0.001161746	0.002837733
PA14_22160	PA14_RS08985	-1.07764131	1.216420458	5.965237324	0.014590637	0.027178916
PA14_22240	PA14_RS30280	-1.878058935	3.303109459	26.19308147	3.09E-07	1.59E-06
PA14_22310	PA14_RS09030	-1.676226934	7.700766658	27.59063421	1.50E-07	8.23E-07
PA14_22370	PA14_RS09055	1.437191823	7.012251702	36.47287209	1.55E-09	1.21E-08
PA14_22490	PA14_RS09105	-1.074514435	3.343091773	11.43254211	0.000721689	0.001843815
PA14_22560	PA14_RS09140	1.384608868	4.778406526	27.4171692	1.64E-07	8.94E-07
PA14_22600	PA14_RS09160	1.059777225	4.204629283	9.603808787	0.001941742	0.004466786
PA14_22630	PA14_RS09170	-1.175353988	4.914612685	7.282067023	0.006964635	0.014027225
PA14_22650	PA14_RS09180	1.449492521	6.957017921	36.96321046	1.20E-09	9.59E-09
PA14_22710	PA14_RS09210	1.40052525	6.068267839	37.55167803	8.90E-10	7.23E-09
PA14_22720	PA14_RS09215	1.799985202	5.49528631	59.42264769	1.27E-14	2.36E-13
PA14_22730	PA14_RS09220	1.139277505	4.901754999	18.6343912	1.58E-05	5.85E-05
PA14_22800	PA14_RS09245	-1.201448778	6.245284246	17.16027054	3.44E-05	0.000117835
PA14_22890	PA14_RS09280	-1.269254036	8.806391101	16.43033317	5.05E-05	0.000166916
PA14_22980	PA14_RS09305	-1.610272913	9.874111084	22.26510026	2.37E-06	1.03E-05
PA14_23030	PA14_RS09325	1.004820447	9.194307918	8.191103993	0.00420963	0.008940586
PA14_23050	PA14_RS09330	1.262792124	8.418295514	16.28892827	5.44E-05	0.000178916
PA14_23070	PA14_RS09340	-2.395621134	8.806091388	53.04478977	3.26E-13	4.68E-12
PA14_23100	PA14_RS09355	-1.018420633	5.846911606	20.01198006	7.70E-06	3.03E-05
PA14_23110	PA14_RS09360	-1.487638965	6.583447682	35.87090063	2.11E-09	1.61E-08
PA14_23130	PA14_RS09370	1.287970426	6.404938484	28.81503695	7.96E-08	4.60E-07
PA14_23170	PA14_RS09380	1.592885676	4.233272629	37.99844208	7.08E-10	5.80E-09
PA14_23330	PA14_RS09445	-1.238419847	10.70676291	13.29932823	0.000265501	0.000751008
PA14_23340	PA14_RS09450	2.150363777	11.80783222	38.63452843	5.11E-10	4.30E-09
PA14_23480	PA14_RS09505	-1.450108548	6.582489165	36.45819011	1.56E-09	1.22E-08
PA14_23520	PA14_RS09525	1.563248621	6.938515592	43.67076641	3.89E-11	4.10E-10
PA14_23530	PA14_RS09530	1.323670174	4.288619885	26.68597481	2.39E-07	1.26E-06
PA14_23610	PA14_RS09570	1.361075884	5.10078645	33.04432393	9.01E-09	6.08E-08
PA14_23640	PA14_RS09585	1.178198812	5.700424998	22.58826382	2.01E-06	8.78E-06
PA14_23650	PA14_RS09590	1.424552234	6.327587842	32.91429546	9.63E-09	6.46E-08
PA14_23690	PA14_RS09605	1.716941108	4.764141903	50.00477764	1.53E-12	2.00E-11
PA14_23700	PA14_RS09610	1.300256081	6.028930787	30.92924279	2.68E-08	1.66E-07
PA14_23760	PA14_RS09630	1.252129332	6.792986073	23.5070303	1.24E-06	5.62E-06
PA14_23770	PA14_RS09635	1.795475764	3.950321399	20.96785354	4.67E-06	1.91E-05
PA14_23810	PA14_RS09650	1.646505486	6.085827795	39.36931526	3.51E-10	3.06E-09
PA14_23950	PA14_RS09700	1.574302743	6.148216515	34.48340302	4.30E-09	3.09E-08
PA14_23970	PA14_RS09705	-1.202128656	8.51328564	15.11078555	0.000101382	0.00031255
PA14_24020	PA14_RS09725	-1.202620508	6.925557187	22.23675621	2.41E-06	1.04E-05
PA14_24040	PA14_RS09730	2.05929512	5.454429102	56.523228	5.55E-14	9.22E-13
PA14_24050	PA14_RS09735	2.143583037	5.788169135	62.6008373	2.53E-15	5.25E-14
PA14_24060	PA14_RS09740	1.346006586	5.01444334	25.67129821	4.05E-07	2.03E-06
PA14_24080	PA14_RS09750	1.922117191	7.272219231	55.19268883	1.09E-13	1.70E-12
PA14_24100	PA14_RS09755	3.338403165	6.595254904	137.735054	8.33E-32	2.17E-29
PA14_24140	PA14_RS09775	2.336903138	9.077715787	35.88856109	2.09E-09	1.60E-08
PA14_24150	PA14_RS09780	2.311311854	6.804941483	77.72719005	1.18E-18	4.55E-17
PA14_24190	PA14_RS09795	2.240115899	5.10658656	80.93898214	2.33E-19	1.09E-17
PA14_24245	PA14_RS09820	-2.263764516	5.871541715	60.54075951	7.21E-15	1.39E-13
PA14_24390	PA14_RS09880	1.011802964	4.854707262	19.08617817	1.25E-05	4.70E-05
PA14_24400	PA14_RS09885	1.187545657	4.040344742	18.69568427	1.53E-05	5.68E-05
PA14_24410	PA14_RS09890	1.641785561	2.236057716	19.88011827	8.25E-06	3.22E-05
PA14_24420	PA14_RS09895	1.115845557	5.241199048	19.73465596	8.90E-06	3.45E-05
PA14_24445	PA14_RS09910	-1.262102716	9.741131656	12.6687176	0.000371824	0.001019048
PA14_24480	PA14_RS09915	2.468188158	6.97719967	58.98536949	1.59E-14	2.90E-13
PA14_24490	PA14_RS09920	2.580960346	6.521813162	57.8539204	2.82E-14	4.98E-13
PA14_24500	PA14_RS09925	3.347839299	4.634444682	71.76350904	2.43E-17	7.13E-16
PA14_24510	PA14_RS09930	1.752481393	5.358155142	19.35173237	1.09E-05	4.14E-05
PA14_24530	PA14_RS09935	2.528155286	4.249673923	65.67060651	5.33E-16	1.26E-14
PA14_24550	PA14_RS09940	1.367059723	4.800972141	16.40504889	5.11E-05	0.000168792
PA14_24570	PA14_RS09950	1.142171575	2.448355264	12.36266559	0.000438005	0.001185677
PA14_24700	PA14_RS10005	-1.694100199	5.808846918	42.68221948	6.44E-11	6.53E-10
PA14_24760	PA14_RS10030	-1.961617173	6.686319696	50.3992216	1.25E-12	1.65E-11
PA14_24770	PA14_RS10035	-3.585791009	8.167472453	116.9094046	3.00E-27	4.65E-25
PA14_24810	PA14_RS10050	1.304457251	4.486468853	25.15801656	5.28E-07	2.59E-06
PA14_24820	PA14_RS10055	1.582515917	4.45447166	41.45673179	1.21E-10	1.14E-09
PA14_24860	PA14_RS10075	-1.614571617	8.116735694	18.3985395	1.79E-05	6.54E-05
PA14_24880	PA14_RS10085	-2.802625313	10.1713136	65.94839839	4.63E-16	1.12E-14
PA14_24890	PA14_RS10090	1.580023317	5.055087441	41.61879552	1.11E-10	1.07E-09
PA14_24950	PA14_RS10115	2.144311668	4.967455606	73.89294826	8.25E-18	2.60E-16
PA14_25050	PA14_RS10160	2.182853003	4.342667076	68.56123773	1.23E-16	3.20E-15
PA14_25100	PA14_RS10180	-1.271911387	5.098215917	30.10812845	4.09E-08	2.47E-07
PA14_25180	PA14_RS10210	-1.762783228	9.784173704	14.67259469	0.000127892	0.000385968
PA14_25210	PA14_RS10220	1.728877599	7.731803874	25.63176892	4.13E-07	2.06E-06
PA14_25250	PA14_RS10235	-1.633781166	8.747971035	26.0137532	3.39E-07	1.72E-06
PA14_25370	PA14_RS10280	-1.333463457	5.972942717	34.04261059	5.39E-09	3.79E-08
PA14_25410	PA14_RS10295	1.234276962	3.063122718	11.19982228	0.000818052	0.00206332
PA14_25480	PA14_RS10325	2.565270692	6.203317056	88.22363509	5.85E-21	3.89E-19
PA14_25530	PA14_RS10350	1.336129756	5.72205463	23.39099262	1.32E-06	5.95E-06
PA14_25710	PA14_RS10425	2.70527021	6.476758907	103.9779254	2.05E-24	2.30E-22
PA14_25770	PA14_RS10445	-1.339118731	5.719196916	26.30348571	2.92E-07	1.50E-06
PA14_25830	PA14_RS10475	1.554320316	5.008348641	41.75007609	1.04E-10	1.01E-09
PA14_25880	PA14_RS10490	1.06070502	9.031681142	10.45807204	0.001221147	0.002966382
PA14_25930	PA14_RS10510	1.412204991	1.87739523	10.50067224	0.001193311	0.00290369
PA14_25980	PA14_RS10535	1.03921522	4.353757443	17.44418432	2.96E-05	0.000103086
PA14_25990	PA14_RS10540	1.334528667	5.791968838	18.42257691	1.77E-05	6.47E-05
PA14_26000	PA14_RS10545	3.360996837	5.723525049	159.7912038	1.26E-36	6.54E-34
PA14_26020	PA14_RS10555	-4.168772961	10.34845381	103.4713197	2.64E-24	2.91E-22
PA14_26050	PA14_RS10560	1.562840907	6.651800759	40.89944175	1.60E-10	1.49E-09
PA14_26060	PA14_RS10565	-1.407800664	6.382708547	7.139445341	0.007540648	0.015081296
PA14_26110	PA14_RS10590	1.617023474	2.033555042	9.633022546	0.001911098	0.004401597
PA14_26130	PA14_RS10595	2.409233502	3.876688865	48.20614611	3.84E-12	4.71E-11
PA14_26140	PA14_RS10600	4.172838541	6.677944113	127.5812338	1.39E-29	2.74E-27
PA14_26150	PA14_RS10605	2.647684426	4.581232166	53.14791681	3.09E-13	4.46E-12
PA14_26200	PA14_RS10625	3.175197838	3.164536838	78.17117841	9.45E-19	3.73E-17
PA14_26240	PA14_RS10645	1.215078365	1.851954648	9.757680143	0.001785751	0.004152977
PA14_26260	PA14_RS10650	1.641838973	2.74206559	14.11744321	0.000171744	0.000507087
PA14_26270	PA14_RS10655	1.703425938	3.709113197	36.70208903	1.38E-09	1.08E-08
PA14_26300	PA14_RS10665	1.032958664	5.098963088	19.3233564	1.10E-05	4.19E-05
PA14_26310	PA14_RS10670	-2.085704302	4.487693637	62.7618195	2.33E-15	4.91E-14
PA14_26350	PA14_RS10685	1.333725167	7.213693344	27.32022233	1.72E-07	9.32E-07
PA14_26360	PA14_RS10690	2.092916529	5.839111164	63.84940385	1.34E-15	2.97E-14
PA14_26390	PA14_RS10695	1.878120589	5.276950306	64.295378	1.07E-15	2.43E-14
PA14_26400	PA14_RS10700	2.503234406	2.623338743	46.4087663	9.60E-12	1.13E-10
PA14_26450	PA14_RS10710	1.160635121	3.425100092	10.03177316	0.001538629	0.003641756
PA14_26460	PA14_RS10715	2.804124875	3.36104365	68.35936916	1.36E-16	3.50E-15
PA14_26470	PA14_RS10720	1.720003323	4.82145743	41.17450846	1.39E-10	1.31E-09
PA14_26480	PA14_RS10725	2.879815289	4.658943916	109.6849283	1.15E-25	1.53E-23
PA14_26485	PA14_RS10730	1.151900738	5.261240788	20.40717301	6.26E-06	2.50E-05
PA14_26530	PA14_RS10745	1.183459476	4.248885088	19.57806879	9.66E-06	3.70E-05
PA14_26580	PA14_RS10770	2.100466329	3.537316845	41.75796656	1.03E-10	1.00E-09
PA14_26610	PA14_RS10785	2.310282298	6.385222834	77.9991015	1.03E-18	4.02E-17
PA14_26650	PA14_RS10800	2.340290593	4.548693529	78.29547989	8.87E-19	3.58E-17
PA14_26670	PA14_RS10805	1.068628398	4.830663887	17.90412178	2.32E-05	8.30E-05
PA14_26690	PA14_RS10810	1.270255269	2.101164152	12.0763664	0.00051065	0.001361734
PA14_26720	PA14_RS10820	1.112757974	5.343197055	25.63289606	4.13E-07	2.06E-06
PA14_26860	PA14_RS10865	1.858924914	5.307169793	49.67619639	1.81E-12	2.34E-11
PA14_26870	PA14_RS10870	1.765515102	5.09030278	44.42396748	2.64E-11	2.85E-10
PA14_26880	PA14_RS10875	1.478345186	5.179976034	41.75930701	1.03E-10	1.00E-09
PA14_26890	PA14_RS10880	1.522171185	4.879858505	41.15818337	1.40E-10	1.32E-09
PA14_26940	PA14_RS10900	2.283990867	4.911528887	76.59414497	2.10E-18	7.42E-17
PA14_26960	PA14_RS10905	1.249189943	6.054117105	24.69686253	6.71E-07	3.21E-06
PA14_26970	PA14_RS10910	1.306008601	6.198139684	31.79674258	1.71E-08	1.10E-07
PA14_26980	PA14_RS10915	-1.046022943	6.242055479	20.6572179	5.49E-06	2.21E-05
PA14_26990	PA14_RS10920	-1.564122268	8.572522829	16.85071285	4.04E-05	0.000136655
PA14_27090	PA14_RS10945	2.142905667	3.803651556	35.46861128	2.59E-09	1.95E-08
PA14_27100	PA14_RS10950	-1.26708075	3.080154052	10.21055187	0.001396394	0.003336898
PA14_27110	PA14_RS10955	1.06093157	2.895504268	12.54485082	0.0003973	0.001084198
PA14_27120	PA14_RS10960	1.026008002	7.094470158	7.629580726	0.005741865	0.011805241
PA14_27140	PA14_RS10970	1.882877616	6.503926497	53.64959809	2.40E-13	3.52E-12
PA14_27150	PA14_RS10975	1.712281528	5.002622271	48.29159866	3.67E-12	4.52E-11
PA14_27200	PA14_RS11005	2.125830424	6.032265909	70.57579224	4.43E-17	1.23E-15
PA14_27210	PA14_RS11010	-1.575872451	7.681680322	27.04396533	1.99E-07	1.06E-06
PA14_27270	PA14_RS11030	1.230955657	4.620429312	17.38360174	3.05E-05	0.000106037
PA14_27280	PA14_RS11035	1.123760213	5.185133016	25.76209363	3.86E-07	1.94E-06
PA14_27290	PA14_RS11040	2.005601696	1.370935928	16.92400167	3.89E-05	0.000131946
PA14_27310	PA14_RS11045	2.080311198	5.901242134	60.65203408	6.81E-15	1.33E-13
PA14_27360	PA14_RS11060	1.440386922	4.732460623	28.16205331	1.12E-07	6.28E-07
PA14_27370	PA14_RS11065	1.493508938	4.679371081	33.7950785	6.12E-09	4.25E-08
PA14_27390	PA14_RS11070	1.088784841	4.105529623	14.05881216	0.000177182	0.00052046
PA14_27400	PA14_RS11075	1.508910261	4.245589446	20.59986495	5.66E-06	2.28E-05
PA14_27410	PA14_RS11080	1.694414298	3.185951939	29.64695907	5.18E-08	3.08E-07
PA14_27420	PA14_RS11085	1.607358689	2.59734363	20.90818283	4.82E-06	1.96E-05
PA14_27580	PA14_RS11160	1.297674484	6.370299084	23.84189683	1.05E-06	4.80E-06
PA14_27630	PA14_RS11185	-5.249105391	6.558722551	223.2057045	1.81E-50	5.18E-47
PA14_27640	PA14_RS11190	-3.917710728	6.973963865	216.8097108	4.49E-49	8.57E-46
PA14_27650	PA14_RS11195	-1.320282413	4.063564922	20.93881517	4.74E-06	1.94E-05
PA14_27660	PA14_RS11200	-2.287226751	2.00601414	21.54511624	3.46E-06	1.45E-05
PA14_27675	PA14_RS11210	-1.249972905	5.978545088	30.03394522	4.25E-08	2.57E-07
PA14_27720	PA14_RS11240	1.618917262	5.953715368	45.35083391	1.65E-11	1.83E-10
PA14_27755	PA14_RS11255	2.543767893	7.917844532	58.45923649	2.08E-14	3.73E-13
PA14_27800	PA14_RS11270	1.46927437	5.368612579	33.77296736	6.19E-09	4.29E-08
PA14_27810	PA14_RS11275	1.392173029	5.52779747	27.23916976	1.80E-07	9.71E-07
PA14_27870	PA14_RS11295	-2.26001809	7.593557301	62.70534173	2.40E-15	5.04E-14
PA14_27880	PA14_RS11300	1.739849285	3.840168391	24.40348344	7.81E-07	3.69E-06
PA14_27890	PA14_RS11305	2.055083735	3.781934617	45.38983019	1.61E-11	1.80E-10
PA14_28020	PA14_RS11365	-1.06005266	3.103171653	9.872512827	0.001677662	0.00392872
PA14_28100	PA14_RS11405	1.554183834	4.970008912	44.44115943	2.62E-11	2.84E-10
PA14_28110	PA14_RS11410	2.11860584	3.352961059	33.93813611	5.69E-09	3.98E-08
PA14_28120	PA14_RS31395	-1.335188657	5.202437998	29.18314382	6.58E-08	3.85E-07
PA14_28150	PA14_RS11430	1.556778007	4.747609345	21.04202007	4.49E-06	1.85E-05
PA14_28180	PA14_RS11440	1.348116867	6.704999373	29.12049264	6.80E-08	3.96E-07
PA14_28200	PA14_RS11450	1.614184199	4.089666982	34.47490552	4.32E-09	3.10E-08
PA14_28210	PA14_RS11455	1.778155558	4.574744475	53.64286382	2.40E-13	3.52E-12
PA14_28240	PA14_RS11470	2.00142957	5.872317075	71.34992398	2.99E-17	8.61E-16
PA14_28290	PA14_RS11490	1.402878499	5.1936219	27.34664276	1.70E-07	9.22E-07
PA14_28340	PA14_RS11510	1.01161679	6.254870739	20.36201775	6.41E-06	2.55E-05
PA14_28450	PA14_RS11570	-3.245992428	7.104958816	138.6873996	5.16E-32	1.41E-29
PA14_28470	PA14_RS11580	-1.118146444	4.108962479	17.16316457	3.43E-05	0.000117795
PA14_28490	PA14_RS11585	-2.316045185	6.790057548	84.66085829	3.54E-20	1.93E-18
PA14_28500	PA14_RS11590	-1.948372888	6.482753683	58.98885031	1.59E-14	2.90E-13
PA14_28520	PA14_RS11600	1.092620385	5.350575561	24.85004517	6.20E-07	2.99E-06
PA14_28540	PA14_RS11610	1.664303512	4.440249588	39.73180298	2.91E-10	2.59E-09
PA14_28590	PA14_RS11635	1.298762087	5.877226874	33.26359269	8.05E-09	5.48E-08
PA14_28600	PA14_RS11645	-2.160753162	10.28811273	34.40092505	4.49E-09	3.20E-08
PA14_28610	PA14_RS11650	1.680341174	6.480586906	25.1805732	5.22E-07	2.56E-06
PA14_28620	PA14_RS11655	-1.060621555	7.38875636	11.32784125	0.000763536	0.001938624
PA14_28630	PA14_RS11660	1.506544423	5.206568166	38.648274	5.07E-10	4.29E-09
PA14_28650	PA14_RS11665	-1.126890068	7.807468866	15.07396323	0.000103379	0.000317376
PA14_28670	PA14_RS11675	-1.236116407	9.800655523	13.29336342	0.000266347	0.000752807
PA14_28720	PA14_RS11695	2.139574006	11.62977365	35.09932979	3.13E-09	2.30E-08
PA14_28800	PA14_RS11725	-1.096766461	6.337507631	18.55040074	1.65E-05	6.08E-05
PA14_28820	PA14_RS11735	-1.156960633	8.76157807	12.83251557	0.000340647	0.000939446
PA14_28830	PA14_RS11740	-1.895225968	8.765345374	24.70709346	6.67E-07	3.20E-06
PA14_28840	PA14_RS11745	-1.558295917	9.456212581	19.29145766	1.12E-05	4.25E-05
PA14_28895	PA14_RS11765	1.071096534	5.412712655	22.59904699	2.00E-06	8.74E-06
PA14_28910	PA14_RS11770	1.305780163	4.770271144	29.84925139	4.67E-08	2.80E-07
PA14_28930	PA14_RS11780	1.483308789	1.416312852	11.55362635	0.000676172	0.001739944
PA14_28970	PA14_RS11800	2.282712689	3.635769058	43.05323211	5.33E-11	5.46E-10
PA14_28980	PA14_RS11805	2.851601366	4.456623503	84.98519562	3.01E-20	1.67E-18
PA14_29020	PA14_RS11825	-2.560118754	6.912043568	87.10303158	1.03E-20	6.28E-19
PA14_29030	PA14_RS11830	1.301397488	5.21486366	26.83632456	2.21E-07	1.17E-06
PA14_29060	PA14_RS11845	1.159916196	5.131103495	26.49474984	2.64E-07	1.37E-06
PA14_29070	PA14_RS11850	1.01582877	4.694697987	13.92322765	0.000190431	0.000554825
PA14_29180	PA14_RS11890	1.214315987	4.784567147	26.91944877	2.12E-07	1.13E-06
PA14_29210	PA14_RS11905	2.098995785	4.260347388	55.74688754	8.24E-14	1.29E-12
PA14_29240	PA14_RS11920	-1.087817943	5.643805467	17.55835169	2.79E-05	9.79E-05
PA14_29280	PA14_RS11940	1.424420656	4.804063842	35.95207098	2.02E-09	1.55E-08
PA14_29300	PA14_RS11950	1.148306094	4.93854695	22.17443337	2.49E-06	1.07E-05
PA14_29320	PA14_RS11955	2.419541604	5.913901492	101.2382299	8.16E-24	7.79E-22
PA14_29330	PA14_RS11960	-1.883885139	7.23523718	46.63177787	8.57E-12	1.01E-10
PA14_29340	PA14_RS11965	2.433613083	0.79933371	22.81579238	1.78E-06	7.88E-06
PA14_29350	PA14_RS11970	1.556196971	6.453312489	29.92075439	4.50E-08	2.71E-07
PA14_29360	PA14_RS11975	1.468754309	7.995098538	20.22186736	6.90E-06	2.74E-05
PA14_29440	PA14_RS12010	1.867883038	4.403693243	41.45670279	1.21E-10	1.14E-09
PA14_29460	PA14_RS12015	3.383734065	6.014806208	140.1603359	2.46E-32	7.03E-30
PA14_29470	PA14_RS12020	1.198670388	6.285165897	6.544396167	0.010521503	0.020312494
PA14_29575	PA14_RS12075	-1.329125381	5.341492125	34.49966781	4.26E-09	3.08E-08
PA14_29590	PA14_RS12080	-1.027079285	7.899843999	11.03567368	0.000893752	0.002239462
PA14_29620	PA14_RS12090	1.85119613	6.269161536	43.20714977	4.92E-11	5.07E-10
PA14_29660	PA14_RS12105	1.099557124	4.416439348	16.51346941	4.83E-05	0.000160124
PA14_29690	PA14_RS12120	1.828388969	3.912879475	35.55637678	2.48E-09	1.87E-08
PA14_29820	PA14_RS12165	-1.193672643	7.044798308	26.68245421	2.40E-07	1.26E-06
PA14_29920	PA14_RS12200	-1.243315808	4.911905932	22.38887274	2.23E-06	9.68E-06
PA14_29930	PA14_RS12205	-1.105414907	6.069717823	19.22996001	1.16E-05	4.38E-05
PA14_30030	PA14_RS12240	-1.165549501	3.582467949	9.898818069	0.00165385	0.003881598
PA14_30050	PA14_RS12250	-1.196271055	7.117560981	14.73127309	0.000123973	0.000374929
PA14_30080	PA14_RS12260	1.508517297	5.541942187	27.6606824	1.45E-07	7.99E-07
PA14_30130	PA14_RS12280	1.057967987	4.866670654	17.56953481	2.77E-05	9.74E-05
PA14_30140	PA14_RS12285	1.578835154	4.4085057	38.17703215	6.46E-10	5.32E-09
PA14_30160	PA14_RS12295	1.581350149	4.442988424	27.39956607	1.65E-07	9.02E-07
PA14_30190	PA14_RS12305	-1.647882264	10.59391515	21.89772136	2.88E-06	1.23E-05
PA14_30210	PA14_RS12315	-1.438496015	8.461565199	21.09340909	4.37E-06	1.80E-05
PA14_30260	PA14_RS12330	-1.527405475	6.848181926	35.36113799	2.74E-09	2.04E-08
PA14_30310	PA14_RS12350	-1.019388564	6.368851058	18.90600856	1.37E-05	5.12E-05
PA14_30360	PA14_RS12375	-1.371926096	6.480962008	33.22800035	8.20E-09	5.56E-08
PA14_30390	PA14_RS12390	2.178241285	4.967176992	57.76507538	2.95E-14	5.17E-13
PA14_30400	PA14_RS12395	3.058119431	5.465667912	142.9974183	5.89E-33	1.87E-30
PA14_30410	PA14_RS12400	-1.005845081	8.989594783	6.35021939	0.011736678	0.022371944
PA14_30490	PA14_RS12435	1.23667506	4.115953371	13.00233981	0.000311102	0.000864625
PA14_30520	PA14_RS12445	1.518291185	4.019506668	25.95458147	3.50E-07	1.77E-06
PA14_30540	PA14_RS12450	1.978726131	5.634405214	11.44113202	0.00071836	0.001836949
PA14_30560	PA14_RS12460	1.28128577	5.018213966	22.89464217	1.71E-06	7.59E-06
PA14_30620	PA14_RS12485	-1.043677076	8.907129314	9.643016361	0.001900728	0.004381237
PA14_30690	PA14_RS12515	-1.546931993	6.843194909	39.43286594	3.40E-10	2.97E-09
PA14_30800	PA14_RS12565	-1.057762204	5.03907308	17.53200132	2.83E-05	9.92E-05
PA14_30860	PA14_RS12600	1.078669988	2.819291803	8.849446718	0.002931778	0.006481367
PA14_30870	PA14_RS12605	2.01657568	6.463029142	71.49384719	2.78E-17	8.09E-16
PA14_30910	PA14_RS12625	1.181359884	4.698062599	14.37521593	0.000149761	0.000447251
PA14_30930	PA14_RS12635	-1.274886142	1.146781514	7.374995398	0.006613696	0.013405255
PA14_30940	PA14_RS12640	2.152765383	3.220251252	48.58554165	3.16E-12	3.95E-11
PA14_30950	PA14_RS12645	1.166562322	3.219329595	16.75721753	4.25E-05	0.00014305
PA14_31070	PA14_RS12705	1.85350783	3.040298847	35.33651331	2.77E-09	2.06E-08
PA14_31080	PA14_RS12710	2.712170874	1.971528934	42.11848438	8.59E-11	8.51E-10
PA14_31100	PA14_RS12725	1.911825561	3.627290326	45.75471565	1.34E-11	1.52E-10
PA14_31130	PA14_RS12740	1.957825772	2.978129974	13.79833054	0.000203517	0.00058876
PA14_31150	PA14_RS12745	1.842600743	7.585379272	7.348365838	0.006712374	0.013581236
PA14_31190	PA14_RS12765	1.380331345	3.077894004	17.8883747	2.34E-05	8.35E-05
PA14_31240	PA14_RS12785	-1.260969269	6.279359259	29.52298574	5.53E-08	3.27E-07
PA14_31250	PA14_RS12795	1.011380258	2.991935767	11.54064712	0.000680909	0.001750222
PA14_31290	PA14_RS12815	-3.705784806	10.97751452	85.97495433	1.82E-20	1.08E-18
PA14_31380	PA14_RS12855	-1.561551123	7.656041784	21.77849659	3.06E-06	1.30E-05
PA14_31400	PA14_RS12865	1.054280471	5.082675231	21.27811714	3.97E-06	1.65E-05
PA14_31420	PA14_RS12870	-2.259525092	5.727816249	80.61624118	2.74E-19	1.23E-17
PA14_31430	PA14_RS12875	-1.141140996	4.67992556	19.71105208	9.01E-06	3.48E-05
PA14_31450	PA14_RS31410	-1.583855322	6.43823027	43.58502856	4.06E-11	4.24E-10
PA14_31580	PA14_RS12925	1.937795989	5.836498261	31.43001108	2.07E-08	1.31E-07
PA14_31620	PA14_RS12940	1.523153057	4.256643371	29.04459604	7.07E-08	4.11E-07
PA14_31660	PA14_RS12960	-1.256725176	7.243262437	25.74281035	3.90E-07	1.96E-06
PA14_31680	PA14_RS12965	1.211282946	7.292225064	24.63211118	6.94E-07	3.30E-06
PA14_31690	PA14_RS12970	1.907066404	7.390718743	55.62821055	8.76E-14	1.37E-12
PA14_31730	PA14_RS12985	1.264029826	2.942557137	13.48616708	0.000240329	0.000684536
PA14_31750	PA14_RS12995	-1.671812439	2.344110796	18.35543433	1.83E-05	6.68E-05
PA14_31760	PA14_RS13000	-1.39030906	3.462100625	21.61354588	3.33E-06	1.40E-05
PA14_31780	PA14_RS13010	2.149054056	5.331786625	90.00256409	2.38E-21	1.70E-19
PA14_31820	PA14_RS13025	1.247529793	4.227435355	21.68499574	3.21E-06	1.36E-05
PA14_31900	PA14_RS13050	1.105395833	6.35338588	21.05307594	4.47E-06	1.84E-05
PA14_31930	PA14_RS13060	2.197811508	2.429725604	30.29490082	3.71E-08	2.27E-07
PA14_31950	PA14_RS13065	1.182808794	4.73605441	23.07287391	1.56E-06	6.97E-06
PA14_31970	PA14_RS13075	2.105155678	2.334184869	33.41722465	7.44E-09	5.09E-08
PA14_31990	PA14_RS13080	2.945856761	4.190360124	98.55735683	3.16E-23	2.74E-21
PA14_32130	PA14_RS13110	-2.866118664	4.065054671	42.41490585	7.38E-11	7.44E-10
PA14_32140	PA14_RS13115	-2.793349981	4.005144314	26.83378467	2.22E-07	1.17E-06
PA14_32150	PA14_RS13120	-2.533016781	4.349832241	54.85031495	1.30E-13	2.00E-12
PA14_32160	PA14_RS13125	-2.412225362	5.772670639	65.69500206	5.26E-16	1.25E-14
PA14_32190	PA14_RS13130	-1.516772832	4.620260435	25.43906963	4.57E-07	2.26E-06
PA14_32200	PA14_RS13135	1.826004308	2.735972799	27.60645086	1.49E-07	8.19E-07
PA14_32220	PA14_RS13140	-1.22909171	3.203518994	6.91201599	0.00856184	0.016882004
PA14_32230	PA14_RS13145	-3.609322044	4.202727773	64.49361095	9.68E-16	2.21E-14
PA14_32240	PA14_RS13150	-1.601191999	3.666061681	22.73652004	1.86E-06	8.18E-06
PA14_32280	PA14_RS13165	-1.223239787	8.662071272	15.76375138	7.18E-05	0.000229774
PA14_32290	PA14_RS13170	1.146179456	6.254750807	24.48658559	7.48E-07	3.54E-06
PA14_32310	PA14_RS13180	-1.737887098	6.862581776	47.09718865	6.76E-12	8.08E-11
PA14_32330	PA14_RS13185	1.539498267	7.062684926	33.98696296	5.55E-09	3.89E-08
PA14_32340	PA14_RS13190	2.187425245	2.642967526	41.61107372	1.11E-10	1.07E-09
PA14_32350	PA14_RS13195	2.34658663	3.414975198	48.20606849	3.84E-12	4.71E-11
PA14_32370	PA14_RS13205	1.444972006	4.396158105	28.61564645	8.83E-08	5.05E-07
PA14_32380	PA14_RS13210	2.081787208	4.182078142	50.7339402	1.06E-12	1.41E-11
PA14_32460	PA14_RS13245	1.634094549	3.386324375	23.90174287	1.01E-06	4.66E-06
PA14_32480	PA14_RS13255	-2.121177822	5.140261718	17.3542116	3.10E-05	0.000107625
PA14_32500	PA14_RS13260	1.192769788	7.388601903	20.78297446	5.14E-06	2.09E-05
PA14_32530	PA14_RS13270	1.024439253	4.588820103	14.79814526	0.000119653	0.000363208
PA14_32540	PA14_RS13275	1.13432278	5.151247931	21.94541133	2.81E-06	1.20E-05
PA14_32570	PA14_RS13280	3.138405715	5.210865375	162.2152826	3.71E-37	2.66E-34
PA14_32590	PA14_RS13290	2.424963257	6.432213396	80.12196903	3.52E-19	1.55E-17
PA14_32650	PA14_RS13315	1.972517678	2.557483894	29.85977439	4.64E-08	2.79E-07
PA14_32660	PA14_RS13320	1.378803039	2.827150612	16.10341474	6.00E-05	0.000195163
PA14_32670	PA14_RS13325	1.955288576	3.329832513	39.13767742	3.95E-10	3.43E-09
PA14_32690	PA14_RS13330	2.392644453	3.064464464	48.0036608	4.25E-12	5.18E-11
PA14_32700	PA14_RS13335	2.524974543	3.823584847	54.97652949	1.22E-13	1.89E-12
PA14_32710	PA14_RS13340	1.544133355	6.922066383	19.38547519	1.07E-05	4.07E-05
PA14_32720	PA14_RS13345	2.85571028	6.93554783	75.86672159	3.03E-18	1.03E-16
PA14_32750	PA14_RS13355	2.313924227	3.94812401	53.90431262	2.10E-13	3.14E-12
PA14_32770	PA14_RS13360	1.725448902	7.042491149	50.00350918	1.53E-12	2.00E-11
PA14_32905	PA14_RS13425	1.03268438	6.133035107	20.38008631	6.35E-06	2.53E-05
PA14_32930	PA14_RS13430	1.154050681	5.877511444	20.27314464	6.71E-06	2.67E-05
PA14_32940	PA14_RS13435	1.404259048	7.421972672	26.14603232	3.17E-07	1.62E-06
PA14_32970	PA14_RS13445	1.7217616	3.880451076	40.80644639	1.68E-10	1.56E-09
PA14_32985	PA14_RS13450	-5.094266451	6.278285477	212.5017868	3.91E-48	5.60E-45
PA14_33000	PA14_RS13455	-2.541097687	9.418996904	47.7478669	4.85E-12	5.87E-11
PA14_33010	PA14_RS13460	-3.192551227	7.323855152	60.11570553	8.94E-15	1.71E-13
PA14_33060	PA14_RS13480	2.809764158	4.398535885	85.53496903	2.28E-20	1.29E-18
PA14_33070	PA14_RS13485	3.181879278	4.7270452	134.5766213	4.09E-31	9.75E-29
PA14_33080	PA14_RS13490	2.484567293	5.191360795	90.02844912	2.35E-21	1.70E-19
PA14_33110	PA14_RS13495	3.21181525	3.393376062	78.33956497	8.68E-19	3.55E-17
PA14_33130	PA14_RS13505	3.72129008	8.808028122	99.93380883	1.58E-23	1.43E-21
PA14_33150	PA14_RS13510	1.120092456	5.765225839	23.96801138	9.79E-07	4.52E-06
PA14_33190	PA14_RS13525	1.075544698	4.76675283	20.86967094	4.92E-06	2.00E-05
PA14_33270	PA14_RS13560	2.672640271	8.210362264	53.88831033	2.12E-13	3.16E-12
PA14_33280	PA14_RS13565	1.579999545	11.84960784	21.63458164	3.30E-06	1.39E-05
PA14_33300	PA14_RS13575	-2.237090639	5.701299846	81.9286447	1.41E-19	6.91E-18
PA14_33310	PA14_RS13580	-1.831647076	6.752183368	50.71450847	1.07E-12	1.42E-11
PA14_33320	PA14_RS13585	-1.045568843	6.034513649	16.91732335	3.90E-05	0.000132333
PA14_33330	PA14_RS13590	-1.779967837	6.943308711	48.48787232	3.32E-12	4.13E-11
PA14_33340	PA14_RS13595	-1.028752404	7.538254406	14.10297616	0.00017307	0.00050995
PA14_33350	PA14_RS13600	-1.445514387	5.682944328	34.29153788	4.74E-09	3.37E-08
PA14_33480	PA14_RS13645	1.481487138	8.146947837	23.64517461	1.16E-06	5.27E-06
PA14_33500	PA14_RS13650	1.712363687	8.237459361	27.76045733	1.37E-07	7.60E-07
PA14_33510	PA14_RS13655	-1.047558545	7.882119561	8.423146402	0.003704741	0.007974731
PA14_33520	PA14_RS13660	1.614302807	8.720844175	25.77116083	3.84E-07	1.93E-06
PA14_33550	PA14_RS13675	2.206836039	5.844289995	65.64373671	5.40E-16	1.27E-14
PA14_33570	PA14_RS13685	1.294227525	4.639659896	25.80077298	3.79E-07	1.91E-06
PA14_33580	PA14_RS13690	1.534470885	5.475506488	30.41942242	3.48E-08	2.14E-07
PA14_33610	PA14_RS13705	1.333562245	12.04916934	14.42267083	0.000146034	0.000436349
PA14_33650	PA14_RS13715	1.102501406	10.92749345	11.05156944	0.000886122	0.002221315
PA14_33740	PA14_RS13755	1.692659223	9.599295036	24.55590927	7.22E-07	3.43E-06
PA14_33750	PA14_RS13760	2.264264443	7.016096056	60.39514091	7.76E-15	1.50E-13
PA14_33760	PA14_RS13765	1.255966756	7.274658855	26.4642082	2.68E-07	1.39E-06
PA14_33770	PA14_RS13770	1.575117397	6.556602057	27.96713761	1.23E-07	6.90E-07
PA14_33820	PA14_RS13790	1.110286847	8.390916549	12.8590065	0.000335859	0.000927132
PA14_33830	PA14_RS13795	1.111155027	9.682946594	10.04785	0.001525258	0.003619172
PA14_33840	PA14_RS13800	1.896631127	5.643406574	37.97698731	7.16E-10	5.86E-09
PA14_33860	PA14_RS13805	1.098225223	6.829053348	11.6943808	0.000626891	0.00162702
PA14_33870	PA14_RS13810	-2.928248631	8.741963564	45.10745302	1.87E-11	2.06E-10
PA14_33880	PA14_RS13815	-1.413371685	6.004040556	32.62082071	1.12E-08	7.43E-08
PA14_33910	PA14_RS13830	1.248334054	5.381829471	29.1753054	6.61E-08	3.86E-07
PA14_33970	PA14_RS13855	-1.666337614	5.21940757	50.26140236	1.35E-12	1.76E-11
PA14_33990	PA14_RS13865	-1.222592973	6.01552517	13.63025846	0.000222569	0.000639356
PA14_34030	PA14_RS13885	-2.014227642	5.041163298	57.64271769	3.14E-14	5.44E-13
PA14_34050	PA14_RS13890	-2.025394384	6.169109832	63.19368861	1.87E-15	3.99E-14
PA14_34070	PA14_RS13895	-3.021416986	5.243580985	64.19034481	1.13E-15	2.55E-14
PA14_34080	PA14_RS13900	1.905568389	8.752119159	34.98847271	3.32E-09	2.44E-08
PA14_34100	PA14_RS13905	1.867252012	8.495220459	33.34523685	7.72E-09	5.27E-08
PA14_34130	PA14_RS13915	1.327633415	6.881483934	12.88627214	0.000331001	0.000915045
PA14_34140	PA14_RS13920	-1.663058392	5.90696213	23.4278702	1.30E-06	5.84E-06
PA14_34190	PA14_RS13940	1.210413173	2.194947244	10.27394972	0.001349217	0.003236312
PA14_34200	PA14_RS13945	1.819980598	4.173373207	43.70939733	3.81E-11	4.03E-10
PA14_34270	PA14_RS13970	2.186972175	2.560820301	35.80387419	2.18E-09	1.66E-08
PA14_34300	PA14_RS13985	2.305966556	3.348192824	59.20694789	1.42E-14	2.61E-13
PA14_34320	PA14_RS13990	1.762702295	3.669891602	35.39857568	2.69E-09	2.01E-08
PA14_34330	PA14_RS13995	-1.211943857	6.681453253	21.90587397	2.86E-06	1.22E-05
PA14_34340	PA14_RS14000	1.033072398	4.640163942	10.92021923	0.000951204	0.002373037
PA14_34350	PA14_RS14005	2.29386703	3.398300196	10.10548945	0.001478283	0.003517909
PA14_34360	PA14_RS14010	1.751866017	2.912238172	30.22488443	3.85E-08	2.34E-07
PA14_34370	PA14_RS14015	2.052350672	3.996102567	48.43944084	3.41E-12	4.21E-11
PA14_34460	PA14_RS14045	-4.910066843	7.818401189	114.8130621	8.65E-27	1.21E-24
PA14_34510	PA14_RS14060	-1.414182017	7.024333834	9.557033837	0.001991847	0.00456372
PA14_34520	PA14_RS14065	-1.801388746	6.466408869	12.02680386	0.000524409	0.001393236
PA14_34550	PA14_RS14075	1.049630998	4.170408272	16.1022613	6.00E-05	0.000195163
PA14_34580	PA14_RS14080	1.646154204	3.214483622	29.75276143	4.91E-08	2.93E-07
PA14_34610	PA14_RS31415	-4.005240111	4.360275957	83.55820626	6.19E-20	3.16E-18
PA14_34630	PA14_RS14090	-1.074167095	6.435277611	20.20647376	6.95E-06	2.75E-05
PA14_34640	PA14_RS14095	-1.946302924	6.235145085	21.53900376	3.47E-06	1.45E-05
PA14_34690	PA14_RS14115	1.86663984	4.377374467	53.65446776	2.39E-13	3.52E-12
PA14_34700	PA14_RS14120	1.717857692	2.227350147	16.52376284	4.80E-05	0.000159442
PA14_34710	PA14_RS14125	2.765239146	2.789183616	51.1330521	8.63E-13	1.17E-11
PA14_34730	PA14_RS14135	1.536002021	5.774144256	5.294898981	0.021387971	0.038162755
PA14_34740	PA14_RS14140	2.497476491	2.4377956	46.63270779	8.56E-12	1.01E-10
PA14_34770	PA14_RS14150	1.809868847	5.011214003	23.67187745	1.14E-06	5.21E-06
PA14_34780	PA14_RS14155	1.930861922	3.640692573	14.47851304	0.000141767	0.000424265
PA14_34810	PA14_RS14170	3.389567854	9.601383526	80.86762799	2.41E-19	1.10E-17
PA14_34820	PA14_RS14175	2.039569289	8.018362131	41.03244582	1.50E-10	1.40E-09
PA14_34840	PA14_RS14185	2.161620921	9.633386278	40.30300142	2.17E-10	1.98E-09
PA14_34850	PA14_RS14190	1.711604252	6.312723516	44.42976474	2.64E-11	2.85E-10
PA14_34930	PA14_RS14220	2.253779669	2.392683941	36.34360517	1.65E-09	1.29E-08
PA14_34960	PA14_RS14230	-1.186494588	5.678188512	22.29103367	2.34E-06	1.02E-05
PA14_35000	PA14_RS14245	1.631398856	4.878424973	34.94913035	3.38E-09	2.48E-08
PA14_35010	PA14_RS14250	1.154768013	4.493528225	16.49698317	4.87E-05	0.000161429
PA14_35040	PA14_RS14265	1.032372117	2.830320217	9.167653575	0.002463302	0.005513792
PA14_35150	PA14_RS14310	2.446169138	6.80714196	87.90645151	6.86E-21	4.47E-19
PA14_35170	PA14_RS14320	2.197106915	7.116407642	73.86185451	8.38E-18	2.62E-16
PA14_35190	PA14_RS14325	1.107602629	7.339163244	19.8010332	8.59E-06	3.35E-05
PA14_35200	PA14_RS14330	1.345017037	3.815794818	24.84693771	6.21E-07	3.00E-06
PA14_35230	PA14_RS14340	1.898873655	4.320333666	38.57386497	5.27E-10	4.42E-09
PA14_35240	PA14_RS14345	2.843669842	4.198938046	105.170901	1.12E-24	1.31E-22
PA14_35250	PA14_RS14350	1.821321894	5.791912736	53.87601598	2.14E-13	3.16E-12
PA14_35270	PA14_RS14355	1.464495221	5.802935949	39.17661805	3.87E-10	3.37E-09
PA14_35290	PA14_RS14360	-1.124061026	6.145218905	25.45914075	4.52E-07	2.24E-06
PA14_35330	PA14_RS14375	-1.368631567	5.103377492	9.348655271	0.002231491	0.005046183
PA14_35380	PA14_RS14395	1.528961566	4.610316359	36.95068803	1.21E-09	9.64E-09
PA14_35390	PA14_RS14400	2.94596238	2.335868317	61.97043333	3.49E-15	7.11E-14
PA14_35440	PA14_RS14420	3.124688649	3.433380538	47.67051955	5.04E-12	6.08E-11
PA14_35490	PA14_RS14435	2.708964863	9.691677032	52.73163141	3.82E-13	5.43E-12
PA14_35500	PA14_RS14440	2.333150698	9.881892221	41.96828226	9.28E-11	9.10E-10
PA14_35570	PA14_RS14465	2.587949115	6.693663875	98.63415638	3.04E-23	2.68E-21
PA14_35590	PA14_RS14470	2.700175068	3.744121162	74.42651094	6.29E-18	2.04E-16
PA14_35620	PA14_RS14480	2.232794022	3.402501301	55.9495463	7.44E-14	1.19E-12
PA14_35640	PA14_RS14490	1.882304173	3.086842587	31.8182597	1.69E-08	1.09E-07
PA14_35680	PA14_RS14505	1.58383145	2.362588123	22.48151518	2.12E-06	9.25E-06
PA14_35700	PA14_RS30505	-1.429481032	7.916463283	21.85453785	2.94E-06	1.25E-05
PA14_35730	PA14_RS14525	1.014222202	5.30615465	16.2236678	5.63E-05	0.000184656
PA14_35760	PA14_RS14540	-1.543513181	7.242410433	15.10342162	0.000101779	0.000313434
PA14_35770	PA14_RS14545	-2.01776275	6.072719365	44.65575059	2.35E-11	2.56E-10
PA14_35780	PA14_RS14550	-1.480067215	6.373317622	11.45951456	0.000711289	0.001820492
PA14_35790	PA14_RS30515	-1.631670903	8.607921888	16.9080626	3.92E-05	0.000132901
PA14_35800	PA14_RS14555	-1.244524916	9.032449389	15.12398817	0.000100676	0.000310539
PA14_35810	PA14_RS14560	-1.358187972	10.00784124	16.73078	4.31E-05	0.000144887
PA14_35850	PA14_RS14580	1.069154841	10.43277333	10.65472105	0.001097903	0.002704855
PA14_35900	PA14_RS14600	1.406870141	4.83585369	36.93057062	1.22E-09	9.71E-09
PA14_35950	PA14_RS14620	2.170484588	2.964216098	43.65017083	3.93E-11	4.13E-10
PA14_35980	PA14_RS14630	1.596837723	1.4485446	14.99468691	0.000107814	0.000330246
PA14_35990	PA14_RS14635	1.121005076	3.223096596	6.015186699	0.014183278	0.026497657
PA14_36030	PA14_RS14655	1.0927804	4.846595696	22.45182708	2.15E-06	9.39E-06
PA14_36060	PA14_RS14665	1.433864516	2.860011357	9.763279954	0.00178032	0.004142028
PA14_36100	PA14_RS14685	2.157282947	3.943014919	56.27634365	6.30E-14	1.04E-12
PA14_36110	PA14_RS14690	1.286277343	3.23169097	15.10397902	0.000101749	0.000313434
PA14_36180	PA14_RS14715	1.003444777	6.421372665	18.90078025	1.38E-05	5.13E-05
PA14_36230	PA14_RS14735	-1.317297038	4.825755448	6.894938303	0.008644015	0.017020597
PA14_36260	PA14_RS14745	1.491001721	5.0554784	31.90267173	1.62E-08	1.05E-07
PA14_36270	PA14_RS14750	1.600042061	7.197988761	36.25868845	1.73E-09	1.34E-08
PA14_36310	PA14_RS14770	1.935659748	9.088885236	21.10522095	4.35E-06	1.79E-05
PA14_36320	PA14_RS14775	2.086570928	7.053095645	25.59612422	4.21E-07	2.10E-06
PA14_36330	PA14_RS14780	1.248513755	4.432914972	5.942911614	0.014776589	0.027453876
PA14_36360	PA14_RS14795	1.17036645	4.823185393	22.85910467	1.74E-06	7.71E-06
PA14_36370	PA14_RS14800	2.663644332	5.727824158	117.6494644	2.07E-27	3.49E-25
PA14_36390	PA14_RS14810	1.792514446	3.353235977	35.89351448	2.08E-09	1.60E-08
PA14_36400	PA14_RS14815	2.053277672	3.439495746	38.38379185	5.81E-10	4.83E-09
PA14_36450	PA14_RS14830	1.02956083	3.99664244	13.0909815	0.000296721	0.000827467
PA14_36480	PA14_RS14845	-1.48542207	2.808739652	17.40244573	3.02E-05	0.000105055
PA14_36490	PA14_RS14850	1.553599225	3.155517391	22.75151802	1.84E-06	8.12E-06
PA14_36500	PA14_RS14855	1.800476033	5.79658811	37.10132902	1.12E-09	9.00E-09
PA14_36530	PA14_RS14865	-2.065740414	4.749321443	38.81976427	4.65E-10	3.99E-09
PA14_36580	PA14_RS14890	1.454380337	5.721678329	10.34592541	0.001297608	0.003125609
PA14_36590	PA14_RS14895	2.036181626	4.530856219	30.59753113	3.17E-08	1.95E-07
PA14_36690	PA14_RS14935	1.116220931	4.27364271	14.66117076	0.00012867	0.000387906
PA14_36740	PA14_RS14955	-1.108311772	5.251146517	21.14656686	4.25E-06	1.76E-05
PA14_36780	PA14_RS14970	1.439974624	3.676346285	20.94369519	4.73E-06	1.93E-05
PA14_36830	PA14_RS14990	-1.500524934	5.086586067	34.59863571	4.05E-09	2.93E-08
PA14_36850	PA14_RS15000	3.022977121	5.437967903	93.21814395	4.68E-22	3.63E-20
PA14_36980	PA14_RS15055	-2.457976483	4.285493387	84.08651969	4.74E-20	2.49E-18
PA14_36990	PA14_RS15060	1.583028211	2.087467957	18.41800562	1.77E-05	6.48E-05
PA14_37040	PA14_RS15080	2.021079384	2.204824872	28.58147787	8.98E-08	5.14E-07
PA14_37090	PA14_RS15105	2.803040072	4.395855534	93.31395072	4.46E-22	3.50E-20
PA14_37100	PA14_RS15110	2.35188926	4.640673703	87.33865624	9.14E-21	5.69E-19
PA14_37120	PA14_RS15115	2.15756702	5.775381207	74.01703633	7.74E-18	2.47E-16
PA14_37140	PA14_RS15125	1.526455054	3.362525145	27.05860819	1.97E-07	1.06E-06
PA14_37170	PA14_RS15135	2.323366905	4.961950855	85.807834	1.98E-20	1.16E-18
PA14_37190	PA14_RS15145	1.457440161	5.75811399	36.25216648	1.73E-09	1.35E-08
PA14_37250	PA14_RS15165	-1.501715108	6.082351001	25.8511297	3.69E-07	1.86E-06
PA14_37270	PA14_RS15175	1.048468378	3.712715956	12.28966649	0.000455473	0.001227741
PA14_37290	PA14_RS15180	1.480629262	3.964436475	15.15871587	9.88E-05	0.000305373
PA14_37310	PA14_RS15185	1.030216411	5.000225446	12.99173396	0.000312869	0.000868272
PA14_37320	PA14_RS15190	1.681323478	4.163499226	35.28890877	2.84E-09	2.11E-08
PA14_37360	PA14_RS15205	1.06646108	3.679991803	14.34512342	0.000152173	0.000453747
PA14_37370	PA14_RS15210	4.288024118	1.23161225	53.4370519	2.67E-13	3.88E-12
PA14_37400	PA14_RS15220	2.135883356	5.032626251	84.04899585	4.83E-20	2.51E-18
PA14_37440	PA14_RS15240	4.312445623	6.136931771	35.38062464	2.71E-09	2.03E-08
PA14_37460	PA14_RS15245	4.748164168	5.824406559	32.13032466	1.44E-08	9.43E-08
PA14_37470	PA14_RS15250	4.202930049	5.35014566	36.09017969	1.88E-09	1.46E-08
PA14_37490	PA14_RS15255	2.079287872	7.779477609	27.97833922	1.23E-07	6.86E-07
PA14_37510	PA14_RS15260	3.533694555	5.823290834	17.22010993	3.33E-05	0.000114523
PA14_37520	PA14_RS15265	3.154591963	4.742756596	17.29051859	3.21E-05	0.00011089
PA14_37530	PA14_RS15270	2.665144766	5.415215311	8.946976114	0.002779293	0.006177644
PA14_37560	PA14_RS15280	3.3166821	7.365072471	9.72944974	0.001813388	0.004207001
PA14_37580	PA14_RS15290	-1.223254357	3.9822382	18.21143194	1.98E-05	7.16E-05
PA14_37610	PA14_RS15300	1.104081497	4.875692412	11.67301453	0.000634132	0.001644322
PA14_37640	PA14_RS15310	1.659935185	4.69142966	38.91657607	4.42E-10	3.82E-09
PA14_37650	PA14_RS15315	1.246455606	4.095445446	21.66192487	3.25E-06	1.37E-05
PA14_37660	PA14_RS15320	1.567473469	4.160738277	23.76965945	1.09E-06	4.97E-06
PA14_37670	PA14_RS15325	-1.590660754	5.810783389	38.32545728	5.99E-10	4.96E-09
PA14_37730	PA14_RS15345	1.544349064	7.772081518	26.40522051	2.77E-07	1.43E-06
PA14_37770	PA14_RS15360	1.232229083	6.610076802	27.33010874	1.72E-07	9.28E-07
PA14_37810	PA14_RS15375	1.345986545	3.778464016	17.61309949	2.71E-05	9.54E-05
PA14_37840	PA14_RS15390	1.97679565	5.123765074	58.38669982	2.15E-14	3.85E-13
PA14_37850	PA14_RS15395	1.960862245	1.56657297	20.83114847	5.02E-06	2.04E-05
PA14_37870	PA14_RS15400	1.248744417	3.373089739	16.1300371	5.91E-05	0.000192908
PA14_37880	PA14_RS15405	1.358181019	4.150155965	23.68182711	1.14E-06	5.18E-06
PA14_37915	PA14_RS15420	2.455291796	4.26732687	73.69777912	9.10E-18	2.80E-16
PA14_37940	PA14_RS15425	1.230853703	4.603657509	25.68552306	4.02E-07	2.02E-06
PA14_37950	PA14_RS15430	2.187182471	3.204042569	39.61017065	3.10E-10	2.74E-09
PA14_37980	PA14_RS15440	3.380418904	4.121876589	68.9442533	1.01E-16	2.67E-15
PA14_38000	PA14_RS15450	1.73942918	1.868237342	15.09678073	0.000102137	0.000314033
PA14_38110	PA14_RS15490	-1.084244799	5.820048709	21.67629988	3.23E-06	1.36E-05
PA14_38130	PA14_RS15495	1.307559186	6.639948131	17.09634764	3.55E-05	0.000121367
PA14_38140	PA14_RS15500	1.37237281	7.599859191	18.00684775	2.20E-05	7.89E-05
PA14_38170	PA14_RS15510	-1.911661364	4.724464372	60.97176005	5.79E-15	1.15E-13
PA14_38190	PA14_RS15520	-1.711822431	1.918858574	16.03808239	6.21E-05	0.000201474
PA14_38200	PA14_RS15525	1.882911729	7.81362899	33.25502016	8.08E-09	5.50E-08
PA14_38210	PA14_RS15530	1.567011491	7.715447342	20.24726207	6.81E-06	2.70E-05
PA14_38250	PA14_RS15540	1.465562311	6.988590895	29.07153049	6.98E-08	4.06E-07
PA14_38260	PA14_RS15545	2.407769964	9.532131331	33.25059593	8.10E-09	5.50E-08
PA14_38270	PA14_RS15550	3.043241335	11.16004541	47.29963759	6.09E-12	7.30E-11
PA14_38310	PA14_RS15565	1.463000057	2.585971826	17.89924297	2.33E-05	8.31E-05
PA14_38320	PA14_RS15570	1.367444398	7.043823839	32.1129305	1.45E-08	9.50E-08
PA14_38350	PA14_RS15585	-1.0104764	7.464649157	12.9372502	0.000322108	0.000891321
PA14_38395	PA14_RS15605	2.544471951	4.065080667	75.77348948	3.18E-18	1.07E-16
PA14_38410	PA14_RS15610	1.767573156	6.116271711	59.326019	1.34E-14	2.47E-13
PA14_38430	PA14_RS15620	-1.536791807	5.802723875	27.84767518	1.31E-07	7.28E-07
PA14_38470	PA14_RS15635	1.404781924	4.155829012	19.63887368	9.35E-06	3.60E-05
PA14_38480	PA14_RS15640	1.389370928	6.052984191	35.37856798	2.71E-09	2.03E-08
PA14_38500	PA14_RS15650	1.785472919	5.813404317	54.93339343	1.25E-13	1.93E-12
PA14_38510	PA14_RS15655	1.571499448	7.234774324	26.90493507	2.14E-07	1.14E-06
PA14_38530	PA14_RS15660	2.049128311	7.002331223	47.44704936	5.65E-12	6.79E-11
PA14_38550	PA14_RS15665	2.487166117	8.305698401	42.40606584	7.42E-11	7.47E-10
PA14_38560	PA14_RS15670	1.228207765	5.720794933	18.55360869	1.65E-05	6.08E-05
PA14_38580	PA14_RS15680	1.246633177	5.683063039	24.74021247	6.56E-07	3.15E-06
PA14_38590	PA14_RS15685	1.409482295	7.124382112	34.17268126	5.04E-09	3.56E-08
PA14_38610	PA14_RS15690	1.599392731	5.498728679	36.92851476	1.23E-09	9.71E-09
PA14_38630	PA14_RS15695	1.183661296	7.007082926	22.73151767	1.86E-06	8.20E-06
PA14_38730	PA14_RS15735	1.96236421	4.50256141	41.37511609	1.26E-10	1.19E-09
PA14_38740	PA14_RS15740	2.350740199	6.20774106	58.09588712	2.50E-14	4.45E-13
PA14_38770	PA14_RS15750	1.943872663	6.077465334	52.92863592	3.46E-13	4.95E-12
PA14_38790	PA14_RS15760	-1.19165345	3.78562438	19.91325761	8.10E-06	3.17E-05
PA14_38840	PA14_RS15780	1.365308882	3.36888464	24.08786571	9.20E-07	4.28E-06
PA14_38880	PA14_RS15795	2.398337776	0.69237408	19.60178422	9.54E-06	3.66E-05
PA14_38900	PA14_RS15800	1.189074242	2.307247644	12.37673968	0.000434716	0.001177329
PA14_38910	PA14_RS15805	3.347971193	2.080424224	53.87518721	2.14E-13	3.16E-12
PA14_38950	PA14_RS15815	1.559673083	2.227335028	15.18890683	9.73E-05	0.000301179
PA14_38970	PA14_RS15820	2.064638848	4.069294005	56.78613018	4.86E-14	8.23E-13
PA14_39010	PA14_RS15835	2.185885697	4.876635541	56.84093462	4.73E-14	8.06E-13
PA14_39050	PA14_RS15845	1.055662998	2.967332551	11.84210551	0.000579063	0.001520804
PA14_39080	PA14_RS15860	1.359662905	2.25606304	15.71850149	7.35E-05	0.00023442
PA14_39090	PA14_RS15865	-2.110106576	5.979611849	45.71471267	1.37E-11	1.54E-10
PA14_39160	PA14_RS15900	1.822819634	4.739142372	46.13156289	1.11E-11	1.28E-10
PA14_39210	PA14_RS15920	1.671850681	3.148082807	29.40083036	5.89E-08	3.47E-07
PA14_39220	PA14_RS15925	1.676725787	1.572680402	15.21146496	9.61E-05	0.000298409
PA14_39230	PA14_RS15930	1.231823651	3.447029213	16.02062883	6.27E-05	0.000202994
PA14_39260	PA14_RS15945	2.790132754	2.808750264	66.35930989	3.76E-16	9.24E-15
PA14_39280	PA14_RS15955	3.415078249	9.087997952	89.43054764	3.18E-21	2.22E-19
PA14_39300	PA14_RS15960	2.23258889	8.169423497	46.9015718	7.46E-12	8.91E-11
PA14_39320	PA14_RS15965	1.785849766	6.420320397	34.49565358	4.27E-09	3.08E-08
PA14_39330	PA14_RS15970	2.060550879	7.674689872	48.81815393	2.81E-12	3.52E-11
PA14_39350	PA14_RS15975	-1.511159649	9.168620415	22.55029499	2.05E-06	8.95E-06
PA14_39360	PA14_RS15980	2.136000133	7.053896522	78.24428478	9.11E-19	3.65E-17
PA14_39470	PA14_RS30595	-1.834381409	8.238166598	32.63101576	1.11E-08	7.40E-08
PA14_39480	PA14_RS16005	-1.813513789	7.945979307	31.87127094	1.65E-08	1.06E-07
PA14_39530	PA14_RS16020	2.007127832	5.329270595	75.83119144	3.09E-18	1.04E-16
PA14_39570	PA14_RS16035	1.573698655	1.452021958	13.98412693	0.00018436	0.000539334
PA14_39640	PA14_RS16065	1.69935314	4.406227001	34.26275531	4.82E-09	3.41E-08
PA14_39650	PA14_RS16070	1.477139336	3.118575891	18.19795119	1.99E-05	7.19E-05
PA14_39660	PA14_RS16075	2.203179852	2.770403022	34.66103038	3.92E-09	2.85E-08
PA14_39700	PA14_RS16085	-2.332317608	2.336634919	21.01023119	4.57E-06	1.87E-05
PA14_39710	PA14_RS16090	2.361091963	4.623519783	78.19723182	9.32E-19	3.71E-17
PA14_39720	PA14_RS16095	1.209654428	4.34432873	23.07146356	1.56E-06	6.97E-06
PA14_39780	PA14_RS16115	-5.266147993	7.740381873	172.7418233	1.86E-39	1.52E-36
PA14_39790	PA14_RS16120	-1.178498409	4.676911637	13.46795511	0.000242673	0.000690183
PA14_39800	PA14_RS16125	1.068483872	5.946812618	11.26509427	0.000789782	0.001999059
PA14_39810	PA14_RS16130	2.522001865	5.162645657	68.97331803	9.98E-17	2.65E-15
PA14_39850	PA14_RS16150	2.729186033	2.423679046	50.79819943	1.02E-12	1.37E-11
PA14_39860	PA14_RS16155	1.480428931	5.292132595	23.72014942	1.11E-06	5.08E-06
PA14_39870	PA14_RS16160	1.678542941	6.386910291	25.06748619	5.54E-07	2.70E-06
PA14_39910	PA14_RS16175	1.265370752	1.29106098	7.178395823	0.007378665	0.014767643
PA14_39945	PA14_RS16185	2.11061191	7.682908573	36.70924687	1.37E-09	1.08E-08
PA14_39960	PA14_RS16190	-2.289109838	7.031280631	65.27261603	6.52E-16	1.52E-14
PA14_40030	PA14_RS16220	-3.11532203	4.786773028	127.219255	1.66E-29	3.18E-27
PA14_40050	PA14_RS16230	-1.175544345	3.918517189	11.13047442	0.000849209	0.0021372
PA14_40060	PA14_RS16235	1.562874774	0.980657267	8.246852671	0.004082272	0.008697247
PA14_40130	PA14_RS16270	1.597398379	4.071663965	30.10786902	4.09E-08	2.47E-07
PA14_40150	PA14_RS16275	1.865753483	3.365011583	33.5815824	6.83E-09	4.71E-08
PA14_40220	PA14_RS16305	-1.516245249	7.2762677	38.23013194	6.29E-10	5.19E-09
PA14_40230	PA14_RS16310	-2.807168628	7.754877465	77.4588134	1.36E-18	5.11E-17
PA14_40240	PA14_RS16315	-2.157806334	7.506423157	63.56581942	1.55E-15	3.35E-14
PA14_40270	PA14_RS16330	1.862811465	6.932042576	51.15208183	8.55E-13	1.16E-11
PA14_40280	PA14_RS16335	1.953733977	9.835005034	33.85296026	5.94E-09	4.14E-08
PA14_40300	PA14_RS16345	1.315171114	7.441438601	25.01047852	5.70E-07	2.77E-06
PA14_40310	PA14_RS16350	2.172822812	11.96429505	38.68883475	4.97E-10	4.22E-09
PA14_40320	PA14_RS16355	1.505947499	4.71426229	41.37924115	1.25E-10	1.19E-09
PA14_40330	PA14_RS16360	1.801019872	1.259522124	12.12973103	0.000496243	0.001328261
PA14_40370	PA14_RS16375	1.610139535	6.764491481	32.26959456	1.34E-08	8.83E-08
PA14_40380	PA14_RS16380	2.073678667	6.166895511	7.608088472	0.005810705	0.011925374
PA14_40420	PA14_RS16395	1.177723358	7.369367617	22.3744915	2.24E-06	9.74E-06
PA14_40450	PA14_RS16410	1.546382397	5.54650133	46.14815359	1.10E-11	1.27E-10
PA14_40520	PA14_RS16430	2.610002279	1.573937895	29.57869515	5.37E-08	3.18E-07
PA14_40540	PA14_RS16435	1.440197588	5.535452927	38.11889344	6.66E-10	5.47E-09
PA14_40550	PA14_RS16440	1.7821083	6.348461186	55.81437982	7.96E-14	1.26E-12
PA14_40560	PA14_RS16445	-1.670855343	8.833260444	21.50086403	3.54E-06	1.48E-05
PA14_40570	PA14_RS16450	1.092801182	6.895980921	20.91350082	4.80E-06	1.96E-05
PA14_40620	PA14_RS16465	1.083200529	3.79146873	13.17053452	0.000284386	0.000796948
PA14_40630	PA14_RS16470	-1.252360337	9.946486539	13.62586846	0.00022309	0.000640211
PA14_40660	PA14_RS16485	1.307474723	3.036950746	16.1277342	5.92E-05	0.000193033
PA14_40770	PA14_RS16525	-1.667701737	7.659348067	9.273946633	0.002324363	0.005229361
PA14_40780	PA14_RS16530	1.058469358	6.102329988	9.265588542	0.002334994	0.005249155
PA14_40790	PA14_RS16535	2.447509386	5.514600966	93.36850237	4.34E-22	3.45E-20
PA14_40840	PA14_RS16555	1.751640681	7.558604209	39.59640626	3.12E-10	2.75E-09
PA14_40850	PA14_RS16560	-1.03239287	8.159070967	9.290344592	0.002303648	0.005186831
PA14_40860	PA14_RS16565	-1.467662634	9.357960157	15.9298541	6.57E-05	0.000212125
PA14_40900	PA14_RS16580	1.116673464	2.869494445	9.692768902	0.001849946	0.00428314
PA14_40910	PA14_RS16585	2.730719056	7.356899825	105.2461389	1.08E-24	1.29E-22
PA14_40930	PA14_RS16590	3.330068877	6.892542078	137.1905384	1.10E-31	2.73E-29
PA14_41130	PA14_RS16665	-1.099027303	7.191247734	19.73247288	8.91E-06	3.45E-05
PA14_41150	PA14_RS16675	-1.000543682	4.231072419	12.57430418	0.000391087	0.001068772
PA14_41400	PA14_RS16790	1.53733218	5.486654727	45.99812108	1.18E-11	1.36E-10
PA14_41480	PA14_RS16820	1.684051692	3.789929323	35.24208115	2.91E-09	2.16E-08
PA14_41490	PA14_RS16825	1.891941105	5.670639834	51.03966004	9.05E-13	1.23E-11
PA14_41500	PA14_RS16830	-1.549646721	7.622135716	27.64813302	1.46E-07	8.03E-07
PA14_41510	PA14_RS16835	1.065411574	3.036397833	11.57424065	0.000668717	0.001723858
PA14_41520	PA14_RS16840	1.080168639	5.898807763	22.50110201	2.10E-06	9.17E-06
PA14_41570	PA14_RS16865	-2.572222652	13.08410899	50.03241365	1.51E-12	1.98E-11
PA14_41710	PA14_RS16920	-1.007496863	7.170222146	18.29208529	1.89E-05	6.89E-05
PA14_41910	PA14_RS17000	1.35134386	5.834439988	33.48525502	7.18E-09	4.93E-08
PA14_41960	PA14_RS17025	-1.768324071	4.349659564	31.70936516	1.79E-08	1.15E-07
PA14_41970	PA14_RS17030	1.854403176	10.05914326	27.14268779	1.89E-07	1.02E-06
PA14_41980	PA14_RS17035	-1.142083996	4.739091945	16.14692985	5.86E-05	0.000191304
PA14_42010	PA14_RS17050	-1.571642286	7.677658419	26.96248802	2.07E-07	1.10E-06
PA14_42200	PA14_RS17125	-2.465273726	10.8447998	29.18246848	6.59E-08	3.85E-07
PA14_42220	PA14_RS17130	-1.141091214	6.743375685	21.50539746	3.53E-06	1.48E-05
PA14_42260	PA14_RS17145	2.320030426	1.597352725	24.26942584	8.38E-07	3.93E-06
PA14_42280	PA14_RS17155	1.21920234	2.295825328	9.6823113	0.001860504	0.004302369
PA14_42290	PA14_RS17160	1.365676942	2.278977669	16.58029397	4.66E-05	0.000155209
PA14_42300	PA14_RS17165	1.494094438	1.974183578	16.59220416	4.63E-05	0.000154365
PA14_42340	PA14_RS17180	1.556538519	3.657248487	30.1704221	3.96E-08	2.40E-07
PA14_42360	PA14_RS17190	1.550328363	2.853943008	12.1850025	0.000481753	0.001292496
PA14_42380	PA14_RS17195	1.74803643	5.223509366	55.94515423	7.45E-14	1.19E-12
PA14_42400	PA14_RS17205	1.762673649	3.963057715	24.67078292	6.80E-07	3.25E-06
PA14_42410	PA14_RS17210	1.960441083	4.561837844	45.51644153	1.51E-11	1.70E-10
PA14_42430	PA14_RS17215	1.443427879	6.498901062	32.43189063	1.23E-08	8.14E-08
PA14_42440	PA14_RS17220	1.312589501	2.799071163	14.87341051	0.000114972	0.000350485
PA14_42450	PA14_RS17225	1.403536229	4.610586212	29.00996397	7.20E-08	4.17E-07
PA14_42480	PA14_RS17240	2.862297246	1.240147149	21.40716846	3.71E-06	1.55E-05
PA14_42510	PA14_RS17255	2.589539236	1.039587691	24.15839236	8.87E-07	4.14E-06
PA14_42520	PA14_RS17260	3.991102923	1.386456213	56.19114033	6.58E-14	1.07E-12
PA14_42530	PA14_RS17265	1.89456407	1.874006311	16.08335526	6.06E-05	0.000196825
PA14_42550	PA14_RS17275	2.145789568	2.300272037	35.43585474	2.64E-09	1.98E-08
PA14_42580	PA14_RS17285	2.012945047	0.882357005	17.48442942	2.90E-05	0.000101346
PA14_42600	PA14_RS30640	2.084149946	2.210364696	25.1326819	5.35E-07	2.62E-06
PA14_42670	PA14_RS17320	-1.184076985	6.311071654	25.52726412	4.36E-07	2.17E-06
PA14_42690	PA14_RS17330	-1.058346063	5.148279464	22.54068186	2.06E-06	8.99E-06
PA14_42700	PA14_RS17335	1.334580119	5.620118348	21.11603152	4.32E-06	1.79E-05
PA14_42710	PA14_RS17340	-1.718941865	5.603303907	54.46852468	1.58E-13	2.38E-12
PA14_42770	PA14_RS17370	1.439564443	4.108977636	22.81301446	1.79E-06	7.89E-06
PA14_42830	PA14_RS17390	1.003301015	4.401028324	11.98519361	0.000536249	0.001420738
PA14_42880	PA14_RS17415	1.234706024	4.178276502	20.81606968	5.06E-06	2.05E-05
PA14_42890	PA14_RS17420	1.354040757	3.507421647	16.21248287	5.66E-05	0.000185643
PA14_42910	PA14_RS17430	-1.271449667	4.274089364	25.99493998	3.42E-07	1.74E-06
PA14_42950	PA14_RS17445	-1.234963737	3.874962037	17.0909264	3.56E-05	0.000121633
PA14_42990	PA14_RS17465	-1.811672409	5.543628692	52.26005363	4.86E-13	6.83E-12
PA14_43000	PA14_RS17470	-1.542342465	5.735689777	43.48809223	4.27E-11	4.43E-10
PA14_43020	PA14_RS17475	-1.774078272	4.105238216	34.83751544	3.58E-09	2.62E-08
PA14_43030	PA14_RS17480	-2.014082257	7.247593515	57.79232692	2.91E-14	5.12E-13
PA14_43040	PA14_RS17485	-2.122539783	6.877773805	67.13547297	2.53E-16	6.40E-15
PA14_43140	PA14_RS17525	2.174070393	4.731019415	46.72056655	8.19E-12	9.73E-11
PA14_43220	PA14_RS17560	1.352597216	5.949247391	34.97155191	3.35E-09	2.45E-08
PA14_43230	PA14_RS17565	3.185450878	4.588671206	126.8961416	1.96E-29	3.62E-27
PA14_43290	PA14_RS17590	-1.690863628	4.831602527	46.34597454	9.91E-12	1.16E-10
PA14_43310	PA14_RS17600	1.24103484	4.877820272	17.87575086	2.36E-05	8.40E-05
PA14_43340	PA14_RS17610	1.112614524	5.489228952	23.97106189	9.78E-07	4.52E-06
PA14_43350	PA14_RS17615	1.947777627	6.617356336	41.25959893	1.33E-10	1.26E-09
PA14_43370	PA14_RS17620	2.542642612	2.497401144	42.07189098	8.80E-11	8.67E-10
PA14_43380	PA14_RS17625	2.259468949	4.090587192	56.88330145	4.62E-14	7.91E-13
PA14_43400	PA14_RS17630	3.310756614	4.646964645	56.00693884	7.22E-14	1.17E-12
PA14_43405	PA14_RS17635	7.098502939	4.995207318	134.0975163	5.20E-31	1.19E-28
PA14_43430	PA14_RS17645	1.090093534	5.172964188	23.98312465	9.72E-07	4.49E-06
PA14_43440	PA14_RS17650	1.369679251	2.927889201	7.487470095	0.006212978	0.01265574
PA14_43460	PA14_RS17655	2.175619793	3.850016074	44.14564761	3.05E-11	3.26E-10
PA14_43480	PA14_RS17660	2.181430737	3.92179437	57.87658	2.79E-14	4.93E-13
PA14_43490	PA14_RS17665	2.261140536	3.36821222	54.18364288	1.83E-13	2.75E-12
PA14_43510	PA14_RS17670	1.241144279	5.057063509	25.17909421	5.22E-07	2.56E-06
PA14_43540	PA14_RS17685	1.116083578	5.205696064	22.864757	1.74E-06	7.70E-06
PA14_43570	PA14_RS17695	1.815897166	1.003020494	15.14870257	9.94E-05	0.000306666
PA14_43580	PA14_RS17700	1.736113886	4.260712357	39.35529798	3.53E-10	3.08E-09
PA14_43610	PA14_RS17710	1.89979375	8.736468417	35.25846425	2.89E-09	2.14E-08
PA14_43620	PA14_RS17715	1.227621864	5.381762371	29.20228605	6.52E-08	3.82E-07
PA14_43650	PA14_RS17730	1.001325086	6.590187866	19.30124905	1.12E-05	4.23E-05
PA14_43670	PA14_RS17740	-1.066803764	6.439376395	19.95981808	7.91E-06	3.11E-05
PA14_43760	PA14_RS17775	1.525346042	5.624992419	33.5382644	6.99E-09	4.80E-08
PA14_43790	PA14_RS17790	1.530753794	4.307063721	33.85906631	5.93E-09	4.13E-08
PA14_43810	PA14_RS17795	1.157911347	3.702798429	14.36930186	0.000150232	0.000448425
PA14_43820	PA14_RS17800	1.3554108	3.840442339	24.60404186	7.04E-07	3.35E-06
PA14_43870	PA14_RS17820	1.180851527	5.247162476	26.70440184	2.37E-07	1.24E-06
PA14_43880	PA14_RS17825	-1.387156959	3.859699451	26.36048244	2.83E-07	1.46E-06
PA14_43950	PA14_RS17855	-1.535895933	8.729448262	20.98079377	4.64E-06	1.90E-05
PA14_43970	PA14_RS17860	-1.604416604	9.354940391	21.9880387	2.74E-06	1.18E-05
PA14_44000	PA14_RS17865	-1.201947847	8.238613607	12.97378597	0.000315883	0.000876032
PA14_44070	PA14_RS17895	-1.37250832	8.099896359	16.35338876	5.26E-05	0.000173131
PA14_44080	PA14_RS17900	-1.169439981	7.250317588	20.21208133	6.93E-06	2.75E-05
PA14_44100	PA14_RS17910	2.303310687	5.651189367	76.98191357	1.73E-18	6.29E-17
PA14_44110	PA14_RS17915	-1.092522444	4.437496027	16.60756775	4.60E-05	0.000153349
PA14_44150	PA14_RS17935	1.085039151	5.829784833	17.21026521	3.35E-05	0.000115049
PA14_44160	PA14_RS17940	1.197449096	6.967569997	26.60902852	2.49E-07	1.30E-06
PA14_44170	PA14_RS17945	-2.762925017	7.386543454	100.6430697	1.10E-23	1.02E-21
PA14_44210	PA14_RS17965	2.074972585	5.896335666	77.63464732	1.24E-18	4.73E-17
PA14_44240	PA14_RS17970	1.340884338	3.115399897	21.29946896	3.93E-06	1.64E-05
PA14_44280	PA14_RS17985	1.30743504	6.904893815	26.87333598	2.17E-07	1.15E-06
PA14_44300	PA14_RS17995	-1.123953555	7.804771527	10.28485206	0.001341268	0.003219986
PA14_44320	PA14_RS18005	2.214025759	4.455688236	71.98736185	2.17E-17	6.43E-16
PA14_44370	PA14_RS18030	-1.741563737	7.295864655	49.13746972	2.39E-12	3.01E-11
PA14_44380	PA14_RS18035	-1.193972016	6.663544322	24.69360207	6.72E-07	3.21E-06
PA14_44390	PA14_RS18040	-1.832113178	4.604617753	50.70455483	1.07E-12	1.42E-11
PA14_44400	PA14_RS18045	-1.000283296	7.842297499	11.83279631	0.000581965	0.001526327
PA14_44420	PA14_RS18050	-1.4304972	7.527642374	26.7820531	2.28E-07	1.20E-06
PA14_44430	PA14_RS18055	-1.177910493	6.39702561	23.5857212	1.19E-06	5.41E-06
PA14_44450	PA14_RS18065	-1.519358895	3.735669277	26.05012247	3.33E-07	1.70E-06
PA14_44470	PA14_RS18075	-1.221911518	7.946249969	15.09703229	0.000102124	0.000314033
PA14_44480	PA14_RS18080	-1.026002773	5.322436835	20.67513211	5.44E-06	2.20E-05
PA14_44620	PA14_RS18140	-1.542991082	7.91143635	26.6489324	2.44E-07	1.28E-06
PA14_44690	PA14_RS18175	-1.006242908	6.260992459	15.28132838	9.26E-05	0.000288354
PA14_44760	PA14_RS18195	1.341570808	6.361702972	31.26813731	2.25E-08	1.42E-07
PA14_44830	PA14_RS18220	1.236844172	5.836172765	19.59660662	9.56E-06	3.66E-05
PA14_44850	PA14_RS18230	1.242160304	6.346438766	25.20388402	5.16E-07	2.54E-06
PA14_44920	PA14_RS18260	-1.152061014	7.302964322	22.6714733	1.92E-06	8.44E-06
PA14_44950	PA14_RS18270	1.412248388	5.175193133	29.85601594	4.65E-08	2.79E-07
PA14_44990	PA14_RS18290	1.034830514	2.161720274	8.2320958	0.004115598	0.008760365
PA14_45010	PA14_RS18300	1.145870449	5.420222689	21.05381002	4.47E-06	1.84E-05
PA14_45020	PA14_RS18305	1.080774534	3.247213827	14.65151897	0.00012933	0.000389692
PA14_45050	PA14_RS18315	2.645469502	4.189854701	84.51781587	3.81E-20	2.06E-18
PA14_45060	PA14_RS18320	1.818321333	1.136311193	16.69210876	4.40E-05	0.000147265
PA14_45090	PA14_RS18330	2.64782234	4.002773168	55.96713759	7.37E-14	1.18E-12
PA14_45170	PA14_RS18360	1.684172746	3.49863813	32.63406939	1.11E-08	7.40E-08
PA14_45180	PA14_RS18365	2.263873917	3.515267256	54.69443451	1.41E-13	2.15E-12
PA14_45190	PA14_RS18370	1.385121868	4.930853065	33.70155214	6.42E-09	4.43E-08
PA14_45210	PA14_RS18375	2.853348513	3.728275455	80.40631385	3.05E-19	1.35E-17
PA14_45240	PA14_RS18380	1.513864343	3.755103839	20.81003955	5.07E-06	2.06E-05
PA14_45260	PA14_RS18390	1.536805764	4.69628966	38.14357521	6.57E-10	5.41E-09
PA14_45280	PA14_RS18395	1.767931811	6.158468036	17.83971755	2.40E-05	8.55E-05
PA14_45330	PA14_RS18415	1.41063353	7.366444537	19.0527854	1.27E-05	4.78E-05
PA14_45350	PA14_RS18425	1.261038132	7.029729374	26.43007	2.73E-07	1.42E-06
PA14_45380	PA14_RS18435	1.698238984	5.26023396	43.60288651	4.02E-11	4.21E-10
PA14_45480	PA14_RS18480	2.556389895	6.002393795	81.61822333	1.65E-19	8.01E-18
PA14_45780	PA14_RS18580	2.173979711	4.9450386	80.8582595	2.43E-19	1.10E-17
PA14_45830	PA14_RS18600	-1.032602808	6.573982139	11.45968945	0.000711222	0.001820492
PA14_45870	PA14_RS18615	1.559743701	6.108552411	45.83388849	1.29E-11	1.47E-10
PA14_45890	PA14_RS18625	1.199249887	6.878446376	24.76916398	6.46E-07	3.11E-06
PA14_45910	PA14_RS18630	1.340805826	4.51737049	29.60975251	5.28E-08	3.14E-07
PA14_45940	PA14_RS18645	-1.291718017	8.015757067	13.59722768	0.00022652	0.000648105
PA14_45970	PA14_RS18660	1.267403973	7.747782728	18.55314082	1.65E-05	6.08E-05
PA14_46020	PA14_RS18685	2.167152678	4.430154434	62.06919123	3.32E-15	6.79E-14
PA14_46120	PA14_RS18720	1.030201795	3.470648184	13.6121963	0.000224721	0.000643279
PA14_46170	PA14_RS18735	1.645093155	4.703528622	42.19311119	8.27E-11	8.27E-10
PA14_46180	PA14_RS18740	2.19183202	2.892512818	42.14659061	8.47E-11	8.42E-10
PA14_46200	PA14_RS18745	1.16210879	4.978335662	23.98980042	9.68E-07	4.48E-06
PA14_46250	PA14_RS18765	1.046500406	4.467465301	18.5512279	1.65E-05	6.08E-05
PA14_46260	PA14_RS18770	1.209207963	5.037744953	21.90848876	2.86E-06	1.22E-05
PA14_46270	PA14_RS18775	1.449649153	5.842981215	28.56684797	9.05E-08	5.17E-07
PA14_46280	PA14_RS18780	-2.388389544	5.267904906	25.46273379	4.51E-07	2.23E-06
PA14_46290	PA14_RS18785	1.419337363	3.948648158	11.08046426	0.00087242	0.002190802
PA14_46320	PA14_RS18800	1.758530325	5.404794886	50.70431716	1.07E-12	1.42E-11
PA14_46330	PA14_RS18805	2.738434561	4.721118098	93.66301603	3.74E-22	3.02E-20
PA14_46340	PA14_RS18810	-1.112035006	4.785605801	17.32881218	3.14E-05	0.000108941
PA14_46390	PA14_RS18830	1.60251341	3.606331991	31.57227573	1.92E-08	1.23E-07
PA14_46440	PA14_RS18850	1.096527641	5.784898089	17.62849675	2.69E-05	9.47E-05
PA14_46460	PA14_RS18860	-1.090587251	7.747675078	11.55921232	0.000674144	0.001736285
PA14_46470	PA14_RS18865	1.523880527	6.033454729	29.43916814	5.77E-08	3.41E-07
PA14_46490	PA14_RS18875	1.563068734	4.247275725	32.88587738	9.77E-09	6.55E-08
PA14_46510	PA14_RS18880	-1.143740054	7.97134429	13.88617864	0.000194222	0.000564721
PA14_46520	PA14_RS18885	-1.551742037	7.725235378	22.71541295	1.88E-06	8.25E-06
PA14_46540	PA14_RS18895	-1.323825854	8.51369664	12.28671726	0.000456193	0.001229104
PA14_46550	PA14_RS18900	-1.912735595	7.061448553	28.16019782	1.12E-07	6.28E-07
PA14_46650	PA14_RS18955	1.076301887	2.991797163	8.592216637	0.003376028	0.007350015
PA14_46700	PA14_RS18975	1.827721019	5.065544425	54.70110313	1.40E-13	2.15E-12
PA14_46710	PA14_RS18980	1.419819204	3.872182004	28.91147731	7.58E-08	4.38E-07
PA14_46720	PA14_RS18985	-1.285993445	6.096901286	30.72125059	2.98E-08	1.84E-07
PA14_46750	PA14_RS18995	2.519384025	6.031747125	101.9388371	5.73E-24	5.66E-22
PA14_46760	PA14_RS19000	1.258054368	3.385383515	13.87330444	0.000195557	0.000568026
PA14_46780	PA14_RS19010	-1.535001889	5.495059626	38.66775704	5.02E-10	4.26E-09
PA14_46800	PA14_RS19015	1.479237166	3.946553726	26.80134572	2.25E-07	1.19E-06
PA14_46810	PA14_RS19020	2.494029479	6.307027947	81.57103648	1.69E-19	8.14E-18
PA14_46900	PA14_RS19060	-2.579501247	5.487705501	61.74382082	3.91E-15	7.95E-14
PA14_46910	PA14_RS19065	-1.848596663	7.656049682	42.17421522	8.35E-11	8.33E-10
PA14_46930	PA14_RS19075	-1.20441748	5.367622018	26.43281141	2.73E-07	1.41E-06
PA14_46970	PA14_RS19090	-1.898906676	6.458898568	44.79713086	2.19E-11	2.39E-10
PA14_46980	PA14_RS19095	1.021130638	4.734143732	9.055073434	0.002619669	0.005840974
PA14_47070	PA14_RS19130	1.160359668	1.038026439	6.786925266	0.009182794	0.017988729
PA14_47080	PA14_RS19135	2.236237255	4.764902459	76.37894513	2.34E-18	8.18E-17
PA14_47120	PA14_RS19155	-2.626838307	7.675531329	51.29306363	7.96E-13	1.09E-11
PA14_47180	PA14_RS19180	-2.775157259	4.000240626	14.8713727	0.000115096	0.000350491
PA14_47190	PA14_RS19185	-1.663728776	6.241093132	26.04036499	3.34E-07	1.70E-06
PA14_47230	PA14_RS19195	1.137880717	6.136938858	17.16204633	3.43E-05	0.000117795
PA14_47260	PA14_RS19210	1.425157537	3.297379259	18.58320959	1.63E-05	6.00E-05
PA14_47270	PA14_RS19215	1.298636626	4.317050453	21.67997526	3.22E-06	1.36E-05
PA14_47280	PA14_RS19220	1.466761713	5.253546962	39.77866126	2.84E-10	2.54E-09
PA14_47310	PA14_RS19230	1.436769673	6.745815863	34.45178777	4.37E-09	3.12E-08
PA14_47330	PA14_RS19240	-1.156912637	6.210154633	24.92457268	5.96E-07	2.89E-06
PA14_47340	PA14_RS19245	1.841122351	5.741335964	52.39872512	4.53E-13	6.39E-12
PA14_47370	PA14_RS19260	1.5095572	5.48959239	20.27345449	6.71E-06	2.67E-05
PA14_47390	PA14_RS19270	1.538494297	8.390909593	19.45209166	1.03E-05	3.94E-05
PA14_47410	PA14_RS19280	1.697389992	5.358211466	40.13047038	2.38E-10	2.14E-09
PA14_47420	PA14_RS19285	1.244721154	3.128482972	11.50576825	0.000693805	0.001778536
PA14_47440	PA14_RS19295	1.18583291	7.585244753	17.22961014	3.31E-05	0.000114089
PA14_47520	PA14_RS19325	-1.730770902	5.428037692	35.86982263	2.11E-09	1.61E-08
PA14_47540	PA14_RS19335	-1.757112393	8.592406669	31.16667964	2.37E-08	1.50E-07
PA14_47550	PA14_RS19340	-3.096829971	8.207575851	85.53365922	2.28E-20	1.29E-18
PA14_47640	PA14_RS19365	1.507464139	4.09552015	14.71830005	0.000124829	0.00037712
PA14_47650	PA14_RS19370	1.313172511	3.080439761	17.96757341	2.25E-05	8.03E-05
PA14_47660	PA14_RS19375	1.38961938	2.90295635	20.51251372	5.92E-06	2.37E-05
PA14_47670	PA14_RS19380	3.316711815	4.09011125	64.01284104	1.24E-15	2.77E-14
PA14_47680	PA14_RS19385	2.891117448	3.460505921	66.27060666	3.93E-16	9.58E-15
PA14_47720	PA14_RS19395	1.461811813	2.710933819	4.857917903	0.027519528	0.047738297
PA14_47730	PA14_RS19400	3.061853464	3.917744388	74.00508065	7.79E-18	2.47E-16
PA14_47750	PA14_RS19405	1.057257677	3.381161477	9.326303453	0.002258876	0.005098046
PA14_47760	PA14_RS19410	1.159648873	4.639065463	21.90664684	2.86E-06	1.22E-05
PA14_47840	PA14_RS19435	2.002548929	3.159121677	39.8047649	2.81E-10	2.51E-09
PA14_47850	PA14_RS19440	2.233032835	2.836939583	34.29992819	4.72E-09	3.36E-08
PA14_47860	PA14_RS19450	3.909536923	4.272191937	161.6272853	4.99E-37	3.18E-34
PA14_47870	PA14_RS19455	2.38808928	3.715873626	29.36711191	5.99E-08	3.52E-07
PA14_47880	PA14_RS19460	2.204117337	3.755074119	21.68498764	3.21E-06	1.36E-05
PA14_47900	PA14_RS19470	1.388689856	2.88814911	15.47651475	8.35E-05	0.000262911
PA14_47910	PA14_RS19475	1.485257265	4.275082757	20.12291448	7.26E-06	2.87E-05
PA14_47930	PA14_RS19485	2.789154698	4.713208367	56.27046128	6.32E-14	1.04E-12
PA14_47960	PA14_RS19500	1.114845681	3.468895143	11.86162039	0.000573027	0.001508408
PA14_47970	PA14_RS19505	2.037571598	4.571830331	60.59706064	7.00E-15	1.36E-13
PA14_48010	PA14_RS19515	1.025202683	4.887635284	18.55677052	1.65E-05	6.07E-05
PA14_48020	PA14_RS19520	1.348945515	6.086869795	33.49618095	7.14E-09	4.90E-08
PA14_48030	PA14_RS19525	3.041555954	7.950301192	64.49528464	9.68E-16	2.21E-14
PA14_48040	PA14_RS19530	1.020921248	8.373010828	10.5548578	0.001158831	0.002834238
PA14_48060	PA14_RS19535	-2.308412597	12.10443678	17.06003192	3.62E-05	0.000123481
PA14_48115	PA14_RS19550	1.221187153	8.550003026	5.267531352	0.021726803	0.03869749
PA14_48150	PA14_RS19560	1.408867809	4.322053113	23.05873435	1.57E-06	7.01E-06
PA14_48210	PA14_RS19585	1.306841818	3.314370478	19.21224814	1.17E-05	4.41E-05
PA14_48240	PA14_RS19590	4.166994829	6.954617794	153.3565452	3.20E-35	1.53E-32
PA14_48280	PA14_RS19595	2.16114317	2.740129411	41.84146302	9.90E-11	9.64E-10
PA14_48310	PA14_RS19605	1.23673868	3.379664971	15.56607529	7.97E-05	0.000252131
PA14_48330	PA14_RS19615	-1.12141044	3.787530776	13.96062443	0.00018668	0.000544932
PA14_48350	PA14_RS19625	2.992624668	2.371505116	57.95418976	2.68E-14	4.76E-13
PA14_48390	PA14_RS19635	1.66833291	3.902521101	36.22135515	1.76E-09	1.37E-08
PA14_48400	PA14_RS19640	1.26739065	2.77121799	14.22493144	0.000162207	0.000479671
PA14_48410	PA14_RS19645	1.064317601	5.393666747	12.15161966	0.000490453	0.001313376
PA14_48420	PA14_RS19650	1.948650723	5.924107295	46.63203983	8.56E-12	1.01E-10
PA14_48440	PA14_RS19655	1.949677686	3.980150001	24.9847699	5.78E-07	2.81E-06
PA14_48460	PA14_RS19665	1.155294624	3.414124987	15.36940601	8.84E-05	0.00027627
PA14_48470	PA14_RS19670	1.830879964	3.052543161	28.69176326	8.49E-08	4.87E-07
PA14_48500	PA14_RS19680	1.127380855	3.745491105	18.60860391	1.60E-05	5.92E-05
PA14_48540	PA14_RS19705	2.065602161	2.940721562	31.02200331	2.55E-08	1.60E-07
PA14_48590	PA14_RS19725	-1.677647919	2.876362626	21.65796233	3.26E-06	1.37E-05
PA14_48610	PA14_RS19735	1.243631867	2.302830026	8.341090181	0.003875833	0.008311783
PA14_48620	PA14_RS19740	1.511574128	2.561095238	16.73254215	4.30E-05	0.000144837
PA14_48640	PA14_RS19750	2.192661475	3.844270612	52.05669677	5.39E-13	7.50E-12
PA14_48700	PA14_RS19770	2.089777189	7.534182976	37.19607033	1.07E-09	8.62E-09
PA14_48740	PA14_RS19785	-1.082072405	4.149475905	17.48349979	2.90E-05	0.000101346
PA14_48760	PA14_RS19795	-2.460929681	6.114019372	103.2297987	2.98E-24	3.17E-22
PA14_48830	PA14_RS19825	1.282823908	5.733080956	23.61934605	1.17E-06	5.33E-06
PA14_48870	PA14_RS19845	-1.20902523	5.222549472	29.99583224	4.33E-08	2.61E-07
PA14_48940	PA14_RS19875	1.706963218	5.679298046	38.30419657	6.05E-10	5.01E-09
PA14_49030	PA14_RS30760	-2.615307037	8.959972381	57.71326273	3.03E-14	5.28E-13
PA14_49040	PA14_RS19915	-1.604968089	5.327767261	49.85290276	1.66E-12	2.15E-11
PA14_49070	PA14_RS19930	1.382288248	5.462923753	38.45295363	5.61E-10	4.68E-09
PA14_49090	PA14_RS19940	1.09096926	3.715697267	15.96208389	6.46E-05	0.000208779
PA14_49110	PA14_RS19950	1.695363425	5.417290239	50.42625106	1.24E-12	1.63E-11
PA14_49130	PA14_RS19955	-2.357882307	7.902215709	24.39680246	7.84E-07	3.70E-06
PA14_49180	PA14_RS19975	-2.051197759	9.402765634	35.67445967	2.33E-09	1.77E-08
PA14_49200	PA14_RS19980	-2.413575136	11.37397237	37.49954575	9.14E-10	7.42E-09
PA14_49220	PA14_RS19990	1.385833057	4.067357291	14.30947314	0.000155082	0.000461461
PA14_49230	PA14_RS19995	-1.956875217	4.506390791	33.4390586	7.35E-09	5.04E-08
PA14_49260	PA14_RS20005	-1.2018127	4.339760317	17.56506981	2.78E-05	9.76E-05
PA14_49270	PA14_RS20010	-1.760188909	4.974888834	56.22612443	6.46E-14	1.06E-12
PA14_49300	PA14_RS20025	1.2966051	8.244830982	14.25406066	0.000159716	0.000474017
PA14_49320	PA14_RS20035	-1.500730734	7.728449664	25.9374699	3.53E-07	1.78E-06
PA14_49340	PA14_RS20045	2.053579612	4.837975597	44.52794133	2.51E-11	2.72E-10
PA14_49350	PA14_RS20050	1.563092808	6.123487561	44.97527768	2.00E-11	2.19E-10
PA14_49390	PA14_RS20065	1.770595385	3.236321058	30.62377132	3.13E-08	1.93E-07
PA14_49400	PA14_RS20070	1.782486339	6.124326507	34.65400299	3.94E-09	2.86E-08
PA14_49410	PA14_RS20075	-1.580342461	9.40155959	23.85127142	1.04E-06	4.78E-06
PA14_49460	PA14_RS20090	-1.535110319	8.889113334	22.63247597	1.96E-06	8.60E-06
PA14_49470	PA14_RS20095	-2.040634914	7.376387207	63.98034798	1.26E-15	2.80E-14
PA14_49480	PA14_RS30770	-2.665526068	8.070392622	57.53284128	3.32E-14	5.73E-13
PA14_49560	PA14_RS20120	1.187437184	5.144093034	20.52042167	5.90E-06	2.37E-05
PA14_49570	PA14_RS20125	1.222927793	2.591115938	15.28696167	9.24E-05	0.000287651
PA14_49580	PA14_RS20130	2.35001675	4.556464544	72.88285313	1.38E-17	4.17E-16
PA14_49610	PA14_RS20140	1.3088461	2.137992735	12.39101502	0.000431405	0.001168957
PA14_49620	PA14_RS20145	2.075338876	2.626307857	32.95568029	9.43E-09	6.33E-08
PA14_49630	PA14_RS20150	1.363542571	4.357223753	25.85890506	3.67E-07	1.86E-06
PA14_49640	PA14_RS20155	1.509655251	4.296496846	30.25614194	3.79E-08	2.31E-07
PA14_49660	PA14_RS20165	1.294772833	4.340042646	15.40425311	8.68E-05	0.000272026
PA14_49680	PA14_RS20170	1.770105842	3.834262834	32.44838871	1.22E-08	8.08E-08
PA14_49700	PA14_RS20180	1.450309779	6.825430785	37.21269289	1.06E-09	8.56E-09
PA14_49720	PA14_RS20190	1.270187308	5.121349649	27.17689384	1.86E-07	1.00E-06
PA14_49740	PA14_RS20200	-1.23302683	5.165825168	28.49937113	9.37E-08	5.33E-07
PA14_49800	PA14_RS20225	1.254931822	7.394645363	22.77269249	1.82E-06	8.04E-06
PA14_49820	PA14_RS20235	2.177790491	5.463806755	76.16062366	2.62E-18	9.02E-17
PA14_49850	PA14_RS20245	-1.746182071	6.974949065	37.82192219	7.75E-10	6.33E-09
PA14_49870	PA14_RS20250	1.491973362	7.649879156	28.20223927	1.09E-07	6.16E-07
PA14_49900	PA14_RS20265	-1.621770013	6.213849349	44.29232358	2.83E-11	3.04E-10
PA14_49970	PA14_RS20295	1.051580262	6.113051926	19.26518163	1.14E-05	4.30E-05
PA14_50020	PA14_RS20315	1.728099959	4.021815722	35.50580211	2.54E-09	1.92E-08
PA14_50040	PA14_RS20325	2.37504133	5.637248858	40.81362059	1.67E-10	1.55E-09
PA14_50050	PA14_RS20330	1.717953284	3.947537247	32.15906063	1.42E-08	9.31E-08
PA14_50100	PA14_RS20350	1.25818483	6.905418026	25.68449417	4.02E-07	2.02E-06
PA14_50160	PA14_RS20370	-1.63588455	4.383018443	32.52891507	1.17E-08	7.79E-08
PA14_50240	PA14_RS20390	-3.457058686	6.567534857	161.0567579	6.65E-37	3.81E-34
PA14_50250	PA14_RS20395	-2.125348309	6.960055988	41.54821976	1.15E-10	1.10E-09
PA14_50270	PA14_RS20400	-1.586741164	9.401732608	20.97502528	4.65E-06	1.91E-05
PA14_50280	PA14_RS20405	-1.965984738	7.079151224	44.05420615	3.19E-11	3.40E-10
PA14_50290	PA14_RS20410	-3.006241314	11.15231103	71.28099694	3.10E-17	8.87E-16
PA14_50310	PA14_RS20420	-1.885617125	4.531647423	51.34902079	7.73E-13	1.06E-11
PA14_50320	PA14_RS20425	-2.166549738	5.2066005	64.73232184	8.58E-16	1.98E-14
PA14_50330	PA14_RS20430	-1.150864592	6.370628914	21.24725853	4.04E-06	1.68E-05
PA14_50340	PA14_RS20435	-1.367228482	6.901684999	29.38610495	5.93E-08	3.49E-07
PA14_50360	PA14_RS20440	-1.420785003	7.394125209	26.39184322	2.79E-07	1.44E-06
PA14_50430	PA14_RS20460	-2.857581096	5.951478601	74.39820782	6.38E-18	2.05E-16
PA14_50440	PA14_RS20465	-1.085720682	5.145248295	5.224269342	0.022273802	0.039561035
PA14_50450	PA14_RS20470	-1.557905511	6.836018037	38.88678137	4.49E-10	3.87E-09
PA14_50460	PA14_RS20475	-1.296861533	6.156883077	31.59051868	1.90E-08	1.22E-07
PA14_50470	PA14_RS20480	-2.478325217	4.069147696	55.97542825	7.34E-14	1.18E-12
PA14_50480	PA14_RS20485	-1.903182177	3.815294759	40.17994235	2.32E-10	2.10E-09
PA14_50500	PA14_RS20490	-1.81380199	7.243854238	39.72049243	2.93E-10	2.60E-09
PA14_50510	PA14_RS20495	1.88603842	5.218049149	60.17594303	8.67E-15	1.66E-13
PA14_50620	PA14_RS20545	-1.006704451	5.355929481	18.20792803	1.98E-05	7.17E-05
PA14_50710	PA14_RS20590	1.486591413	5.9883209	38.51798881	5.43E-10	4.54E-09
PA14_50740	PA14_RS20605	-2.320042057	9.695671246	46.32924549	1.00E-11	1.17E-10
PA14_50750	PA14_RS20610	-1.216624761	3.092374558	12.59675196	0.000386418	0.00105702
PA14_50760	PA14_RS20615	3.478434017	4.314705259	56.82400395	4.77E-14	8.10E-13
PA14_50790	PA14_RS20625	2.47579545	6.648593936	80.898519	2.38E-19	1.10E-17
PA14_50830	PA14_RS20645	1.156702025	5.749656992	26.54257947	2.58E-07	1.34E-06
PA14_50850	PA14_RS20655	1.376073221	4.084577066	22.17196728	2.49E-06	1.07E-05
PA14_50860	PA14_RS20660	1.401166413	5.937655794	28.86734774	7.75E-08	4.48E-07
PA14_50890	PA14_RS20675	1.577686809	5.025376205	45.71646001	1.37E-11	1.54E-10
PA14_50970	PA14_RS20710	-1.338184974	5.238003659	33.03880271	9.03E-09	6.09E-08
PA14_51060	PA14_RS20745	-1.218082351	4.22180114	13.03069714	0.000306426	0.000852458
PA14_51080	PA14_RS20755	2.174394818	3.768146059	54.10855967	1.90E-13	2.84E-12
PA14_51110	PA14_RS20770	2.263381327	2.019859243	22.97904281	1.64E-06	7.28E-06
PA14_51120	PA14_RS20775	2.104022736	2.181458205	26.01996496	3.38E-07	1.72E-06
PA14_51170	PA14_RS20795	2.037454351	5.667222481	76.89326988	1.80E-18	6.54E-17
PA14_51190	PA14_RS20800	1.650214966	5.063759086	40.29800438	2.18E-10	1.99E-09
PA14_51200	PA14_RS20805	1.108601313	3.055507958	7.276574536	0.006985963	0.014054895
PA14_51320	PA14_RS20865	-1.061799357	7.223012802	18.18434674	2.01E-05	7.24E-05
PA14_51340	PA14_RS20875	-1.576809643	6.631345333	38.04405069	6.92E-10	5.68E-09
PA14_51390	PA14_RS20895	-1.072828102	7.821427205	5.95418091	0.014682423	0.027314361
PA14_51410	PA14_RS20900	-1.568781665	7.798604481	16.86484975	4.01E-05	0.000135721
PA14_51520	PA14_RS20955	-1.239739133	6.477950225	18.20142104	1.99E-05	7.19E-05
PA14_51670	PA14_RS21025	-1.632318654	7.73099249	18.67962604	1.55E-05	5.72E-05
PA14_51750	PA14_RS21060	-1.137366179	7.336196721	15.40381483	8.68E-05	0.000272026
PA14_51790	PA14_RS21075	-1.465699225	6.401182484	28.47905702	9.47E-08	5.38E-07
PA14_51830	PA14_RS21095	-2.80794404	9.570546817	28.21913522	1.08E-07	6.13E-07
PA14_51850	PA14_RS21105	-1.27816098	5.464912269	24.37552769	7.93E-07	3.73E-06
PA14_51860	PA14_RS21110	-1.218493979	8.109409297	15.80330917	7.03E-05	0.000225272
PA14_51920	PA14_RS21135	1.95739888	5.648442082	45.12565625	1.85E-11	2.04E-10
PA14_52070	PA14_RS21200	1.222395397	7.513971563	17.51022389	2.86E-05	0.000100176
PA14_52080	PA14_RS21205	-1.514321752	5.778023548	36.0171953	1.96E-09	1.51E-08
PA14_52090	PA14_RS21210	-1.423393077	5.192654118	33.7169538	6.37E-09	4.40E-08
PA14_52120	PA14_RS21220	-1.080352586	5.699621089	20.11095005	7.31E-06	2.89E-05
PA14_52130	PA14_RS21225	-1.737436456	9.064459268	28.46201042	9.56E-08	5.42E-07
PA14_52140	PA14_RS21230	-2.255212718	6.125252125	77.04563556	1.67E-18	6.13E-17
PA14_52310	PA14_RS21300	1.269237049	6.162400147	30.2047541	3.89E-08	2.36E-07
PA14_52350	PA14_RS21320	-1.001871269	6.39520553	17.1224513	3.50E-05	0.000119989
PA14_52420	PA14_RS21340	-2.059421088	5.838083305	66.97490092	2.75E-16	6.88E-15
PA14_52430	PA14_RS21345	-2.43561168	3.658486694	47.70632726	4.95E-12	5.98E-11
PA14_52465	PA14_RS21360	-2.578730294	5.743805251	11.71212954	0.00062094	0.001615234
PA14_52520	PA14_RS21385	1.558373761	4.827946692	9.908315372	0.001645337	0.003865664
PA14_52630	PA14_RS21430	1.620527485	7.975357833	27.61473445	1.48E-07	8.16E-07
PA14_52640	PA14_RS21435	-1.344433827	4.815999803	22.43144159	2.18E-06	9.48E-06
PA14_52690	PA14_RS21450	-1.158932952	5.779503997	17.87962831	2.35E-05	8.39E-05
PA14_52700	PA14_RS21455	-1.154734606	6.259044671	13.29299058	0.0002664	0.000752807
PA14_52780	PA14_RS21490	-1.229660647	5.2672752	24.69742378	6.71E-07	3.21E-06
PA14_52800	PA14_RS21500	1.502286563	9.859391358	8.524493867	0.003503982	0.0075997
PA14_52810	PA14_RS21505	1.357755988	5.113752051	32.01343889	1.53E-08	9.96E-08
PA14_52820	PA14_RS21510	2.498521753	5.632821282	102.2367834	4.93E-24	5.05E-22
PA14_52840	PA14_RS21515	1.28698753	5.258501189	24.29163357	8.28E-07	3.90E-06
PA14_52850	PA14_RS21520	2.743627062	2.888534249	56.73554785	4.99E-14	8.42E-13
PA14_52870	PA14_RS21525	1.709159496	2.704026781	24.88833169	6.07E-07	2.94E-06
PA14_52880	PA14_RS21530	1.945655255	2.348891697	19.01471053	1.30E-05	4.87E-05
PA14_52890	PA14_RS21535	2.045896258	1.647783293	15.67567334	7.52E-05	0.000239123
PA14_52900	PA14_RS21540	1.102707606	4.401294485	18.41169769	1.78E-05	6.50E-05
PA14_52910	PA14_RS21545	2.074590365	2.689405503	39.66030476	3.02E-10	2.68E-09
PA14_52930	PA14_RS21555	1.118535957	5.197646052	23.37554756	1.33E-06	6.00E-06
PA14_52940	PA14_RS21560	1.966517812	6.880537734	53.2667314	2.91E-13	4.22E-12
PA14_53010	PA14_RS21585	1.514729124	8.856669547	16.59173655	4.64E-05	0.000154365
PA14_53040	PA14_RS21600	-3.098025588	8.978655287	47.92999197	4.42E-12	5.37E-11
PA14_53050	PA14_RS21605	2.325310887	7.280811117	35.849904	2.13E-09	1.63E-08
PA14_53160	PA14_RS21645	1.183691758	5.750458713	19.72343054	8.95E-06	3.46E-05
PA14_53200	PA14_RS21660	-2.081711426	6.978741149	62.06722506	3.32E-15	6.79E-14
PA14_53210	PA14_RS21665	1.263557063	5.170908501	23.9665151	9.80E-07	4.52E-06
PA14_53270	PA14_RS21690	1.489960438	4.321364813	29.59089331	5.34E-08	3.16E-07
PA14_53300	PA14_RS21700	-3.241641968	10.4224342	69.61848593	7.20E-17	1.96E-15
PA14_53380	PA14_RS21730	1.774138599	4.707276012	45.84958649	1.28E-11	1.46E-10
PA14_53400	PA14_RS21740	1.268019776	4.649006875	28.63315024	8.75E-08	5.01E-07
PA14_53530	PA14_RS21790	-1.373130817	5.629973357	34.22347367	4.91E-09	3.47E-08
PA14_53540	PA14_RS21795	1.258433907	4.953513315	23.81659231	1.06E-06	4.86E-06
PA14_53550	PA14_RS21800	2.515920517	6.096850605	87.40069468	8.86E-21	5.63E-19
PA14_53590	PA14_RS30840	-1.33606983	9.124505786	15.60319862	7.81E-05	0.000247777
PA14_53600	PA14_RS30845	-1.403973782	7.0138204	31.41039714	2.09E-08	1.33E-07
PA14_53660	PA14_RS21845	-1.43379127	6.784492558	32.22384309	1.37E-08	9.03E-08
PA14_53680	PA14_RS21855	-1.415979464	3.477074008	16.72955799	4.31E-05	0.000144895
PA14_53750	PA14_RS21885	1.198697881	6.2926092	14.95373766	0.00011018	0.000336771
PA14_53770	PA14_RS21890	-2.034241624	6.952238935	29.87296383	4.61E-08	2.77E-07
PA14_53830	PA14_RS21920	1.033374859	4.289248557	11.09248074	0.000866785	0.002178562
PA14_53840	PA14_RS21925	-1.062816688	10.29848281	7.697225605	0.005530577	0.01142754
PA14_53880	PA14_RS21945	1.357708084	5.603708435	32.81261535	1.01E-08	6.79E-08
PA14_53910	PA14_RS21960	1.464120779	7.032762914	36.62122437	1.43E-09	1.12E-08
PA14_53920	PA14_RS21965	1.181579038	4.23500095	21.80987936	3.01E-06	1.28E-05
PA14_53950	PA14_RS21975	1.610205813	7.960489837	25.10401084	5.43E-07	2.65E-06
PA14_53970	PA14_RS21980	1.797144525	6.988452079	56.0001589	7.25E-14	1.17E-12
PA14_53980	PA14_RS21985	1.591512749	6.196579561	45.93398587	1.22E-11	1.40E-10
PA14_54010	PA14_RS21995	2.394345613	5.790091526	77.31193288	1.46E-18	5.43E-17
PA14_54030	PA14_RS22000	3.144833271	3.648091021	62.62586746	2.50E-15	5.21E-14
PA14_54050	PA14_RS22010	2.561197901	5.245476367	51.36995912	7.65E-13	1.05E-11
PA14_54090	PA14_RS22025	1.360588431	5.040112862	27.08015756	1.95E-07	1.05E-06
PA14_54120	PA14_RS22035	1.823622957	2.351176426	20.61877316	5.60E-06	2.25E-05
PA14_54170	PA14_RS22050	2.376302519	9.1557817	49.6382606	1.85E-12	2.38E-11
PA14_54180	PA14_RS22055	1.699464265	4.841889484	48.90865748	2.68E-12	3.37E-11
PA14_54190	PA14_RS22060	1.278770965	6.155292281	19.49539302	1.01E-05	3.86E-05
PA14_54220	PA14_RS22070	1.082597521	3.524157633	11.57452184	0.000668616	0.001723858
PA14_54230	PA14_RS22075	1.270870446	2.305707305	13.54691675	0.000232673	0.000664383
PA14_54270	PA14_RS22090	1.255199275	5.296879427	26.70811637	2.37E-07	1.24E-06
PA14_54300	PA14_RS22100	1.37996608	4.27800932	21.61634657	3.33E-06	1.40E-05
PA14_54340	PA14_RS22115	-1.450621239	6.994350395	32.70208123	1.07E-08	7.17E-08
PA14_54370	PA14_RS22125	-1.431092399	7.592608741	28.07899761	1.16E-07	6.53E-07
PA14_54400	PA14_RS22135	1.447535962	8.638920847	18.17743698	2.01E-05	7.25E-05
PA14_54410	PA14_RS22140	1.842337304	9.27919209	30.16393399	3.97E-08	2.41E-07
PA14_54420	PA14_RS22145	1.883011079	11.10645417	27.59023977	1.50E-07	8.23E-07
PA14_54430	PA14_RS22150	1.417625513	11.22169067	17.78808901	2.47E-05	8.77E-05
PA14_54460	PA14_RS22160	2.173035539	5.502474317	60.90957325	5.98E-15	1.18E-13
PA14_54470	PA14_RS22165	-1.454830061	4.81620781	24.63240696	6.94E-07	3.30E-06
PA14_54490	PA14_RS22175	1.608322501	6.045682307	14.63485216	0.000130479	0.00039274
PA14_54500	PA14_RS22180	2.832934495	4.986933561	83.17078609	7.53E-20	3.78E-18
PA14_54510	PA14_RS22185	2.208180348	5.000881301	70.586145	4.41E-17	1.23E-15
PA14_54580	PA14_RS22210	1.807451035	4.789007976	47.56270352	5.33E-12	6.41E-11
PA14_54610	PA14_RS22225	1.807288488	3.176149595	36.03071643	1.94E-09	1.50E-08
PA14_54640	PA14_RS22240	-1.018348146	6.988051238	17.06844739	3.61E-05	0.000123008
PA14_54710	PA14_RS22270	1.27071194	3.082630659	13.72575422	0.000211534	0.000610104
PA14_54740	PA14_RS22285	1.290495574	3.985555706	13.19297416	0.000281001	0.000788619
PA14_54750	PA14_RS22290	2.199975487	6.421700739	79.71216203	4.33E-19	1.89E-17
PA14_54770	PA14_RS22300	1.030028076	4.259542304	9.363844763	0.002213074	0.005012535
PA14_54790	PA14_RS22305	4.327602897	5.430016065	78.05933668	1.00E-18	3.92E-17
PA14_54800	PA14_RS22310	1.496290261	3.183218036	15.9150392	6.63E-05	0.000213552
PA14_54890	PA14_RS22355	2.868772226	8.962357851	15.76125052	7.19E-05	0.00022995
PA14_55080	PA14_RS22440	-1.566619187	8.037280727	24.53869307	7.28E-07	3.45E-06
PA14_55110	PA14_RS22455	-1.050342139	5.899984274	9.679671989	0.001863179	0.004305078
PA14_55140	PA14_RS22475	-1.640161455	2.390215911	16.10049055	6.01E-05	0.000195163
PA14_55200	PA14_RS22500	1.520328397	5.314227336	43.30513605	4.68E-11	4.84E-10
PA14_55220	PA14_RS22505	1.36046207	4.273498023	17.69367964	2.59E-05	9.18E-05
PA14_55240	PA14_RS22515	2.395253441	4.790074388	84.0137256	4.91E-20	2.54E-18
PA14_55250	PA14_RS22520	1.899797857	3.853878773	42.253776	8.02E-11	8.04E-10
PA14_55260	PA14_RS22525	1.697892292	2.32899967	22.02780679	2.69E-06	1.15E-05
PA14_55290	PA14_RS22535	1.288338442	2.725608478	16.27490679	5.48E-05	0.000179966
PA14_55330	PA14_RS22550	2.35841215	1.994544291	31.89270046	1.63E-08	1.05E-07
PA14_55360	PA14_RS22560	1.989407117	4.23965918	59.53296064	1.20E-14	2.24E-13
PA14_55400	PA14_RS22575	1.284135839	8.368925346	17.24162569	3.29E-05	0.000113575
PA14_55430	PA14_RS22585	1.876984616	2.911728642	25.96829212	3.47E-07	1.76E-06
PA14_55460	PA14_RS22600	1.876598568	1.704214764	20.44161712	6.15E-06	2.46E-05
PA14_55470	PA14_RS22605	3.107070667	2.870727053	77.30008168	1.47E-18	5.43E-17
PA14_55480	PA14_RS22610	1.808365954	2.656223993	31.63866694	1.86E-08	1.19E-07
PA14_55500	PA14_RS22620	1.79966943	3.415164842	38.44054416	5.64E-10	4.70E-09
PA14_55510	PA14_RS22625	2.203533702	3.821389697	49.8764268	1.64E-12	2.13E-11
PA14_55520	PA14_RS22630	1.365522181	0.914980784	8.783510436	0.003039657	0.006699174
PA14_55530	PA14_RS22635	1.260246502	4.885933744	24.59730814	7.07E-07	3.36E-06
PA14_55540	PA14_RS22640	1.508255604	5.051093659	39.93885783	2.62E-10	2.36E-09
PA14_55550	PA14_RS22645	1.060716004	2.533887226	8.798954709	0.003014032	0.006647815
PA14_55560	PA14_RS22650	2.044000641	4.651788934	52.39992311	4.53E-13	6.39E-12
PA14_55590	PA14_RS22665	2.772072532	3.416132446	64.58731442	9.23E-16	2.12E-14
PA14_55600	PA14_RS22670	1.425206741	4.306868804	29.33911544	6.08E-08	3.57E-07
PA14_55690	PA14_RS22725	1.498399627	7.387639116	30.38372311	3.54E-08	2.17E-07
PA14_55710	PA14_RS22730	1.199080349	5.741934716	22.93602205	1.67E-06	7.44E-06
PA14_55740	PA14_RS22745	2.324238409	5.104808852	45.25772033	1.73E-11	1.92E-10
PA14_55750	PA14_RS22750	1.1820306	5.884946879	14.3647603	0.000150594	0.000449273
PA14_55780	PA14_RS22765	-1.222579795	6.74415408	26.49442611	2.64E-07	1.37E-06
PA14_55790	PA14_RS22770	-3.135975086	6.780397013	102.1003873	5.28E-24	5.30E-22
PA14_55810	PA14_RS22780	-2.596170077	7.907886804	66.55892398	3.40E-16	8.42E-15
PA14_55820	PA14_RS22785	-1.964889645	6.997026615	66.48610109	3.52E-16	8.70E-15
PA14_55840	PA14_RS22790	-1.351366458	2.278097701	12.08471237	0.000508369	0.001356283
PA14_55850	PA14_RS22795	-1.857418426	4.516614476	42.98219719	5.52E-11	5.65E-10
PA14_55860	PA14_RS22800	-1.117671485	4.809385653	21.68188488	3.22E-06	1.36E-05
PA14_55890	PA14_RS22810	-1.643757333	5.302053511	46.4772261	9.27E-12	1.09E-10
PA14_55930	PA14_RS22825	-2.496449552	6.567126217	84.75021073	3.39E-20	1.86E-18
PA14_55940	PA14_RS22830	-5.246340647	10.97587965	78.69789459	7.24E-19	3.00E-17
PA14_56010	PA14_RS22850	-1.551759961	6.663574359	39.87574854	2.71E-10	2.43E-09
PA14_56070	PA14_RS22880	-3.937918287	8.915973123	76.09224779	2.71E-18	9.29E-17
PA14_56190	PA14_RS22930	3.708977809	9.103029242	64.10436496	1.18E-15	2.65E-14
PA14_56200	PA14_RS22935	-1.598833202	6.471924626	37.05706999	1.15E-09	9.16E-09
PA14_56260	PA14_RS22960	1.546729094	6.593035139	37.81900689	7.76E-10	6.33E-09
PA14_56380	PA14_RS22990	1.03113437	4.951093559	18.63849132	1.58E-05	5.84E-05
PA14_56410	PA14_RS23000	1.254209839	4.642204711	26.80579599	2.25E-07	1.19E-06
PA14_56420	PA14_RS23005	1.837258176	7.430002215	36.93753772	1.22E-09	9.69E-09
PA14_56430	PA14_RS23010	2.1433258	7.138143159	69.55686614	7.42E-17	2.01E-15
PA14_56450	PA14_RS23015	1.198498795	4.073561552	21.65379258	3.27E-06	1.38E-05
PA14_56480	PA14_RS23025	1.799940291	5.730431127	49.06645745	2.47E-12	3.11E-11
PA14_56520	PA14_RS23035	1.029649465	4.989330949	19.62886784	9.40E-06	3.62E-05
PA14_56530	PA14_RS23040	1.448134192	6.036998218	38.77491348	4.76E-10	4.07E-09
PA14_56550	PA14_RS23050	1.496789336	5.327092444	37.60886283	8.65E-10	7.03E-09
PA14_56560	PA14_RS23055	1.220707471	7.050696521	21.59018737	3.38E-06	1.42E-05
PA14_56570	PA14_RS23060	1.165849649	7.318979753	20.01546857	7.68E-06	3.02E-05
PA14_56640	PA14_RS23080	1.91843168	4.451376542	18.29429022	1.89E-05	6.88E-05
PA14_56660	PA14_RS23085	1.108369051	8.187284181	9.491594039	0.002064154	0.004706797
PA14_56670	PA14_RS23090	2.217962803	6.427269074	41.1095779	1.44E-10	1.35E-09
PA14_56740	PA14_RS23125	2.916839323	5.893437687	100.7560263	1.04E-23	9.77E-22
PA14_56770	PA14_RS23135	1.976523328	2.201005007	26.65522232	2.43E-07	1.27E-06
PA14_56800	PA14_RS23150	1.227520119	7.133726442	27.03924243	1.99E-07	1.07E-06
PA14_56830	PA14_RS23160	-1.59423356	8.019207755	18.05076941	2.15E-05	7.73E-05
PA14_56910	PA14_RS23195	2.334056337	8.695762492	38.50930992	5.45E-10	4.56E-09
PA14_56970	PA14_RS23225	1.802356489	3.285037333	36.7439289	1.35E-09	1.06E-08
PA14_56980	PA14_RS23230	1.718635307	6.909744173	48.03402838	4.19E-12	5.12E-11
PA14_57020	PA14_RS23245	2.003561905	9.743872206	35.23024031	2.93E-09	2.17E-08
PA14_57030	PA14_RS23250	3.274267387	7.72023539	106.6277819	5.37E-25	6.69E-23
PA14_57080	PA14_RS23275	1.564143288	3.974691629	30.99421786	2.59E-08	1.61E-07
PA14_57140	PA14_RS23295	2.056945945	5.95848047	75.40864742	3.83E-18	1.26E-16
PA14_57160	PA14_RS23300	2.232496228	5.744843041	86.89136043	1.15E-20	6.91E-19
PA14_57190	PA14_RS23315	1.298571814	7.107889163	29.97752585	4.37E-08	2.63E-07
PA14_57200	PA14_RS23320	1.129791414	7.274446966	22.77511223	1.82E-06	8.04E-06
PA14_57260	PA14_RS23345	-1.700874675	9.538871542	26.63005139	2.46E-07	1.29E-06
PA14_57275	PA14_RS23350	-1.610003527	9.291442807	23.23849004	1.43E-06	6.42E-06
PA14_57340	PA14_RS23375	1.537027593	7.954544553	25.19041668	5.19E-07	2.55E-06
PA14_57390	PA14_RS23395	1.264132901	8.60740268	16.66094853	4.47E-05	0.000149442
PA14_57470	PA14_RS23425	2.71407235	9.263458244	65.76344457	5.08E-16	1.22E-14
PA14_57490	PA14_RS23435	1.121754929	7.542348591	17.68852383	2.60E-05	9.19E-05
PA14_57530	PA14_RS23455	1.048949449	6.607691962	19.66965518	9.21E-06	3.55E-05
PA14_57540	PA14_RS23460	-1.130812322	7.929668267	13.68140578	0.000216588	0.000623426
PA14_57580	PA14_RS23475	1.354266099	9.646975487	17.41470379	3.00E-05	0.000104531
PA14_57630	PA14_RS23495	1.117695609	6.187980436	18.43131608	1.76E-05	6.45E-05
PA14_57830	PA14_RS23575	1.422155035	5.839396774	35.49046474	2.56E-09	1.93E-08
PA14_57840	PA14_RS23580	-1.991338495	7.110099011	69.20979667	8.85E-17	2.37E-15
PA14_57920	PA14_RS23615	-1.057164037	6.558165581	19.90474678	8.14E-06	3.18E-05
PA14_57950	PA14_RS23630	-1.023623776	11.27967179	9.482629976	0.002074264	0.004727968
PA14_57960	PA14_RS23635	-1.691881736	6.895339422	46.1666548	1.09E-11	1.26E-10
PA14_57990	PA14_RS23650	1.603920061	10.27471724	18.27161191	1.92E-05	6.95E-05
PA14_58040	PA14_RS23670	-2.50092017	9.252816832	38.63483908	5.11E-10	4.30E-09
PA14_58060	PA14_RS23680	2.044572265	8.555931863	35.55453903	2.48E-09	1.87E-08
PA14_58070	PA14_RS23685	1.254372241	8.882151656	14.85940541	0.000115829	0.000352534
PA14_58080	PA14_RS23690	2.401834828	7.085004924	71.3839631	2.94E-17	8.51E-16
PA14_58170	PA14_RS23725	-1.460503679	3.235107226	15.43878071	8.52E-05	0.000267625
PA14_58220	PA14_RS23745	-1.439970638	4.071133272	22.92635713	1.68E-06	7.47E-06
PA14_58240	PA14_RS23755	1.395829121	5.878900146	26.82535998	2.23E-07	1.18E-06
PA14_58290	PA14_RS23775	1.439211756	8.259783651	20.64783236	5.52E-06	2.22E-05
PA14_58300	PA14_RS23780	-1.100232166	8.120905384	13.44594404	0.000245536	0.000697981
PA14_58350	PA14_RS23795	-1.056680426	7.462845812	17.02204067	3.69E-05	0.000125752
PA14_58380	PA14_RS23810	-1.000051383	7.071438614	11.54017252	0.000681083	0.001750222
PA14_58390	PA14_RS23815	-1.192909456	10.00546693	12.87189785	0.000333553	0.000921211
PA14_58420	PA14_RS23825	-1.189847904	6.019494395	26.05548716	3.32E-07	1.69E-06
PA14_58500	PA14_RS23850	2.878009555	7.252677743	80.91518208	2.36E-19	1.10E-17
PA14_58515	PA14_RS23860	2.202115045	4.425411575	57.40362672	3.55E-14	6.09E-13
PA14_58540	PA14_RS23870	1.410677579	6.346992489	33.74990593	6.27E-09	4.34E-08
PA14_58560	PA14_RS23880	1.531754144	6.38894094	39.44095643	3.38E-10	2.97E-09
PA14_58570	PA14_RS23885	-1.366537779	6.250114494	35.19490891	2.98E-09	2.20E-08
PA14_58620	PA14_RS23905	-1.211223358	4.572612748	17.71057314	2.57E-05	9.11E-05
PA14_58660	PA14_RS23920	1.196102642	6.380694349	26.38737426	2.79E-07	1.44E-06
PA14_58670	PA14_RS23925	-1.227108885	5.27622793	24.27647212	8.35E-07	3.92E-06
PA14_58690	PA14_RS23930	-1.004367681	9.217993191	8.877054375	0.002887771	0.006406333
PA14_58720	PA14_RS23945	-1.523776264	5.780280114	28.5203352	9.27E-08	5.28E-07
PA14_58830	PA14_RS23995	-1.274864855	5.879457223	26.05423947	3.32E-07	1.69E-06
PA14_58940	PA14_RS31460	1.423770002	1.790365369	13.61237121	0.0002247	0.000643279
PA14_59010	PA14_RS24085	-1.097745833	1.560714255	6.95548646	0.008356257	0.016510743
PA14_59160	PA14_RS30905	-1.609980664	4.811547483	33.20231389	8.31E-09	5.63E-08
PA14_59280	PA14_RS24195	1.093062327	2.083285431	7.72060391	0.005459413	0.011301597
PA14_59360	PA14_RS24225	2.041361284	6.379722115	72.49829881	1.67E-17	4.99E-16
PA14_59380	PA14_RS24230	-1.032179713	7.251488768	16.35706855	5.25E-05	0.000172895
PA14_59430	PA14_RS24240	-2.467301962	4.624202872	35.89117058	2.09E-09	1.60E-08
PA14_59480	PA14_RS24255	-1.070537862	4.484264915	14.95655271	0.000110015	0.000336448
PA14_59550	PA14_RS30930	-1.283844155	7.624223395	18.35330318	1.84E-05	6.69E-05
PA14_59590	PA14_RS30940	-1.157583394	5.246825127	16.69698309	4.39E-05	0.000146973
PA14_59610	PA14_RS24300	-1.185019954	7.249673757	24.00828631	9.59E-07	4.45E-06
PA14_59630	PA14_RS30950	-1.556168611	6.733349131	15.61006527	7.78E-05	0.000247015
PA14_59720	PA14_RS24360	1.31370714	3.317123341	21.8187197	3.00E-06	1.27E-05
PA14_59830	PA14_RS24405	-1.06492077	7.202307151	19.11907541	1.23E-05	4.63E-05
PA14_59840	PA14_RS31475	-3.268512196	10.86442308	45.01659989	1.95E-11	2.15E-10
PA14_59860	PA14_RS24420	1.409409994	2.64005154	16.18013009	5.76E-05	0.000188517
PA14_59880	PA14_RS24430	-1.313927235	1.925673286	11.71869689	0.000618753	0.001610275
PA14_59950	PA14_RS24465	-1.162588685	2.050375538	6.966277596	0.008306011	0.016422792
PA14_60040	PA14_RS24505	-1.485727184	5.230975301	41.35906075	1.27E-10	1.20E-09
PA14_60050	PA14_RS24510	-1.572765358	5.9736992	38.24122137	6.25E-10	5.17E-09
PA14_60100	PA14_RS30975	-2.203710135	6.864233552	69.17540174	9.01E-17	2.40E-15
PA14_60110	PA14_RS24525	-1.411119381	6.733990738	27.69209936	1.42E-07	7.86E-07
PA14_60120	PA14_RS24530	-1.474713578	7.1406675	23.78289718	1.08E-06	4.94E-06
PA14_60200	PA14_RS24565	1.441277655	6.068736277	40.27440961	2.21E-10	2.01E-09
PA14_60280	PA14_RS24605	2.090008342	7.633883312	28.51939699	9.28E-08	5.28E-07
PA14_60290	PA14_RS24615	1.731796713	8.124131652	24.21040247	8.64E-07	4.04E-06
PA14_60400	PA14_RS24670	-3.124358759	7.442050263	79.12683512	5.82E-19	2.47E-17
PA14_60450	PA14_RS24690	-1.47287681	7.950306311	16.89392785	3.95E-05	0.000133815
PA14_60460	PA14_RS24695	-2.306857681	8.443126057	51.7439088	6.32E-13	8.73E-12
PA14_60520	PA14_RS24720	1.392954329	9.087045844	18.20759147	1.98E-05	7.17E-05
PA14_60560	PA14_RS24740	1.134565696	6.641704892	15.59475115	7.85E-05	0.000248748
PA14_60570	PA14_RS24745	-2.087395589	6.616594478	33.79688362	6.12E-09	4.25E-08
PA14_60590	PA14_RS24755	1.306347533	6.368568	31.52659252	1.97E-08	1.26E-07
PA14_60600	PA14_RS24760	1.09071189	6.401512544	21.68379143	3.21E-06	1.36E-05
PA14_60690	PA14_RS24790	1.743991496	1.365515137	15.37667431	8.81E-05	0.00027551
PA14_60710	PA14_RS24800	1.416886055	6.133566649	38.72613186	4.88E-10	4.16E-09
PA14_60750	PA14_RS24810	-2.094215812	8.855041619	15.33230358	9.02E-05	0.000281595
PA14_60780	PA14_RS24825	1.147671196	4.461849603	20.40802644	6.26E-06	2.50E-05
PA14_60890	PA14_RS24875	-1.117024789	5.771056176	21.11099252	4.33E-06	1.79E-05
PA14_60900	PA14_RS24880	1.352758744	6.621768559	31.93638969	1.59E-08	1.03E-07
PA14_60920	PA14_RS24885	-1.329254078	7.662444543	20.7407936	5.26E-06	2.13E-05
PA14_60930	PA14_RS24890	-1.69872673	7.483719355	39.05433158	4.12E-10	3.56E-09
PA14_60970	PA14_RS24905	-1.749953566	8.713626865	29.64790839	5.18E-08	3.08E-07
PA14_61000	PA14_RS24915	1.793803074	3.8763287	30.28489356	3.73E-08	2.28E-07
PA14_61010	PA14_RS24920	2.375222854	13.61600007	38.45735754	5.60E-10	4.67E-09
PA14_61040	PA14_RS24930	-1.579808765	7.57186531	31.44125652	2.06E-08	1.31E-07
PA14_61050	PA14_RS24940	-2.241174875	10.72547098	40.34849296	2.12E-10	1.94E-09
PA14_61110	PA14_RS24960	3.113199985	6.049307502	131.7862653	1.67E-30	3.53E-28
PA14_61120	PA14_RS24965	1.595816336	7.471521972	24.08653912	9.21E-07	4.28E-06
PA14_61130	PA14_RS24970	1.047525766	6.211634779	17.24015161	3.29E-05	0.000113595
PA14_61210	PA14_RS25005	1.084633841	4.131790043	14.76628689	0.000121692	0.000369005
PA14_61220	PA14_RS25010	2.726916726	4.401769919	88.80149886	4.36E-21	2.98E-19
PA14_61290	PA14_RS25035	1.064055861	5.832935984	20.23750356	6.84E-06	2.72E-05
PA14_61330	PA14_RS25050	1.531048981	5.725653798	43.07418159	5.27E-11	5.41E-10
PA14_61340	PA14_RS25055	1.891117009	5.071446554	59.93395416	9.81E-15	1.84E-13
PA14_61410	PA14_RS25090	-1.408032716	6.428609233	23.92117375	1.00E-06	4.62E-06
PA14_61450	PA14_RS25105	1.672447078	5.309430811	56.70470797	5.06E-14	8.51E-13
PA14_61460	PA14_RS25110	-1.005434726	4.990984422	15.53268482	8.11E-05	0.000256199
PA14_61470	PA14_RS25115	-1.185716051	5.840013829	25.2704306	4.98E-07	2.45E-06
PA14_61500	PA14_RS25125	-4.119413222	5.892325595	225.343134	6.18E-51	3.54E-47
PA14_61510	PA14_RS25130	1.420220999	5.751617064	28.78113982	8.10E-08	4.67E-07
PA14_61650	PA14_RS25190	-2.843781299	9.774816714	68.40388672	1.33E-16	3.44E-15
PA14_61670	PA14_RS25200	1.729141282	5.417496846	46.83238136	7.73E-12	9.21E-11
PA14_61770	PA14_RS25240	-1.168490806	7.198128488	23.43983605	1.29E-06	5.81E-06
PA14_61780	PA14_RS25245	-1.928532258	9.341683431	27.88637596	1.29E-07	7.17E-07
PA14_61870	PA14_RS25280	1.966079181	6.616159122	43.8865375	3.48E-11	3.70E-10
PA14_61890	PA14_RS25290	1.737487642	4.354900248	40.74294791	1.74E-10	1.60E-09
PA14_61910	PA14_RS25295	1.066219169	5.33524887	15.3311319	9.02E-05	0.000281616
PA14_61940	PA14_RS25305	-1.060830012	5.505995467	19.67781673	9.17E-06	3.54E-05
PA14_62100	PA14_RS25380	-1.187048971	5.735914897	25.38122124	4.70E-07	2.33E-06
PA14_62120	PA14_RS25390	-1.409471876	6.621635239	27.37890968	1.67E-07	9.10E-07
PA14_62130	PA14_RS25395	-2.616259763	8.02290719	65.75187039	5.11E-16	1.22E-14
PA14_62150	PA14_RS25400	-1.031283969	6.052870668	21.16505403	4.21E-06	1.75E-05
PA14_62170	PA14_RS25410	1.023944834	4.820146549	15.84724381	6.87E-05	0.000220426
PA14_62300	PA14_RS25465	1.122225143	7.87345596	12.81355216	0.000344118	0.000947647
PA14_62350	PA14_RS25475	-1.241408913	7.580613771	19.17620549	1.19E-05	4.49E-05
PA14_62360	PA14_RS25480	-1.196427225	4.64793504	15.44484946	8.49E-05	0.000266913
PA14_62370	PA14_RS25485	-1.257672839	5.507591169	25.67341478	4.04E-07	2.03E-06
PA14_62480	PA14_RS25535	1.351960586	7.956572356	18.47222541	1.72E-05	6.32E-05
PA14_62490	PA14_RS25540	-1.078276389	7.198386579	19.78123906	8.68E-06	3.38E-05
PA14_62520	PA14_RS25550	-1.528214802	4.046815914	24.16974696	8.82E-07	4.12E-06
PA14_62560	PA14_RS25565	-1.263243534	7.169761376	27.52923216	1.55E-07	8.47E-07
PA14_62570	PA14_RS25570	1.065175462	4.137309082	16.9584162	3.82E-05	0.000129806
PA14_62680	PA14_RS25620	-1.793065663	12.13288665	22.01697263	2.70E-06	1.16E-05
PA14_62690	PA14_RS25625	-2.542178318	12.69704918	27.87636661	1.29E-07	7.19E-07
PA14_62710	PA14_RS25630	-1.237494984	8.486208507	15.8702586	6.78E-05	0.000217929
PA14_62740	PA14_RS25645	-1.038990029	4.634994199	14.12422975	0.000171125	0.000505521
PA14_62770	PA14_RS25655	-1.198685766	8.378284371	15.84657379	6.87E-05	0.000220426
PA14_62840	PA14_RS25685	-1.037256988	8.118497437	11.96443023	0.000542258	0.001435993
PA14_62880	PA14_RS25705	-1.353591909	6.589449759	32.05444372	1.50E-08	9.77E-08
PA14_62890	PA14_RS25710	1.118146304	6.992945145	20.69318642	5.39E-06	2.18E-05
PA14_62940	PA14_RS25735	1.260050473	7.167769023	26.03369548	3.36E-07	1.71E-06
PA14_62960	PA14_RS25740	1.277433035	6.739593478	26.31942194	2.89E-07	1.49E-06
PA14_63040	PA14_RS25770	1.732405848	5.514047579	48.41196885	3.45E-12	4.26E-11
PA14_63060	PA14_RS25780	1.963328698	6.350482422	63.54419385	1.57E-15	3.38E-14
PA14_63210	PA14_RS25850	1.527349014	8.270295496	24.91536231	5.99E-07	2.91E-06
PA14_63220	PA14_RS25855	1.376695764	7.503226684	10.43193631	0.001238548	0.003002287
PA14_63270	PA14_RS25875	1.995981372	6.775812726	62.62747673	2.50E-15	5.21E-14
PA14_63280	PA14_RS25880	2.016403829	8.637970768	39.64577465	3.04E-10	2.69E-09
PA14_63290	PA14_RS25885	1.129360135	3.522025916	10.42800364	0.001241188	0.003007414
PA14_63310	PA14_RS25895	1.679601659	4.117917062	31.4975328	2.00E-08	1.27E-07
PA14_63370	PA14_RS25925	1.371947722	4.513629888	33.15762263	8.50E-09	5.75E-08
PA14_63430	PA14_RS25945	1.140055236	4.783271341	23.28119993	1.40E-06	6.29E-06
PA14_63470	PA14_RS25970	1.081825231	5.74749914	19.33903053	1.09E-05	4.16E-05
PA14_63480	PA14_RS25975	1.6682071	4.649918288	34.37445872	4.55E-09	3.24E-08
PA14_63530	PA14_RS25990	1.8830615	5.860898803	57.66835369	3.10E-14	5.39E-13
PA14_63540	PA14_RS25995	1.04000024	5.179265601	11.76981057	0.000601991	0.001573086
PA14_63550	PA14_RS26000	1.28596549	4.182107634	21.85319141	2.94E-06	1.25E-05
PA14_63640	PA14_RS26030	1.119144918	3.5461249	15.73979133	7.27E-05	0.000232184
PA14_63660	PA14_RS26040	2.445704097	4.073715765	45.45136031	1.56E-11	1.75E-10
PA14_63700	PA14_RS26050	2.529653638	3.13587065	24.74370812	6.55E-07	3.15E-06
PA14_63710	PA14_RS26055	1.870713792	1.630598692	19.31235309	1.11E-05	4.21E-05
PA14_63730	PA14_RS26065	1.385780298	3.939346451	19.89637819	8.18E-06	3.20E-05
PA14_63740	PA14_RS26070	1.947520254	2.881444979	27.53041851	1.55E-07	8.47E-07
PA14_63750	PA14_RS26075	1.273491465	5.207427936	25.63392949	4.13E-07	2.06E-06
PA14_63780	PA14_RS26085	3.326459076	1.86949385	56.36814856	6.01E-14	9.95E-13
PA14_63800	PA14_RS26090	1.156210751	5.292428948	27.33692901	1.71E-07	9.25E-07
PA14_63820	PA14_RS26095	1.163166058	4.309947761	11.36833074	0.00074707	0.00190272
PA14_63860	PA14_RS26115	2.496741726	5.130474888	42.07578562	8.78E-11	8.67E-10
PA14_63890	PA14_RS26125	1.580847476	4.154409856	38.37239179	5.85E-10	4.85E-09
PA14_64010	PA14_RS26170	1.676891856	5.629302394	41.93944241	9.41E-11	9.22E-10
PA14_64030	PA14_RS26175	1.199891425	8.689774165	15.03522188	0.000105523	0.000323748
PA14_64090	PA14_RS26195	-1.889714127	5.269278274	55.7618507	8.18E-14	1.29E-12
PA14_64140	PA14_RS26215	1.594988034	4.595687952	42.69036402	6.41E-11	6.52E-10
PA14_64190	PA14_RS26230	-2.04644792	3.830704186	50.93905188	9.53E-13	1.29E-11
PA14_64310	PA14_RS26275	2.451494663	4.226497268	84.14216303	4.60E-20	2.44E-18
PA14_64350	PA14_RS26290	-1.615729974	2.854712961	11.56219715	0.000673063	0.001734279
PA14_64360	PA14_RS26295	-1.281757785	3.155080708	9.340048463	0.002241996	0.00506394
PA14_64370	PA14_RS26300	-1.162018899	4.187903318	17.94678778	2.27E-05	8.12E-05
PA14_64420	PA14_RS26320	3.056553593	3.138831381	76.72693859	1.96E-18	7.03E-17
PA14_64520	PA14_RS26370	-1.339491386	6.275180029	32.01287543	1.53E-08	9.96E-08
PA14_64530	PA14_RS26375	-3.754495583	5.280831512	148.218841	4.25E-34	1.62E-31
PA14_64550	PA14_RS26385	1.506417437	1.69205041	13.68841425	0.000215782	0.000621416
PA14_64560	PA14_RS26390	1.396809895	1.978821736	13.24400755	0.000273453	0.000771215
PA14_64580	PA14_RS26400	1.337222952	3.819110986	21.44517848	3.64E-06	1.52E-05
PA14_64620	PA14_RS26415	2.908096778	4.140928886	76.63554627	2.06E-18	7.31E-17
PA14_64640	PA14_RS26420	2.024013045	3.064104708	17.31772532	3.16E-05	0.000109446
PA14_64660	PA14_RS26430	2.501393787	2.101425935	41.56904105	1.14E-10	1.09E-09
PA14_64680	PA14_RS26440	3.40681484	3.580816677	62.86235409	2.22E-15	4.70E-14
PA14_64690	PA14_RS26445	4.353235712	7.786370043	106.7181767	5.13E-25	6.53E-23
PA14_64700	PA14_RS26450	1.125716139	7.180942179	13.97398355	0.000185358	0.000541699
PA14_64740	PA14_RS26465	1.7357264	6.939832151	52.87072235	3.56E-13	5.08E-12
PA14_64770	PA14_RS26475	1.095326486	2.767298141	10.87864295	0.000972795	0.002424791
PA14_64790	PA14_RS26485	1.174414892	2.026055068	9.809526671	0.001736102	0.004053971
PA14_64800	PA14_RS26490	1.001625478	4.002023258	10.50594353	0.001189912	0.002900291
PA14_64810	PA14_RS26495	1.642410866	4.709458464	43.52921127	4.18E-11	4.35E-10
PA14_64820	PA14_RS26500	2.043222954	6.136713885	59.94643905	9.75E-15	1.84E-13
PA14_64850	PA14_RS26510	2.019020643	3.724567307	29.43908185	5.77E-08	3.41E-07
PA14_64860	PA14_RS26515	1.133133438	5.147692329	23.58761624	1.19E-06	5.40E-06
PA14_64880	PA14_RS26525	1.13848599	3.566143141	13.09353168	0.000296317	0.000826744
PA14_64940	PA14_RS26555	3.287194899	9.249471953	75.46718114	3.72E-18	1.23E-16
PA14_64990	PA14_RS26575	1.666492362	4.961625262	41.92967884	9.46E-11	9.25E-10
PA14_65000	PA14_RS26580	-2.37220877	10.30547895	39.45310621	3.36E-10	2.95E-09
PA14_65170	PA14_RS26640	-2.097847915	7.076927371	67.09900464	2.58E-16	6.49E-15
PA14_65180	PA14_RS26645	-2.482347438	8.095549518	62.21757702	3.08E-15	6.34E-14
PA14_65190	PA14_RS26650	1.185590558	6.666297356	22.18320715	2.48E-06	1.07E-05
PA14_65280	PA14_RS26690	-1.463017436	8.40075313	22.35216533	2.27E-06	9.84E-06
PA14_65350	PA14_RS26710	1.334536106	9.119575594	17.73861026	2.53E-05	8.98E-05
PA14_65390	PA14_RS26725	2.907455193	7.188000239	117.3838799	2.37E-27	3.76E-25
PA14_65640	PA14_RS26810	1.223521678	5.450424987	23.32329361	1.37E-06	6.16E-06
PA14_65795	PA14_RS26865	2.118271703	4.972002475	76.87792747	1.82E-18	6.55E-17
PA14_65810	PA14_RS26870	1.481573736	4.274746702	27.3937267	1.66E-07	9.04E-07
PA14_65840	PA14_RS26880	1.944084691	2.472089409	27.03591848	2.00E-07	1.07E-06
PA14_65860	PA14_RS26890	2.152176743	6.950821522	63.68437667	1.46E-15	3.19E-14
PA14_65870	PA14_RS26895	3.189353645	6.124874948	104.8680383	1.31E-24	1.50E-22
PA14_65880	PA14_RS26900	1.590499636	6.358667229	33.91589486	5.75E-09	4.02E-08
PA14_65920	PA14_RS26910	1.664562179	2.945511684	19.92637513	8.05E-06	3.16E-05
PA14_65940	PA14_RS26915	2.405024834	5.781623644	80.78665276	2.51E-19	1.13E-17
PA14_65960	PA14_RS26925	2.674125418	5.518181932	73.32499717	1.10E-17	3.37E-16
PA14_65970	PA14_RS26930	1.615978967	4.209216998	29.6355558	5.21E-08	3.10E-07
PA14_66000	PA14_RS26940	1.202613833	3.684173814	15.88887682	6.72E-05	0.000215916
PA14_66020	PA14_RS26950	2.15398424	5.829768309	53.1216264	3.14E-13	4.51E-12
PA14_66040	PA14_RS26955	1.052557646	5.870582585	16.17393366	5.78E-05	0.000189027
PA14_66100	PA14_RS26980	-1.068708101	6.304243381	20.66319415	5.48E-06	2.21E-05
PA14_66260	PA14_RS27050	-1.045815919	8.216863726	11.28968709	0.000779388	0.001974496
PA14_66440	PA14_RS27110	-1.212187236	6.093164223	9.321497013	0.002264809	0.005107411
PA14_66450	PA14_RS27115	-1.317778609	6.045094544	33.39690392	7.51E-09	5.14E-08
PA14_66490	PA14_RS27130	1.24809354	3.657307153	19.92886394	8.04E-06	3.16E-05
PA14_66530	PA14_RS27145	2.110212619	5.053472115	70.44225444	4.74E-17	1.31E-15
PA14_66560	PA14_RS27160	1.2046018	7.078555694	21.14986047	4.25E-06	1.76E-05
PA14_66620	PA14_RS27185	-1.131081185	9.731404498	12.41195491	0.000426594	0.001157523
PA14_66630	PA14_RS27190	-1.214218976	6.351598666	23.99760339	9.65E-07	4.47E-06
PA14_66640	PA14_RS27195	-1.125045429	6.426300215	22.99001313	1.63E-06	7.25E-06
PA14_66840	PA14_RS27275	-1.556248475	8.215119568	25.15974102	5.28E-07	2.59E-06
PA14_66850	PA14_RS27280	-1.875220861	7.653711591	44.15026519	3.04E-11	3.26E-10
PA14_66880	PA14_RS27290	-2.115236644	8.258601373	36.9733644	1.20E-09	9.55E-09
PA14_66900	PA14_RS27300	-1.88441962	6.428170858	60.01775154	9.40E-15	1.78E-13
PA14_66910	PA14_RS27305	1.078488337	4.704838344	17.22707972	3.32E-05	0.000114173
PA14_66940	PA14_RS27315	-1.116156499	6.38864233	23.6091018	1.18E-06	5.35E-06
PA14_66950	PA14_RS27320	-1.160480991	5.791030278	26.06542934	3.30E-07	1.69E-06
PA14_66970	PA14_RS27330	1.188666202	4.431285041	24.14567448	8.93E-07	4.16E-06
PA14_67050	PA14_RS27365	-1.374592332	5.662363319	17.62449053	2.69E-05	9.49E-05
PA14_67100	PA14_RS27380	1.407178698	5.877386538	34.24432867	4.86E-09	3.44E-08
PA14_67140	PA14_RS27400	1.976195586	6.060131032	72.60552266	1.58E-17	4.75E-16
PA14_67150	PA14_RS27405	1.886403087	5.605420229	60.06709181	9.17E-15	1.74E-13
PA14_67170	PA14_RS27410	1.706755908	4.691237748	41.84564406	9.88E-11	9.64E-10
PA14_67180	PA14_RS31050	-1.688111655	4.806200714	43.81851684	3.60E-11	3.82E-10
PA14_67190	PA14_RS27415	-1.488276345	3.436810871	25.64332737	4.11E-07	2.05E-06
PA14_67210	PA14_RS31055	-2.049619622	5.424743189	61.06616369	5.52E-15	1.10E-13
PA14_67260	PA14_RS27445	1.334531756	5.910938213	28.20374203	1.09E-07	6.16E-07
PA14_67370	PA14_RS27485	1.840926426	6.80642781	50.57669896	1.15E-12	1.51E-11
PA14_67410	PA14_RS27500	2.298420704	6.262950131	52.5697924	4.15E-13	5.89E-12
PA14_67440	PA14_RS27510	1.651919852	8.41656744	14.03317266	0.000179614	0.000527064
PA14_67470	PA14_RS27525	1.231256152	5.719837927	24.01857929	9.54E-07	4.43E-06
PA14_67530	PA14_RS27550	1.546532104	6.747931162	38.64680825	5.08E-10	4.29E-09
PA14_67550	PA14_RS27560	2.928489425	4.888925928	107.9446636	2.76E-25	3.60E-23
PA14_67600	PA14_RS27575	-1.33271738	8.723950549	15.15477913	9.90E-05	0.000305845
PA14_67620	PA14_RS27580	1.912802725	3.780014701	45.57083251	1.47E-11	1.65E-10
PA14_67700	PA14_RS27610	1.37278172	4.983793866	27.36758547	1.68E-07	9.14E-07
PA14_67710	PA14_RS27615	-1.175190333	3.995156203	18.94366036	1.35E-05	5.04E-05
PA14_67720	PA14_RS27620	-2.744551259	5.706026486	120.0736481	6.10E-28	1.06E-25
PA14_67740	PA14_RS27625	-2.013208776	2.476717856	23.26559363	1.41E-06	6.33E-06
PA14_67780	PA14_RS27640	1.445757892	2.477556999	18.06242693	2.14E-05	7.69E-05
PA14_67820	PA14_RS27655	1.038447713	3.605036573	12.4099404	0.000427054	0.001158224
PA14_67970	PA14_RS27715	1.86945841	4.070162985	46.14926661	1.10E-11	1.27E-10
PA14_67990	PA14_RS27725	1.004861279	6.497660405	19.72828466	8.93E-06	3.46E-05
PA14_68040	PA14_RS27745	1.03211683	7.740504196	10.78305365	0.001024336	0.002535607
PA14_68050	PA14_RS27750	1.640980351	4.657226923	34.20367357	4.96E-09	3.51E-08
PA14_68070	PA14_RS27760	-1.950971209	7.761391241	36.70617288	1.37E-09	1.08E-08
PA14_68110	PA14_RS27780	-1.128661371	4.201090316	15.19120057	9.72E-05	0.000300976
PA14_68120	PA14_RS27785	2.073168515	5.452952453	73.00242787	1.29E-17	3.95E-16
PA14_68170	PA14_RS27805	-1.922067713	9.374862064	33.71916171	6.37E-09	4.40E-08
PA14_68200	PA14_RS27815	-2.705932253	8.871859674	66.706164	3.15E-16	7.85E-15
PA14_68260	PA14_RS27835	-3.340936861	7.989275438	103.283213	2.91E-24	3.14E-22
PA14_68280	PA14_RS27840	-2.148193062	5.364726858	75.59092692	3.49E-18	1.16E-16
PA14_68290	PA14_RS27845	-1.839561517	7.030958784	41.59792984	1.12E-10	1.08E-09
PA14_68300	PA14_RS27850	-3.56115742	8.585140657	87.10485099	1.03E-20	6.28E-19
PA14_68330	PA14_RS27855	-2.31529966	7.609400329	38.87254174	4.52E-10	3.89E-09
PA14_68340	PA14_RS27860	-2.567307952	7.662201618	69.54829424	7.46E-17	2.01E-15
PA14_68370	PA14_RS27875	2.363384099	7.368257067	83.41700565	6.64E-20	3.37E-18
PA14_68380	PA14_RS27880	-1.01713489	5.954805093	18.21475762	1.97E-05	7.15E-05
PA14_68400	PA14_RS27890	-1.435888903	12.16982119	17.26150404	3.26E-05	0.000112461
PA14_68450	PA14_RS27910	1.362202232	4.48551398	14.13386613	0.000170251	0.000503198
PA14_68460	PA14_RS27915	1.858008328	5.353651346	47.75819689	4.82E-12	5.85E-11
PA14_68480	PA14_RS27925	1.202504379	5.407731941	25.53261625	4.35E-07	2.16E-06
PA14_68560	PA14_RS27955	-1.149792452	4.68383976	20.38984272	6.32E-06	2.52E-05
PA14_68580	PA14_RS27965	-1.085092256	6.902954852	21.13160211	4.29E-06	1.77E-05
PA14_68630	PA14_RS27980	1.130968244	3.432135283	16.10127897	6.00E-05	0.000195163
PA14_68720	PA14_RS28015	2.01487771	3.100534106	42.1030845	8.66E-11	8.57E-10
[truncated: 102 more rows]
