# Supplementary material for: Identification of Three New Rugose Small Colony Variants from a Pseudomonas aeruginosa Biofilm
Source: Microorganisms. 2025 Nov 7;13(11):2550. doi: 10.3390/microorganisms13112550 (PMC12654532; doi:10.3390/microorganisms13112550)
Supplement: Supplementary file 1 [file microorganisms-13-02550-s001.zip › microorganisms-3900109-supplementary/Supplemental File 7 RSCV_3 vs WT PA14 DGE List.csv]

		logFC	logCPM	LR	PValue	FDR
PA14_00050	PA14_RS00020	-1.065846759	8.504330938	9.333456782	0.002250075	0.005395896
PA14_00080	PA14_RS00035	1.075999628	8.903362664	8.428465293	0.00369392	0.008399672
PA14_00180	PA14_RS00085	1.339003761	5.343290816	28.87984643	7.70E-08	5.07E-07
PA14_00190	PA14_RS00090	1.258050515	3.166539523	10.20898912	0.001397578	0.003512648
PA14_00200	PA14_RS00095	-1.05633658	7.18284551	12.96061894	0.000318112	0.000934913
PA14_00230	PA14_RS00105	1.477271344	2.761923963	18.84092623	1.42E-05	5.75E-05
PA14_00300	PA14_RS00130	-1.120296347	7.14301852	18.56337395	1.64E-05	6.52E-05
PA14_00310	PA14_RS00135	1.075167763	7.803566343	9.005141091	0.002692212	0.006309734
PA14_00320	PA14_RS00140	-1.963700438	4.460136086	25.3684233	4.74E-07	2.67E-06
PA14_00380	PA14_RS00155	1.604710583	5.499961825	37.41336533	9.56E-10	9.64E-09
PA14_00470	PA14_RS00195	-1.859298644	9.007762033	23.26088435	1.41E-06	7.15E-06
PA14_00550	PA14_RS00225	1.060630783	4.957918057	8.18787584	0.004217127	0.009424778
PA14_00560	PA14_RS00230	1.808206869	5.709737498	46.7356641	8.12E-12	1.31E-10
PA14_00630	PA14_RS00260	-1.830284859	7.395049333	31.92681915	1.60E-08	1.23E-07
PA14_00650	PA14_RS00270	1.633072341	7.903511641	19.94241497	7.98E-06	3.39E-05
PA14_00680	PA14_RS00285	1.963130603	2.547707519	22.95646958	1.66E-06	8.20E-06
PA14_00700	PA14_RS00295	1.698746272	3.191778469	13.97964908	0.0001848	0.000578751
PA14_00710	PA14_RS00300	-1.207902097	7.888039832	10.98342798	0.000919302	0.002408858
PA14_00780	PA14_RS00335	1.034867881	4.077602628	8.293230977	0.003979313	0.008956189
PA14_00810	PA14_RS00350	1.32159853	4.832907403	26.76718703	2.30E-07	1.37E-06
PA14_00820	PA14_RS00355	-1.84729091	4.750154695	47.9340798	4.41E-12	7.56E-11
PA14_00850	PA14_RS00365	1.817499315	1.911973897	16.55022833	4.74E-05	0.00016752
PA14_00860	PA14_RS00370	3.889785666	1.529774069	56.84978911	4.70E-14	1.21E-12
PA14_00890	PA14_RS00380	1.786646942	2.849614937	21.08499965	4.39E-06	1.98E-05
PA14_00900	PA14_RS00385	2.724397522	3.110656902	57.59968599	3.21E-14	8.44E-13
PA14_00925	PA14_RS00395	1.957803279	4.372100551	31.78699863	1.72E-08	1.31E-07
PA14_00940	PA14_RS00400	1.637486751	4.349652793	31.32406628	2.18E-08	1.62E-07
PA14_01040	PA14_RS00435	1.105086268	4.345266285	16.23254193	5.60E-05	0.000195553
PA14_01060	PA14_RS00440	1.345625559	2.408669825	14.19175371	0.000165092	0.000521882
PA14_01100	PA14_RS00455	1.067967782	5.339844078	14.91628541	0.000112389	0.000367864
PA14_01110	PA14_RS00460	1.051785635	5.414036206	17.71300836	2.57E-05	9.69E-05
PA14_01170	PA14_RS00490	1.636983126	2.541335965	15.79073775	7.07E-05	0.000241793
PA14_01180	PA14_RS00495	1.321391716	2.818582924	14.74935632	0.000122789	0.000399485
PA14_01190	PA14_RS00500	2.139342131	3.310083236	37.25293152	1.04E-09	1.04E-08
PA14_01340	PA14_RS00560	1.365563397	4.724541984	12.85556945	0.000336476	0.000983335
PA14_01350	PA14_RS00565	1.478929739	4.001157931	17.35461928	3.10E-05	0.000114687
PA14_01360	PA14_RS00570	1.890593256	4.213208716	25.02508043	5.66E-07	3.13E-06
PA14_01470	PA14_RS00610	1.382267341	6.311058418	18.55601636	1.65E-05	6.54E-05
PA14_01480	PA14_RS00615	1.154379784	3.672102901	8.531246012	0.003491006	0.007982145
PA14_01490	PA14_RS00620	-1.163122367	10.99863204	9.836160046	0.001711143	0.004215668
PA14_01510	PA14_RS00630	-1.95222274	4.199982382	35.29485795	2.83E-09	2.55E-08
PA14_01560	PA14_RS00650	-1.157393226	4.880356594	15.5334519	8.11E-05	0.000273601
PA14_01610	PA14_RS00665	1.591468271	4.69901107	30.74431887	2.94E-08	2.13E-07
PA14_01640	PA14_RS00675	1.320371025	5.151363928	25.5134579	4.39E-07	2.50E-06
PA14_01670	PA14_RS00690	2.849963574	5.368605964	100.0801066	1.46E-23	2.40E-21
PA14_01680	PA14_RS00695	1.800593104	3.092784517	25.70959138	3.97E-07	2.28E-06
PA14_01710	PA14_RS00705	-2.591896146	12.03210237	36.05252475	1.92E-09	1.80E-08
PA14_01750	PA14_RS00720	1.863628485	6.063774247	43.49824933	4.24E-11	5.83E-10
PA14_01760	PA14_RS00725	-1.100691966	6.777824071	17.49587816	2.88E-05	0.000107374
PA14_01770	PA14_RS00730	-1.141997035	6.156582868	20.75102054	5.23E-06	2.31E-05
PA14_01780	PA14_RS00735	1.674314565	5.736403383	27.09727802	1.93E-07	1.18E-06
PA14_01840	PA14_RS00760	3.533237375	5.283581587	95.22282493	1.70E-22	2.32E-20
PA14_01860	PA14_RS00765	1.539523161	3.536558829	21.38999698	3.75E-06	1.71E-05
PA14_01890	PA14_RS00775	2.62457908	5.253471858	82.50816492	1.05E-19	8.26E-18
PA14_01900	PA14_RS00780	1.058006523	2.265723317	7.987031513	0.00471136	0.010411524
PA14_01940	PA14_RS00795	2.216253828	7.643512044	45.53960601	1.50E-11	2.28E-10
PA14_01960	PA14_RS00800	1.294449004	5.809337564	25.9716982	3.46E-07	2.01E-06
PA14_02030	PA14_RS00830	2.15593348	4.285205147	58.47712355	2.06E-14	5.61E-13
PA14_02050	PA14_RS00835	1.163195693	5.431006035	21.76101818	3.09E-06	1.45E-05
PA14_02070	PA14_RS00850	2.33791513	4.954373332	63.68283053	1.46E-15	5.27E-14
PA14_02150	PA14_RS00880	2.460885778	5.501091787	63.24183054	1.83E-15	6.42E-14
PA14_02190	PA14_RS00890	-2.719497097	2.948768693	54.5883564	1.49E-13	3.39E-12
PA14_02200	PA14_RS00895	-3.148525557	5.047188255	132.6046167	1.10E-30	5.27E-28
PA14_02220	PA14_RS00900	-1.789548967	7.359914478	42.18001951	8.32E-11	1.07E-09
PA14_02230	PA14_RS00905	-2.387877591	5.805354544	80.3168985	3.19E-19	2.37E-17
PA14_02250	PA14_RS00910	-1.140055818	6.883194463	18.19250017	2.00E-05	7.74E-05
PA14_02260	PA14_RS00915	-2.642290425	9.459879568	50.09203681	1.47E-12	2.79E-11
PA14_02300	PA14_RS00930	2.120289886	3.333288331	40.74561062	1.73E-10	2.06E-09
PA14_02310	PA14_RS00935	1.806410865	4.223956203	36.6298694	1.43E-09	1.37E-08
PA14_02330	PA14_RS00940	3.245699002	2.857269394	62.39402418	2.81E-15	9.31E-14
PA14_02340	PA14_RS00945	3.078298135	4.148028917	31.6336222	1.86E-08	1.41E-07
PA14_02360	PA14_RS00950	1.654706519	4.00665033	33.11992436	8.66E-09	7.01E-08
PA14_02370	PA14_RS00955	2.662867584	4.068343684	57.99265852	2.63E-14	7.08E-13
PA14_02410	PA14_RS00970	1.004270667	4.323356797	11.49184347	0.000699023	0.001890464
PA14_02420	PA14_RS00975	1.718943337	2.513062731	19.41497307	1.05E-05	4.37E-05
PA14_02435	PA14_RS00980	1.562608567	3.076119827	10.05417624	0.00152003	0.003798748
PA14_02450	PA14_RS00985	2.220108465	7.478668099	49.98872097	1.55E-12	2.91E-11
PA14_02490	PA14_RS01000	1.172659257	2.614408891	11.7634525	0.000604051	0.001664263
PA14_02500	PA14_RS01005	2.110965907	5.476328727	33.36474099	7.64E-09	6.26E-08
PA14_02550	PA14_RS01025	1.261431706	6.900776657	18.35821536	1.83E-05	7.15E-05
PA14_02560	PA14_RS01030	3.726192298	4.075653866	82.09753394	1.30E-19	9.89E-18
PA14_02570	PA14_RS01035	3.146215614	1.818720035	45.92172644	1.23E-11	1.92E-10
PA14_02580	PA14_RS01040	3.431684087	5.225981417	64.56211363	9.35E-16	3.46E-14
PA14_02590	PA14_RS01045	3.88993669	5.857146134	110.1146668	9.25E-26	2.41E-23
PA14_02610	PA14_RS01050	5.492722957	5.594743258	165.6021784	6.76E-38	6.45E-35
PA14_02620	PA14_RS01055	1.16196256	5.189886041	17.57461646	2.76E-05	0.000103317
PA14_02630	PA14_RS01060	1.43572252	4.230696814	23.59578123	1.19E-06	6.12E-06
PA14_02640	PA14_RS01065	1.782191983	5.21707959	39.03551504	4.16E-10	4.64E-09
PA14_02650	PA14_RS01070	1.220617351	5.734268873	21.39643986	3.73E-06	1.71E-05
PA14_02680	PA14_RS01080	1.135411079	2.929958527	10.41059177	0.001252946	0.003178421
PA14_02700	PA14_RS01090	1.682940208	3.799880721	31.83796001	1.68E-08	1.28E-07
PA14_02830	PA14_RS01135	2.360263585	5.164022902	59.23333875	1.40E-14	3.91E-13
PA14_02840	PA14_RS01140	1.881580918	3.479776745	29.20631677	6.51E-08	4.37E-07
PA14_02870	PA14_RS01150	1.853185813	5.723461777	42.03396456	8.97E-11	1.14E-09
PA14_02900	PA14_RS01160	2.02570538	3.23962546	40.80268684	1.68E-10	2.01E-09
PA14_02910	PA14_RS01165	1.040387742	5.28058504	14.92654714	0.000111779	0.000366078
PA14_02930	PA14_RS01170	1.088613247	2.657152031	9.685542919	0.001857235	0.004528839
PA14_02960	PA14_RS01175	3.298445531	4.20178461	92.39020309	7.12E-22	8.15E-20
PA14_02990	PA14_RS01190	1.207392102	3.382586577	11.70086465	0.000624711	0.001715409
PA14_03000	PA14_RS01195	1.649845922	4.568256146	36.91052768	1.24E-09	1.21E-08
PA14_03020	PA14_RS01205	1.970165184	3.324006766	36.24486187	1.74E-09	1.65E-08
PA14_03040	PA14_RS01215	1.328237817	4.730347473	26.79515101	2.26E-07	1.36E-06
PA14_03050	PA14_RS01220	1.290072891	3.854898211	20.02177816	7.66E-06	3.27E-05
PA14_03070	PA14_RS01225	1.386712721	4.943892326	28.87110696	7.74E-08	5.09E-07
PA14_03080	PA14_RS01230	-1.164602773	8.024750951	11.2750801	0.000785545	0.002096738
PA14_03150	PA14_RS01260	2.188355127	6.202411272	71.92684653	2.23E-17	1.21E-15
PA14_03160	PA14_RS01265	-1.184122276	8.29927022	10.32275098	0.001314003	0.003317148
PA14_03166	PA14_RS01275	-1.406447014	5.422681411	22.27900361	2.36E-06	1.13E-05
PA14_03200	PA14_RS01295	-1.069656829	5.89344681	13.81995741	0.000201188	0.000623933
PA14_03285	PA14_RS01335	-1.155537416	6.295335776	14.53179915	0.000137814	0.00044373
PA14_03300	PA14_RS01345	-1.019349314	5.75747087	13.92490981	0.00019026	0.000593579
PA14_03320	PA14_RS01360	-1.616399413	6.212967985	24.89265536	6.06E-07	3.32E-06
PA14_03330	PA14_RS01365	-1.119276372	3.969041841	10.85321891	0.000986242	0.002568983
PA14_03340	PA14_RS01370	-1.798091148	5.424527164	42.19677395	8.25E-11	1.06E-09
PA14_03400	PA14_RS01405	-1.82396146	3.565683507	23.23861588	1.43E-06	7.22E-06
PA14_03470	PA14_RS01435	1.198869212	6.069568416	20.00949233	7.71E-06	3.29E-05
PA14_03480	PA14_RS01440	1.063680563	5.103634339	18.61272656	1.60E-05	6.37E-05
PA14_03530	PA14_RS01460	1.27338864	6.977702367	21.49546211	3.55E-06	1.63E-05
PA14_03550	PA14_RS01465	1.691367422	3.998039604	30.68323651	3.04E-08	2.19E-07
PA14_03560	PA14_RS01470	1.2208249	2.365235636	10.82639404	0.001000633	0.002600557
PA14_03610	PA14_RS01485	2.076464814	4.158246113	43.61415408	4.00E-11	5.51E-10
PA14_03620	PA14_RS01490	2.573727589	3.241655943	41.34590747	1.28E-10	1.57E-09
PA14_03630	PA14_RS01495	2.669555861	4.516988936	54.09027165	1.91E-13	4.34E-12
PA14_03650	PA14_RS01500	-1.326444035	7.966961403	6.450924453	0.011089463	0.022280057
PA14_03670	PA14_RS01505	-1.106605477	6.377456185	5.022800391	0.02501568	0.045409468
PA14_03700	PA14_RS01515	-1.529709554	7.235014328	11.62704468	0.000649997	0.001778026
PA14_03710	PA14_RS01520	-2.402120816	7.347283613	5.403055898	0.020101526	0.037444403
PA14_03800	PA14_RS01555	-1.166348671	9.51916942	10.99485101	0.000913654	0.002397347
PA14_03840	PA14_RS01570	1.450535205	4.420966964	27.22911959	1.81E-07	1.10E-06
PA14_03880	PA14_RS01590	1.310069869	7.696449853	16.00464965	6.32E-05	0.000218034
PA14_03960	PA14_RS01620	1.083460952	7.135988722	14.73268696	0.00012388	0.000402127
PA14_04010	PA14_RS01635	-3.834445205	8.140966287	84.56587899	3.72E-20	3.33E-18
PA14_04050	PA14_RS01655	1.238080166	5.702368331	19.44053199	1.04E-05	4.31E-05
PA14_04060	PA14_RS01660	1.995815813	2.537628065	30.88787897	2.73E-08	1.99E-07
PA14_04100	PA14_RS01680	-2.227386163	9.299279593	33.65513839	6.58E-09	5.47E-08
PA14_04190	PA14_RS01710	1.076636649	4.381615054	13.33845655	0.000260018	0.0007806
PA14_04300	PA14_RS01750	-2.592530685	8.632508033	51.50620291	7.14E-13	1.45E-11
PA14_04330	PA14_RS01765	1.371624357	7.559454294	18.26624509	1.92E-05	7.48E-05
PA14_04430	PA14_RS01805	1.554829381	5.417149459	34.29951379	4.72E-09	4.07E-08
PA14_04510	PA14_RS01830	1.174653636	6.027258102	8.245217753	0.004085951	0.009178167
PA14_04520	PA14_RS01835	2.52105932	5.783733722	72.7856897	1.45E-17	7.96E-16
PA14_04550	PA14_RS01845	1.206673882	4.414309607	17.18752991	3.39E-05	0.000124746
PA14_04560	PA14_RS01850	1.360495742	4.249673379	23.16379477	1.49E-06	7.44E-06
PA14_04640	PA14_RS01880	1.44065624	5.258672045	30.54974738	3.25E-08	2.33E-07
PA14_04650	PA14_RS01885	-2.298289554	6.868195641	60.83723919	6.20E-15	1.87E-13
PA14_04830	PA14_RS01955	1.754881386	5.271440799	42.60519946	6.70E-11	8.80E-10
PA14_04940	PA14_RS02005	1.522441842	5.115318059	36.70737814	1.37E-09	1.33E-08
PA14_05010	PA14_RS02035	1.310445333	6.312775744	22.9304603	1.68E-06	8.29E-06
PA14_05030	PA14_RS02045	-1.022478995	2.950859239	7.293216074	0.006921546	0.01466221
PA14_05040	PA14_RS02050	2.464918917	4.232713154	66.92552988	2.82E-16	1.15E-14
PA14_05060	PA14_RS02060	-1.209324588	6.905529594	22.37516118	2.24E-06	1.08E-05
PA14_05110	PA14_RS02075	1.629574022	6.0923995	29.95655487	4.42E-08	3.09E-07
PA14_05150	PA14_RS02090	3.324707312	7.869663103	92.45760504	6.88E-22	8.04E-20
PA14_05210	PA14_RS02115	-2.104774826	6.111470458	61.01248062	5.67E-15	1.74E-13
PA14_05230	PA14_RS02125	1.475685323	7.948588152	18.20386308	1.98E-05	7.70E-05
PA14_05250	PA14_RS02130	1.169294535	5.53218084	21.07682899	4.41E-06	1.98E-05
PA14_05280	PA14_RS02145	1.257205986	5.08182425	21.84550942	2.96E-06	1.39E-05
PA14_05290	PA14_RS02150	1.06762894	5.727422851	7.084336672	0.00777606	0.016267664
PA14_05300	PA14_RS02155	1.545096358	6.027873564	37.03803924	1.16E-09	1.14E-08
PA14_05380	PA14_RS02185	1.566515045	7.226021609	33.37508187	7.60E-09	6.24E-08
PA14_05390	PA14_RS02190	1.100305712	9.237175896	9.52270068	0.002029457	0.004908438
PA14_05400	PA14_RS02195	1.092438359	5.43096054	15.15167805	9.92E-05	0.000329626
PA14_05410	PA14_RS02200	1.410317038	3.890163367	18.41742885	1.77E-05	6.96E-05
PA14_05420	PA14_RS02205	1.359222343	3.78417865	19.35995021	1.08E-05	4.48E-05
PA14_05430	PA14_RS02210	1.181083479	3.749821085	13.96446791	0.000186298	0.000581852
PA14_05450	PA14_RS02220	1.765621421	3.788572257	26.50530925	2.63E-07	1.55E-06
PA14_05500	PA14_RS02235	-1.93191771	5.502719071	59.0590795	1.53E-14	4.23E-13
PA14_05510	PA14_RS02240	-1.428955822	8.890426294	8.386376439	0.003780438	0.008559031
PA14_05550	PA14_RS02260	1.152849085	9.035255962	9.472641107	0.002085589	0.005034241
PA14_05560	PA14_RS02265	1.080159825	7.076545377	17.30543324	3.18E-05	0.000117542
PA14_05630	PA14_RS02290	3.444615487	4.61924354	112.7576957	2.44E-26	6.98E-24
PA14_05650	PA14_RS02300	2.721955603	4.784376175	83.19066346	7.45E-20	6.10E-18
PA14_05660	PA14_RS02305	-1.957906286	8.100744904	20.69941935	5.37E-06	2.37E-05
PA14_05700	PA14_RS02315	1.077329388	3.698423694	10.9958166	0.000913178	0.002397196
PA14_05750	PA14_RS02325	1.322714991	4.089365286	20.3630193	6.41E-06	2.78E-05
PA14_05810	PA14_RS02345	1.764800405	5.989824804	49.45837151	2.03E-12	3.67E-11
PA14_05820	PA14_RS02350	1.203369638	6.218467226	23.1975028	1.46E-06	7.33E-06
PA14_05860	PA14_RS02365	-2.999437908	8.375446316	38.43749907	5.65E-10	6.05E-09
PA14_05880	PA14_RS02375	4.394507173	8.526852392	92.85315242	5.63E-22	6.72E-20
PA14_05950	PA14_RS02395	1.635653929	6.434793877	38.48780448	5.51E-10	5.93E-09
PA14_05960	PA14_RS02400	-1.810039683	9.58963847	18.9061883	1.37E-05	5.57E-05
PA14_06040	PA14_RS02430	-1.721106262	7.671874673	24.94074282	5.91E-07	3.26E-06
PA14_06120	PA14_RS02460	1.240867731	3.271898053	8.40246277	0.00374713	0.00850042
PA14_06130	PA14_RS02465	1.292316131	6.621162022	23.02543714	1.60E-06	7.93E-06
PA14_06170	PA14_RS02480	1.19896488	6.655789323	16.37726301	5.19E-05	0.000182062
PA14_06180	PA14_RS02485	1.362816144	6.758695348	8.453040429	0.003644337	0.008298349
PA14_06210	PA14_RS02500	1.396566849	4.168889127	15.32756944	9.04E-05	0.000302419
PA14_06250	PA14_RS02515	1.879806515	5.581433898	45.87364856	1.26E-11	1.95E-10
PA14_06260	PA14_RS02520	2.229408155	6.259853499	56.5849246	5.38E-14	1.35E-12
PA14_06270	PA14_RS02525	2.37453718	6.044549284	76.27671087	2.47E-18	1.59E-16
PA14_06360	PA14_RS02570	1.503683301	3.253120549	19.59020603	9.60E-06	4.01E-05
PA14_06430	PA14_RS02590	-1.09036527	1.827013382	6.680516666	0.009747237	0.019876174
PA14_06510	PA14_RS02620	1.561587606	4.32189973	28.49747456	9.38E-08	6.02E-07
PA14_06530	PA14_RS02625	2.012876073	4.918383729	41.24875863	1.34E-10	1.64E-09
PA14_06540	PA14_RS02630	1.18220816	2.776856454	11.98386254	0.000536632	0.001496509
PA14_06570	PA14_RS02635	2.814700835	4.651877272	55.33696697	1.02E-13	2.41E-12
PA14_06660	PA14_RS02665	1.182612941	2.047593885	9.036649346	0.002646202	0.006217164
PA14_06710	PA14_RS02690	2.164657291	4.206840935	49.22521606	2.28E-12	4.10E-11
PA14_06750	PA14_RS02710	-1.980600912	6.277095957	49.1878825	2.33E-12	4.15E-11
PA14_06840	PA14_RS02740	2.010225594	6.162001817	24.12482203	9.03E-07	4.77E-06
PA14_06860	PA14_RS02745	2.003676761	6.51095959	22.91397874	1.69E-06	8.36E-06
PA14_06950	PA14_RS02785	1.260572476	5.998846704	19.54319424	9.84E-06	4.09E-05
PA14_06960	PA14_RS02790	-1.246763637	7.940204801	5.194809668	0.022654436	0.041604555
PA14_06990	PA14_RS02805	-1.102979438	5.874904638	15.12760349	0.000100483	0.000332314
PA14_07030	PA14_RS02825	-1.959489159	7.114667702	49.5770685	1.91E-12	3.48E-11
PA14_07110	PA14_RS02855	1.356686951	6.824764654	25.36768509	4.74E-07	2.67E-06
PA14_07140	PA14_RS02865	1.25377545	6.318912298	20.83394303	5.01E-06	2.22E-05
PA14_07230	PA14_RS02895	-1.055643043	7.234395708	13.51746937	0.000236353	0.000718975
PA14_07240	PA14_RS02900	1.636731075	5.773534588	38.49001906	5.50E-10	5.93E-09
PA14_07290	PA14_RS02920	-1.892994299	4.193103402	24.22419885	8.57E-07	4.57E-06
PA14_07300	PA14_RS02925	-1.373203247	5.11323531	28.58567103	8.96E-08	5.80E-07
PA14_07340	PA14_RS02940	1.209370824	3.861758452	12.97867258	0.000315059	0.000926417
PA14_07360	PA14_RS02950	1.618170739	6.439364896	29.84258887	4.69E-08	3.27E-07
PA14_07370	PA14_RS02955	-2.086177275	6.862724111	44.90815833	2.06E-11	3.00E-10
PA14_07380	PA14_RS02960	-2.188522691	5.156466767	65.82019352	4.94E-16	1.91E-14
PA14_07430	PA14_RS02980	-2.029655657	8.812620145	31.46851706	2.03E-08	1.51E-07
PA14_07560	PA14_RS03025	-2.654767039	6.325689577	84.95530224	3.05E-20	2.77E-18
PA14_07580	PA14_RS03035	1.232015235	6.308339843	22.25897042	2.38E-06	1.14E-05
PA14_07590	PA14_RS03040	2.250033423	5.913787713	56.63544878	5.25E-14	1.32E-12
PA14_07650	PA14_RS03060	-2.069550788	9.493968024	30.58397812	3.20E-08	2.29E-07
PA14_07660	PA14_RS03065	-1.539923262	9.3280786	18.75337617	1.49E-05	5.98E-05
PA14_07680	PA14_RS03070	-2.057849689	10.89793073	28.2744066	1.05E-07	6.69E-07
PA14_07770	PA14_RS03105	-2.0647963	9.739956691	29.12198767	6.80E-08	4.54E-07
PA14_07790	PA14_RS03115	1.750603233	6.688321365	35.21476469	2.95E-09	2.65E-08
PA14_07800	PA14_RS03120	1.221929257	6.618123459	21.60133052	3.36E-06	1.56E-05
PA14_07810	PA14_RS03125	1.125474985	6.040289227	20.42342604	6.21E-06	2.70E-05
PA14_07900	PA14_RS03160	1.031498494	4.842928694	13.27799942	0.000268539	0.000802814
PA14_07970	PA14_RS03190	2.024695383	4.67277773	6.889227078	0.008671676	0.01791896
PA14_08010	PA14_RS03210	-3.891837327	8.503878457	31.14231248	2.40E-08	1.76E-07
PA14_08020	PA14_RS03215	-5.530461458	8.307700329	33.58676769	6.82E-09	5.64E-08
PA14_08030	PA14_RS03220	-4.762027611	9.56090977	23.27373938	1.41E-06	7.11E-06
PA14_08040	PA14_RS03225	-4.583314437	9.318187169	24.03490048	9.46E-07	4.94E-06
PA14_08050	PA14_RS03230	-4.483248015	11.35265805	29.45946325	5.71E-08	3.88E-07
PA14_08060	PA14_RS03235	-4.869963535	9.691490518	47.52409811	5.43E-12	9.15E-11
PA14_08070	PA14_RS03240	-4.573371723	11.3733027	19.55181852	9.79E-06	4.08E-05
PA14_08090	PA14_RS03245	-5.657596369	10.40388533	23.13025819	1.51E-06	7.57E-06
PA14_08100	PA14_RS03250	-4.090266718	8.688661675	20.88694869	4.87E-06	2.17E-05
PA14_08120	PA14_RS03255	-4.438555809	11.81101762	21.09773492	4.36E-06	1.96E-05
PA14_08130	PA14_RS03260	-3.250253343	9.286832461	14.39405481	0.00014827	0.000474198
PA14_08140	PA14_RS03265	-5.266226273	8.139608608	31.97513766	1.56E-08	1.20E-07
PA14_08150	PA14_RS03270	-7.161648254	9.81055224	45.80002323	1.31E-11	2.02E-10
PA14_08160	PA14_RS03275	-2.871168938	7.770905011	9.08964717	0.002570605	0.006061928
PA14_08190	PA14_RS30075	-3.238784632	6.079116038	19.37069657	1.08E-05	4.46E-05
PA14_08210	PA14_RS03290	-2.964939373	10.18673999	5.225130654	0.022262774	0.041029977
PA14_08240	PA14_RS03305	-5.37814544	11.14758328	21.50934558	3.52E-06	1.63E-05
PA14_08250	PA14_RS03310	-5.10059339	8.460437203	25.35582916	4.77E-07	2.69E-06
PA14_08260	PA14_RS03315	-4.753569349	9.19597483	16.60845742	4.59E-05	0.000163059
PA14_08270	PA14_RS03320	-3.611495018	9.041763037	14.232282	0.000161575	0.000511892
PA14_08280	PA14_RS03325	-5.474217782	9.025431612	35.27084616	2.87E-09	2.58E-08
PA14_08300	PA14_RS03330	-4.330894286	11.3314079	27.88643783	1.29E-07	8.01E-07
PA14_08310	PA14_RS03335	-3.330884314	9.485479823	11.5863686	0.00066437	0.001813012
PA14_08320	PA14_RS03340	-4.417853713	6.805831436	33.20390564	8.30E-09	6.74E-08
PA14_08330	PA14_RS03345	-3.534476355	6.657987176	41.30884719	1.30E-10	1.60E-09
PA14_08370	PA14_RS03365	-1.483116466	7.130201675	28.4533874	9.60E-08	6.14E-07
PA14_08380	PA14_RS03370	-1.176500949	5.332818816	21.53430901	3.48E-06	1.61E-05
PA14_08390	PA14_RS03375	-1.876177525	6.789711825	38.62829809	5.13E-10	5.57E-09
PA14_08420	PA14_RS03385	-2.682634891	7.472024328	69.3519919	8.24E-17	3.72E-15
PA14_08460	PA14_RS03405	-1.092185536	6.378875136	16.90375664	3.93E-05	0.000142111
PA14_08470	PA14_RS03410	-1.751250694	4.602076214	38.58087797	5.25E-10	5.69E-09
PA14_08480	PA14_RS03415	1.345714737	6.715943017	24.66303749	6.83E-07	3.69E-06
PA14_08500	PA14_RS03425	-1.044376984	6.406987782	14.44972942	0.000143951	0.000461157
PA14_08680	PA14_RS03505	-1.039293	7.362896525	12.14608396	0.00049191	0.001381358
PA14_08695	PA14_RS03515	-1.382019561	8.581782069	13.6366109	0.000221817	0.000679813
PA14_08710	PA14_RS03520	-1.327397427	8.729893195	14.97696797	0.000108831	0.000357242
PA14_08720	PA14_RS03525	-1.546978364	8.659858921	12.69166889	0.000367288	0.001062917
PA14_08740	PA14_RS03535	-1.027984053	7.972719916	9.402214831	0.002167235	0.00522032
PA14_08810	PA14_RS03560	-1.187244757	8.583650961	11.47100773	0.000706903	0.001906376
PA14_08830	PA14_RS03570	-1.384222456	8.790447463	13.81242228	0.000201996	0.000626101
PA14_08880	PA14_RS03595	-1.16752642	8.321501019	10.72801202	0.001055258	0.002722755
PA14_08910	PA14_RS03610	-1.15936122	8.714931745	9.333120289	0.002250488	0.005395896
PA14_08930	PA14_RS03620	-1.061770598	5.661055729	13.14776363	0.000287863	0.000855454
PA14_08950	PA14_RS03630	-1.139301597	8.459201003	10.35422306	0.001291788	0.003265385
PA14_08990	PA14_RS03650	-1.662692703	8.027786966	19.70200115	9.05E-06	3.80E-05
PA14_09010	PA14_RS03660	-1.513034219	7.523037907	20.9764447	4.65E-06	2.07E-05
PA14_09030	PA14_RS03670	-1.335536185	7.292310734	16.70256715	4.37E-05	0.000156134
PA14_09090	PA14_RS03695	-1.958154079	7.547227828	31.56628945	1.93E-08	1.45E-07
PA14_09100	PA14_RS03700	-1.522344682	8.528566529	16.17285144	5.78E-05	0.000201078
PA14_09130	PA14_RS03710	-1.592607752	7.900648802	10.36704981	0.001282844	0.003247074
PA14_09150	PA14_RS03715	-1.86222581	10.27436077	21.50448544	3.53E-06	1.63E-05
PA14_09160	PA14_RS03720	-1.200552542	6.671710651	21.02047498	4.54E-06	2.04E-05
PA14_09220	PA14_RS03745	-1.776210976	8.657878397	27.06352002	1.97E-07	1.20E-06
PA14_09230	PA14_RS03750	1.733793806	9.098526565	21.43373194	3.66E-06	1.68E-05
PA14_09270	PA14_RS03765	1.884463693	12.50777618	21.5382956	3.47E-06	1.61E-05
PA14_09280	PA14_RS03770	2.261147578	12.85132531	28.09009399	1.16E-07	7.26E-07
PA14_09290	PA14_RS03775	2.062243688	11.07734108	24.1016151	9.14E-07	4.81E-06
PA14_09300	PA14_RS03780	2.239010368	10.25662181	28.77655957	8.12E-08	5.31E-07
PA14_09320	PA14_RS03785	2.125245689	10.66197404	25.48651507	4.45E-07	2.53E-06
PA14_09350	PA14_RS03795	3.574638989	8.720621626	60.7570004	6.46E-15	1.94E-13
PA14_09370	PA14_RS03800	2.949178163	8.408649309	51.02459896	9.12E-13	1.80E-11
PA14_09380	PA14_RS03805	1.557246243	10.07457155	16.74539766	4.27E-05	0.000152934
PA14_09410	PA14_RS03815	1.845931498	3.201175361	21.42414878	3.68E-06	1.69E-05
PA14_09440	PA14_RS03825	1.084313617	6.097419964	8.663801789	0.003245934	0.007469951
PA14_09450	PA14_RS03830	2.719885456	1.702265587	32.05083586	1.50E-08	1.16E-07
PA14_09460	PA14_RS03835	1.312642974	3.196864698	5.047140021	0.024666621	0.04486834
PA14_09470	PA14_RS03840	-1.953261281	4.059365148	29.69212664	5.06E-08	3.50E-07
PA14_09500	PA14_RS03855	1.760609863	8.616268194	22.40602851	2.21E-06	1.06E-05
PA14_09530	PA14_RS03865	1.404314269	10.30448602	15.1674762	9.84E-05	0.000327069
PA14_09570	PA14_RS03880	2.381296171	3.584858037	47.28662782	6.13E-12	1.02E-10
PA14_09580	PA14_RS03885	2.181933287	4.185934116	45.35940648	1.64E-11	2.46E-10
PA14_09600	PA14_RS03890	2.314539665	7.517379499	39.75315143	2.88E-10	3.29E-09
PA14_09610	PA14_RS03895	1.066755118	4.237779062	14.33412565	0.000153065	0.0004879
PA14_09680	PA14_RS03910	2.534792455	5.993606905	66.93388332	2.81E-16	1.15E-14
PA14_09690	PA14_RS03915	2.075452031	4.522562118	59.46657413	1.24E-14	3.54E-13
PA14_09710	PA14_RS03925	1.713083615	3.062157987	25.17493564	5.24E-07	2.91E-06
PA14_09730	PA14_RS03930	1.435065157	2.694353118	15.28280785	9.26E-05	0.000308948
PA14_09740	PA14_RS03935	1.091662804	4.103821491	14.66003668	0.000128747	0.000416882
PA14_09810	PA14_RS03965	1.649630978	3.447758775	21.153212	4.24E-06	1.92E-05
PA14_09900	PA14_RS03995	-2.91468718	9.264853118	59.25466616	1.39E-14	3.91E-13
PA14_09940	PA14_RS04015	-1.594362114	4.429553763	25.3757736	4.72E-07	2.67E-06
PA14_10040	PA14_RS04055	1.483112412	5.88234868	28.8070483	8.00E-08	5.24E-07
PA14_10090	PA14_RS04075	1.400822643	5.25528945	21.6288163	3.31E-06	1.54E-05
PA14_10110	PA14_RS04080	1.125084071	3.717705895	15.52233171	8.15E-05	0.000274891
PA14_10120	PA14_RS04085	1.638035117	5.178619296	42.27253465	7.94E-11	1.03E-09
PA14_10130	PA14_RS04090	1.407200737	5.173562384	25.84828879	3.69E-07	2.13E-06
PA14_10140	PA14_RS04095	1.851344865	4.314356804	37.65857893	8.43E-10	8.67E-09
PA14_10160	PA14_RS04100	3.189554799	4.09703164	72.66890394	1.53E-17	8.36E-16
PA14_10170	PA14_RS04105	2.512994896	5.576166976	69.39720913	8.05E-17	3.66E-15
PA14_10180	PA14_RS04110	1.535862246	5.037348191	24.88952924	6.07E-07	3.32E-06
PA14_10190	PA14_RS04115	2.557695469	5.575811067	84.27032618	4.32E-20	3.80E-18
PA14_10200	PA14_RS04120	2.16052224	6.607135165	54.41469603	1.62E-13	3.69E-12
PA14_10210	PA14_RS04125	2.428153154	4.959589666	47.0395147	6.96E-12	1.13E-10
PA14_10260	PA14_RS04150	1.906957926	5.538621321	44.7599277	2.23E-11	3.22E-10
PA14_10270	PA14_RS04155	1.557728763	3.291570816	10.10399639	0.001479481	0.003705496
PA14_10300	PA14_RS04170	1.708194461	4.598682752	44.22730697	2.92E-11	4.17E-10
PA14_10320	PA14_RS04175	1.075122916	5.575145127	18.45198604	1.74E-05	6.84E-05
PA14_10330	PA14_RS04180	2.070953463	6.781981874	61.08188288	5.47E-15	1.69E-13
PA14_10340	PA14_RS04185	1.605613893	8.000532664	21.51144319	3.52E-06	1.63E-05
PA14_10370	PA14_RS04200	1.63493426	9.64420176	20.97766025	4.65E-06	2.07E-05
PA14_10380	PA14_RS04205	1.093015666	14.79721747	7.586666978	0.005880156	0.012666994
PA14_10470	PA14_RS04220	2.109928776	5.145500236	54.82368495	1.32E-13	3.03E-12
PA14_10490	PA14_RS04230	1.027130284	7.505050788	12.12021308	0.000498782	0.00139913
PA14_10570	PA14_RS04260	2.289902706	7.212560323	46.3618586	9.83E-12	1.55E-10
PA14_10610	PA14_RS04275	1.671263041	4.277102072	26.3438312	2.86E-07	1.68E-06
PA14_10730	PA14_RS04325	-1.154284236	6.761933536	15.74198244	7.26E-05	0.000247367
PA14_10780	PA14_RS04345	1.051772698	5.837028269	15.2991858	9.18E-05	0.000306639
PA14_10790	PA14_RS04350	1.032261431	4.760860945	11.71855286	0.000618801	0.001702445
PA14_10800	PA14_RS04355	1.482545501	5.848265762	28.57488655	9.01E-08	5.83E-07
PA14_10850	PA14_RS04375	1.759774146	5.971973279	39.26546064	3.70E-10	4.16E-09
PA14_10890	PA14_RS04385	1.954445033	1.862189778	22.85847327	1.74E-06	8.57E-06
PA14_10900	PA14_RS04390	2.234334247	1.493346164	24.40332972	7.81E-07	4.19E-06
PA14_10910	PA14_RS04395	3.15329094	3.103652252	49.30009836	2.20E-12	3.96E-11
PA14_10950	PA14_RS04410	1.65750701	3.149617537	10.63341217	0.001110626	0.002855326
PA14_10980	PA14_RS04425	1.107176758	3.310262007	7.443685517	0.00636594	0.013580671
PA14_11020	PA14_RS04445	1.285091327	4.654430015	17.12083632	3.51E-05	0.000128542
PA14_11050	PA14_RS04455	1.153015261	2.015091772	8.498950729	0.003553513	0.008112605
PA14_11060	PA14_RS04460	-1.165234841	2.495263493	9.111799222	0.002539659	0.006001404
PA14_11090	PA14_RS04475	1.57509913	1.325127944	10.84427112	0.000991019	0.00257908
PA14_11130	PA14_RS04495	2.134201571	9.102400278	32.33537016	1.30E-08	1.02E-07
PA14_11140	PA14_RS04500	1.580155525	9.992373076	13.52396541	0.000235536	0.000716871
PA14_11170	PA14_RS04515	2.442968445	7.022301181	32.20431246	1.39E-08	1.08E-07
PA14_11180	PA14_RS04520	1.909069455	4.524530023	25.78202472	3.82E-07	2.20E-06
PA14_11210	PA14_RS04530	1.23483881	4.824392359	17.87848192	2.35E-05	8.95E-05
PA14_11240	PA14_RS04540	1.350517602	6.134333061	29.42806115	5.80E-08	3.93E-07
PA14_11270	PA14_RS04560	-1.830099118	9.248954284	18.63607088	1.58E-05	6.30E-05
PA14_11290	PA14_RS04570	1.058588602	5.291421182	18.17927439	2.01E-05	7.79E-05
PA14_11310	PA14_RS04575	1.038079704	2.662310394	5.875971437	0.015348902	0.029692168
PA14_11330	PA14_RS04585	1.759082626	4.593257821	20.85616756	4.95E-06	2.20E-05
PA14_11370	PA14_RS04600	2.057347776	3.238040714	41.86746799	9.77E-11	1.24E-09
PA14_11400	PA14_RS04610	2.290709241	7.916143156	43.65940142	3.91E-11	5.40E-10
PA14_11420	PA14_RS04620	1.494017574	5.567856893	34.28676513	4.76E-09	4.08E-08
PA14_11460	PA14_RS04635	2.624558596	4.064620362	56.03950657	7.10E-14	1.72E-12
PA14_11480	PA14_RS04645	1.41773883	5.542943606	27.36571408	1.68E-07	1.03E-06
PA14_11530	PA14_RS04665	1.262338239	5.531059537	24.98742535	5.77E-07	3.18E-06
PA14_11560	PA14_RS04675	1.379058302	5.658218144	26.63434385	2.46E-07	1.46E-06
PA14_11570	PA14_RS04680	-1.601179746	4.40925711	24.85785594	6.17E-07	3.37E-06
PA14_11580	PA14_RS04685	1.397269612	6.446657666	22.51356457	2.09E-06	1.01E-05
PA14_11730	PA14_RS04750	2.431870657	4.415074888	56.81027557	4.80E-14	1.23E-12
PA14_11750	PA14_RS04760	-1.087458217	5.907677698	10.93171204	0.000945321	0.002474771
PA14_11760	PA14_RS04765	1.039327872	6.041428416	16.60262741	4.61E-05	0.000163358
PA14_11860	PA14_RS04795	1.135242541	7.756565213	11.91861935	0.000555757	0.001544577
PA14_11880	PA14_RS04800	1.893593322	6.768874616	45.92546531	1.23E-11	1.92E-10
PA14_11890	PA14_RS04805	1.079420424	7.389965908	9.234018241	0.002375597	0.005652208
PA14_11900	PA14_RS04810	1.979671306	6.231071304	45.07147126	1.90E-11	2.80E-10
PA14_11910	PA14_RS04815	-2.315937522	6.150321103	49.82776849	1.68E-12	3.12E-11
PA14_11930	PA14_RS04825	1.470807569	5.339229479	23.30047428	1.39E-06	7.03E-06
PA14_11960	PA14_RS04835	1.772977887	6.209113452	32.65624108	1.10E-08	8.76E-08
PA14_11970	PA14_RS04840	1.515386271	6.547775825	35.37528727	2.72E-09	2.45E-08
PA14_11980	PA14_RS04845	1.029482155	4.007186279	9.477398058	0.002080188	0.005023321
PA14_11990	PA14_RS04850	1.02541291	4.320930271	11.63268976	0.000648028	0.001774222
PA14_12020	PA14_RS04860	2.078351696	7.283648558	43.48185236	4.28E-11	5.86E-10
PA14_12050	PA14_RS04870	1.024020164	5.934825726	9.297776929	0.002294321	0.005486112
PA14_12100	PA14_RS04895	-1.125861759	7.951813065	11.21911135	0.000809593	0.0021529
PA14_12270	PA14_RS04965	2.309212818	6.413843685	64.60454371	9.15E-16	3.40E-14
PA14_12300	PA14_RS04975	-2.6553411	6.775893601	84.1427021	4.60E-20	4.00E-18
PA14_12310	PA14_RS04980	-1.596570633	4.543608903	25.32703375	4.84E-07	2.71E-06
PA14_12370	PA14_RS05000	-1.004135304	5.500826096	13.30991257	0.000264007	0.000791744
PA14_12400	PA14_RS05010	1.66697078	4.571788309	25.92591086	3.55E-07	2.06E-06
PA14_12410	PA14_RS05015	2.144100376	5.669279234	33.86696509	5.90E-09	4.96E-08
PA14_12440	PA14_RS05025	2.063964332	5.736711709	46.57932488	8.80E-12	1.40E-10
PA14_12470	PA14_RS05035	2.660275059	5.750080858	67.30228564	2.33E-16	9.67E-15
PA14_12540	PA14_RS05055	1.178461587	3.370620708	7.645879457	0.005690215	0.012322703
PA14_12680	PA14_RS05110	1.002642823	6.509150262	13.89457931	0.000193355	0.000601924
PA14_12760	PA14_RS05145	1.179507298	5.730199148	20.18354908	7.04E-06	3.03E-05
PA14_12770	PA14_RS05150	1.083858919	5.909835422	18.49203851	1.71E-05	6.73E-05
PA14_12780	PA14_RS05155	-1.143209255	5.706796019	18.52948093	1.67E-05	6.61E-05
PA14_12850	PA14_RS05175	1.441126115	5.240442634	22.54633328	2.05E-06	9.94E-06
PA14_12860	PA14_RS05180	1.50238046	6.127217813	30.0819714	4.14E-08	2.93E-07
PA14_12900	PA14_RS05195	-1.069593566	8.320914724	9.626631072	0.001917761	0.00466848
PA14_12940	PA14_RS05210	2.634334616	7.234486311	16.7987354	4.16E-05	0.000148975
PA14_12960	PA14_RS05215	3.768583222	6.172480135	39.07550661	4.08E-10	4.56E-09
PA14_12970	PA14_RS05220	2.220104332	5.114646357	16.61286954	4.58E-05	0.000162781
PA14_13000	PA14_RS05235	2.439559754	6.769216647	31.40103069	2.10E-08	1.56E-07
PA14_13030	PA14_RS05245	-1.02064884	9.456780056	7.083698627	0.007778829	0.016267664
PA14_13050	PA14_RS05255	2.065418955	7.200181299	41.63126292	1.10E-10	1.38E-09
PA14_13070	PA14_RS05265	1.160536991	4.981846003	18.52441217	1.68E-05	6.63E-05
PA14_13110	PA14_RS05275	-1.679914746	7.257249204	30.77183007	2.90E-08	2.10E-07
PA14_13130	PA14_RS05280	-1.30317213	9.38162379	12.01855377	0.000526736	0.001470342
PA14_13150	PA14_RS05290	1.218956949	8.672209403	12.20767078	0.000475934	0.001342932
PA14_13170	PA14_RS05295	1.567738615	6.916084041	24.72355173	6.62E-07	3.60E-06
PA14_13210	PA14_RS05310	-2.035235828	6.753187232	31.67164076	1.83E-08	1.38E-07
PA14_13220	PA14_RS05315	1.151169104	3.588189067	13.62626592	0.000223043	0.000682838
PA14_13250	PA14_RS05330	1.619294769	5.14850082	34.87517112	3.52E-09	3.10E-08
PA14_13260	PA14_RS05335	1.050567509	3.262398242	10.59526616	0.001133776	0.002905713
PA14_13280	PA14_RS05340	1.220970457	2.670414394	12.55842075	0.000394425	0.001133452
PA14_13320	PA14_RS05355	1.631438301	2.949865603	13.62765474	0.000222878	0.000682698
PA14_13360	PA14_RS30125	-1.850235537	5.423642712	46.05973502	1.15E-11	1.80E-10
PA14_13380	PA14_RS05385	-1.297369066	5.267813639	26.98411418	2.05E-07	1.24E-06
PA14_13390	PA14_RS05390	2.205211175	6.075748874	68.19486191	1.48E-16	6.38E-15
PA14_13420	PA14_RS05400	-1.231683673	5.970997483	21.27934804	3.97E-06	1.81E-05
PA14_13450	PA14_RS05410	1.960715296	4.827231436	50.45288793	1.22E-12	2.35E-11
PA14_13460	PA14_RS05415	1.522746745	4.54730824	14.58396336	0.00013405	0.000432343
PA14_13500	PA14_RS05430	1.193350407	4.937389645	22.72676814	1.87E-06	9.15E-06
PA14_13520	PA14_RS05440	1.689162564	4.199980277	32.48989581	1.20E-08	9.48E-08
PA14_13530	PA14_RS05445	1.424740344	4.563738755	27.90204188	1.28E-07	7.96E-07
PA14_13610	PA14_RS05475	1.061686899	4.147946682	11.37103499	0.000745983	0.002005157
PA14_13650	PA14_RS05490	1.5237018	4.413384645	29.64449203	5.19E-08	3.58E-07
PA14_13660	PA14_RS05495	2.93171163	3.484515824	45.03284399	1.94E-11	2.85E-10
PA14_13680	PA14_RS05505	2.331841537	3.234943036	43.01794115	5.42E-11	7.33E-10
PA14_13720	PA14_RS05520	2.280005913	4.107240076	48.0718881	4.11E-12	7.11E-11
PA14_13810	PA14_RS05555	1.661264184	1.551057291	15.89112453	6.71E-05	0.000230262
PA14_13840	PA14_RS05565	1.094530747	2.127392555	9.23669454	0.002372128	0.00564736
PA14_13850	PA14_RS05570	1.328060145	3.0109859	15.11485731	0.000101164	0.000334179
PA14_14020	PA14_RS05615	1.692078871	4.527451777	38.46450758	5.58E-10	5.98E-09
PA14_14110	PA14_RS05640	-1.030455265	6.346468192	16.99119176	3.76E-05	0.000136489
PA14_14280	PA14_RS05700	2.260293997	6.434256561	51.83299916	6.04E-13	1.25E-11
PA14_14320	PA14_RS05720	1.497331393	4.070908596	24.91451433	5.99E-07	3.29E-06
PA14_14360	PA14_RS05740	1.155566922	6.438425127	20.48336185	6.02E-06	2.63E-05
PA14_14460	PA14_RS05780	1.448244283	5.57320191	31.864189	1.65E-08	1.26E-07
PA14_14600	PA14_RS05830	-1.312203132	6.097673518	24.5354506	7.30E-07	3.93E-06
PA14_14610	PA14_RS05835	-3.220369265	6.12185307	100.4536875	1.21E-23	2.04E-21
PA14_14710	PA14_RS05870	-1.07791759	9.164104521	8.549396693	0.003456368	0.007909738
PA14_14820	PA14_RS05910	-1.11612896	8.602999746	9.111015243	0.002540748	0.006001404
PA14_14975	PA14_RS05965	1.171944332	6.445021593	22.18607868	2.47E-06	1.18E-05
PA14_14990	PA14_RS05970	1.108015448	7.488328149	13.89897723	0.000192903	0.000600843
PA14_15090	PA14_RS06005	1.307988715	5.923305258	21.2110903	4.11E-06	1.87E-05
PA14_15100	PA14_RS06010	1.648287609	7.502090685	26.66447602	2.42E-07	1.44E-06
PA14_15120	PA14_RS06020	-1.336452918	8.023802642	17.05803078	3.63E-05	0.000132272
PA14_15150	PA14_RS06035	2.21729615	7.576103564	44.38899277	2.69E-11	3.85E-10
PA14_15160	PA14_RS06040	2.176281614	4.454012435	55.26393752	1.05E-13	2.48E-12
PA14_15200	PA14_RS06055	1.740245539	4.624162315	14.67670612	0.000127614	0.000413445
PA14_15230	PA14_RS06065	1.106535603	5.289127922	19.40825333	1.06E-05	4.38E-05
PA14_15240	PA14_RS06070	1.903202953	2.648777841	29.63017663	5.23E-08	3.60E-07
PA14_15270	PA14_RS06085	2.347870436	2.669185597	29.14605107	6.71E-08	4.49E-07
PA14_15450	PA14_RS06165	1.109689109	3.990152824	14.46177499	0.000143033	0.000458987
PA14_15475	PA14_RS06180	-1.690024877	4.386887482	36.3355741	1.66E-09	1.58E-08
PA14_15530	PA14_RS06205	1.891235531	2.460281725	24.0978567	9.16E-07	4.82E-06
PA14_15580	PA14_RS06230	-1.102382801	8.744597584	9.29886985	0.002292953	0.005486112
PA14_15590	PA14_RS06240	-1.439335197	8.494179405	16.58353394	4.66E-05	0.000164807
PA14_15710	PA14_RS06295	2.27856696	3.821930608	29.36561812	5.99E-08	4.05E-07
PA14_15770	PA14_RS06310	-1.653510681	4.912276463	35.4565981	2.61E-09	2.37E-08
PA14_15790	PA14_RS06320	1.568094536	5.951886797	34.86204394	3.54E-09	3.11E-08
PA14_15810	PA14_RS06325	2.154707385	4.082867333	44.0940536	3.13E-11	4.43E-10
PA14_15890	PA14_RS06365	1.260847799	5.545254819	18.86448504	1.40E-05	5.69E-05
PA14_15910	PA14_RS06370	2.163801167	4.132780832	37.11423742	1.11E-09	1.10E-08
PA14_15920	PA14_RS06375	1.295479649	4.425072076	22.6454497	1.95E-06	9.50E-06
PA14_15940	PA14_RS06385	-2.093830215	4.990487623	42.75714099	6.20E-11	8.20E-10
PA14_16020	PA14_RS06420	-1.653457106	6.70807872	41.10885453	1.44E-10	1.75E-09
PA14_16050	PA14_RS06435	-1.468338106	6.932285217	30.09278478	4.12E-08	2.91E-07
PA14_16100	PA14_RS06450	1.15064089	7.823808178	11.55752465	0.000674756	0.001836979
PA14_16190	PA14_RS06485	1.086079556	8.304216608	11.11518286	0.000856239	0.002267469
PA14_16250	PA14_RS06505	-2.641582494	14.53870918	41.62102817	1.11E-10	1.39E-09
PA14_16290	PA14_RS06525	-1.143409959	5.908446934	15.43205843	8.55E-05	0.000287285
PA14_16310	PA14_RS06535	1.499124075	6.342734498	33.74216092	6.29E-09	5.26E-08
PA14_16430	PA14_RS06585	-1.267380572	7.676809144	17.1098484	3.53E-05	0.000129123
PA14_16440	PA14_RS06590	-1.122340726	5.297131846	18.68061989	1.55E-05	6.18E-05
PA14_16450	PA14_RS06595	-1.422296481	5.620562426	29.23364164	6.42E-08	4.31E-07
PA14_16460	PA14_RS06600	-1.631229977	4.644325884	34.50499531	4.25E-09	3.69E-08
PA14_16530	PA14_RS06625	-1.527656691	5.616879575	37.25413351	1.04E-09	1.04E-08
PA14_16600	PA14_RS06650	1.231608361	6.86297851	17.60016062	2.73E-05	0.000102243
PA14_16610	PA14_RS06655	-1.007455199	4.717498043	14.03362991	0.00017957	0.000563913
PA14_16620	PA14_RS06660	1.158587905	4.981150563	17.80268408	2.45E-05	9.30E-05
PA14_16630	PA14_RS06665	-1.196352603	8.323145519	10.24923461	0.001367413	0.003438342
PA14_16640	PA14_RS06670	-1.244022196	8.663940085	11.29408989	0.000777542	0.00208217
PA14_16680	PA14_RS06685	-1.688797694	7.491384107	31.64404103	1.85E-08	1.40E-07
PA14_16690	PA14_RS06690	1.60481059	7.730272201	25.47808048	4.47E-07	2.54E-06
PA14_16720	PA14_RS06705	3.798344953	6.601169225	150.500338	1.35E-34	8.58E-32
PA14_16770	PA14_RS06725	1.245490382	4.09771613	17.68018447	2.61E-05	9.83E-05
PA14_16780	PA14_RS06730	1.935177759	5.482890901	52.2109708	4.98E-13	1.05E-11
PA14_16800	PA14_RS06740	1.790161619	5.579267366	40.43744888	2.03E-10	2.38E-09
PA14_16820	PA14_RS06745	1.320212283	7.472007927	18.72652214	1.51E-05	6.05E-05
PA14_16830	PA14_RS06750	1.92628835	6.463227726	42.24927511	8.03E-11	1.04E-09
PA14_16870	PA14_RS06765	1.088841428	4.796723394	16.89394998	3.95E-05	0.000142667
PA14_16920	PA14_RS06785	1.53658058	5.608459711	28.23463613	1.07E-07	6.82E-07
PA14_16970	PA14_RS06805	-1.579617743	5.128503583	23.26027403	1.41E-06	7.15E-06
PA14_16980	PA14_RS06810	1.54253331	5.821758551	32.43318445	1.23E-08	9.73E-08
PA14_17000	PA14_RS06820	1.197057876	1.853648756	9.246444279	0.002359531	0.005629069
PA14_17050	PA14_RS06840	-1.815618742	7.99330878	28.63578681	8.74E-08	5.67E-07
PA14_17060	PA14_RS06845	-1.046572886	8.779932543	7.931709836	0.004857587	0.010693413
PA14_17080	PA14_RS06855	1.090476284	7.181590104	16.60451799	4.60E-05	0.000163297
PA14_17100	PA14_RS06860	-2.379917087	7.244225465	32.24444769	1.36E-08	1.06E-07
PA14_17130	PA14_RS06875	1.290151555	7.899909931	15.92781317	6.58E-05	0.000226112
PA14_17150	PA14_RS06885	-1.05975082	8.987870231	8.711030295	0.003162904	0.007299401
PA14_17250	PA14_RS06920	-1.037224479	6.489517935	17.09138664	3.56E-05	0.000130135
PA14_17280	PA14_RS06935	2.561305616	6.717209809	62.23251023	3.05E-15	9.93E-14
PA14_17340	PA14_RS06960	1.683691645	4.381658844	27.66493707	1.44E-07	8.88E-07
PA14_17350	PA14_RS06965	-1.752338526	4.085797156	31.22534408	2.30E-08	1.70E-07
PA14_17440	PA14_RS06995	1.480755263	7.09300897	29.04534235	7.07E-08	4.69E-07
PA14_17470	PA14_RS07010	1.151667977	11.4020186	5.571140858	0.01825886	0.034403537
PA14_17490	PA14_RS07020	-1.874731572	5.666726037	41.43087266	1.22E-10	1.52E-09
PA14_17520	PA14_RS07035	1.376427988	5.816324371	30.57276316	3.22E-08	2.31E-07
PA14_17540	PA14_RS07045	1.121052674	5.447779465	18.80037325	1.45E-05	5.85E-05
PA14_17700	PA14_RS07120	-2.202106358	5.182099837	28.11602365	1.14E-07	7.19E-07
PA14_17780	PA14_RS07150	1.854074819	5.143968429	45.27584882	1.71E-11	2.54E-10
PA14_17810	PA14_RS07160	1.881640271	4.362944064	31.14020191	2.40E-08	1.76E-07
PA14_17820	PA14_RS07165	1.879601594	2.594659738	15.72101505	7.34E-05	0.000249975
PA14_17850	PA14_RS07170	1.630829516	1.049894459	10.49523753	0.001196826	0.0030455
PA14_17860	PA14_RS07175	1.109280199	4.273104788	13.22695426	0.000275952	0.000823685
PA14_17880	PA14_RS07180	4.108605089	4.225510906	126.2291165	2.74E-29	1.21E-26
PA14_17980	PA14_RS07220	1.263171789	7.919327691	11.58663811	0.000664274	0.001813012
PA14_18020	PA14_RS07235	1.646865668	6.547160873	22.07747314	2.62E-06	1.24E-05
PA14_18050	PA14_RS07245	1.03837116	7.520718701	11.29550017	0.000776952	0.002081562
PA14_18070	PA14_RS07255	1.378457838	4.102530455	23.63665991	1.16E-06	6.00E-06
PA14_18090	PA14_RS07265	2.313635665	5.547309351	58.90280114	1.66E-14	4.56E-13
PA14_18150	PA14_RS07290	1.495868697	6.476158371	34.42659805	4.43E-09	3.82E-08
PA14_18200	PA14_RS07305	2.096406207	5.196235872	51.79146111	6.17E-13	1.27E-11
PA14_18210	PA14_RS07315	2.781583728	4.28738792	74.26972405	6.81E-18	4.11E-16
PA14_18250	PA14_RS07325	1.990821956	4.845371247	49.21217299	2.30E-12	4.11E-11
PA14_18260	PA14_RS07330	2.062422356	3.895445681	34.23656726	4.88E-09	4.18E-08
PA14_18275	PA14_RS07335	1.730341495	3.887268529	32.16581815	1.42E-08	1.10E-07
PA14_18320	PA14_RS07350	1.593209357	2.96285935	17.68682083	2.60E-05	9.81E-05
PA14_18330	PA14_RS07355	2.13531613	5.097381979	56.92820765	4.52E-14	1.17E-12
PA14_18340	PA14_RS07360	2.104431358	4.152859025	45.17334415	1.80E-11	2.67E-10
PA14_18360	PA14_RS07370	1.047441966	4.49916701	11.53989571	0.000681185	0.001849127
PA14_18450	PA14_RS07395	-1.051417579	4.261157615	11.49760741	0.000696858	0.001887133
PA14_18520	PA14_RS07420	2.045722496	3.674179013	28.39131309	9.91E-08	6.32E-07
PA14_18620	PA14_RS07455	2.338782215	6.268893817	56.06515435	7.01E-14	1.71E-12
PA14_18640	PA14_RS07465	1.242285719	5.226306522	20.85498207	4.95E-06	2.20E-05
PA14_18650	PA14_RS07470	-2.482332447	7.999680259	44.93438502	2.04E-11	2.97E-10
PA14_18660	PA14_RS07475	2.165257536	6.176558468	62.9221878	2.15E-15	7.29E-14
PA14_18670	PA14_RS07480	-1.076497409	6.729240079	15.19318385	9.71E-05	0.000323209
PA14_18760	PA14_RS07520	1.157487327	3.612619039	14.2924604	0.00015649	0.000497435
PA14_18790	PA14_RS07530	1.916947475	3.366538801	32.90710685	9.67E-09	7.74E-08
PA14_18800	PA14_RS07535	-3.262266707	8.515098427	39.79921217	2.81E-10	3.23E-09
PA14_18830	PA14_RS07550	1.564762107	5.143189645	37.59907869	8.69E-10	8.89E-09
PA14_18880	PA14_RS07570	-1.89261711	4.830072765	37.86096623	7.60E-10	7.90E-09
PA14_18920	PA14_RS07590	1.054380305	5.011934938	13.06433823	0.000300972	0.000891399
PA14_18930	PA14_RS07595	1.348209236	4.257417183	21.72570604	3.15E-06	1.47E-05
PA14_18960	PA14_RS07605	1.67712341	5.721670827	43.34357208	4.59E-11	6.28E-10
PA14_19110	PA14_RS07655	2.435221966	10.81373028	40.67985023	1.79E-10	2.12E-09
PA14_19130	PA14_RS07665	-1.025331361	8.640235859	6.725767576	0.009502983	0.019447333
PA14_19160	PA14_RS07680	1.09898364	5.406475486	13.41357574	0.00024981	0.000753904
PA14_19170	PA14_RS07685	-1.071345135	6.188376898	14.38681627	0.000148841	0.000475493
PA14_19205	PA14_RS07695	2.003218573	4.198512129	47.44044377	5.67E-12	9.52E-11
PA14_19320	PA14_RS07725	1.826900047	5.550165273	39.34044732	3.56E-10	4.02E-09
PA14_19340	PA14_RS07735	1.194197354	6.228832416	22.62546827	1.97E-06	9.59E-06
PA14_19390	PA14_RS07760	1.083516681	5.175759362	15.58061198	7.91E-05	0.000267929
PA14_19400	PA14_RS07765	1.820436178	4.581816755	30.75995384	2.92E-08	2.11E-07
PA14_19430	PA14_RS07775	-1.109891602	4.527003712	11.49687731	0.000697132	0.001887133
PA14_19480	PA14_RS07790	-1.136499723	6.749219936	12.70511428	0.000364657	0.001056527
PA14_19500	PA14_RS07800	1.433043852	4.346121327	5.228088691	0.022224942	0.040973436
PA14_19510	PA14_RS07805	2.419877049	4.281020703	46.69847968	8.28E-12	1.32E-10
PA14_19520	PA14_RS07810	2.095120076	4.913950661	12.11675174	0.000499709	0.001400995
PA14_19530	PA14_RS07815	2.399564036	5.539161678	23.06239226	1.57E-06	7.81E-06
PA14_19540	PA14_RS07820	1.684021261	5.459000078	38.71980466	4.89E-10	5.34E-09
PA14_19560	PA14_RS07825	2.570150903	5.289042705	11.49501099	0.000697832	0.001888136
PA14_19580	PA14_RS07835	1.748409883	4.873057035	8.045244873	0.004562325	0.010125145
PA14_19620	PA14_RS07855	-1.18672936	5.780031739	21.61189487	3.34E-06	1.55E-05
PA14_19670	PA14_RS07880	2.325382237	4.61777391	41.0484228	1.49E-10	1.80E-09
PA14_19710	PA14_RS07900	1.234737962	4.294588652	19.82973566	8.47E-06	3.58E-05
PA14_19740	PA14_RS07915	2.539423122	6.656703919	65.82228354	4.93E-16	1.91E-14
PA14_19750	PA14_RS07920	1.465966909	4.451963495	28.54779778	9.14E-08	5.89E-07
PA14_19830	PA14_RS07940	1.564240939	4.633536561	31.60147921	1.89E-08	1.43E-07
PA14_19850	PA14_RS07945	2.05967341	4.59098669	47.31623905	6.04E-12	1.01E-10
PA14_19860	PA14_RS07950	2.360480835	6.139086845	43.00531262	5.46E-11	7.36E-10
PA14_19900	PA14_RS07960	1.252666011	7.290990756	19.03094523	1.29E-05	5.26E-05
PA14_19910	PA14_RS07965	1.735597978	7.436088145	30.06462708	4.18E-08	2.95E-07
PA14_19920	PA14_RS07970	1.857936427	6.891842341	43.18028327	4.99E-11	6.78E-10
PA14_19930	PA14_RS07975	2.443244981	6.293213091	62.69047343	2.42E-15	8.10E-14
PA14_19940	PA14_RS07980	2.714225162	6.721116642	86.78080422	1.21E-20	1.16E-18
PA14_19960	PA14_RS07990	1.810712665	5.245781104	37.02950753	1.16E-09	1.15E-08
PA14_20000	PA14_RS08005	3.435551022	7.749421254	56.08832497	6.93E-14	1.70E-12
PA14_20010	PA14_RS08010	1.181546898	8.409575735	8.536101103	0.003481706	0.007964542
PA14_20020	PA14_RS08015	2.330922896	11.66384035	16.80938373	4.13E-05	0.000148327
PA14_20030	PA14_RS08020	3.169753934	6.074095112	84.00602653	4.93E-20	4.22E-18
PA14_20040	PA14_RS08025	4.014933962	7.793817505	90.34883567	2.00E-21	2.08E-19
PA14_20050	PA14_RS08030	2.355527589	6.31329735	63.28161331	1.79E-15	6.34E-14
PA14_20080	PA14_RS08045	1.185697706	4.78777504	19.48408022	1.01E-05	4.22E-05
PA14_20100	PA14_RS08050	1.87188755	5.504217081	53.45223963	2.65E-13	5.82E-12
PA14_20130	PA14_RS08065	1.084683601	6.323779248	18.51176369	1.69E-05	6.66E-05
PA14_20150	PA14_RS08075	1.736072679	2.436194595	19.00100363	1.31E-05	5.33E-05
PA14_20180	PA14_RS08085	3.225215901	4.077200521	66.32630382	3.82E-16	1.52E-14
PA14_20260	PA14_RS08115	1.27515696	3.780597385	16.86587964	4.01E-05	0.000144338
PA14_20290	PA14_RS08130	-2.443226849	10.45206095	37.80928045	7.80E-10	8.09E-09
PA14_20320	PA14_RS08140	-1.231311827	1.961001598	9.025555908	0.002662309	0.006249881
PA14_20360	PA14_RS08155	2.20590953	3.141234405	37.57448678	8.80E-10	8.97E-09
PA14_20370	PA14_RS08160	2.984236547	4.673545954	93.70252777	3.67E-22	4.67E-20
PA14_20380	PA14_RS08165	2.195210937	3.818463776	48.27999824	3.70E-12	6.43E-11
PA14_20400	PA14_RS08175	1.141735516	2.63874578	10.79124069	0.001019815	0.00264441
PA14_20420	PA14_RS08180	1.567552828	1.833823431	14.29298584	0.000156447	0.000497435
PA14_20430	PA14_RS08185	1.713324193	4.650554752	23.88642988	1.02E-06	5.31E-06
PA14_20440	PA14_RS08190	2.174049351	5.197329483	50.46123826	1.22E-12	2.34E-11
PA14_20460	PA14_RS08200	-1.817759918	6.723301593	24.0416592	9.43E-07	4.94E-06
PA14_20470	PA14_RS08205	-2.1016273	6.549441751	31.39494063	2.11E-08	1.56E-07
PA14_20480	PA14_RS08210	-3.561750806	7.640758598	67.4861042	2.12E-16	8.87E-15
PA14_20510	PA14_RS30215	-1.266762076	5.659387978	14.63391999	0.000130544	0.000422221
PA14_20530	PA14_RS08245	-1.821262389	5.853907516	16.25529634	5.54E-05	0.000193572
PA14_20570	PA14_RS08260	1.897114224	7.311324381	43.31843059	4.65E-11	6.34E-10
PA14_20600	PA14_RS08275	-1.565159035	6.420351234	35.74550211	2.25E-09	2.07E-08
PA14_20610	PA14_RS08280	-2.532016639	8.742059307	36.91671606	1.23E-09	1.21E-08
PA14_20620	PA14_RS08285	2.334889659	4.478723136	37.14509223	1.10E-09	1.09E-08
PA14_20640	PA14_RS08295	1.948885418	2.950006827	31.78795155	1.72E-08	1.31E-07
PA14_20650	PA14_RS08300	2.436685072	5.560342325	87.01680082	1.08E-20	1.04E-18
PA14_20690	PA14_RS08315	1.954512992	7.503309101	39.60855445	3.10E-10	3.54E-09
PA14_20720	PA14_RS08325	-1.132523221	6.572268025	19.79959955	8.60E-06	3.62E-05
PA14_20730	PA14_RS08330	-1.702930893	7.225782578	33.67449142	6.51E-09	5.43E-08
PA14_20770	PA14_RS08350	-1.159264421	9.078637688	11.22137316	0.000808606	0.002152276
PA14_20840	PA14_RS08375	-1.682650216	6.608147376	38.3834608	5.81E-10	6.20E-09
PA14_20850	PA14_RS08380	-1.109955128	6.306500749	20.65460343	5.50E-06	2.42E-05
PA14_20920	PA14_RS08410	1.413999959	5.304818905	25.66734306	4.06E-07	2.33E-06
PA14_20940	PA14_RS08415	-2.183736449	1.647357302	24.10248495	9.13E-07	4.81E-06
PA14_20960	PA14_RS08425	-1.07231339	2.745975793	9.002237454	0.002696493	0.006317182
PA14_20980	PA14_RS08435	2.583340521	4.821847879	45.32281644	1.67E-11	2.49E-10
PA14_21010	PA14_RS08445	1.054261706	3.236480821	6.535505519	0.010574217	0.021372306
PA14_21020	PA14_RS08450	1.828173921	7.862022186	27.43244742	1.63E-07	9.98E-07
PA14_21030	PA14_RS08455	-1.664834557	9.435445379	15.94838939	6.51E-05	0.000223802
PA14_21080	PA14_RS08480	1.865526348	4.164602725	31.00959699	2.57E-08	1.88E-07
PA14_21120	PA14_RS08495	-4.509470695	6.436561492	215.9713778	6.84E-49	3.92E-45
PA14_21160	PA14_RS08515	3.013551286	4.811358026	81.53102158	1.73E-19	1.30E-17
PA14_21210	PA14_RS08535	-1.357478234	7.505571764	21.20022476	4.14E-06	1.87E-05
PA14_21220	PA14_RS08540	-1.306372176	11.7248257	11.84925833	0.000576843	0.001597755
PA14_21280	PA14_RS08565	1.08639122	6.415985837	17.37145252	3.07E-05	0.000113749
PA14_21440	PA14_RS08620	-1.130285579	7.148181953	14.73223424	0.00012391	0.000402127
PA14_21450	PA14_RS08625	-1.350306163	2.864455769	12.7203454	0.000361699	0.001050614
PA14_21460	PA14_RS08630	1.475709578	3.104225789	15.13930025	9.99E-05	0.000331218
PA14_21470	PA14_RS31380	-1.297480611	2.142055012	11.55307074	0.000676375	0.001839286
PA14_21480	PA14_RS08635	-2.720810315	3.560456456	60.9011224	6.00E-15	1.82E-13
PA14_21520	PA14_RS08655	1.051555482	6.973430751	8.065885365	0.004510643	0.01002009
PA14_21550	PA14_RS08670	1.175789328	7.448306177	15.95329798	6.49E-05	0.000223417
PA14_21560	PA14_RS08675	1.296109356	5.363205189	15.0741056	0.000103372	0.000340295
PA14_21570	PA14_RS08680	1.028884431	4.652779819	12.59828291	0.000386101	0.001112469
PA14_21580	PA14_RS08685	1.30999613	4.303847542	21.95145709	2.80E-06	1.32E-05
PA14_21610	PA14_RS08700	-1.13854098	4.704959494	14.83264801	0.000117484	0.000383665
PA14_21670	PA14_RS08730	-2.147144047	4.363955509	51.47842933	7.24E-13	1.47E-11
PA14_21690	PA14_RS08740	1.769977693	7.931190209	26.69972641	2.38E-07	1.42E-06
PA14_21700	PA14_RS08745	1.362728725	8.371556315	17.16744656	3.42E-05	0.00012591
PA14_21710	PA14_RS08750	1.147874585	6.784029529	17.00168145	3.73E-05	0.00013591
PA14_21760	PA14_RS08770	-2.64301884	8.324560275	38.18198559	6.44E-10	6.80E-09
PA14_21770	PA14_RS08775	-1.32866971	4.196202638	18.03347916	2.17E-05	8.34E-05
PA14_21780	PA14_RS08780	1.208378859	4.616328203	18.91018505	1.37E-05	5.56E-05
PA14_21790	PA14_RS08785	2.021820294	6.195678591	46.47826876	9.26E-12	1.47E-10
PA14_21820	PA14_RS08800	-1.717598892	7.074507133	35.29344347	2.84E-09	2.55E-08
PA14_21860	PA14_RS08825	3.240138703	6.372073988	77.01709777	1.69E-18	1.12E-16
PA14_21880	PA14_RS08835	-1.459055766	9.487771257	14.75712999	0.000122284	0.000398206
PA14_21960	PA14_RS08870	-1.190030117	6.379190985	22.31815045	2.31E-06	1.11E-05
PA14_21970	PA14_RS08875	1.219859967	5.758168504	21.45996186	3.61E-06	1.66E-05
PA14_21980	PA14_RS08880	2.395169616	6.652452368	70.92285766	3.71E-17	1.87E-15
PA14_22010	PA14_RS08895	-1.190865612	6.917824637	13.17510316	0.000283693	0.000845031
PA14_22020	PA14_RS08900	-1.026173138	7.317283388	12.23697321	0.000468518	0.001323308
PA14_22080	PA14_RS08935	-1.46138413	7.904837712	17.52171191	2.84E-05	0.000106063
PA14_22100	PA14_RS30260	-1.642266435	2.600589174	16.08386381	6.06E-05	0.000209986
PA14_22110	PA14_RS08960	-1.20340794	3.697710083	7.976968929	0.00473762	0.010465518
PA14_22130	PA14_RS08970	-1.08491918	1.707940015	5.274633645	0.021638341	0.03998207
PA14_22160	PA14_RS08985	-2.983467358	0.936023604	24.99684978	5.74E-07	3.17E-06
PA14_22190	PA14_RS08990	-1.097315329	4.228735054	9.687293055	0.001855467	0.004526454
PA14_22230	PA14_RS09000	-1.867980566	2.496577773	9.185549405	0.002439333	0.00579051
PA14_22240	PA14_RS30280	-2.603628099	3.218126135	36.13081016	1.85E-09	1.74E-08
PA14_22250	PA14_RS30285	-1.37818895	1.743141183	9.758242394	0.001785205	0.004369938
PA14_22310	PA14_RS09030	-1.140310596	7.891980116	11.79484445	0.00059395	0.001638009
PA14_22370	PA14_RS09055	1.516780033	7.1171717	29.76928415	4.87E-08	3.37E-07
PA14_22490	PA14_RS09105	-1.364569741	3.296329012	11.47799303	0.000704251	0.001901014
PA14_22500	PA14_RS09110	-1.075884692	3.741944018	13.75826516	0.000207904	0.000641635
PA14_22560	PA14_RS09140	1.441615172	4.868430168	22.88360955	1.72E-06	8.48E-06
PA14_22580	PA14_RS09150	1.255112364	4.481651744	15.02417636	0.000106143	0.000348815
PA14_22600	PA14_RS09160	1.294339444	4.414531045	15.86019906	6.82E-05	0.000233496
PA14_22650	PA14_RS09180	1.589303534	7.107004576	33.9835863	5.56E-09	4.69E-08
PA14_22710	PA14_RS09210	1.658161996	6.306082481	38.33917296	5.95E-10	6.31E-09
PA14_22720	PA14_RS09215	1.921678138	5.638691096	59.2339537	1.40E-14	3.91E-13
PA14_22730	PA14_RS09220	1.227600423	5.010909844	18.39197167	1.80E-05	7.04E-05
PA14_22800	PA14_RS09245	-1.229555081	6.280471838	16.86260889	4.02E-05	0.000144406
PA14_22860	PA14_RS09265	1.139401436	5.158454707	7.757855593	0.005347942	0.011655572
PA14_22890	PA14_RS09280	-1.190848851	8.875154607	11.26126088	0.000791414	0.002111421
PA14_22980	PA14_RS09305	-1.397504883	9.975086893	13.07694474	0.000298953	0.00088612
PA14_23050	PA14_RS09330	1.39234207	8.556807842	16.07827093	6.08E-05	0.000210352
PA14_23070	PA14_RS09340	-2.319215859	8.863832167	41.68505775	1.07E-10	1.35E-09
PA14_23110	PA14_RS09360	-1.321231043	6.672629087	26.05263109	3.32E-07	1.94E-06
PA14_23130	PA14_RS09370	1.091794831	6.316096415	17.44914081	2.95E-05	0.00010969
PA14_23170	PA14_RS09380	1.859959019	4.487205787	41.24343931	1.34E-10	1.64E-09
PA14_23190	PA14_RS09385	1.168382835	3.633319039	12.20324555	0.000477064	0.001344796
PA14_23330	PA14_RS09445	-1.454954913	10.69133454	14.48865092	0.000141007	0.000453501
PA14_23340	PA14_RS09450	1.833609264	11.60056858	24.28597634	8.30E-07	4.43E-06
PA14_23350	PA14_RS09455	-1.072743924	8.399122342	7.493625435	0.006191777	0.0132486
PA14_23370	PA14_RS09465	-1.025559461	8.799888743	6.566656444	0.010390698	0.021060834
PA14_23380	PA14_RS09470	-1.31155434	8.979010224	9.064843505	0.002605708	0.006132086
PA14_23390	PA14_RS09475	-1.282053235	7.824939554	6.742576287	0.009413858	0.019285615
PA14_23400	PA14_RS09480	-1.567049974	8.41675371	8.397228853	0.003757934	0.008518183
PA14_23410	PA14_RS29910	-1.499970848	7.728257628	10.77112952	0.001030956	0.002668466
PA14_23420	PA14_RS09485	-1.650613619	9.623431925	14.74852444	0.000122844	0.000399485
PA14_23430	PA14_RS09490	-1.788265878	8.262187697	20.15127967	7.16E-06	3.07E-05
PA14_23440	PA14_RS29915	-1.867081772	8.345829801	16.05566106	6.15E-05	0.00021275
PA14_23450	PA14_RS29920	-1.659946206	8.046633679	16.69372357	4.39E-05	0.000156668
PA14_23460	PA14_RS09495	-1.26909448	7.654790956	11.06707358	0.000878743	0.002319557
PA14_23480	PA14_RS09505	-1.810375905	6.539894547	37.5887784	8.73E-10	8.92E-09
PA14_23520	PA14_RS09525	1.689526753	7.080358349	37.99041772	7.11E-10	7.43E-09
PA14_23530	PA14_RS09530	1.22146762	4.2674963	18.91123229	1.37E-05	5.56E-05
PA14_23610	PA14_RS09570	1.496947579	5.247228727	31.53545118	1.96E-08	1.47E-07
PA14_23640	PA14_RS09585	1.200766229	5.763141388	19.34393285	1.09E-05	4.51E-05
PA14_23650	PA14_RS09590	1.387689166	6.348082402	29.68523215	5.08E-08	3.51E-07
PA14_23690	PA14_RS09605	1.720418841	4.816670008	45.46035598	1.56E-11	2.36E-10
PA14_23700	PA14_RS09610	1.303602755	6.078621392	26.96459571	2.07E-07	1.25E-06
PA14_23760	PA14_RS09630	1.206800589	6.807874911	19.57852453	9.65E-06	4.03E-05
PA14_23770	PA14_RS09635	1.812003179	4.014002479	19.62112352	9.44E-06	3.95E-05
PA14_23810	PA14_RS09650	1.711098535	6.18208725	37.00337799	1.18E-09	1.16E-08
PA14_23950	PA14_RS09700	1.697823405	6.288779271	34.04645033	5.38E-09	4.58E-08
PA14_23970	PA14_RS09705	-1.077581771	8.597401103	10.49806272	0.001194998	0.003042199
PA14_24020	PA14_RS09725	-1.423629333	6.90762682	19.94531869	7.97E-06	3.38E-05
PA14_24040	PA14_RS09730	1.963762604	5.426821347	37.49074971	9.18E-10	9.30E-09
PA14_24050	PA14_RS09735	1.635205401	5.438384287	38.89623023	4.47E-10	4.94E-09
PA14_24060	PA14_RS09740	1.108323374	4.898090404	20.0769007	7.44E-06	3.19E-05
PA14_24080	PA14_RS09750	1.904466312	7.305065763	35.61125906	2.41E-09	2.21E-08
PA14_24100	PA14_RS09755	2.991608288	6.331445475	105.3779049	1.01E-24	2.22E-22
PA14_24140	PA14_RS09775	2.244162057	9.046910768	36.14449303	1.83E-09	1.73E-08
PA14_24150	PA14_RS09780	2.206428045	6.765541998	70.46754285	4.68E-17	2.27E-15
PA14_24190	PA14_RS09795	2.165170326	5.095968373	61.48425848	4.46E-15	1.40E-13
PA14_24245	PA14_RS09820	-2.548441566	5.867445868	85.33212163	2.52E-20	2.33E-18
PA14_24390	PA14_RS09880	1.114545988	4.970552163	16.63562159	4.53E-05	0.000161139
PA14_24400	PA14_RS09885	1.42385214	4.255924077	19.94842286	7.96E-06	3.38E-05
PA14_24410	PA14_RS09890	1.462701	2.175216579	13.33663925	0.00026027	0.000780947
PA14_24420	PA14_RS09895	1.429091223	5.508388297	25.3175672	4.86E-07	2.73E-06
PA14_24440	PA14_RS09905	-1.000440247	5.933614204	17.0224048	3.69E-05	0.000134572
PA14_24445	PA14_RS09910	-1.154756322	9.81911036	9.422420707	0.002143484	0.005165282
PA14_24480	PA14_RS09915	2.728907958	7.247620038	66.25462058	3.96E-16	1.57E-14
PA14_24490	PA14_RS09920	2.891152824	6.838379118	79.72956474	4.29E-19	3.12E-17
PA14_24500	PA14_RS09925	3.609045676	4.922226503	77.27027989	1.49E-18	1.00E-16
PA14_24510	PA14_RS09930	2.258891718	5.808386111	35.77892613	2.21E-09	2.04E-08
PA14_24530	PA14_RS09935	2.906353356	4.628866201	91.74243021	9.87E-22	1.09E-19
PA14_24550	PA14_RS09940	1.581838267	5.005478644	24.66389483	6.83E-07	3.69E-06
PA14_24600	PA14_RS09965	-1.272942812	5.06760775	18.13452601	2.06E-05	7.95E-05
PA14_24700	PA14_RS10005	-1.535546843	5.889761385	35.39352722	2.69E-09	2.44E-08
PA14_24720	PA14_RS10015	1.070867251	5.733510068	17.96119136	2.25E-05	8.62E-05
PA14_24760	PA14_RS10030	-1.505734682	6.834669122	33.25625614	8.08E-09	6.57E-08
PA14_24770	PA14_RS10035	-3.294791596	8.236583515	74.72868314	5.40E-18	3.33E-16
PA14_24780	PA14_RS10040	1.111595383	4.635592752	14.22334092	0.000162344	0.000513761
PA14_24810	PA14_RS10050	1.58469048	4.73818272	34.6473666	3.95E-09	3.45E-08
PA14_24820	PA14_RS10055	1.529310249	4.465868819	30.19895711	3.90E-08	2.77E-07
PA14_24860	PA14_RS10075	-1.242833818	8.262342123	10.53169659	0.001173444	0.002995316
PA14_24880	PA14_RS10085	-3.220066558	10.1707009	68.19798455	1.48E-16	6.38E-15
PA14_24890	PA14_RS10090	1.444625377	5.004336493	26.9988649	2.04E-07	1.23E-06
PA14_24950	PA14_RS10115	1.9596395	4.870073463	47.62039006	5.17E-12	8.77E-11
PA14_25050	PA14_RS10160	2.052804804	4.29071914	50.50047259	1.19E-12	2.31E-11
PA14_25100	PA14_RS10180	-1.225939598	5.151310054	21.05980786	4.45E-06	2.00E-05
PA14_25180	PA14_RS10210	-1.320678437	9.942769933	7.787534963	0.005260792	0.011488303
PA14_25210	PA14_RS10220	1.483146825	7.593520374	24.49666927	7.44E-07	4.00E-06
PA14_25250	PA14_RS10235	-1.555982393	8.812594181	19.6162277	9.47E-06	3.95E-05
PA14_25350	PA14_RS10270	-1.036908963	6.535194609	16.13110532	5.91E-05	0.000205185
PA14_25370	PA14_RS10280	-1.397024616	5.999840019	26.95105972	2.09E-07	1.25E-06
PA14_25410	PA14_RS10295	1.412761481	3.239331397	15.56132354	7.99E-05	0.000270074
PA14_25480	PA14_RS10325	2.765101775	6.423801881	73.00692747	1.29E-17	7.26E-16
PA14_25530	PA14_RS10350	1.277486439	5.728140177	23.27494039	1.40E-06	7.11E-06
PA14_25710	PA14_RS10425	2.848370677	6.649361636	64.89149133	7.91E-16	2.98E-14
PA14_25770	PA14_RS10445	-1.383785958	5.749723695	18.71555052	1.52E-05	6.08E-05
PA14_25830	PA14_RS10475	1.469989344	4.99622569	29.16587184	6.64E-08	4.45E-07
PA14_25880	PA14_RS10490	1.071048783	9.084512691	9.434181504	0.002129781	0.005134422
PA14_26000	PA14_RS10545	3.473531276	5.875844003	116.6585069	3.41E-27	1.22E-24
PA14_26020	PA14_RS10555	-3.60787071	10.42964036	75.05673079	4.57E-18	2.88E-16
PA14_26050	PA14_RS10560	1.621764143	6.742774981	36.52617341	1.51E-09	1.44E-08
PA14_26110	PA14_RS10590	1.541828687	2.066865739	5.680569941	0.017153795	0.0326435
PA14_26130	PA14_RS10595	2.753614622	4.224513513	66.54154364	3.43E-16	1.39E-14
PA14_26140	PA14_RS10600	4.45036035	6.989118711	125.0570603	4.95E-29	2.02E-26
PA14_26150	PA14_RS10605	2.807874916	4.770678226	57.53123827	3.33E-14	8.70E-13
PA14_26200	PA14_RS10625	3.340118447	3.374618878	73.07600275	1.25E-17	7.15E-16
PA14_26260	PA14_RS10650	1.379083093	2.617596116	8.875576197	0.00289011	0.006721295
PA14_26270	PA14_RS10655	1.487388177	3.604651287	22.69996864	1.89E-06	9.26E-06
PA14_26300	PA14_RS10665	1.401461791	5.402006641	26.30859693	2.91E-07	1.71E-06
PA14_26310	PA14_RS10670	-1.554884076	4.636477446	31.14211183	2.40E-08	1.76E-07
PA14_26350	PA14_RS10685	1.510454846	7.388559627	26.50422253	2.63E-07	1.55E-06
PA14_26360	PA14_RS10690	1.866601192	5.70789774	43.20497041	4.93E-11	6.71E-10
PA14_26390	PA14_RS10695	1.726877753	5.209165966	41.38134126	1.25E-10	1.55E-09
PA14_26400	PA14_RS10700	2.804353073	2.940683887	60.99039663	5.74E-15	1.75E-13
PA14_26450	PA14_RS10710	1.007083441	3.376051564	10.45087598	0.001225913	0.003115364
PA14_26460	PA14_RS10715	2.911363718	3.522377451	50.33519725	1.30E-12	2.48E-11
PA14_26470	PA14_RS10720	1.845052473	4.966530273	34.8974358	3.48E-09	3.07E-08
PA14_26480	PA14_RS10725	2.8775011	4.711447806	79.72677344	4.30E-19	3.12E-17
PA14_26580	PA14_RS10770	2.289957968	3.750474678	33.86858329	5.90E-09	4.96E-08
PA14_26610	PA14_RS10785	1.960114323	6.14889548	43.85000762	3.55E-11	4.93E-10
PA14_26650	PA14_RS10800	2.013834551	4.336876734	41.25662049	1.33E-10	1.64E-09
PA14_26670	PA14_RS10805	1.184654847	4.957352468	21.12227203	4.31E-06	1.94E-05
PA14_26690	PA14_RS10810	1.571961227	2.363060151	18.91546462	1.37E-05	5.55E-05
PA14_26720	PA14_RS10820	1.159673615	5.423012516	23.4100493	1.31E-06	6.68E-06
PA14_26730	PA14_RS10825	1.065474268	4.654886531	12.74852579	0.00035629	0.001036509
PA14_26860	PA14_RS10865	2.153513402	5.590347728	50.63008156	1.12E-12	2.17E-11
PA14_26870	PA14_RS10870	1.773560747	5.145298196	31.98304444	1.56E-08	1.20E-07
PA14_26880	PA14_RS10875	1.572332526	5.297834063	37.73983505	8.08E-10	8.36E-09
PA14_26890	PA14_RS10880	1.591511546	4.980247566	34.71696165	3.81E-09	3.34E-08
PA14_26930	PA14_RS10895	1.131101374	6.142738426	18.95899323	1.34E-05	5.45E-05
PA14_26940	PA14_RS10900	2.419545289	5.075063858	65.8501597	4.87E-16	1.91E-14
PA14_26960	PA14_RS10905	1.146965713	6.030224724	17.6176818	2.70E-05	0.000101422
PA14_26970	PA14_RS10910	1.510870694	6.3933637	35.62320299	2.39E-09	2.20E-08
PA14_26990	PA14_RS10920	-1.313835722	8.685093489	10.1505847	0.001442555	0.003616172
PA14_27090	PA14_RS10945	1.603050331	3.44329188	29.50744572	5.57E-08	3.79E-07
PA14_27100	PA14_RS10950	-1.248726044	3.114957669	10.1372788	0.001453005	0.003640776
PA14_27110	PA14_RS10955	1.339149803	3.133663336	17.90123167	2.33E-05	8.85E-05
PA14_27120	PA14_RS10960	1.077907971	7.176321534	7.153077084	0.007483548	0.015701745
PA14_27140	PA14_RS10970	1.84792908	6.523831993	40.54473948	1.92E-10	2.27E-09
PA14_27150	PA14_RS10975	1.397048452	4.819897551	23.12161231	1.52E-06	7.59E-06
PA14_27200	PA14_RS11005	1.885428754	5.88849001	46.92978941	7.36E-12	1.19E-10
PA14_27210	PA14_RS11010	-1.697140704	7.697202935	26.01186705	3.39E-07	1.97E-06
PA14_27250	PA14_RS11025	1.365630934	2.769197069	15.31983799	9.08E-05	0.000303482
PA14_27270	PA14_RS11030	1.403092338	4.790892967	18.65983435	1.56E-05	6.24E-05
PA14_27280	PA14_RS11035	1.186295195	5.275723361	21.48372805	3.57E-06	1.64E-05
PA14_27290	PA14_RS11040	1.786778249	1.278269753	13.29285477	0.00026642	0.00079731
PA14_27310	PA14_RS11045	2.19904402	6.046130347	51.26844317	8.06E-13	1.62E-11
PA14_27360	PA14_RS11060	1.453280474	4.791907586	22.58604989	2.01E-06	9.75E-06
PA14_27370	PA14_RS11065	1.232317576	4.543748464	19.68800592	9.12E-06	3.82E-05
PA14_27390	PA14_RS11070	1.070600288	4.14237366	12.39365334	0.000430796	0.001227767
PA14_27400	PA14_RS11075	1.282049253	4.137878363	11.94516052	0.000547895	0.001524207
PA14_27410	PA14_RS11080	1.962662934	3.445283736	28.09021279	1.16E-07	7.26E-07
PA14_27420	PA14_RS11085	1.235818021	2.400546341	11.98604742	0.000536004	0.001495484
PA14_27530	PA14_RS11140	1.027492408	4.653685646	16.53492776	4.78E-05	0.000168773
PA14_27560	PA14_RS11150	1.066144903	4.995904604	16.38032265	5.18E-05	0.00018188
PA14_27580	PA14_RS11160	1.052980751	6.248337423	17.417414	3.00E-05	0.000111294
PA14_27630	PA14_RS11185	-5.273993889	6.599735638	190.8511017	2.07E-43	2.97E-40
PA14_27640	PA14_RS11190	-3.807242722	7.02421609	161.8572743	4.44E-37	3.64E-34
PA14_27650	PA14_RS11195	-1.061233657	4.178619851	12.0593517	0.000515332	0.001440616
PA14_27660	PA14_RS11200	-2.206924965	2.029348739	27.37399032	1.68E-07	1.03E-06
PA14_27675	PA14_RS11210	-1.493965258	5.95421671	36.80407166	1.31E-09	1.27E-08
PA14_27690	PA14_RS11225	1.062185583	4.01372631	13.73364887	0.000210647	0.000649399
PA14_27720	PA14_RS11240	1.145538221	5.661647645	22.23740026	2.41E-06	1.15E-05
PA14_27755	PA14_RS11255	2.242054593	7.711098387	47.70935958	4.94E-12	8.40E-11
PA14_27800	PA14_RS11270	1.691241062	5.581452142	32.26307205	1.35E-08	1.06E-07
PA14_27810	PA14_RS11275	1.305715531	5.514308794	30.02439132	4.27E-08	3.00E-07
PA14_27870	PA14_RS11295	-2.451795942	7.606704712	55.01677621	1.20E-13	2.79E-12
PA14_27880	PA14_RS11300	1.812568378	3.949392369	28.0959907	1.15E-07	7.25E-07
PA14_27890	PA14_RS11305	1.850172887	3.676794788	28.72519077	8.34E-08	5.44E-07
PA14_27920	PA14_RS11320	-1.24615731	7.083967379	18.88543039	1.39E-05	5.63E-05
PA14_27990	PA14_RS11350	-1.915906663	7.300457181	24.08226723	9.23E-07	4.85E-06
PA14_28020	PA14_RS11365	-1.161609903	3.110498365	11.80081298	0.000592049	0.001633552
PA14_28100	PA14_RS11405	1.726207384	5.148083666	49.6262247	1.86E-12	3.41E-11
PA14_28110	PA14_RS11410	2.139272975	3.42058761	27.15473718	1.88E-07	1.15E-06
PA14_28120	PA14_RS31395	-1.322835719	5.248172342	29.1031942	6.86E-08	4.57E-07
PA14_28130	PA14_RS11420	-1.323800901	4.745095396	20.01310018	7.69E-06	3.28E-05
PA14_28150	PA14_RS11430	1.493765355	4.751639323	16.880605	3.98E-05	0.000143417
PA14_28180	PA14_RS11440	1.108653891	6.584406784	20.44898628	6.12E-06	2.67E-05
PA14_28200	PA14_RS11450	1.275015231	3.897755862	19.04006355	1.28E-05	5.24E-05
PA14_28210	PA14_RS11455	1.830019091	4.665114341	48.79943372	2.84E-12	4.99E-11
PA14_28240	PA14_RS11470	1.875992543	5.821092975	49.92884801	1.59E-12	2.98E-11
PA14_28290	PA14_RS11490	1.549502175	5.350507741	21.43301754	3.66E-06	1.68E-05
PA14_28410	PA14_RS11550	1.310117325	6.425924031	15.17406798	9.80E-05	0.000326119
PA14_28450	PA14_RS11570	-3.271987788	7.145745048	96.64841781	8.28E-23	1.16E-20
PA14_28490	PA14_RS11585	-2.276337543	6.83971685	62.75192593	2.34E-15	7.90E-14
PA14_28500	PA14_RS11590	-2.246915697	6.47003949	70.05933861	5.75E-17	2.70E-15
PA14_28520	PA14_RS11600	1.122490994	5.41843838	20.38902822	6.32E-06	2.74E-05
PA14_28590	PA14_RS11635	1.41888863	6.010425535	28.46577027	9.54E-08	6.11E-07
PA14_28600	PA14_RS11645	-1.869587604	10.39144513	24.3370793	8.09E-07	4.32E-06
PA14_28610	PA14_RS11650	1.64445297	6.500494888	25.11242674	5.41E-07	3.00E-06
PA14_28630	PA14_RS11660	1.507243179	5.256044505	35.60099695	2.42E-09	2.22E-08
PA14_28670	PA14_RS11675	-1.475396089	9.779065062	14.18062218	0.000166072	0.000523822
PA14_28720	PA14_RS11695	1.765801456	11.37870055	19.80729776	8.57E-06	3.62E-05
PA14_28770	PA14_RS11720	-1.527364372	7.634842235	13.76415855	0.000207253	0.000640315
PA14_28800	PA14_RS11725	-1.6686231	6.225214213	31.71514513	1.79E-08	1.36E-07
PA14_28820	PA14_RS11735	-1.476102431	8.715748132	15.59075409	7.86E-05	0.000266848
PA14_28830	PA14_RS11740	-2.159163803	8.758807147	28.6142564	8.83E-08	5.72E-07
PA14_28840	PA14_RS11745	-2.198088896	9.364625326	29.58359578	5.36E-08	3.68E-07
PA14_28895	PA14_RS11765	1.126848971	5.497638982	20.6402904	5.54E-06	2.44E-05
PA14_28910	PA14_RS11770	1.42830977	4.906368319	24.22000207	8.59E-07	4.57E-06
PA14_28930	PA14_RS11780	1.591349649	1.549111969	13.52799969	0.00023503	0.000716093
PA14_28970	PA14_RS11800	2.345020466	3.743252419	61.56392405	4.29E-15	1.35E-13
PA14_28980	PA14_RS11805	2.626995401	4.316580595	66.38461659	3.71E-16	1.49E-14
PA14_29020	PA14_RS11825	-2.396030524	6.980871089	70.62736357	4.31E-17	2.13E-15
PA14_29030	PA14_RS11830	1.355559988	5.301261926	22.45326944	2.15E-06	1.04E-05
PA14_29040	PA14_RS11835	1.020977454	2.968918619	9.775876477	0.001768164	0.004335635
PA14_29070	PA14_RS11850	1.107766638	4.804229021	15.42232811	8.60E-05	0.000288469
PA14_29180	PA14_RS11890	1.000110329	4.688556899	13.51428682	0.000236754	0.000719813
PA14_29210	PA14_RS11905	2.135394514	4.342979259	49.99837796	1.54E-12	2.91E-11
PA14_29240	PA14_RS11920	-1.270510878	5.632854026	17.97399557	2.24E-05	8.58E-05
PA14_29280	PA14_RS11940	1.337436283	4.790875981	24.69504037	6.72E-07	3.64E-06
PA14_29320	PA14_RS11955	2.845620968	6.328538588	114.6822908	9.24E-27	2.94E-24
PA14_29330	PA14_RS11960	-1.742124338	7.311216898	34.56261862	4.13E-09	3.60E-08
PA14_29340	PA14_RS11965	2.498548855	0.931496279	18.76194057	1.48E-05	5.95E-05
PA14_29350	PA14_RS11970	1.616071868	6.54545153	27.64149368	1.46E-07	8.98E-07
PA14_29360	PA14_RS11975	1.581141793	8.124589826	22.17163883	2.49E-06	1.19E-05
PA14_29440	PA14_RS12010	1.758428713	4.370754933	30.79014018	2.87E-08	2.09E-07
PA14_29460	PA14_RS12015	3.49340513	6.163331426	112.935719	2.23E-26	6.72E-24
PA14_29470	PA14_RS12020	1.143918946	6.293661089	7.129036966	0.007584545	0.015902004
PA14_29480	PA14_RS12025	-1.413170989	3.786235387	15.99102092	6.36E-05	0.000219477
PA14_29575	PA14_RS12075	-1.725096383	5.283999961	30.65363762	3.08E-08	2.22E-07
PA14_29590	PA14_RS12080	-1.690802119	7.759132483	20.24830037	6.80E-06	2.94E-05
PA14_29620	PA14_RS12090	2.022808999	6.452224754	45.68544458	1.39E-11	2.13E-10
PA14_29660	PA14_RS12105	1.220834171	4.54790088	13.82695387	0.00020044	0.00062195
PA14_29690	PA14_RS12120	1.708484434	3.878580003	24.56762694	7.17E-07	3.87E-06
PA14_29730	PA14_RS12135	1.13059254	6.159319444	16.45857413	4.97E-05	0.000175061
PA14_29740	PA14_RS12140	1.059200952	7.269510391	14.78797477	0.0001203	0.000391968
PA14_29820	PA14_RS12165	-1.097787606	7.119260553	17.69613709	2.59E-05	9.77E-05
PA14_29890	PA14_RS12190	-1.441966918	4.683028417	30.75369371	2.93E-08	2.12E-07
PA14_29930	PA14_RS12205	-1.228781288	6.076054049	23.00040882	1.62E-06	8.03E-06
PA14_30080	PA14_RS12260	1.27821873	5.424546395	16.82678001	4.10E-05	0.000147065
PA14_30140	PA14_RS12285	1.605243708	4.478495611	31.9123802	1.61E-08	1.24E-07
PA14_30160	PA14_RS12295	1.679140978	4.567562466	28.93917436	7.47E-08	4.93E-07
PA14_30190	PA14_RS12305	-1.61825768	10.64675963	16.67015016	4.45E-05	0.00015843
PA14_30210	PA14_RS12315	-1.883993703	8.399988381	24.21858485	8.60E-07	4.57E-06
PA14_30260	PA14_RS12330	-1.348647006	6.940522928	19.30598212	1.11E-05	4.60E-05
PA14_30310	PA14_RS12350	-1.149166784	6.371886729	18.68586131	1.54E-05	6.16E-05
PA14_30360	PA14_RS12375	-1.206167968	6.572367655	19.00698363	1.30E-05	5.32E-05
PA14_30390	PA14_RS12390	2.388479366	5.191480855	59.47924797	1.24E-14	3.54E-13
PA14_30400	PA14_RS12395	3.047592207	5.506659054	83.56757498	6.16E-20	5.19E-18
PA14_30430	PA14_RS12410	1.203704432	5.586266124	20.46652915	6.07E-06	2.65E-05
PA14_30490	PA14_RS12435	1.488304538	4.342651879	18.0498814	2.15E-05	8.28E-05
PA14_30520	PA14_RS12445	1.911786045	4.36774128	38.26983754	6.16E-10	6.51E-09
PA14_30560	PA14_RS12460	1.518934752	5.237332379	29.1049646	6.86E-08	4.57E-07
PA14_30590	PA14_RS12475	1.089450067	6.881457791	15.9215035	6.60E-05	0.000226731
PA14_30620	PA14_RS12485	-1.040504228	8.953615301	8.530209166	0.003492996	0.007982145
PA14_30690	PA14_RS12515	-1.944878233	6.797137046	43.78520861	3.66E-11	5.08E-10
PA14_30790	PA14_RS12560	1.092252527	5.692653852	17.41661618	3.00E-05	0.000111294
PA14_30860	PA14_RS12600	1.147989781	2.916177446	10.15576168	0.001438509	0.003607611
PA14_30870	PA14_RS12605	2.327414718	6.764211962	73.516477	9.98E-18	5.83E-16
PA14_30910	PA14_RS12625	1.203185343	4.761564	18.13464321	2.06E-05	7.95E-05
PA14_30930	PA14_RS12635	-1.629322191	1.079367104	11.73892364	0.000612064	0.00168553
PA14_30940	PA14_RS12640	2.129971802	3.261190253	38.07446536	6.81E-10	7.16E-09
PA14_30950	PA14_RS12645	1.363469415	3.405582747	19.65063772	9.30E-06	3.89E-05
PA14_31070	PA14_RS12705	1.716198426	2.995583771	25.34430458	4.80E-07	2.70E-06
PA14_31080	PA14_RS12710	2.200589917	1.647598092	21.10820958	4.34E-06	1.95E-05
PA14_31100	PA14_RS12725	2.143684011	3.862573151	41.63977668	1.10E-10	1.38E-09
PA14_31130	PA14_RS12740	2.071999078	3.127439551	15.57975571	7.91E-05	0.000267929
PA14_31150	PA14_RS12745	1.794786175	7.59456976	6.798257473	0.009124689	0.018760307
PA14_31190	PA14_RS12765	1.473194532	3.200614977	18.20072928	1.99E-05	7.71E-05
PA14_31240	PA14_RS12785	-1.308521747	6.309697656	22.00313646	2.72E-06	1.28E-05
PA14_31290	PA14_RS12815	-3.832552388	11.01448057	59.85322762	1.02E-14	2.96E-13
PA14_31380	PA14_RS12855	-1.859318005	7.631478934	31.58958522	1.90E-08	1.43E-07
PA14_31390	PA14_RS12860	1.07601138	6.122753555	18.34750488	1.84E-05	7.18E-05
PA14_31400	PA14_RS12865	1.145425588	5.192050483	19.92153554	8.07E-06	3.42E-05
PA14_31420	PA14_RS12870	-2.172496285	5.784030123	60.5510523	7.17E-15	2.14E-13
PA14_31430	PA14_RS12875	-1.200133764	4.701164484	21.58174494	3.39E-06	1.58E-05
PA14_31450	PA14_RS31410	-1.585976453	6.480753511	30.64920019	3.09E-08	2.22E-07
PA14_31580	PA14_RS12925	1.357001616	5.447624563	22.33665659	2.29E-06	1.10E-05
PA14_31620	PA14_RS12940	1.568178472	4.340961987	27.74182711	1.39E-07	8.58E-07
PA14_31640	PA14_RS12950	1.078548666	3.582984573	10.05145833	0.001522274	0.003802697
PA14_31660	PA14_RS12960	-1.38209651	7.252054828	24.92246022	5.97E-07	3.28E-06
PA14_31680	PA14_RS12965	1.075861325	7.245535566	16.48717329	4.90E-05	0.000172758
PA14_31690	PA14_RS12970	1.971888832	7.488791649	42.44660401	7.26E-11	9.52E-10
PA14_31720	PA14_RS12980	1.091155693	4.92840718	12.34243264	0.000442778	0.001259926
PA14_31730	PA14_RS12985	1.355110173	3.059193899	15.22881595	9.52E-05	0.000317722
PA14_31750	PA14_RS12995	-1.178382871	2.481205702	8.883677704	0.002877314	0.006696974
PA14_31760	PA14_RS13000	-1.372644696	3.498805406	18.6472755	1.57E-05	6.27E-05
PA14_31780	PA14_RS13010	1.849532485	5.143114551	45.32035019	1.67E-11	2.49E-10
PA14_31820	PA14_RS13025	1.307790167	4.318958991	20.20615982	6.95E-06	2.99E-05
PA14_31900	PA14_RS13050	1.142690481	6.42564638	19.81571417	8.53E-06	3.60E-05
PA14_31930	PA14_RS13060	2.060159986	2.378167119	21.92249581	2.84E-06	1.34E-05
PA14_31950	PA14_RS13065	1.476754036	4.992444734	28.55495613	9.11E-08	5.88E-07
PA14_31970	PA14_RS13075	2.09464304	2.388554422	29.41037908	5.86E-08	3.96E-07
PA14_31990	PA14_RS13080	3.108726897	4.389043211	88.93015173	4.09E-21	4.18E-19
PA14_32130	PA14_RS13110	-3.666986141	4.024432047	55.53857008	9.16E-14	2.20E-12
PA14_32140	PA14_RS13115	-2.837132601	4.032672194	29.81029143	4.76E-08	3.32E-07
PA14_32150	PA14_RS13120	-2.681254794	4.36477029	55.76291891	8.18E-14	1.98E-12
PA14_32160	PA14_RS13125	-2.342410965	5.825632747	59.95795282	9.69E-15	2.82E-13
PA14_32190	PA14_RS13130	-1.359483069	4.700324784	20.08331955	7.41E-06	3.18E-05
PA14_32200	PA14_RS13135	2.001575817	2.934807008	28.20554751	1.09E-07	6.90E-07
PA14_32220	PA14_RS13140	-2.021858016	3.056646487	15.44509446	8.49E-05	0.000285516
PA14_32230	PA14_RS13145	-3.744021886	4.227331512	76.20836038	2.55E-18	1.62E-16
PA14_32240	PA14_RS13150	-1.873282912	3.640077822	29.30905195	6.17E-08	4.16E-07
PA14_32290	PA14_RS13170	1.328672119	6.429268743	24.03881982	9.44E-07	4.94E-06
PA14_32310	PA14_RS13180	-1.618725471	6.935350504	25.89689124	3.60E-07	2.09E-06
PA14_32330	PA14_RS13185	1.543924679	7.112579007	26.21153411	3.06E-07	1.79E-06
PA14_32340	PA14_RS13190	2.170336871	2.691399095	36.78290894	1.32E-09	1.28E-08
PA14_32350	PA14_RS13195	2.557035444	3.650363808	52.06737829	5.36E-13	1.12E-11
PA14_32370	PA14_RS13205	1.343694874	4.373965878	24.86450879	6.15E-07	3.36E-06
PA14_32380	PA14_RS13210	2.270737556	4.388346459	63.88972473	1.32E-15	4.80E-14
PA14_32460	PA14_RS13245	1.654613182	3.458956782	20.40617486	6.26E-06	2.72E-05
PA14_32480	PA14_RS13255	-1.916468674	5.21947414	11.57596233	0.000668099	0.001821451
PA14_32500	PA14_RS13260	1.044591259	7.333663203	12.4813376	0.000411038	0.001177801
PA14_32520	PA14_RS13265	1.104537741	7.102264978	16.88042095	3.98E-05	0.000143417
PA14_32540	PA14_RS13275	1.244460162	5.274516929	19.20996089	1.17E-05	4.82E-05
PA14_32570	PA14_RS13280	3.277379815	5.388162065	105.6078484	8.99E-25	2.06E-22
PA14_32590	PA14_RS13290	2.168758757	6.267387833	61.81473243	3.77E-15	1.21E-13
PA14_32650	PA14_RS13315	2.071593627	2.687491022	24.53447199	7.30E-07	3.93E-06
PA14_32660	PA14_RS13320	1.239355188	2.790561384	9.678669361	0.001864196	0.004541946
PA14_32670	PA14_RS13325	2.285746711	3.649941836	54.94074194	1.24E-13	2.88E-12
PA14_32690	PA14_RS13330	2.237563749	2.998182027	40.49693617	1.97E-10	2.32E-09
PA14_32700	PA14_RS13335	2.239337909	3.643156204	47.94731031	4.38E-12	7.53E-11
PA14_32710	PA14_RS13340	1.563683276	6.984263481	17.16184163	3.43E-05	0.000126039
PA14_32720	PA14_RS13345	2.5700046	6.73565467	69.63376423	7.14E-17	3.30E-15
PA14_32750	PA14_RS13355	2.367528557	4.050112367	44.22175883	2.93E-11	4.17E-10
PA14_32770	PA14_RS13360	1.656651126	7.036682766	37.61431843	8.62E-10	8.83E-09
PA14_32840	PA14_RS13400	-1.113788382	4.750455897	11.53372496	0.000683449	0.00185316
PA14_32905	PA14_RS13425	1.281241216	6.350450862	25.0490468	5.59E-07	3.10E-06
PA14_32930	PA14_RS13430	1.602984369	6.247287762	40.74860589	1.73E-10	2.06E-09
PA14_32940	PA14_RS13435	1.428732441	7.486104534	24.12669432	9.02E-07	4.77E-06
PA14_32970	PA14_RS13445	1.660407336	3.891502811	23.55339069	1.21E-06	6.24E-06
PA14_32985	PA14_RS13450	-5.294339549	6.314821692	205.8590901	1.10E-46	3.15E-43
PA14_33000	PA14_RS13455	-2.461969751	9.47628977	38.34432869	5.93E-10	6.30E-09
PA14_33010	PA14_RS13460	-3.007083928	7.387173284	47.3106116	6.06E-12	1.01E-10
PA14_33060	PA14_RS13480	3.285755377	4.876399327	101.3022807	7.90E-24	1.37E-21
PA14_33070	PA14_RS13485	3.462593847	5.033228866	94.13302338	2.95E-22	3.84E-20
PA14_33080	PA14_RS13490	2.373502384	5.148850254	70.33979711	4.99E-17	2.40E-15
PA14_33110	PA14_RS13495	2.980321293	3.252579305	48.38188004	3.51E-12	6.13E-11
PA14_33130	PA14_RS13505	3.839394818	8.96436838	82.51901386	1.05E-19	8.26E-18
PA14_33150	PA14_RS13510	1.359919383	5.980061606	26.67096881	2.41E-07	1.44E-06
PA14_33190	PA14_RS13525	1.48505296	5.101834284	32.86772241	9.86E-09	7.88E-08
PA14_33270	PA14_RS13560	2.769022623	8.340558514	51.31443536	7.87E-13	1.59E-11
PA14_33280	PA14_RS13565	1.798194295	12.0618993	23.39142119	1.32E-06	6.74E-06
PA14_33300	PA14_RS13575	-2.002503777	5.786511325	50.00234273	1.54E-12	2.91E-11
PA14_33310	PA14_RS13580	-1.840331699	6.793936416	40.8664898	1.63E-10	1.96E-09
PA14_33320	PA14_RS13585	-1.256343418	6.01404669	24.7877686	6.40E-07	3.49E-06
PA14_33330	PA14_RS13590	-1.747047981	6.99498471	39.45248667	3.36E-10	3.81E-09
PA14_33350	PA14_RS13600	-1.46981218	5.720178813	33.67054136	6.53E-09	5.44E-08
PA14_33480	PA14_RS13645	1.42649398	8.152740545	16.98638609	3.76E-05	0.000136694
PA14_33500	PA14_RS13650	2.30009166	8.753455223	38.80280946	4.69E-10	5.14E-09
PA14_33520	PA14_RS13660	1.840375408	8.940491248	26.71100864	2.36E-07	1.41E-06
PA14_33550	PA14_RS13675	2.050803922	5.766123804	58.30044062	2.25E-14	6.11E-13
PA14_33570	PA14_RS13685	1.560549753	4.881510574	25.18011413	5.22E-07	2.91E-06
PA14_33580	PA14_RS13690	1.866915299	5.777464355	28.64594391	8.69E-08	5.64E-07
PA14_33610	PA14_RS13705	1.342798719	12.10156414	13.52445562	0.000235475	0.000716871
PA14_33650	PA14_RS13715	1.057463591	10.94270351	8.237878691	0.004102505	0.00921174
PA14_33740	PA14_RS13755	1.681610194	9.636738075	19.9932668	7.77E-06	3.31E-05
PA14_33750	PA14_RS13760	2.208077911	7.016829131	61.68866916	4.02E-15	1.27E-13
PA14_33760	PA14_RS13765	1.458203631	7.466132751	25.60879349	4.18E-07	2.39E-06
PA14_33770	PA14_RS13770	1.75281863	6.738345538	31.11722959	2.43E-08	1.78E-07
PA14_33820	PA14_RS13790	1.353575537	8.607319822	15.8639364	6.81E-05	0.000233174
PA14_33840	PA14_RS13800	2.067595707	5.828969655	36.0397295	1.93E-09	1.81E-08
PA14_33870	PA14_RS13810	-1.847414546	8.962357693	14.18460148	0.000165721	0.000523476
PA14_33880	PA14_RS13815	-1.743377301	5.964827993	41.47553666	1.19E-10	1.49E-09
PA14_33920	PA14_RS13835	1.348988564	3.024952981	13.40163385	0.000251405	0.00075832
PA14_33970	PA14_RS13855	-1.829661918	5.224357483	39.06831442	4.09E-10	4.57E-09
PA14_33990	PA14_RS13865	-1.038202759	6.116743199	16.90147998	3.94E-05	0.000142192
PA14_34030	PA14_RS13885	-2.103465657	5.06425538	42.12906109	8.54E-11	1.09E-09
PA14_34050	PA14_RS13890	-1.683233495	6.284730509	42.75723967	6.20E-11	8.20E-10
PA14_34070	PA14_RS13895	-2.190562199	5.397226522	33.07117401	8.88E-09	7.18E-08
PA14_34080	PA14_RS13900	1.389950346	8.407837974	17.57407249	2.76E-05	0.000103317
PA14_34100	PA14_RS13905	1.53451166	8.287134814	23.05111833	1.58E-06	7.84E-06
PA14_34130	PA14_RS13915	1.768882832	7.255909264	28.12834229	1.14E-07	7.15E-07
PA14_34140	PA14_RS13920	-1.508290772	5.988671604	32.19343794	1.40E-08	1.09E-07
PA14_34150	PA14_RS13925	2.089359485	7.927267103	5.766470001	0.016334814	0.031376867
PA14_34190	PA14_RS13940	1.49691764	2.441268296	14.61623392	0.000131774	0.000425722
PA14_34200	PA14_RS13945	1.889452953	4.277180141	32.87060446	9.85E-09	7.88E-08
PA14_34270	PA14_RS13970	2.379304549	2.78246267	35.19403558	2.98E-09	2.67E-08
PA14_34280	PA14_RS13975	1.195280717	2.663659392	10.37018368	0.001280668	0.003243
PA14_34300	PA14_RS13985	2.376661384	3.464626631	50.98218815	9.32E-13	1.83E-11
PA14_34320	PA14_RS13990	1.852751327	3.791958205	32.04999321	1.50E-08	1.16E-07
PA14_34340	PA14_RS14000	1.269209514	4.849812479	13.83116158	0.000199992	0.000620896
PA14_34350	PA14_RS14005	1.872445717	3.14124142	6.425522228	0.011249183	0.022561387
PA14_34360	PA14_RS14010	1.925536008	3.102722233	32.28383437	1.33E-08	1.05E-07
PA14_34370	PA14_RS14015	2.003822774	4.010646882	41.01244763	1.51E-10	1.83E-09
PA14_34450	PA14_RS14040	1.289388658	4.530498528	20.99376203	4.61E-06	2.06E-05
PA14_34460	PA14_RS14045	-4.218575931	7.890827596	99.55416858	1.91E-23	3.04E-21
PA14_34520	PA14_RS14065	-1.006127422	6.72681124	4.886766393	0.027063329	0.04856477
PA14_34550	PA14_RS14075	1.432574099	4.484002654	21.70106031	3.19E-06	1.49E-05
PA14_34580	PA14_RS14080	1.518055686	3.17561468	19.09599567	1.24E-05	5.10E-05
PA14_34600	PA14_RS14085	-1.010057075	5.465054781	15.54866182	8.04E-05	0.000271729
PA14_34610	PA14_RS31415	-3.590217108	4.419585183	91.46790161	1.13E-21	1.23E-19
PA14_34630	PA14_RS14090	-1.059983039	6.48409852	17.7923017	2.46E-05	9.33E-05
PA14_34640	PA14_RS14095	-1.743273674	6.32193741	21.50179106	3.53E-06	1.63E-05
PA14_34690	PA14_RS14115	1.93861953	4.486618565	38.48519197	5.52E-10	5.93E-09
PA14_34700	PA14_RS14120	1.894396079	2.421188873	21.12718743	4.30E-06	1.94E-05
PA14_34710	PA14_RS14125	2.383753444	2.547750566	33.96047336	5.62E-09	4.74E-08
PA14_34730	PA14_RS14135	2.818341031	6.863554731	17.16391811	3.43E-05	0.000125982
PA14_34740	PA14_RS14140	3.158045879	3.078928826	44.99441073	1.98E-11	2.89E-10
PA14_34750	PA14_RS14145	1.82269221	4.804226691	40.92914553	1.58E-10	1.90E-09
PA14_34770	PA14_RS14150	2.894511127	5.961547991	66.47585069	3.54E-16	1.43E-14
PA14_34780	PA14_RS14155	3.192145132	4.758755389	43.65712585	3.91E-11	5.40E-10
PA14_34790	PA14_RS14160	1.104043509	4.621984464	13.35099374	0.000258286	0.000776212
PA14_34810	PA14_RS14170	3.316883317	9.581389276	62.22054129	3.07E-15	9.94E-14
PA14_34820	PA14_RS14175	1.856988457	7.91998268	28.79153727	8.06E-08	5.28E-07
PA14_34840	PA14_RS14185	2.196620194	9.708066131	32.31731038	1.31E-08	1.03E-07
PA14_34850	PA14_RS14190	1.736228847	6.378861367	43.99849462	3.29E-11	4.61E-10
PA14_34930	PA14_RS14220	2.517929347	2.684308055	34.65479782	3.94E-09	3.44E-08
PA14_34960	PA14_RS14230	-1.175886233	5.725596556	18.59549065	1.62E-05	6.42E-05
PA14_35000	PA14_RS14245	1.549590274	4.86844037	22.84864855	1.75E-06	8.60E-06
PA14_35010	PA14_RS14250	1.012038124	4.446750213	9.328559927	0.002256096	0.005407078
PA14_35040	PA14_RS14265	1.219090784	3.011866264	9.922945479	0.00163231	0.004045811
PA14_35050	PA14_RS14270	1.261898749	2.849979952	14.18393804	0.00016578	0.000523476
PA14_35100	PA14_RS14290	1.287883323	2.296340016	6.960750655	0.008331707	0.01730385
PA14_35150	PA14_RS14310	2.404896125	6.819618689	72.96927635	1.32E-17	7.32E-16
PA14_35170	PA14_RS14320	2.231121246	7.191175526	56.2656753	6.33E-14	1.57E-12
PA14_35190	PA14_RS14325	1.262840843	7.493043431	17.59778044	2.73E-05	0.000102304
PA14_35200	PA14_RS14330	1.233578133	3.790176136	17.39976824	3.03E-05	0.000112212
PA14_35230	PA14_RS14340	2.374939566	4.760664251	44.12761288	3.08E-11	4.36E-10
PA14_35240	PA14_RS14345	2.963001094	4.363095574	73.89482362	8.24E-18	4.92E-16
PA14_35250	PA14_RS14350	1.728202154	5.768401098	41.29506766	1.31E-10	1.61E-09
PA14_35270	PA14_RS14355	1.72379917	6.044115177	36.9612176	1.21E-09	1.18E-08
PA14_35290	PA14_RS14360	-1.254376991	6.149495675	19.7961299	8.62E-06	3.63E-05
PA14_35330	PA14_RS14375	-1.262439773	5.174420649	8.568730549	0.003419855	0.007832439
PA14_35360	PA14_RS14385	1.018179512	5.09157979	7.155698663	0.007472618	0.015684557
PA14_35380	PA14_RS14395	1.525122549	4.657412863	29.53023344	5.51E-08	3.76E-07
PA14_35390	PA14_RS14400	2.848101182	2.329343199	48.27536573	3.70E-12	6.43E-11
PA14_35400	PA14_RS14405	1.039252013	3.86504046	13.74013097	0.000209921	0.00064751
PA14_35440	PA14_RS14420	3.081645701	3.462938038	41.18641106	1.38E-10	1.68E-09
PA14_35490	PA14_RS14435	2.498191523	9.556807723	41.92943794	9.46E-11	1.20E-09
PA14_35500	PA14_RS14440	1.979417402	9.639067952	30.59323334	3.18E-08	2.29E-07
PA14_35530	PA14_RS14450	1.102618662	9.382338729	6.541264372	0.010540041	0.021318275
PA14_35570	PA14_RS14465	2.459308186	6.631523252	73.59610444	9.59E-18	5.66E-16
PA14_35590	PA14_RS14470	2.686381263	3.791996597	63.72802728	1.43E-15	5.18E-14
PA14_35620	PA14_RS14480	2.666501912	3.822732051	63.02147484	2.04E-15	6.97E-14
PA14_35640	PA14_RS14490	1.580843786	2.921234955	22.77808595	1.82E-06	8.92E-06
PA14_35680	PA14_RS14505	1.391189781	2.293982443	12.02488694	0.000524949	0.001466784
PA14_35700	PA14_RS30505	-2.33973299	7.766987697	30.46768745	3.39E-08	2.42E-07
PA14_35740	PA14_RS14530	-1.202751111	7.779842587	11.099491	0.000863514	0.002284623
PA14_35760	PA14_RS14540	-2.426236615	7.109006058	24.48097138	7.50E-07	4.03E-06
PA14_35770	PA14_RS14545	-2.636295994	6.014451442	37.39789243	9.63E-10	9.68E-09
PA14_35780	PA14_RS14550	-2.317119748	6.241530944	31.57916441	1.91E-08	1.44E-07
PA14_35790	PA14_RS30515	-2.492040902	8.486237156	26.28810892	2.94E-07	1.72E-06
PA14_35800	PA14_RS14555	-1.566429507	8.98981247	14.48309955	0.000141423	0.000454329
PA14_35810	PA14_RS14560	-1.784526375	9.946067511	20.43865958	6.16E-06	2.68E-05
PA14_35820	PA14_RS14565	-1.052399609	8.288879004	9.335826967	0.002247167	0.005392447
PA14_35850	PA14_RS14580	1.192930293	10.56350929	10.63909185	0.00110722	0.002849128
PA14_35900	PA14_RS14600	1.564668228	5.00021915	32.49870695	1.19E-08	9.45E-08
PA14_35950	PA14_RS14620	1.868648713	2.789627596	27.02507103	2.01E-07	1.22E-06
PA14_35980	PA14_RS14630	1.84229079	1.682544573	18.11818357	2.08E-05	8.01E-05
PA14_36030	PA14_RS14655	1.150910815	4.934517932	18.56508124	1.64E-05	6.52E-05
PA14_36060	PA14_RS14665	1.673222774	3.091932585	14.35057626	0.000151733	0.000484194
PA14_36080	PA14_RS14675	1.354605931	2.191487445	13.4255355	0.000248222	0.0007498
PA14_36090	PA14_RS14680	1.127291238	3.915881803	12.85626728	0.000336351	0.000983335
PA14_36100	PA14_RS14685	2.383476477	4.183639994	44.89525461	2.08E-11	3.01E-10
PA14_36110	PA14_RS14690	1.681125027	3.566643464	23.81126466	1.06E-06	5.52E-06
PA14_36180	PA14_RS14715	1.112610744	6.541389954	19.15618809	1.20E-05	4.95E-05
PA14_36260	PA14_RS14745	1.443020796	5.069655016	23.44863134	1.28E-06	6.56E-06
PA14_36270	PA14_RS14750	1.32891914	7.045827791	21.25228782	4.03E-06	1.83E-05
PA14_36280	PA14_RS14755	1.521995979	2.841411981	15.88319989	6.74E-05	0.000231089
PA14_36310	PA14_RS14770	1.271232651	8.636008115	10.53244846	0.001172967	0.002995316
PA14_36320	PA14_RS14775	1.310130487	6.508775514	15.10312595	0.000101795	0.000336069
PA14_36360	PA14_RS14795	1.163731857	4.867485597	21.33992645	3.85E-06	1.75E-05
PA14_36370	PA14_RS14800	2.784281323	5.881688691	103.9196749	2.11E-24	3.89E-22
PA14_36390	PA14_RS14810	2.244427123	3.761833279	42.18314757	8.31E-11	1.07E-09
PA14_36400	PA14_RS14815	1.900059863	3.378916697	27.74948447	1.38E-07	8.55E-07
PA14_36460	PA14_RS14835	-1.115198802	4.379723656	10.74697764	0.001044498	0.002701076
PA14_36480	PA14_RS14845	-1.775155783	2.770859277	24.66870964	6.81E-07	3.68E-06
PA14_36500	PA14_RS14855	1.796316013	5.841037797	30.5497033	3.25E-08	2.33E-07
PA14_36530	PA14_RS14865	-1.482528562	4.917383027	19.35467934	1.09E-05	4.49E-05
PA14_36580	PA14_RS14890	1.72278208	5.967226594	14.56397767	0.00013548	0.000436462
PA14_36590	PA14_RS14895	1.974766604	4.535707102	28.55480303	9.11E-08	5.88E-07
PA14_36605	PA14_RS14900	1.290350565	5.860716508	17.13446317	3.48E-05	0.000127705
PA14_36670	PA14_RS14925	1.263261219	3.895401434	13.01487956	0.000309026	0.000912904
PA14_36690	PA14_RS14935	1.220188603	4.392500251	13.14321518	0.000288562	0.000856861
PA14_36780	PA14_RS14970	1.733938453	3.942879015	25.04452072	5.60E-07	3.10E-06
PA14_36830	PA14_RS14990	-1.026574732	5.264081254	18.46088601	1.73E-05	6.82E-05
PA14_36850	PA14_RS15000	3.316689158	5.750818593	104.1053082	1.92E-24	3.66E-22
PA14_36910	PA14_RS15030	1.072348657	5.612890978	17.16559437	3.43E-05	0.000125952
PA14_36940	PA14_RS15045	-1.12996925	2.779223101	9.995900573	0.001568891	0.003905522
PA14_36980	PA14_RS15055	-1.632129058	4.472927873	28.22675257	1.08E-07	6.84E-07
PA14_36990	PA14_RS15060	1.815331124	2.321312431	18.84390921	1.42E-05	5.74E-05
PA14_37040	PA14_RS15080	1.751747315	2.06769164	20.79298296	5.12E-06	2.27E-05
PA14_37090	PA14_RS15105	2.909282427	4.541767453	88.13396029	6.12E-21	6.05E-19
PA14_37100	PA14_RS15110	2.393083887	4.726060335	71.01913952	3.54E-17	1.81E-15
PA14_37120	PA14_RS15115	2.248165996	5.897971687	71.2171075	3.20E-17	1.65E-15
PA14_37140	PA14_RS15125	1.524488466	3.417436206	19.0125884	1.30E-05	5.31E-05
PA14_37170	PA14_RS15135	2.464136706	5.130856464	77.18640486	1.56E-18	1.04E-16
PA14_37190	PA14_RS15145	1.786731816	6.053205003	47.12216234	6.67E-12	1.09E-10
PA14_37250	PA14_RS15165	-1.057448755	6.253628782	9.963273407	0.001596939	0.003963286
PA14_37270	PA14_RS15175	1.231308014	3.885139618	15.13274917	0.00010021	0.000331925
PA14_37290	PA14_RS15180	1.668883546	4.153542098	21.32208583	3.88E-06	1.77E-05
PA14_37310	PA14_RS15185	1.142214668	5.122718516	14.2713797	0.000158253	0.000502201
PA14_37320	PA14_RS15190	1.699320214	4.228137353	29.74848625	4.92E-08	3.41E-07
PA14_37370	PA14_RS15210	4.338458469	1.372659091	53.09103499	3.18E-13	6.91E-12
PA14_37400	PA14_RS15220	1.976184235	4.95500368	49.91919302	1.60E-12	2.99E-11
PA14_37410	PA14_RS15225	1.693154336	5.635735371	16.04178268	6.20E-05	0.000214057
PA14_37420	PA14_RS15230	2.590377901	6.951488949	7.157075545	0.007466884	0.015684016
PA14_37440	PA14_RS15240	5.092210072	6.937843948	70.69987954	4.16E-17	2.07E-15
PA14_37460	PA14_RS15245	5.732108929	6.834236252	63.19781279	1.87E-15	6.53E-14
PA14_37470	PA14_RS15250	5.084469964	6.247180332	116.3049459	4.08E-27	1.37E-24
PA14_37490	PA14_RS15255	2.6823367	8.330916929	41.18784571	1.38E-10	1.68E-09
PA14_37510	PA14_RS15260	4.63189022	6.906849475	32.95871682	9.41E-09	7.58E-08
PA14_37520	PA14_RS15265	4.401046836	5.952284302	41.44652613	1.21E-10	1.51E-09
PA14_37530	PA14_RS15270	3.441410139	6.155203699	17.39579174	3.03E-05	0.000112374
PA14_37550	PA14_RS15275	2.147948417	5.477940521	8.999698901	0.002700241	0.006318211
PA14_37560	PA14_RS15280	4.128792999	8.165781393	16.42756198	5.05E-05	0.00017762
PA14_37570	PA14_RS15285	1.158159423	6.63264402	7.219692566	0.007210806	0.015201875
PA14_37580	PA14_RS15290	-1.337771904	3.986010744	16.04800948	6.18E-05	0.000213483
PA14_37590	PA14_RS15295	1.019479035	4.404031886	11.27929016	0.000783765	0.002092964
PA14_37640	PA14_RS15310	1.886060568	4.914697612	47.25563304	6.23E-12	1.03E-10
PA14_37650	PA14_RS15315	1.630056573	4.420872085	27.72212469	1.40E-07	8.64E-07
PA14_37660	PA14_RS15320	1.52744721	4.182194232	20.26389247	6.75E-06	2.92E-05
PA14_37670	PA14_RS15325	-1.425407222	5.896694836	26.39319092	2.79E-07	1.64E-06
PA14_37730	PA14_RS15345	1.863045903	8.061914141	29.23371666	6.42E-08	4.31E-07
PA14_37770	PA14_RS15360	1.443009486	6.807411944	24.33915535	8.08E-07	4.32E-06
PA14_37810	PA14_RS15375	1.232183438	3.749202221	12.6584875	0.000373865	0.001079927
PA14_37820	PA14_RS15380	1.385625488	4.245291793	21.80951359	3.01E-06	1.41E-05
PA14_37840	PA14_RS15390	2.43452893	5.547972464	70.28988055	5.12E-17	2.44E-15
PA14_37850	PA14_RS15395	1.983996998	1.663088384	16.92997175	3.88E-05	0.000140428
PA14_37870	PA14_RS15400	1.418913372	3.54381222	20.28243252	6.68E-06	2.89E-05
PA14_37880	PA14_RS15405	1.967306857	4.657386496	51.24169017	8.17E-13	1.64E-11
PA14_37915	PA14_RS15420	2.346346137	4.23039643	62.3781521	2.83E-15	9.33E-14
PA14_37940	PA14_RS15425	1.67701553	4.9759946	41.58668565	1.13E-10	1.41E-09
PA14_37950	PA14_RS15430	2.32997786	3.380957945	42.35758931	7.60E-11	9.92E-10
PA14_37965	PA14_RS15435	1.20735813	4.536954239	15.0943682	0.000102268	0.000336855
PA14_37980	PA14_RS15440	4.832353306	5.546749795	202.3020019	6.57E-46	1.25E-42
PA14_38000	PA14_RS15450	1.78479968	1.960970523	19.33240975	1.10E-05	4.54E-05
PA14_38140	PA14_RS15500	1.039835238	7.414655462	10.56872251	0.001150172	0.002943782
PA14_38170	PA14_RS15510	-2.646109352	4.642095378	64.96574493	7.62E-16	2.89E-14
PA14_38180	PA14_RS15515	-1.634809245	6.674728154	16.24493368	5.57E-05	0.000194397
PA14_38190	PA14_RS15520	-2.091572708	1.86538875	22.60492216	1.99E-06	9.67E-06
PA14_38200	PA14_RS15525	1.876769052	7.855403651	29.84677803	4.68E-08	3.26E-07
PA14_38210	PA14_RS15530	1.750703823	7.901437564	22.27997676	2.36E-06	1.13E-05
PA14_38250	PA14_RS15540	1.216453308	6.8571004	20.83087434	5.02E-06	2.22E-05
PA14_38260	PA14_RS15545	1.697480537	9.006615333	22.46115455	2.14E-06	1.04E-05
PA14_38270	PA14_RS15550	2.312268754	10.57440572	35.18279083	3.00E-09	2.68E-08
PA14_38310	PA14_RS15565	1.189689654	2.462980563	9.761914247	0.001781643	0.004364947
PA14_38320	PA14_RS15570	1.474504519	7.167993415	26.68421049	2.40E-07	1.43E-06
PA14_38350	PA14_RS15585	-1.152813937	7.464214743	14.03795145	0.000179158	0.000562928
PA14_38395	PA14_RS15605	2.714634415	4.265536122	82.189973	1.24E-19	9.57E-18
PA14_38410	PA14_RS15610	1.961576709	6.315756734	56.95710239	4.45E-14	1.15E-12
PA14_38430	PA14_RS15620	-2.300759721	5.688434858	48.42720404	3.43E-12	6.00E-11
PA14_38460	PA14_RS15630	1.074368337	6.107262932	18.5594736	1.65E-05	6.53E-05
PA14_38470	PA14_RS15635	1.323969273	4.149712778	13.76184417	0.000207508	0.000640759
PA14_38480	PA14_RS15640	1.571090587	6.233688801	29.50415467	5.58E-08	3.80E-07
PA14_38500	PA14_RS15650	1.832016125	5.897755166	45.53342464	1.50E-11	2.29E-10
PA14_38510	PA14_RS15655	1.622991319	7.320479649	17.90805182	2.32E-05	8.84E-05
PA14_38530	PA14_RS15660	1.745986749	6.811181648	32.05943665	1.50E-08	1.16E-07
PA14_38550	PA14_RS15665	2.003245191	7.952972295	30.01791918	4.28E-08	3.01E-07
PA14_38560	PA14_RS15670	1.191469614	5.742528409	20.99892876	4.60E-06	2.06E-05
PA14_38580	PA14_RS15680	1.790890186	6.132166912	37.65535186	8.44E-10	8.67E-09
PA14_38590	PA14_RS15685	1.79424828	7.459738212	37.22027709	1.06E-09	1.05E-08
PA14_38610	PA14_RS15690	1.712942758	5.632785703	38.60419837	5.19E-10	5.63E-09
PA14_38630	PA14_RS15695	1.764282513	7.47974098	27.72542905	1.40E-07	8.64E-07
PA14_38720	PA14_RS15730	1.182925195	5.475153772	11.71289662	0.000620684	0.001706576
PA14_38730	PA14_RS15735	1.675335342	4.333983539	26.70519675	2.37E-07	1.42E-06
PA14_38740	PA14_RS15740	1.800768072	5.813158634	41.73337008	1.05E-10	1.32E-09
PA14_38770	PA14_RS15750	2.039119534	6.201351899	48.83290392	2.79E-12	4.93E-11
PA14_38840	PA14_RS15780	1.071578474	3.22442217	11.05124301	0.000886278	0.002336216
PA14_38880	PA14_RS15795	2.410062415	0.76986485	20.61861214	5.60E-06	2.46E-05
PA14_38900	PA14_RS15800	1.438816645	2.532190345	14.33260161	0.000153189	0.000488023
PA14_38910	PA14_RS15805	2.085626745	1.14668248	18.51344788	1.69E-05	6.66E-05
PA14_38950	PA14_RS15815	1.592876628	2.308878842	14.45986096	0.000143178	0.000459197
PA14_38970	PA14_RS15820	2.037345901	4.100093971	42.98612503	5.51E-11	7.41E-10
PA14_39010	PA14_RS15835	2.204168385	4.943221021	45.42381627	1.59E-11	2.40E-10
PA14_39080	PA14_RS15860	1.806658899	2.635612413	21.54785443	3.45E-06	1.60E-05
PA14_39090	PA14_RS15865	-2.009288507	6.041263248	52.13457885	5.18E-13	1.09E-11
PA14_39160	PA14_RS15900	1.730248949	4.718187	37.69468821	8.27E-10	8.52E-09
PA14_39210	PA14_RS15920	1.382831716	3.000657204	13.65611262	0.000219526	0.00067387
PA14_39220	PA14_RS15925	1.735686284	1.678056596	18.43657089	1.76E-05	6.89E-05
PA14_39230	PA14_RS15930	1.630207912	3.785438047	23.0510694	1.58E-06	7.84E-06
PA14_39260	PA14_RS15945	3.100820422	3.149735302	57.93716969	2.71E-14	7.21E-13
PA14_39280	PA14_RS15955	3.186330067	8.926595775	65.7274982	5.18E-16	1.99E-14
PA14_39300	PA14_RS15960	1.952331849	7.988966315	32.46134222	1.22E-08	9.61E-08
PA14_39320	PA14_RS15965	1.777529724	6.461558027	34.52301598	4.21E-09	3.67E-08
PA14_39330	PA14_RS15970	2.015526162	7.685208986	35.64170487	2.37E-09	2.18E-08
PA14_39350	PA14_RS15975	-1.700435661	9.167311835	22.15900917	2.51E-06	1.19E-05
PA14_39360	PA14_RS15980	2.294134328	7.230751277	69.10397126	9.34E-17	4.18E-15
PA14_39470	PA14_RS30595	-2.603942749	8.146817145	40.83052843	1.66E-10	1.99E-09
PA14_39480	PA14_RS16005	-2.403426959	7.880102817	37.24612313	1.04E-09	1.04E-08
PA14_39530	PA14_RS16020	1.770621839	5.193266573	48.79519524	2.84E-12	4.99E-11
PA14_39570	PA14_RS16035	1.722453388	1.622183603	14.34283286	0.000152359	0.000485919
PA14_39640	PA14_RS16065	1.806411053	4.538571825	32.39633413	1.26E-08	9.91E-08
PA14_39650	PA14_RS16070	1.509495741	3.19465345	16.0946294	6.03E-05	0.000209045
PA14_39660	PA14_RS16075	1.856728638	2.568493239	20.34753666	6.46E-06	2.80E-05
PA14_39700	PA14_RS16085	-1.100653871	2.611783552	4.977076763	0.025685349	0.046485207
PA14_39710	PA14_RS16090	2.544772645	4.829295069	71.27268134	3.11E-17	1.63E-15
PA14_39720	PA14_RS16095	1.338183282	4.483302993	23.196886	1.46E-06	7.33E-06
PA14_39780	PA14_RS16115	-4.81848649	7.797917353	119.2589862	9.19E-28	3.51E-25
PA14_39810	PA14_RS16130	2.210956528	4.9545	49.81121207	1.69E-12	3.13E-11
PA14_39850	PA14_RS16150	2.314572555	2.166146136	29.04912874	7.06E-08	4.69E-07
PA14_39860	PA14_RS16155	1.777541783	5.563310555	38.05348774	6.88E-10	7.21E-09
PA14_39870	PA14_RS16160	1.889133423	6.596145824	28.18808724	1.10E-07	6.96E-07
PA14_39880	PA14_RS16165	1.289452445	5.802018833	24.04977833	9.39E-07	4.92E-06
PA14_39910	PA14_RS16175	1.473552225	1.490455881	8.63604879	0.003295754	0.007575474
PA14_39945	PA14_RS16185	2.151353802	7.762305681	32.52860356	1.17E-08	9.32E-08
PA14_39960	PA14_RS16190	-2.069946844	7.114956218	29.01327347	7.19E-08	4.76E-07
PA14_40030	PA14_RS16220	-3.009185948	4.836940873	99.4189532	2.04E-23	3.16E-21
PA14_40050	PA14_RS16230	-1.288851136	3.925229638	13.64764011	0.000220518	0.000676555
PA14_40060	PA14_RS16235	1.943750411	1.284887992	13.80603293	0.000202684	0.000627894
PA14_40130	PA14_RS16270	1.787286874	4.26836006	28.46534456	9.54E-08	6.11E-07
PA14_40150	PA14_RS16275	2.130032613	3.632412771	34.04730236	5.38E-09	4.58E-08
PA14_40220	PA14_RS16305	-1.389537996	7.354859767	25.51827985	4.38E-07	2.49E-06
PA14_40230	PA14_RS16310	-2.741255808	7.80778213	60.43593358	7.60E-15	2.25E-13
PA14_40240	PA14_RS16315	-1.993350693	7.582135374	39.85758821	2.73E-10	3.14E-09
PA14_40270	PA14_RS16330	1.699361265	6.852549463	42.7928444	6.09E-11	8.09E-10
PA14_40280	PA14_RS16335	1.809307695	9.76735109	25.87588847	3.64E-07	2.10E-06
PA14_40310	PA14_RS16350	2.258668444	12.08073742	33.35416322	7.68E-09	6.28E-08
PA14_40320	PA14_RS16355	1.471630991	4.738908682	26.98568761	2.05E-07	1.24E-06
PA14_40350	PA14_RS16370	1.058405211	6.730519399	15.68907701	7.47E-05	0.000254081
PA14_40370	PA14_RS16375	1.390671411	6.649820223	22.96959323	1.65E-06	8.15E-06
PA14_40380	PA14_RS16380	2.349956309	6.441606208	9.55693534	0.001991954	0.004830615
PA14_40420	PA14_RS16395	1.185278021	7.420999437	16.18288382	5.75E-05	0.000200137
PA14_40450	PA14_RS16410	1.580151748	5.619551173	35.05237391	3.21E-09	2.85E-08
PA14_40520	PA14_RS16430	2.570720118	1.63110156	24.71192999	6.66E-07	3.61E-06
PA14_40540	PA14_RS16435	1.493465509	5.622246526	30.99035347	2.59E-08	1.89E-07
PA14_40550	PA14_RS16440	1.642339611	6.288858493	34.2481543	4.85E-09	4.16E-08
PA14_40560	PA14_RS16445	-2.164532162	8.775227236	33.6529347	6.59E-09	5.47E-08
PA14_40570	PA14_RS16450	1.0427454	6.908537342	15.97169974	6.43E-05	0.000221595
PA14_40660	PA14_RS16485	1.054060732	2.92259836	9.077209036	0.002588147	0.006098276
PA14_40710	PA14_RS16505	-1.151233157	5.742192489	17.73915404	2.53E-05	9.58E-05
PA14_40780	PA14_RS16530	1.624945959	6.553483723	19.32997565	1.10E-05	4.54E-05
PA14_40790	PA14_RS16535	2.647128144	5.732952644	83.43941535	6.57E-20	5.45E-18
PA14_40840	PA14_RS16555	1.456521941	7.383333618	26.62553416	2.47E-07	1.47E-06
PA14_40850	PA14_RS16560	-1.013187358	8.210690517	8.121492563	0.004374353	0.009745739
PA14_40860	PA14_RS16565	-2.016648393	9.277019462	28.14625587	1.12E-07	7.10E-07
PA14_40900	PA14_RS16580	1.236629078	3.002783889	9.546936269	0.002002834	0.004852891
PA14_40910	PA14_RS16585	2.527406626	7.22885497	76.27166916	2.47E-18	1.59E-16
PA14_40930	PA14_RS16590	3.204833861	6.826775449	107.4267664	3.59E-25	8.94E-23
PA14_40940	PA14_RS16595	1.019660917	5.576542957	13.98497738	0.000184277	0.000577745
PA14_41110	PA14_RS16660	-1.169280316	6.064915153	18.28206204	1.90E-05	7.43E-05
PA14_41130	PA14_RS16665	-1.25592336	7.188344032	20.66747732	5.46E-06	2.41E-05
PA14_41140	PA14_RS16670	-1.318535567	4.972903898	18.5510313	1.65E-05	6.55E-05
PA14_41250	PA14_RS16720	-1.01908311	8.907664366	8.346290428	0.003864756	0.008732671
PA14_41400	PA14_RS16790	1.482914501	5.494873345	32.58623699	1.14E-08	9.06E-08
PA14_41480	PA14_RS16820	1.676437625	3.837196717	29.97042197	4.39E-08	3.08E-07
PA14_41490	PA14_RS16825	2.070802634	5.861413313	51.08093584	8.86E-13	1.77E-11
PA14_41500	PA14_RS16830	-1.221103255	7.75756183	11.64544947	0.000643598	0.001763046
PA14_41570	PA14_RS16865	-2.434106238	13.15054114	33.41027198	7.46E-09	6.14E-08
PA14_41710	PA14_RS16920	-1.210835606	7.150825327	17.46895401	2.92E-05	0.000108764
PA14_41760	PA14_RS16940	-1.012586938	5.132814552	11.69416141	0.000626965	0.001720775
PA14_41830	PA14_RS16970	-1.172000545	4.844861473	16.78874292	4.18E-05	0.000149667
PA14_41880	PA14_RS16990	-1.041562575	7.620799196	10.63807592	0.001107829	0.002849413
PA14_41910	PA14_RS17000	1.359256728	5.887708949	26.20715407	3.07E-07	1.79E-06
PA14_41960	PA14_RS17025	-1.788183013	4.380310776	36.48254688	1.54E-09	1.47E-08
PA14_41970	PA14_RS17030	1.621417148	9.925933596	15.5439468	8.06E-05	0.000272247
PA14_42010	PA14_RS17050	-1.545239655	7.729230527	22.90839326	1.70E-06	8.38E-06
PA14_42140	PA14_RS17105	1.111358038	5.245035121	18.45136242	1.74E-05	6.84E-05
PA14_42200	PA14_RS17125	-2.771317183	10.84754636	37.97846017	7.15E-10	7.46E-09
PA14_42260	PA14_RS17145	1.957998732	1.406829565	16.53365002	4.78E-05	0.000168783
PA14_42290	PA14_RS17160	1.290216757	2.287846341	10.61652164	0.001120817	0.002878941
PA14_42300	PA14_RS17165	1.597741343	2.104654204	18.17409548	2.02E-05	7.80E-05
PA14_42310	PA14_RS17170	-1.138272405	1.155336406	6.095493196	0.013552709	0.026594697
PA14_42340	PA14_RS17180	1.422286615	3.618380533	16.72920007	4.31E-05	0.000154053
PA14_42350	PA14_RS17185	1.001376808	5.294004923	15.7639199	7.18E-05	0.000244806
PA14_42360	PA14_RS17190	1.83375857	3.119592574	21.55122771	3.45E-06	1.60E-05
PA14_42380	PA14_RS17195	1.857912978	5.357787095	46.95272731	7.27E-12	1.18E-10
PA14_42400	PA14_RS17205	2.020086679	4.215113838	35.40741734	2.67E-09	2.42E-08
PA14_42410	PA14_RS17210	1.915448377	4.577309382	42.67184945	6.47E-11	8.52E-10
PA14_42430	PA14_RS17215	1.383897411	6.502317627	21.50654341	3.53E-06	1.63E-05
PA14_42440	PA14_RS17220	1.991556247	3.350168083	38.94738694	4.35E-10	4.82E-09
PA14_42450	PA14_RS17225	1.482413149	4.717229032	29.11883771	6.81E-08	4.54E-07
PA14_42460	PA14_RS17230	1.107088867	1.683070571	7.479194273	0.0062416	0.013340255
PA14_42480	PA14_RS17240	3.020084053	1.448917496	36.49341804	1.53E-09	1.46E-08
PA14_42510	PA14_RS17255	2.497875058	1.048041049	24.44676181	7.64E-07	4.10E-06
PA14_42520	PA14_RS17260	3.40782489	0.982245026	38.42763226	5.68E-10	6.07E-09
PA14_42530	PA14_RS17265	2.075752643	2.064888738	18.13613491	2.06E-05	7.95E-05
PA14_42550	PA14_RS17275	2.594144179	2.727132843	48.05338727	4.15E-12	7.16E-11
PA14_42570	PA14_RS17280	1.63748601	2.057553203	11.25728266	0.000793112	0.002113982
PA14_42580	PA14_RS17285	2.32506265	1.172836403	21.88565472	2.89E-06	1.36E-05
PA14_42600	PA14_RS30640	2.484546549	2.599466877	26.34862122	2.85E-07	1.68E-06
PA14_42620	PA14_RS17300	1.059415111	2.439296919	7.391681906	0.006552619	0.013937393
PA14_42670	PA14_RS17320	-1.230924139	6.340611719	24.35750977	8.00E-07	4.28E-06
PA14_42700	PA14_RS17335	1.772764683	5.993137808	28.00594881	1.21E-07	7.55E-07
PA14_42710	PA14_RS17340	-1.274397184	5.760986586	24.15709709	8.88E-07	4.70E-06
PA14_42770	PA14_RS17370	1.705165321	4.355680322	35.47296891	2.59E-09	2.36E-08
PA14_42860	PA14_RS17405	-1.464571197	8.219397451	19.53543885	9.88E-06	4.11E-05
PA14_42880	PA14_RS17415	1.531448205	4.439201699	31.30989475	2.20E-08	1.63E-07
PA14_42890	PA14_RS17420	1.329851943	3.542607902	14.48721881	0.000141114	0.000453591
PA14_42950	PA14_RS17445	-1.266396019	3.904575269	19.0489237	1.27E-05	5.22E-05
PA14_42990	PA14_RS17465	-1.702923544	5.610423246	42.81177637	6.03E-11	8.03E-10
PA14_43000	PA14_RS17470	-1.492417192	5.790547158	34.29434936	4.74E-09	4.07E-08
PA14_43020	PA14_RS17475	-1.85713992	4.125208857	40.39379803	2.08E-10	2.43E-09
PA14_43030	PA14_RS17480	-2.06910875	7.281437537	55.19860268	1.09E-13	2.56E-12
PA14_43040	PA14_RS17485	-2.350649115	6.882431643	74.88434905	4.99E-18	3.11E-16
PA14_43100	PA14_RS17510	-1.018730683	8.247914262	9.357472262	0.002220782	0.005338078
PA14_43140	PA14_RS17525	1.76677493	4.463963023	24.13574019	8.98E-07	4.75E-06
PA14_43220	PA14_RS17560	1.3114119	5.967129645	29.23999362	6.39E-08	4.31E-07
PA14_43230	PA14_RS17565	2.972186414	4.45182893	91.74278195	9.87E-22	1.09E-19
PA14_43290	PA14_RS17590	-1.219984351	4.992632048	11.68325116	0.000630652	0.001730065
PA14_43310	PA14_RS17600	1.221184611	4.911706759	15.33896284	8.98E-05	0.000300819
PA14_43340	PA14_RS17610	1.437361357	5.765106023	31.67843443	1.82E-08	1.38E-07
PA14_43350	PA14_RS17615	1.92195958	6.644061296	36.91102168	1.24E-09	1.21E-08
PA14_43370	PA14_RS17620	2.006278173	2.141958499	27.79179699	1.35E-07	8.39E-07
PA14_43380	PA14_RS17625	1.802743377	3.78344624	36.85210891	1.27E-09	1.24E-08
PA14_43400	PA14_RS17630	2.496304812	3.983347291	39.02415727	4.19E-10	4.66E-09
PA14_43405	PA14_RS17635	5.577260463	3.530341972	104.3129449	1.73E-24	3.41E-22
PA14_43460	PA14_RS17655	2.015088962	3.776829006	38.88120709	4.50E-10	4.97E-09
PA14_43480	PA14_RS17660	2.215589649	4.004023462	53.61264691	2.44E-13	5.44E-12
PA14_43490	PA14_RS17665	1.869868372	3.122571896	25.16023655	5.28E-07	2.93E-06
PA14_43510	PA14_RS17670	1.298253164	5.145332717	23.20129219	1.46E-06	7.33E-06
PA14_43520	PA14_RS17675	1.147081255	6.491970352	17.79087897	2.47E-05	9.33E-05
PA14_43530	PA14_RS17680	-1.136493322	7.256880397	17.85247635	2.39E-05	9.06E-05
PA14_43540	PA14_RS17685	1.208201252	5.316256394	23.69566142	1.13E-06	5.83E-06
PA14_43570	PA14_RS17695	2.137326405	1.300319596	18.83622682	1.42E-05	5.76E-05
PA14_43580	PA14_RS17700	1.772294316	4.34187336	30.0252648	4.26E-08	3.00E-07
PA14_43610	PA14_RS17710	1.856388411	8.748356426	28.53473751	9.20E-08	5.92E-07
PA14_43620	PA14_RS17715	1.271365568	5.459835671	22.03254461	2.68E-06	1.27E-05
PA14_43670	PA14_RS17740	-1.037139061	6.492840624	17.13867544	3.47E-05	0.000127504
PA14_43760	PA14_RS17775	1.550755567	5.691646882	33.98266408	5.56E-09	4.69E-08
PA14_43790	PA14_RS17790	1.410809265	4.27139945	24.20860394	8.64E-07	4.59E-06
PA14_43810	PA14_RS17795	1.301544809	3.854383764	13.19790319	0.000280263	0.000835681
PA14_43820	PA14_RS17800	1.46461376	3.969449064	21.71357029	3.17E-06	1.48E-05
PA14_43870	PA14_RS17820	1.225711066	5.32556427	22.94344468	1.67E-06	8.25E-06
PA14_43880	PA14_RS17825	-1.501610468	3.863076786	23.09202234	1.54E-06	7.71E-06
PA14_43950	PA14_RS17855	-1.521794106	8.778388285	17.45571389	2.94E-05	0.000109453
PA14_43970	PA14_RS17860	-1.242638501	9.498610729	11.02645953	0.000898205	0.002361138
PA14_44000	PA14_RS17865	-1.088459022	8.31911808	8.35192963	0.00385278	0.008709045
PA14_44060	PA14_RS17890	-1.47583875	6.479661773	22.15356262	2.52E-06	1.20E-05
PA14_44070	PA14_RS17895	-1.178347646	8.201693002	8.017264304	0.004633351	0.01026686
PA14_44080	PA14_RS17900	-1.181435334	7.291218276	13.65997486	0.000219074	0.000672846
PA14_44100	PA14_RS17910	2.409915134	5.789972732	49.29909327	2.20E-12	3.96E-11
PA14_44110	PA14_RS17915	-1.102213885	4.472896498	14.69368095	0.00012647	0.000409971
PA14_44150	PA14_RS17935	1.310296467	6.032720592	22.40596687	2.21E-06	1.06E-05
PA14_44160	PA14_RS17940	1.338218647	7.113442259	20.70107544	5.37E-06	2.37E-05
PA14_44170	PA14_RS17945	-3.256370874	7.376871706	93.18478451	4.76E-22	5.93E-20
PA14_44210	PA14_RS17965	2.136475565	5.99410774	60.34916165	7.94E-15	2.33E-13
PA14_44240	PA14_RS17970	1.109979082	3.014380545	11.51547811	0.000690191	0.00187011
PA14_44280	PA14_RS17985	1.215079748	6.886429279	22.34669107	2.28E-06	1.10E-05
PA14_44300	PA14_RS17995	-1.241218575	7.814217514	11.28166412	0.000782764	0.002091817
PA14_44320	PA14_RS18005	2.034376704	4.363108397	47.26998734	6.19E-12	1.03E-10
PA14_44350	PA14_RS18015	-1.171134327	5.198462172	20.58538093	5.70E-06	2.50E-05
PA14_44370	PA14_RS18030	-1.613326781	7.37067059	29.5580477	5.43E-08	3.71E-07
PA14_44380	PA14_RS18035	-1.480732811	6.627246845	30.01531476	4.29E-08	3.01E-07
PA14_44390	PA14_RS18040	-1.928443422	4.624536375	33.43449499	7.37E-09	6.07E-08
PA14_44420	PA14_RS18050	-1.512921982	7.550781967	23.92827552	1.00E-06	5.21E-06
PA14_44440	PA14_RS18060	1.010045822	6.146039223	14.62228895	0.000131352	0.000424595
PA14_44450	PA14_RS18065	-1.357453646	3.810833437	23.24806117	1.42E-06	7.19E-06
PA14_44470	PA14_RS18075	-1.212216863	7.99421478	11.28117315	0.000782971	0.002091817
PA14_44480	PA14_RS18080	-1.218345266	5.30375167	17.79814305	2.46E-05	9.31E-05
PA14_44490	PA14_RS18085	-1.025814249	7.543671512	10.38442178	0.00127083	0.00321951
PA14_44620	PA14_RS18140	-2.364416805	7.787761788	43.09510899	5.21E-11	7.06E-10
PA14_44690	PA14_RS18175	-1.095629361	6.275569885	14.44387249	0.000144399	0.000462335
PA14_44760	PA14_RS18195	1.303076111	6.381090558	26.98824308	2.05E-07	1.24E-06
PA14_44820	PA14_RS18215	-1.719143689	4.539898195	16.68828881	4.41E-05	0.00015702
PA14_44920	PA14_RS18260	-1.739961347	7.190644152	28.109766	1.15E-07	7.21E-07
PA14_44950	PA14_RS18270	1.15727304	5.04458974	16.91742585	3.90E-05	0.00014127
PA14_44990	PA14_RS18290	1.102970273	2.259468572	8.882243735	0.002879574	0.006699513
PA14_45010	PA14_RS18300	1.391727574	5.639988254	25.75619539	3.87E-07	2.23E-06
PA14_45020	PA14_RS18305	1.403617122	3.518485455	21.16648252	4.21E-06	1.91E-05
PA14_45050	PA14_RS18315	2.944551252	4.503916745	105.7011664	8.57E-25	2.05E-22
PA14_45060	PA14_RS18320	2.598324708	1.783596706	35.37518211	2.72E-09	2.45E-08
PA14_45090	PA14_RS18330	2.267611592	3.739136079	34.51995308	4.22E-09	3.67E-08
PA14_45170	PA14_RS18360	1.795029623	3.639054566	28.65994505	8.63E-08	5.61E-07
PA14_45180	PA14_RS18365	1.967030787	3.338902772	33.55999449	6.91E-09	5.70E-08
PA14_45190	PA14_RS18370	1.581544934	5.123318873	36.88036303	1.26E-09	1.22E-08
PA14_45210	PA14_RS18375	2.758867536	3.707533918	59.30145905	1.35E-14	3.84E-13
PA14_45240	PA14_RS18380	1.641409951	3.898751496	22.10959034	2.58E-06	1.22E-05
PA14_45260	PA14_RS18390	1.384860179	4.635993958	25.05994021	5.56E-07	3.08E-06
PA14_45280	PA14_RS18395	1.634936173	6.103808422	17.45122369	2.95E-05	0.000109641
PA14_45350	PA14_RS18425	1.455852898	7.215675911	22.65193054	1.94E-06	9.48E-06
PA14_45380	PA14_RS18435	1.483859506	5.149161248	24.69565408	6.71E-07	3.64E-06
PA14_45400	PA14_RS18440	1.026701431	7.587374448	10.60259217	0.001129292	0.002896814
PA14_45440	PA14_RS18460	1.10247151	5.292939088	17.09318666	3.56E-05	0.000130095
PA14_45480	PA14_RS18480	2.440100069	5.952147004	67.79502314	1.81E-16	7.64E-15
PA14_45610	PA14_RS18520	-1.262213748	8.619691685	14.36982939	0.00015019	0.000479535
PA14_45630	PA14_RS18530	-1.03495675	7.516905174	11.48052892	0.000703291	0.001899317
PA14_45740	PA14_RS18565	1.068071074	4.797364323	17.10988619	3.53E-05	0.000129123
PA14_45780	PA14_RS18580	2.291806685	5.09239821	59.07407075	1.52E-14	4.22E-13
PA14_45870	PA14_RS18615	1.641458515	6.217069354	39.52678665	3.24E-10	3.68E-09
PA14_45890	PA14_RS18625	1.454005028	7.106506684	27.09228421	1.94E-07	1.18E-06
PA14_45910	PA14_RS18630	1.619423667	4.769390936	34.68027561	3.89E-09	3.40E-08
PA14_45940	PA14_RS18645	-1.587555616	7.981533192	22.24492981	2.40E-06	1.15E-05
PA14_45970	PA14_RS18660	1.155655475	7.716102862	13.0443667	0.000304198	0.000900024
PA14_46010	PA14_RS18675	1.101845863	4.202000715	13.01759224	0.000308578	0.000912512
PA14_46020	PA14_RS18685	2.304041741	4.594369411	70.20782624	5.34E-17	2.53E-15
PA14_46100	PA14_RS18710	1.036684935	3.438180188	6.223569114	0.012606074	0.024956447
PA14_46150	PA14_RS18730	1.03083128	6.066400499	11.87275724	0.00056961	0.001579248
PA14_46170	PA14_RS18735	1.727500137	4.81567681	37.96239893	7.21E-10	7.51E-09
PA14_46180	PA14_RS18740	1.702909859	2.590959759	16.9611235	3.82E-05	0.000138405
PA14_46250	PA14_RS18765	1.327222702	4.708538899	25.55675323	4.30E-07	2.45E-06
PA14_46260	PA14_RS18770	1.042743192	4.972657911	16.69760528	4.38E-05	0.000156445
PA14_46270	PA14_RS18775	1.28918018	5.775530519	26.60797785	2.49E-07	1.48E-06
PA14_46280	PA14_RS18780	-1.525775774	5.481893571	8.999954942	0.002699863	0.006318211
PA14_46290	PA14_RS18785	1.438772274	4.018604972	9.986525451	0.001576899	0.003920345
PA14_46300	PA14_RS18790	1.150231851	5.157549107	16.73465959	4.30E-05	0.000153706
PA14_46320	PA14_RS18800	1.832059168	5.509914591	45.39825006	1.61E-11	2.42E-10
PA14_46330	PA14_RS18805	2.823261311	4.84487894	78.26880109	8.99E-19	6.36E-17
PA14_46340	PA14_RS18810	-1.235398449	4.789682514	21.00809355	4.57E-06	2.05E-05
PA14_46390	PA14_RS18830	1.487230993	3.580523996	16.98593894	3.77E-05	0.000136694
PA14_46440	PA14_RS18850	1.085483902	5.824408464	16.01919605	6.27E-05	0.000216495
PA14_46460	PA14_RS18860	-1.802882519	7.601927896	20.45646561	6.10E-06	2.66E-05
PA14_46470	PA14_RS18865	1.60669208	6.14243193	29.03822891	7.10E-08	4.70E-07
PA14_46490	PA14_RS18875	1.532244915	4.275434449	29.57820848	5.37E-08	3.68E-07
PA14_46510	PA14_RS18880	-1.310776532	7.966804829	14.02693509	0.000180211	0.000565615
PA14_46520	PA14_RS18885	-1.701364953	7.733886661	22.43652795	2.17E-06	1.05E-05
PA14_46540	PA14_RS18895	-1.571630803	8.492710692	13.54175162	0.000233315	0.000711336
PA14_46550	PA14_RS18900	-2.661368232	6.97905137	53.88693341	2.12E-13	4.77E-12
PA14_46700	PA14_RS18975	1.709094756	5.024471437	33.58862984	6.81E-09	5.64E-08
PA14_46710	PA14_RS18980	1.331936151	3.861730634	18.94059611	1.35E-05	5.49E-05
PA14_46720	PA14_RS18985	-1.060629071	6.209415336	17.49997279	2.87E-05	0.000107213
PA14_46750	PA14_RS18995	2.719928687	6.252446314	98.41495257	3.39E-23	4.98E-21
PA14_46760	PA14_RS19000	1.356792911	3.505762466	18.05164655	2.15E-05	8.28E-05
PA14_46780	PA14_RS19010	-1.552790142	5.532846456	40.49507248	1.97E-10	2.32E-09
PA14_46800	PA14_RS19015	1.366637917	3.917450434	20.00056474	7.74E-06	3.30E-05
PA14_46810	PA14_RS19020	2.507572547	6.366272836	73.04050914	1.27E-17	7.20E-16
PA14_46830	PA14_RS19030	1.010012745	5.058393027	16.59577657	4.63E-05	0.000163848
PA14_46850	PA14_RS19040	-1.155526645	3.363646437	8.780168854	0.00304523	0.007039176
PA14_46900	PA14_RS19060	-2.121788575	5.602609039	45.88250432	1.26E-11	1.95E-10
PA14_46910	PA14_RS19065	-1.709431472	7.732025409	24.81913102	6.30E-07	3.44E-06
PA14_46930	PA14_RS19075	-1.050224969	5.456869264	17.69041849	2.60E-05	9.80E-05
PA14_46960	PA14_RS19085	-1.147053616	6.436390545	19.69635735	9.08E-06	3.81E-05
PA14_46970	PA14_RS19090	-1.644364295	6.559164502	24.21942262	8.60E-07	4.57E-06
PA14_47080	PA14_RS19135	2.219346794	4.801529137	59.97524778	9.61E-15	2.81E-13
PA14_47120	PA14_RS19155	-2.133224337	7.799379717	23.08718866	1.55E-06	7.72E-06
PA14_47180	PA14_RS19180	-2.727887402	4.039210191	17.96913513	2.25E-05	8.59E-05
PA14_47190	PA14_RS19185	-1.552328577	6.311614468	29.4609207	5.71E-08	3.88E-07
PA14_47210	PA14_RS19190	-1.031422429	5.701436867	15.47137987	8.38E-05	0.000281904
PA14_47230	PA14_RS19195	1.707750698	6.596953882	35.89215359	2.09E-09	1.94E-08
PA14_47260	PA14_RS19210	1.607349661	3.483269889	22.27186472	2.37E-06	1.13E-05
PA14_47270	PA14_RS19215	1.68004004	4.644954257	29.62881723	5.23E-08	3.60E-07
PA14_47280	PA14_RS19220	1.67115665	5.454027846	40.4556705	2.01E-10	2.36E-09
PA14_47310	PA14_RS19230	1.471007121	6.817632372	28.32649525	1.02E-07	6.52E-07
PA14_47330	PA14_RS19240	-1.005204376	6.30177192	16.24497671	5.57E-05	0.000194397
PA14_47340	PA14_RS19245	1.615102109	5.616858278	44.06110004	3.18E-11	4.49E-10
PA14_47370	PA14_RS19260	1.260406106	5.358732895	16.80209092	4.15E-05	0.000148804
PA14_47390	PA14_RS19270	1.518779117	8.422508534	19.74560827	8.85E-06	3.72E-05
PA14_47410	PA14_RS19280	1.581527909	5.319847968	37.80673625	7.81E-10	8.09E-09
PA14_47420	PA14_RS19285	1.268024708	3.208238106	6.687085816	0.009711383	0.019813484
PA14_47440	PA14_RS19295	1.149275152	7.606205454	14.85594008	0.000116042	0.000379172
PA14_47510	PA14_RS19320	1.160764859	5.240744255	18.76142372	1.48E-05	5.95E-05
PA14_47520	PA14_RS19325	-1.526280894	5.519763765	21.38285665	3.76E-06	1.72E-05
PA14_47540	PA14_RS19335	-1.745148636	8.640345784	25.89188915	3.61E-07	2.09E-06
PA14_47550	PA14_RS19340	-2.918816608	8.272038743	63.04380373	2.02E-15	6.93E-14
PA14_47640	PA14_RS19365	2.276468222	4.747307821	29.68977148	5.07E-08	3.50E-07
PA14_47650	PA14_RS19370	1.898455838	3.56101775	31.9318842	1.60E-08	1.23E-07
PA14_47660	PA14_RS19375	1.086899166	2.7553054	10.29143639	0.00133649	0.003367979
PA14_47670	PA14_RS19380	3.252112857	4.09027892	46.62251958	8.61E-12	1.37E-10
PA14_47680	PA14_RS19385	3.054758986	3.658884534	57.99343526	2.63E-14	7.08E-13
PA14_47720	PA14_RS19395	1.793445313	3.007168544	7.457191422	0.006318351	0.013486362
PA14_47730	PA14_RS19400	2.829629676	3.77346697	46.71428088	8.21E-12	1.31E-10
PA14_47760	PA14_RS19410	1.341296317	4.814446274	22.65019124	1.94E-06	9.48E-06
PA14_47820	PA14_RS19430	-1.069842308	4.164160973	11.0703506	0.000877191	0.002316528
PA14_47840	PA14_RS19435	2.206144347	3.383586171	34.03367659	5.42E-09	4.60E-08
PA14_47850	PA14_RS19440	1.899242388	2.638828139	23.30840579	1.38E-06	7.01E-06
PA14_47860	PA14_RS19450	3.99844242	4.411484249	110.8837756	6.27E-26	1.71E-23
PA14_47870	PA14_RS19455	2.057372195	3.509961906	18.48285285	1.71E-05	6.75E-05
PA14_47880	PA14_RS19460	2.188691984	3.798687885	18.10881321	2.09E-05	8.04E-05
PA14_47900	PA14_RS19470	1.634545709	3.120373784	23.16848456	1.48E-06	7.43E-06
PA14_47910	PA14_RS19475	1.673165028	4.464564863	25.17481161	5.24E-07	2.91E-06
PA14_47930	PA14_RS19485	2.826095902	4.798224506	51.64064782	6.66E-13	1.37E-11
PA14_47960	PA14_RS19500	1.145342328	3.541649134	9.965455075	0.001595047	0.003960309
PA14_47970	PA14_RS19505	2.137298097	4.703077883	53.31002699	2.85E-13	6.20E-12
PA14_48010	PA14_RS19515	1.116538359	4.996386938	20.57823394	5.72E-06	2.51E-05
PA14_48020	PA14_RS19520	1.714612451	6.404521467	42.39383956	7.46E-11	9.76E-10
PA14_48030	PA14_RS19525	3.35298262	8.277365462	64.74886801	8.51E-16	3.19E-14
PA14_48040	PA14_RS19530	1.067408048	8.450229231	9.613010655	0.001932036	0.00469525
PA14_48060	PA14_RS19535	-1.54589024	12.30971225	10.16399729	0.001432098	0.003593104
PA14_48100	PA14_RS19545	1.48558426	8.820469054	9.153587959	0.002482309	0.005877931
PA14_48115	PA14_RS19550	1.728824906	8.968669861	10.97385308	0.000924064	0.002420229
PA14_48150	PA14_RS19560	1.565523524	4.486846425	24.93044243	5.94E-07	3.27E-06
PA14_48190	PA14_RS19575	-1.089557624	4.829391245	17.16803304	3.42E-05	0.00012591
PA14_48210	PA14_RS19585	1.946706301	3.838710669	31.90252974	1.62E-08	1.24E-07
PA14_48240	PA14_RS19590	4.255625202	7.08615512	154.6134196	1.70E-35	1.22E-32
PA14_48280	PA14_RS19595	2.094069811	2.750694427	34.01261537	5.48E-09	4.64E-08
PA14_48310	PA14_RS19605	1.438952793	3.572495765	22.25911011	2.38E-06	1.14E-05
PA14_48330	PA14_RS19615	-1.178886526	3.804817819	15.4312041	8.56E-05	0.000287285
PA14_48350	PA14_RS19625	2.350399572	1.910887952	28.78521421	8.09E-08	5.29E-07
PA14_48390	PA14_RS19635	1.577887145	3.888104654	31.20329041	2.32E-08	1.71E-07
PA14_48420	PA14_RS19650	2.050259982	6.053593768	48.85015055	2.76E-12	4.90E-11
PA14_48440	PA14_RS19655	1.512368063	3.704850188	12.78775499	0.000348896	0.001018322
PA14_48460	PA14_RS19665	1.075558142	3.412177319	11.8850041	0.000565877	0.001569658
PA14_48470	PA14_RS19670	1.911529508	3.172178877	37.43947525	9.43E-10	9.53E-09
PA14_48500	PA14_RS19680	1.322329672	3.930311666	18.41422894	1.78E-05	6.96E-05
PA14_48540	PA14_RS19705	2.055087664	2.986636479	25.00763193	5.71E-07	3.16E-06
PA14_48590	PA14_RS19725	-1.417746518	2.966052604	15.9527806	6.49E-05	0.000223417
PA14_48610	PA14_RS19735	1.572488506	2.577719167	12.25722113	0.000463461	0.001311613
PA14_48620	PA14_RS19740	1.714597452	2.764841258	23.59266416	1.19E-06	6.12E-06
PA14_48640	PA14_RS19750	1.849007592	3.62932091	28.04177754	1.19E-07	7.43E-07
PA14_48700	PA14_RS19770	1.68983199	7.26636781	33.35385702	7.68E-09	6.28E-08
PA14_48740	PA14_RS19785	-1.164868269	4.163225015	18.39941105	1.79E-05	7.01E-05
PA14_48760	PA14_RS19795	-1.782149413	6.282226225	47.04526915	6.94E-12	1.13E-10
PA14_48830	PA14_RS19825	1.266195151	5.768678091	23.03404174	1.59E-06	7.91E-06
PA14_48870	PA14_RS19845	-1.231920343	5.259158421	23.35026228	1.35E-06	6.88E-06
PA14_48930	PA14_RS19870	-1.047035112	4.096360372	10.58109582	0.001142499	0.00292676
PA14_48940	PA14_RS19875	1.768115884	5.773943374	38.76211341	4.79E-10	5.24E-09
PA14_49010	PA14_RS19910	-1.187233968	1.082267173	5.986284973	0.014417536	0.028080124
PA14_49030	PA14_RS30760	-3.543663793	8.906098	49.06480372	2.48E-12	4.41E-11
PA14_49040	PA14_RS19915	-1.471774926	5.401892102	28.04069025	1.19E-07	7.43E-07
PA14_49070	PA14_RS19930	1.470144923	5.574456616	31.41924345	2.08E-08	1.55E-07
PA14_49090	PA14_RS19940	1.104598584	3.775385991	13.46135903	0.000243527	0.000737275
PA14_49110	PA14_RS19950	1.467047635	5.295312038	26.87458129	2.17E-07	1.30E-06
PA14_49130	PA14_RS19955	-2.555484162	7.916784612	35.49595242	2.56E-09	2.33E-08
PA14_49180	PA14_RS19975	-1.569286235	9.555196935	19.19323815	1.18E-05	4.86E-05
PA14_49200	PA14_RS19980	-1.743219056	11.54849641	14.96745234	0.000109382	0.000358842
PA14_49210	PA14_RS19985	-1.164629548	8.486115357	12.37654663	0.000434761	0.001237728
PA14_49220	PA14_RS19990	1.323016929	4.078358536	9.184473857	0.002440767	0.005791513
PA14_49230	PA14_RS19995	-2.615233516	4.434544247	47.15006848	6.58E-12	1.08E-10
PA14_49260	PA14_RS20005	-1.513958694	4.296610042	28.96995574	7.35E-08	4.86E-07
PA14_49270	PA14_RS20010	-1.858022912	4.992151112	40.35578741	2.12E-10	2.46E-09
PA14_49290	PA14_RS20020	1.15337599	4.475284184	14.80781211	0.000119041	0.000388335
PA14_49300	PA14_RS20025	1.658524508	8.556910731	20.98119487	4.64E-06	2.07E-05
PA14_49320	PA14_RS20035	-1.420309256	7.794737849	19.28222891	1.13E-05	4.65E-05
PA14_49340	PA14_RS20045	1.58606595	4.533803627	16.47614974	4.93E-05	0.000173552
PA14_49350	PA14_RS20050	1.374702335	6.03328025	30.27552004	3.75E-08	2.66E-07
PA14_49390	PA14_RS20065	2.007986741	3.472701364	34.77065927	3.71E-09	3.26E-08
PA14_49400	PA14_RS20070	1.755187803	6.15145898	26.99670273	2.04E-07	1.23E-06
PA14_49410	PA14_RS20075	-2.423364796	9.277750106	42.93467547	5.66E-11	7.57E-10
PA14_49460	PA14_RS20090	-1.374569606	8.977325448	13.54150596	0.000233345	0.000711336
PA14_49470	PA14_RS20095	-1.883295909	7.45270143	35.78487579	2.20E-09	2.04E-08
PA14_49480	PA14_RS30770	-3.655161464	8.014826789	49.93650159	1.59E-12	2.98E-11
PA14_49510	PA14_RS30775	-1.401541582	8.19490036	9.105371567	0.002548599	0.006017468
PA14_49520	PA14_RS20105	-1.402841408	8.431416881	11.95770028	0.00054422	0.001516193
PA14_49560	PA14_RS20120	1.120640751	5.146498741	17.43662784	2.97E-05	0.000110343
PA14_49570	PA14_RS20125	1.654920885	2.948203403	23.62909377	1.17E-06	6.02E-06
PA14_49580	PA14_RS20130	2.41740733	4.665048561	70.94679942	3.67E-17	1.86E-15
PA14_49610	PA14_RS20140	1.308308174	2.1941048	11.5796858	0.000666762	0.001818673
PA14_49620	PA14_RS20145	1.800516118	2.485228854	20.64185725	5.54E-06	2.44E-05
PA14_49630	PA14_RS20150	1.3095468	4.369290086	19.80486012	8.58E-06	3.62E-05
PA14_49640	PA14_RS20155	1.549247832	4.376042833	29.52124311	5.53E-08	3.77E-07
PA14_49660	PA14_RS20165	1.563172734	4.583773985	20.49538029	5.98E-06	2.62E-05
PA14_49680	PA14_RS20170	1.53320572	3.711259595	24.03013895	9.48E-07	4.95E-06
PA14_49700	PA14_RS20180	1.212723204	6.702863167	16.63432644	4.53E-05	0.000161149
PA14_49720	PA14_RS20190	1.193518895	5.116263215	21.14456734	4.26E-06	1.92E-05
PA14_49740	PA14_RS20200	-1.484435605	5.138450075	32.15979514	1.42E-08	1.10E-07
PA14_49760	PA14_RS20210	1.00782783	6.649213238	10.90797147	0.000957513	0.002500974
PA14_49800	PA14_RS20225	1.181462618	7.389673615	18.46267971	1.73E-05	6.82E-05
PA14_49820	PA14_RS20235	2.286183117	5.60189126	55.30401624	1.03E-13	2.44E-12
PA14_49850	PA14_RS20245	-1.575873927	7.059843839	22.88012981	1.72E-06	8.48E-06
PA14_49870	PA14_RS20250	1.580875842	7.762166551	23.7998966	1.07E-06	5.55E-06
PA14_49880	PA14_RS20255	1.126605707	6.318652188	18.76716414	1.48E-05	5.94E-05
PA14_49900	PA14_RS20265	-1.180892572	6.37684506	12.74847263	0.0003563	0.001036509
PA14_50020	PA14_RS20315	1.309137365	3.769798835	18.64296508	1.58E-05	6.28E-05
PA14_50030	PA14_RS20320	1.028948292	4.835008145	16.55729085	4.72E-05	0.000167001
PA14_50040	PA14_RS20325	2.365038764	5.679679075	31.44740065	2.05E-08	1.53E-07
PA14_50050	PA14_RS20330	1.967888887	4.194049309	35.95724243	2.02E-09	1.88E-08
PA14_50100	PA14_RS20350	1.228818244	6.931333512	20.88542026	4.88E-06	2.17E-05
PA14_50160	PA14_RS20370	-1.752493072	4.39468304	28.34136528	1.02E-07	6.47E-07
PA14_50240	PA14_RS20390	-3.857589715	6.582188577	148.3651382	3.95E-34	2.26E-31
PA14_50250	PA14_RS20395	-2.247855335	6.982639712	52.44872899	4.42E-13	9.40E-12
PA14_50270	PA14_RS20400	-1.889008986	9.377586312	25.51890866	4.38E-07	2.49E-06
PA14_50280	PA14_RS20405	-2.235369278	7.073128949	49.46129425	2.02E-12	3.67E-11
PA14_50290	PA14_RS20410	-2.869097221	11.21376483	53.45024143	2.65E-13	5.82E-12
PA14_50310	PA14_RS20420	-1.97386091	4.550268305	36.0227156	1.95E-09	1.82E-08
PA14_50320	PA14_RS20425	-1.713115921	5.339364725	47.59682143	5.24E-12	8.85E-11
PA14_50330	PA14_RS20430	-1.294019287	6.372868687	24.93586231	5.93E-07	3.26E-06
PA14_50340	PA14_RS20435	-1.378777102	6.943045841	28.17706841	1.11E-07	6.99E-07
PA14_50360	PA14_RS20440	-1.211587023	7.498731554	16.22355813	5.63E-05	0.000196005
PA14_50430	PA14_RS20460	-2.837662123	5.995833028	101.5495781	6.97E-24	1.25E-21
PA14_50450	PA14_RS20470	-1.530567907	6.886806219	34.30974252	4.70E-09	4.05E-08
PA14_50460	PA14_RS20475	-1.281107973	6.205504861	25.33544034	4.82E-07	2.71E-06
PA14_50470	PA14_RS20480	-2.612853709	4.084626661	68.37253582	1.35E-16	5.96E-15
PA14_50480	PA14_RS20485	-2.122967633	3.806607361	35.04032486	3.23E-09	2.86E-08
PA14_50500	PA14_RS20490	-1.883765419	7.273381926	38.67861253	5.00E-10	5.44E-09
PA14_50510	PA14_RS20495	1.838222793	5.23046592	45.961774	1.21E-11	1.89E-10
PA14_50590	PA14_RS20530	1.162352536	6.518692396	18.35021177	1.84E-05	7.18E-05
PA14_50620	PA14_RS20545	-1.195813726	5.338964277	20.08120585	7.42E-06	3.18E-05
PA14_50710	PA14_RS20590	1.55275531	6.084301118	31.21561189	2.31E-08	1.71E-07
PA14_50740	PA14_RS20605	-2.08627423	9.782821387	33.76216908	6.23E-09	5.22E-08
PA14_50750	PA14_RS20610	-1.552752095	3.040430452	18.75011528	1.49E-05	5.98E-05
PA14_50760	PA14_RS20615	3.232812083	4.150237994	40.38499748	2.09E-10	2.43E-09
PA14_50790	PA14_RS20625	2.484448049	6.703102556	60.43306965	7.61E-15	2.25E-13
PA14_50830	PA14_RS20645	1.143207655	5.787490472	23.51430744	1.24E-06	6.36E-06
PA14_50850	PA14_RS20655	1.639931433	4.328868	23.55033737	1.22E-06	6.25E-06
PA14_50860	PA14_RS20660	1.740612897	6.238861083	30.14033601	4.02E-08	2.85E-07
PA14_50870	PA14_RS20665	-1.047027329	3.550241401	10.28412039	0.0013418	0.003378386
PA14_50890	PA14_RS20675	1.595145781	5.08712577	37.50941178	9.10E-10	9.22E-09
PA14_50940	PA14_RS20700	-1.519354909	7.340554988	25.63866821	4.12E-07	2.36E-06
PA14_50950	PA14_RS20705	-1.258411259	4.651207351	22.85009093	1.75E-06	8.60E-06
PA14_50970	PA14_RS20710	-1.260470102	5.301189452	16.27279298	5.48E-05	0.000192027
PA14_51060	PA14_RS20745	-1.232061531	4.256433576	17.189717	3.38E-05	0.000124683
PA14_51080	PA14_RS20755	2.251135959	3.884461098	42.96852877	5.56E-11	7.46E-10
PA14_51110	PA14_RS20770	2.224219704	2.060042001	24.06454231	9.32E-07	4.89E-06
PA14_51120	PA14_RS20775	1.804438676	2.031038889	17.57975574	2.76E-05	0.000103144
PA14_51170	PA14_RS20795	2.11190384	5.77561938	68.21338009	1.47E-16	6.38E-15
PA14_51190	PA14_RS20800	1.514051679	5.0113749	32.95642696	9.42E-09	7.58E-08
PA14_51280	PA14_RS20845	1.002694258	4.394408755	5.772339566	0.016280347	0.03129323
PA14_51290	PA14_RS20850	-1.256893943	5.783560574	20.01976103	7.66E-06	3.27E-05
PA14_51320	PA14_RS20865	-1.225725442	7.216898411	20.6961174	5.38E-06	2.38E-05
PA14_51340	PA14_RS20875	-1.535172183	6.686302568	34.01164887	5.48E-09	4.64E-08
PA14_51410	PA14_RS20900	-1.55731097	7.846556096	15.45896906	8.43E-05	0.000283594
PA14_51480	PA14_RS20935	-1.814305014	5.07045701	42.22459595	8.14E-11	1.05E-09
PA14_51520	PA14_RS20955	-1.681739752	6.405792427	33.15997562	8.49E-09	6.88E-08
PA14_51560	PA14_RS20975	-1.17108916	6.184575165	11.03166347	0.000895687	0.002357765
PA14_51640	PA14_RS21010	-1.363253981	3.239170902	9.790920121	0.001753757	0.004313233
PA14_51670	PA14_RS21025	-1.680901777	7.764261837	13.69191722	0.000215379	0.00066292
PA14_51690	PA14_RS21035	-1.078421241	6.945665309	15.64433132	7.64E-05	0.000259547
PA14_51710	PA14_RS21040	-1.193207376	9.501980042	11.01016577	0.000906135	0.0023798
PA14_51720	PA14_RS21045	-1.230450222	8.314349455	11.54051732	0.000680957	0.001849127
PA14_51750	PA14_RS21060	-1.173404384	7.369949569	14.73819811	0.000123518	0.000401312
PA14_51790	PA14_RS21075	-1.40548964	6.460565355	19.98623023	7.80E-06	3.32E-05
PA14_51830	PA14_RS21095	-1.567981444	9.842395007	6.574744356	0.010343586	0.020976071
PA14_51850	PA14_RS21105	-1.695318895	5.400913234	39.97093933	2.58E-10	2.97E-09
PA14_51860	PA14_RS21110	-1.425546156	8.095706082	17.6643193	2.64E-05	9.90E-05
PA14_51880	PA14_RS21115	-1.314392523	9.5976039	12.30942291	0.000450677	0.001279861
PA14_51920	PA14_RS21135	2.132858185	5.839502224	36.6060473	1.45E-09	1.39E-08
PA14_51980	PA14_RS21160	-1.069801184	5.544286149	17.90125396	2.33E-05	8.85E-05
PA14_52070	PA14_RS21200	1.162990371	7.519047496	14.9971974	0.000107671	0.000353635
PA14_52080	PA14_RS21205	-1.5177146	5.821011945	32.63720985	1.11E-08	8.84E-08
PA14_52090	PA14_RS21210	-1.153525618	5.312423886	17.91864008	2.31E-05	8.80E-05
PA14_52120	PA14_RS21220	-1.014837253	5.763607884	11.70561977	0.000623116	0.001711851
PA14_52130	PA14_RS21225	-1.867656089	9.080881502	26.01943829	3.38E-07	1.97E-06
PA14_52140	PA14_RS21230	-2.535969493	6.123897234	63.34867862	1.73E-15	6.16E-14
PA14_52310	PA14_RS21300	1.059669703	6.065201954	17.5612138	2.78E-05	0.00010395
PA14_52380	PA14_RS21330	-1.317272365	4.787152593	13.97295149	0.00018546	0.000579549
PA14_52420	PA14_RS21340	-2.206671707	5.853591153	69.79272598	6.59E-17	3.07E-15
PA14_52430	PA14_RS21345	-2.632606234	3.663774356	56.68188536	5.12E-14	1.30E-12
PA14_52465	PA14_RS21360	-2.847102427	5.750491687	15.96730001	6.44E-05	0.000221977
PA14_52480	PA14_RS21365	-2.699958354	6.291110456	9.324138669	0.002261546	0.005413345
PA14_52520	PA14_RS21385	1.307630953	4.691880993	8.930437446	0.002804572	0.006540955
PA14_52570	PA14_RS21410	-1.527979475	9.089104958	15.13199561	0.00010025	0.000331925
PA14_52630	PA14_RS21430	1.746829302	8.117997059	25.35291817	4.77E-07	2.69E-06
PA14_52640	PA14_RS21435	-1.575649482	4.795470362	21.01880096	4.55E-06	2.04E-05
PA14_52800	PA14_RS21500	1.559903437	9.947883015	9.844857834	0.001703072	0.004199395
PA14_52810	PA14_RS21505	1.18839957	5.044195686	17.72276759	2.56E-05	9.65E-05
PA14_52820	PA14_RS21510	2.221667657	5.451180191	62.56580819	2.58E-15	8.58E-14
PA14_52850	PA14_RS21520	2.384619406	2.670229831	29.55796224	5.43E-08	3.71E-07
PA14_52870	PA14_RS21525	1.849324025	2.869019166	25.97106065	3.47E-07	2.01E-06
PA14_52880	PA14_RS21530	2.153056692	2.574923058	26.17874766	3.11E-07	1.82E-06
PA14_52890	PA14_RS21535	1.375438148	1.257561277	8.222082155	0.004138369	0.009277721
PA14_52910	PA14_RS21545	1.841254124	2.576063006	26.1548271	3.15E-07	1.84E-06
PA14_52940	PA14_RS21560	1.847245263	6.833693537	36.1226446	1.85E-09	1.74E-08
PA14_53010	PA14_RS21585	1.274572418	8.729015578	11.22009396	0.000809164	0.00215276
PA14_53040	PA14_RS21600	-3.612491751	8.977947572	53.34030311	2.80E-13	6.13E-12
PA14_53050	PA14_RS21605	1.149214489	6.428523622	12.98963396	0.00031322	0.000923379
PA14_53090	PA14_RS21615	1.759748905	4.897888399	39.78051234	2.84E-10	3.26E-09
PA14_53160	PA14_RS21645	1.505383951	6.02724108	29.80489293	4.78E-08	3.32E-07
PA14_53200	PA14_RS21660	-1.97606827	7.043156799	38.75160111	4.81E-10	5.26E-09
PA14_53210	PA14_RS21665	1.187451413	5.166439478	17.90820116	2.32E-05	8.84E-05
PA14_53270	PA14_RS21690	1.629610004	4.474577633	29.42116825	5.82E-08	3.94E-07
PA14_53300	PA14_RS21700	-2.574471407	10.54680954	39.56623653	3.17E-10	3.61E-09
PA14_53380	PA14_RS21730	1.599891317	4.626101325	34.94225951	3.40E-09	3.00E-08
PA14_53400	PA14_RS21740	1.136663505	4.607663089	16.26696399	5.50E-05	0.000192501
PA14_53530	PA14_RS21790	-1.445927884	5.653797518	27.49116202	1.58E-07	9.69E-07
PA14_53550	PA14_RS21800	2.151364124	5.841836066	61.68812641	4.02E-15	1.27E-13
PA14_53590	PA14_RS30840	-2.157362456	8.980736438	21.8904117	2.89E-06	1.36E-05
PA14_53600	PA14_RS30845	-2.009309393	6.917325222	25.70109823	3.99E-07	2.29E-06
PA14_53630	PA14_RS21830	-1.138735176	4.104440935	13.7945332	0.000203929	0.000631066
PA14_53660	PA14_RS21845	-1.760770207	6.748601156	23.78774511	1.08E-06	5.58E-06
PA14_53680	PA14_RS21855	-1.3369453	3.533558426	11.71225582	0.000620898	0.001706576
PA14_53750	PA14_RS21885	1.156191405	6.309754143	13.36248129	0.000256708	0.000771877
PA14_53770	PA14_RS21890	-2.36298562	6.938243955	32.91997972	9.60E-09	7.71E-08
PA14_53800	PA14_RS21905	-1.014576293	6.299114062	14.22934751	0.000161827	0.000512407
PA14_53820	PA14_RS21915	-1.624266421	6.946852635	9.291987608	0.002301583	0.005499986
PA14_53830	PA14_RS21920	1.240703744	4.477436969	14.17624508	0.000166459	0.000524753
PA14_53840	PA14_RS21925	-1.356659124	10.25544704	9.385012219	0.002187666	0.005265105
PA14_53880	PA14_RS21945	1.427086589	5.701139397	27.04338829	1.99E-07	1.21E-06
PA14_53910	PA14_RS21960	1.521263151	7.12149018	30.41354696	3.49E-08	2.49E-07
PA14_53920	PA14_RS21965	1.055728173	4.200248785	12.70556574	0.000364569	0.001056527
PA14_53970	PA14_RS21980	1.748513526	6.997689829	41.39333446	1.24E-10	1.54E-09
PA14_53980	PA14_RS21985	1.358174314	6.07307951	21.23880871	4.05E-06	1.84E-05
PA14_54010	PA14_RS21995	2.594979042	6.008672757	68.44332394	1.31E-16	5.80E-15
PA14_54030	PA14_RS22000	2.775347943	3.391043101	45.46430301	1.55E-11	2.36E-10
PA14_54050	PA14_RS22010	2.759709629	5.467776046	43.90117631	3.45E-11	4.81E-10
PA14_54090	PA14_RS22025	1.233519272	4.9987085	16.88332671	3.97E-05	0.000143378
PA14_54110	PA14_RS22030	1.223841889	1.484008872	8.010155492	0.004651574	0.010295293
PA14_54120	PA14_RS22035	1.740103256	2.350654298	17.61673539	2.70E-05	0.000101422
PA14_54170	PA14_RS22050	2.345901829	9.17633033	39.36957038	3.51E-10	3.97E-09
PA14_54180	PA14_RS22055	2.108173643	5.211904012	63.6455797	1.49E-15	5.33E-14
PA14_54190	PA14_RS22060	1.085919789	6.069065883	13.43187631	0.000247385	0.000747767
PA14_54220	PA14_RS22070	1.152168531	3.621087984	13.56521493	0.000230416	0.000704281
PA14_54230	PA14_RS22075	1.551638476	2.563509318	12.92273541	0.000324615	0.000952559
PA14_54260	PA14_RS22085	1.171650393	4.454035892	18.92628847	1.36E-05	5.53E-05
PA14_54270	PA14_RS22090	1.176219839	5.289866348	22.6972691	1.90E-06	9.27E-06
PA14_54300	PA14_RS22100	1.623831526	4.504455703	25.21733503	5.12E-07	2.86E-06
PA14_54340	PA14_RS22115	-1.89656244	6.933550274	38.35364075	5.90E-10	6.28E-09
PA14_54350	PA14_RS22120	-1.076734341	7.205925332	14.61189553	0.000132078	0.000426222
PA14_54370	PA14_RS22125	-1.393698502	7.647815821	20.03965308	7.59E-06	3.25E-05
PA14_54400	PA14_RS22135	1.302080455	8.580185723	13.56415822	0.000230546	0.000704302
PA14_54410	PA14_RS22140	1.60213832	9.140990679	19.10660692	1.24E-05	5.08E-05
PA14_54420	PA14_RS22145	1.272845951	10.6956728	11.35268127	0.000753391	0.002024121
PA14_54460	PA14_RS22160	2.19461151	5.56886913	56.72542501	5.01E-14	1.28E-12
PA14_54470	PA14_RS22165	-1.229047506	4.916363702	15.09757669	0.000102094	0.000336511
PA14_54490	PA14_RS22175	1.261525373	5.841723784	13.30029432	0.000265364	0.000794983
PA14_54500	PA14_RS22180	2.866054978	5.068975696	71.3216335	3.03E-17	1.61E-15
PA14_54510	PA14_RS22185	1.800339307	4.726895847	33.25771874	8.07E-09	6.57E-08
PA14_54580	PA14_RS22210	1.678416503	4.740655697	39.01413828	4.21E-10	4.67E-09
PA14_54610	PA14_RS22225	1.419670901	2.952399122	16.2302438	5.61E-05	0.000195617
PA14_54710	PA14_RS22270	1.317274277	3.167909947	14.14912539	0.000168876	0.000531786
PA14_54740	PA14_RS22285	1.093188941	3.90098045	13.07643141	0.000299035	0.00088612
PA14_54750	PA14_RS22290	2.104550004	6.391274624	55.67594297	8.55E-14	2.06E-12
PA14_54790	PA14_RS22305	3.376072651	4.599439893	57.72675211	3.01E-14	7.95E-13
PA14_54800	PA14_RS22310	1.294961805	3.098311807	14.51290119	0.000139203	0.000447952
PA14_54930	PA14_RS22375	-1.023984501	6.886605053	13.86984951	0.000195916	0.000609234
PA14_55080	PA14_RS22440	-1.638567922	8.064656756	19.68447826	9.13E-06	3.82E-05
PA14_55110	PA14_RS22455	-1.127260554	5.919932281	11.96252821	0.000542812	0.001513005
PA14_55140	PA14_RS22475	-1.562326932	2.426243353	13.68022792	0.000216724	0.000666343
PA14_55200	PA14_RS22500	1.920814644	5.667581942	52.93195157	3.45E-13	7.46E-12
PA14_55220	PA14_RS22505	1.858632629	4.697678345	24.12374528	9.03E-07	4.77E-06
PA14_55240	PA14_RS22515	2.537597847	4.960593924	67.90420464	1.72E-16	7.34E-15
PA14_55250	PA14_RS22520	1.956493792	3.951614392	40.79073636	1.69E-10	2.02E-09
PA14_55260	PA14_RS22525	1.799781845	2.469294277	21.27889736	3.97E-06	1.81E-05
PA14_55290	PA14_RS22535	1.012505121	2.600537966	7.666327967	0.005626084	0.012197656
PA14_55330	PA14_RS22550	1.794269101	1.651395963	15.09810678	0.000102066	0.000336511
PA14_55360	PA14_RS22560	2.259903445	4.511333435	53.60140105	2.46E-13	5.45E-12
PA14_55400	PA14_RS22575	1.400250831	8.498135447	17.27675482	3.23E-05	0.000119253
PA14_55430	PA14_RS22585	1.336602415	2.584792559	12.30209427	0.00045245	0.001283079
PA14_55460	PA14_RS22600	2.121657404	1.951853732	29.12914878	6.77E-08	4.53E-07
PA14_55470	PA14_RS22605	3.14463026	2.976085738	63.1672631	1.90E-15	6.59E-14
PA14_55480	PA14_RS22610	1.746601551	2.66943477	19.06063396	1.27E-05	5.19E-05
PA14_55500	PA14_RS22620	1.406519849	3.185117766	17.48515587	2.90E-05	0.000107911
PA14_55510	PA14_RS22625	2.185526127	3.864497651	36.68046862	1.39E-09	1.34E-08
PA14_55530	PA14_RS22635	1.352884082	5.000005698	27.88848615	1.29E-07	8.01E-07
PA14_55540	PA14_RS22640	1.499777263	5.094076037	35.14354492	3.06E-09	2.73E-08
PA14_55550	PA14_RS22645	1.395065398	2.809492932	18.24886207	1.94E-05	7.53E-05
PA14_55560	PA14_RS22650	2.017911917	4.68142144	40.75722967	1.72E-10	2.05E-09
PA14_55590	PA14_RS22665	2.566057905	3.302948538	43.93372152	3.40E-11	4.76E-10
PA14_55600	PA14_RS22670	1.544266717	4.44443805	24.76438082	6.48E-07	3.53E-06
PA14_55690	PA14_RS22725	1.617403025	7.522760683	26.53016421	2.59E-07	1.54E-06
PA14_55730	PA14_RS22740	1.013829239	4.110464614	13.46885928	0.000242556	0.000735111
PA14_55740	PA14_RS22745	2.40707392	5.224533267	46.71751336	8.20E-12	1.31E-10
PA14_55750	PA14_RS22750	1.319479317	6.028244962	18.49098412	1.71E-05	6.73E-05
PA14_55770	PA14_RS22760	-1.014956516	5.90132294	16.95075139	3.84E-05	0.000139024
PA14_55780	PA14_RS22765	-1.008570722	6.855448026	15.66939817	7.54E-05	0.000256434
PA14_55790	PA14_RS22770	-3.041549777	6.833796067	105.1379641	1.14E-24	2.42E-22
PA14_55800	PA14_RS22775	-1.472326177	3.814297194	13.34795421	0.000258705	0.000777064
PA14_55810	PA14_RS22780	-2.557636172	7.958189599	52.54663439	4.20E-13	9.01E-12
PA14_55820	PA14_RS22785	-2.158007956	7.004397875	51.55756653	6.95E-13	1.42E-11
PA14_55840	PA14_RS22790	-1.106821592	2.370528838	8.70668083	0.003170459	0.007313891
PA14_55850	PA14_RS22795	-1.839554955	4.559706351	42.91411648	5.72E-11	7.64E-10
PA14_55860	PA14_RS22800	-1.137642355	4.84419248	18.79195722	1.46E-05	5.88E-05
PA14_55890	PA14_RS22810	-1.437866513	5.393491982	31.59195757	1.90E-08	1.43E-07
PA14_55930	PA14_RS22825	-1.951955059	6.705642508	55.49195763	9.38E-14	2.24E-12
PA14_55940	PA14_RS22830	-5.39742704	11.01780179	95.12145641	1.79E-22	2.39E-20
PA14_56010	PA14_RS22850	-1.324742947	6.767690426	21.96741727	2.77E-06	1.31E-05
PA14_56070	PA14_RS22880	-3.07161369	9.031853653	26.57338247	2.54E-07	1.50E-06
PA14_56190	PA14_RS22930	2.850881465	8.372306746	57.37321527	3.60E-14	9.39E-13
PA14_56200	PA14_RS22935	-1.51619889	6.536703124	29.53142147	5.50E-08	3.76E-07
PA14_56260	PA14_RS22960	1.772479362	6.810811859	36.33894108	1.66E-09	1.58E-08
PA14_56380	PA14_RS22990	1.114557448	5.054841178	17.8740328	2.36E-05	8.96E-05
PA14_56410	PA14_RS23000	1.264987822	4.698384955	22.57176885	2.02E-06	9.82E-06
PA14_56420	PA14_RS23005	1.930666734	7.549395647	28.75598244	8.21E-08	5.36E-07
PA14_56430	PA14_RS23010	2.118580877	7.164864042	61.08294928	5.47E-15	1.69E-13
PA14_56450	PA14_RS23015	1.236774437	4.149947477	17.10724887	3.53E-05	0.000129217
PA14_56480	PA14_RS23025	1.65456597	5.667309248	38.8606652	4.55E-10	5.01E-09
PA14_56530	PA14_RS23040	1.44751257	6.083843105	33.71479062	6.38E-09	5.33E-08
PA14_56550	PA14_RS23050	1.574449836	5.432326751	30.34216428	3.62E-08	2.58E-07
PA14_56560	PA14_RS23055	1.481991864	7.284528095	20.45691701	6.10E-06	2.66E-05
PA14_56570	PA14_RS23060	1.311407327	7.467417152	15.52365088	8.15E-05	0.000274861
PA14_56620	PA14_RS23075	-1.259009163	4.680770665	18.53036711	1.67E-05	6.61E-05
PA14_56640	PA14_RS23080	1.956961486	4.533510805	20.47338032	6.05E-06	2.64E-05
PA14_56660	PA14_RS23085	1.459076245	8.481558598	15.38212407	8.78E-05	0.000294499
PA14_56670	PA14_RS23090	2.162946357	6.430034678	36.25373442	1.73E-09	1.64E-08
PA14_56690	PA14_RS23100	1.008291116	5.671434091	5.007688937	0.025234974	0.045742383
PA14_56740	PA14_RS23125	3.083506914	6.089924014	97.96066071	4.27E-23	6.11E-21
PA14_56770	PA14_RS23135	1.520792867	1.939956383	13.97303288	0.000185452	0.000579549
PA14_56800	PA14_RS23150	1.361971055	7.275409148	24.97226269	5.82E-07	3.21E-06
PA14_56830	PA14_RS23160	-1.03126189	8.225770971	5.716816225	0.016803173	0.032093556
PA14_56910	PA14_RS23195	2.108086296	8.555887056	28.51085853	9.32E-08	5.99E-07
PA14_56970	PA14_RS23225	1.764077255	3.309241587	27.5082513	1.56E-07	9.61E-07
PA14_56980	PA14_RS23230	1.760765236	6.988916486	37.69732372	8.26E-10	8.52E-09
PA14_57020	PA14_RS23245	1.275368308	9.239439416	13.47863037	0.000241296	0.000732067
PA14_57030	PA14_RS23250	3.128220043	7.635241612	92.9886851	5.26E-22	6.41E-20
PA14_57080	PA14_RS23275	1.610346157	4.060783126	33.79761479	6.12E-09	5.13E-08
PA14_57140	PA14_RS23295	1.8035855	5.806496858	44.37311422	2.71E-11	3.88E-10
PA14_57160	PA14_RS23300	2.03012494	5.62941252	62.33404249	2.90E-15	9.49E-14
PA14_57190	PA14_RS23315	1.23142673	7.107053685	21.87398916	2.91E-06	1.37E-05
PA14_57260	PA14_RS23345	-1.950549762	9.52949029	28.82170841	7.94E-08	5.21E-07
PA14_57275	PA14_RS23350	-1.172029833	9.457781465	9.914229553	0.001640058	0.004063257
PA14_57340	PA14_RS23375	1.376447347	7.883066113	16.76184811	4.24E-05	0.000151709
PA14_57390	PA14_RS23395	1.183636769	8.597108521	12.60699971	0.000384305	0.00110785
PA14_57470	PA14_RS23425	2.58678431	9.199607237	47.14690842	6.59E-12	1.08E-10
PA14_57490	PA14_RS23435	1.052097267	7.541199371	12.24217379	0.000467214	0.001321298
PA14_57540	PA14_RS23460	-1.43116906	7.887527488	19.8468789	8.39E-06	3.55E-05
PA14_57630	PA14_RS23495	1.086746849	6.213797284	18.74563125	1.49E-05	5.99E-05
PA14_57650	PA14_RS23505	-1.044765853	4.893956994	17.99811444	2.21E-05	8.49E-05
PA14_57820	PA14_RS23570	-1.379193412	6.729514878	20.54290001	5.83E-06	2.55E-05
PA14_57830	PA14_RS23575	1.441506559	5.901172398	36.41025551	1.60E-09	1.52E-08
PA14_57840	PA14_RS23580	-2.056700884	7.14195353	52.26187307	4.86E-13	1.03E-11
PA14_57850	PA14_RS23585	-1.269227984	5.110757863	20.20368152	6.96E-06	3.00E-05
PA14_57920	PA14_RS23615	-1.209985932	6.555062139	22.08734405	2.61E-06	1.23E-05
PA14_57950	PA14_RS23630	-1.106476796	11.29858236	7.611065475	0.00580112	0.012539175
PA14_57960	PA14_RS23635	-1.49668763	6.987405113	23.91622554	1.01E-06	5.24E-06
PA14_57990	PA14_RS23650	1.742440264	10.42600859	22.07345449	2.62E-06	1.24E-05
PA14_58040	PA14_RS23670	-2.420922031	9.310421408	35.15086184	3.05E-09	2.72E-08
PA14_58060	PA14_RS23680	1.826590659	8.429324579	27.77223873	1.36E-07	8.46E-07
PA14_58070	PA14_RS23685	1.236059284	8.915142253	12.01909869	0.000526582	0.001470342
PA14_58080	PA14_RS23690	2.470294031	7.18981196	59.68158712	1.12E-14	3.21E-13
PA14_58220	PA14_RS23745	-1.297875841	4.144446864	15.58180021	7.90E-05	0.000267929
PA14_58240	PA14_RS23755	1.407014468	5.934289582	23.88587691	1.02E-06	5.31E-06
PA14_58290	PA14_RS23775	1.903927735	8.659043747	29.8485558	4.67E-08	3.26E-07
PA14_58300	PA14_RS23780	-1.032224314	8.188127071	10.03583498	0.001535239	0.003831743
PA14_58350	PA14_RS23795	-1.009887748	7.523042518	12.115285	0.000500102	0.001400995
PA14_58380	PA14_RS23810	-1.02909341	7.10672089	14.6142223	0.000131915	0.000425936
PA14_58390	PA14_RS23815	-1.203171806	10.04795749	9.994344007	0.001570218	0.003907127
PA14_58420	PA14_RS23825	-1.160343284	6.072100482	19.11692378	1.23E-05	5.05E-05
PA14_58500	PA14_RS23850	3.23988511	7.62256657	71.32230565	3.03E-17	1.61E-15
PA14_58515	PA14_RS23860	2.410941865	4.650781258	61.11578145	5.38E-15	1.68E-13
PA14_58530	PA14_RS23865	1.219881542	4.048790122	12.19452797	0.000479299	0.00135043
PA14_58540	PA14_RS23870	1.51005361	6.466659114	32.91650176	9.62E-09	7.72E-08
PA14_58560	PA14_RS23880	1.519353861	6.426804909	33.55995385	6.91E-09	5.70E-08
PA14_58570	PA14_RS23885	-1.303933573	6.312112942	23.27757709	1.40E-06	7.11E-06
PA14_58620	PA14_RS23905	-1.303736644	4.584790575	18.38548923	1.80E-05	7.05E-05
PA14_58660	PA14_RS23920	1.318810527	6.513564946	25.48258929	4.46E-07	2.53E-06
PA14_58670	PA14_RS23925	-1.363821699	5.279602131	26.99275968	2.04E-07	1.23E-06
PA14_58720	PA14_RS23945	-2.342771778	5.655441853	39.15314031	3.92E-10	4.40E-09
PA14_58830	PA14_RS23995	-1.153196659	5.959234414	20.2480349	6.80E-06	2.94E-05
PA14_58860	PA14_RS24010	-1.211050831	4.402260955	4.942160583	0.026209255	0.047297999
PA14_58940	PA14_RS31460	1.611194524	1.976438082	18.2581095	1.93E-05	7.51E-05
PA14_59010	PA14_RS24085	-1.31596063	1.527718347	9.095343415	0.002562611	0.006045566
PA14_59150	PA14_RS24140	-1.1120481	6.061536656	16.99773841	3.74E-05	0.000136106
PA14_59160	PA14_RS30905	-2.360468368	4.705721999	58.58949193	1.94E-14	5.32E-13
PA14_59190	PA14_RS30910	-1.353037099	9.082185246	6.905838515	0.008591472	0.017778885
PA14_59280	PA14_RS24195	1.614991156	2.488387193	21.16462701	4.21E-06	1.91E-05
PA14_59320	PA14_RS24210	-1.289182537	4.067377742	14.74787087	0.000122886	0.000399485
PA14_59360	PA14_RS24225	1.901013979	6.315702092	50.76440426	1.04E-12	2.04E-11
PA14_59380	PA14_RS24230	-1.301225173	7.214017802	16.13975784	5.88E-05	0.000204497
PA14_59430	PA14_RS24240	-2.515397611	4.655082932	18.24351491	1.94E-05	7.55E-05
PA14_59480	PA14_RS24255	-1.441691231	4.41925318	25.42575237	4.60E-07	2.60E-06
PA14_59550	PA14_RS30930	-2.244526751	7.450236176	30.52483477	3.30E-08	2.35E-07
PA14_59590	PA14_RS30940	-1.924741308	5.097312156	38.06249181	6.85E-10	7.19E-09
PA14_59610	PA14_RS24300	-1.985203241	7.095048231	30.94011099	2.66E-08	1.94E-07
PA14_59620	PA14_RS24305	-1.673579543	8.946471963	12.47541346	0.000412343	0.001180951
PA14_59630	PA14_RS30950	-2.349965688	6.61516974	20.40364693	6.27E-06	2.72E-05
PA14_59720	PA14_RS24360	1.028662111	3.176326859	8.614262399	0.003335408	0.007654335
PA14_59820	PA14_RS24400	-1.25180355	1.95409338	8.950956878	0.002773243	0.006475799
PA14_59830	PA14_RS24405	-1.334497888	7.165971014	21.35027766	3.83E-06	1.74E-05
PA14_59840	PA14_RS31475	-4.017240324	10.85407773	42.1655718	8.39E-11	1.07E-09
PA14_59845	PA14_RS30955	-1.207836721	8.137171498	9.037214285	0.002645384	0.006217164
PA14_59860	PA14_RS24420	1.009356395	2.433738996	8.606795167	0.003349111	0.007676963
PA14_59880	PA14_RS24430	-1.284840164	1.954708443	9.977319113	0.001584803	0.003938286
PA14_59950	PA14_RS24465	-1.185781139	2.067636498	6.578037478	0.010324466	0.020948828
PA14_60020	PA14_RS24500	-1.013172572	6.96957837	10.55062244	0.00116149	0.002967446
PA14_60040	PA14_RS24505	-1.344265758	5.30901024	24.75726657	6.50E-07	3.54E-06
PA14_60050	PA14_RS24510	-2.138990495	5.896046319	52.38674052	4.56E-13	9.67E-12
PA14_60090	PA14_RS30970	-1.458124261	6.761192544	13.48656274	0.000240278	0.000729365
PA14_60100	PA14_RS30975	-2.491256068	6.861676458	36.08360223	1.89E-09	1.78E-08
PA14_60110	PA14_RS24525	-2.119370655	6.618417262	42.27899445	7.91E-11	1.03E-09
PA14_60120	PA14_RS24530	-2.011618779	7.062678625	36.55261592	1.49E-09	1.43E-08
PA14_60200	PA14_RS24565	1.280441919	6.000939168	25.63084964	4.13E-07	2.36E-06
PA14_60400	PA14_RS24670	-3.237378951	7.475569934	70.56446586	4.45E-17	2.18E-15
PA14_60420	PA14_RS24680	1.206907042	7.875597471	13.50857409	0.000237476	0.000721242
PA14_60450	PA14_RS24690	-1.4662963	7.997113145	14.47931061	0.000141707	0.000454989
PA14_60460	PA14_RS24695	-2.815332033	8.414527978	51.89031696	5.87E-13	1.22E-11
PA14_60520	PA14_RS24720	1.623781837	9.303697681	20.03167808	7.62E-06	3.26E-05
PA14_60530	PA14_RS24725	-1.445125335	3.615849249	16.48287774	4.91E-05	0.000173043
PA14_60570	PA14_RS24745	-1.225374404	6.867492076	8.004642601	0.004665757	0.010314727
PA14_60590	PA14_RS24755	1.272802739	6.391862387	23.20325008	1.46E-06	7.33E-06
PA14_60600	PA14_RS24760	1.126548317	6.472606206	19.54669261	9.82E-06	4.09E-05
PA14_60650	PA14_RS24775	-1.141337147	3.88465625	13.24335139	0.000273548	0.000817363
PA14_60690	PA14_RS24790	2.234972208	1.799376443	23.47263217	1.27E-06	6.49E-06
PA14_60710	PA14_RS24800	1.415747227	6.179852034	29.80078039	4.79E-08	3.32E-07
PA14_60750	PA14_RS24810	-2.087511527	8.901631824	14.42083046	0.000146176	0.000467765
PA14_60890	PA14_RS24875	-1.228655524	5.780080484	21.63568245	3.30E-06	1.54E-05
PA14_60900	PA14_RS24880	1.59644031	6.847236866	37.34258656	9.91E-10	9.92E-09
PA14_60920	PA14_RS24885	-1.045879775	7.793504795	10.03230393	0.001538185	0.003835753
PA14_60930	PA14_RS24890	-1.389723036	7.607192881	17.08983875	3.57E-05	0.000130158
PA14_60970	PA14_RS24905	-1.475089921	8.826517901	16.4380691	5.03E-05	0.000176747
PA14_60990	PA14_RS24910	1.183733184	6.997355301	18.25266225	1.93E-05	7.52E-05
PA14_61000	PA14_RS24915	2.279375566	4.320405347	34.01888989	5.46E-09	4.63E-08
PA14_61010	PA14_RS24920	1.193557305	12.74912147	9.195090847	0.00242665	0.005762792
PA14_61040	PA14_RS24930	-1.31093217	7.688560396	17.96874254	2.25E-05	8.59E-05
PA14_61050	PA14_RS24940	-2.486452726	10.73119866	36.22148985	1.76E-09	1.66E-08
PA14_61110	PA14_RS24960	3.026934954	6.020530085	86.33823465	1.52E-20	1.42E-18
PA14_61120	PA14_RS24965	1.83427185	7.700303643	22.2917094	2.34E-06	1.12E-05
PA14_61210	PA14_RS25005	1.032270339	4.146283322	12.39894361	0.000429577	0.001225406
PA14_61220	PA14_RS25010	2.743552326	4.469611348	88.1293641	6.13E-21	6.05E-19
PA14_61290	PA14_RS25035	1.004313062	5.840180896	18.58887124	1.62E-05	6.44E-05
PA14_61330	PA14_RS25050	1.357591785	5.647478496	28.67648004	8.55E-08	5.57E-07
PA14_61340	PA14_RS25055	2.188063215	5.357658066	56.14275525	6.74E-14	1.66E-12
PA14_61410	PA14_RS25090	-1.308046132	6.500719749	19.22536395	1.16E-05	4.79E-05
PA14_61450	PA14_RS25105	1.788615811	5.447056416	51.03600135	9.07E-13	1.80E-11
PA14_61470	PA14_RS25115	-1.17025105	5.887599581	23.3463285	1.35E-06	6.89E-06
PA14_61500	PA14_RS25125	-4.255182598	5.926583355	181.7070503	2.05E-41	2.35E-38
PA14_61510	PA14_RS25130	1.541086491	5.886968395	24.69692173	6.71E-07	3.64E-06
PA14_61650	PA14_RS25190	-2.692187099	9.839654013	52.72742219	3.83E-13	8.25E-12
PA14_61670	PA14_RS25200	1.760303809	5.489995937	39.26991708	3.69E-10	4.16E-09
PA14_61750	PA14_RS25230	-1.459147032	7.826452314	17.90677975	2.32E-05	8.84E-05
PA14_61770	PA14_RS25240	-1.445661442	7.163566352	25.25538202	5.02E-07	2.81E-06
PA14_61780	PA14_RS25245	-1.973953843	9.377850573	25.35214655	4.78E-07	2.69E-06
PA14_61870	PA14_RS25280	1.971294279	6.667752014	44.03250422	3.23E-11	4.55E-10
PA14_61890	PA14_RS25290	1.518858418	4.244492418	20.63205346	5.57E-06	2.45E-05
PA14_61940	PA14_RS25305	-1.084056084	5.541842206	17.02167084	3.70E-05	0.000134572
PA14_62100	PA14_RS25380	-1.613579569	5.664150044	35.45784114	2.61E-09	2.37E-08
PA14_62120	PA14_RS25390	-1.489264956	6.644418382	26.52594126	2.60E-07	1.54E-06
PA14_62130	PA14_RS25395	-2.256434396	8.12361721	43.91541701	3.43E-11	4.79E-10
PA14_62150	PA14_RS25400	-1.072516844	6.084045603	15.82226397	6.96E-05	0.000237939
PA14_62350	PA14_RS25475	-1.09544854	7.670261355	11.25514111	0.000794028	0.002115438
PA14_62370	PA14_RS25485	-1.524328854	5.476958379	33.19604526	8.33E-09	6.76E-08
PA14_62480	PA14_RS25535	1.341378766	7.99516337	15.14723415	9.94E-05	0.00033002
PA14_62490	PA14_RS25540	-1.584298638	7.099917392	23.75402222	1.09E-06	5.67E-06
PA14_62520	PA14_RS25550	-2.317050338	3.924482123	45.16299824	1.81E-11	2.68E-10
PA14_62560	PA14_RS25565	-1.204907953	7.231607133	17.68154965	2.61E-05	9.83E-05
PA14_62680	PA14_RS25620	-1.54511371	12.23793081	15.76824654	7.16E-05	0.000244393
PA14_62690	PA14_RS25625	-2.368537909	12.76955053	24.06660633	9.31E-07	4.89E-06
PA14_62710	PA14_RS25630	-1.219265042	8.536981322	13.1781941	0.000283226	0.000844077
PA14_62770	PA14_RS25655	-1.274237395	8.401153403	14.28614994	0.000157016	0.000498828
PA14_62780	PA14_RS25660	-1.196640591	5.520019352	15.12321203	0.000100717	0.000332896
PA14_62840	PA14_RS25685	-1.202250432	8.111891845	12.61310798	0.000383051	0.001104792
PA14_62880	PA14_RS25705	-1.717205215	6.540892121	44.99058922	1.98E-11	2.89E-10
PA14_62890	PA14_RS25710	1.081098726	7.014073432	15.14843991	9.94E-05	0.000330001
PA14_62940	PA14_RS25735	1.190915212	7.165919901	16.95024888	3.84E-05	0.000139024
PA14_62960	PA14_RS25740	1.090928669	6.657158826	19.73911074	8.88E-06	3.73E-05
PA14_63030	PA14_RS25765	-1.41519205	7.015632324	16.51182569	4.83E-05	0.000170632
PA14_63040	PA14_RS25770	1.643442282	5.495061781	42.68353723	6.44E-11	8.49E-10
PA14_63060	PA14_RS25780	2.036293258	6.456151908	57.82863618	2.86E-14	7.58E-13
PA14_63210	PA14_RS25850	1.540521503	8.326163969	20.05949185	7.51E-06	3.22E-05
PA14_63220	PA14_RS25855	1.577265335	7.696004477	12.28706216	0.000456109	0.001292084
PA14_63270	PA14_RS25875	1.95472722	6.790118026	49.72345579	1.77E-12	3.26E-11
PA14_63280	PA14_RS25880	1.905215281	8.595846135	28.44408796	9.64E-08	6.17E-07
PA14_63290	PA14_RS25885	1.310231448	3.700317529	10.89844487	0.00096245	0.002512723
PA14_63300	PA14_RS25890	1.066863809	2.16855132	9.202319383	0.002417087	0.005742461
PA14_63310	PA14_RS25895	1.856251621	4.304028338	35.11455611	3.11E-09	2.76E-08
PA14_63330	PA14_RS25905	1.175367188	4.946416911	22.72550987	1.87E-06	9.15E-06
PA14_63370	PA14_RS25925	1.335445626	4.53818674	19.77722936	8.70E-06	3.66E-05
PA14_63470	PA14_RS25970	1.083731063	5.795598983	18.83236772	1.43E-05	5.77E-05
PA14_63480	PA14_RS25975	1.356964363	4.472529185	22.13269202	2.54E-06	1.21E-05
PA14_63530	PA14_RS25990	2.144819868	6.118168074	53.55020676	2.52E-13	5.57E-12
PA14_63540	PA14_RS25995	1.014985453	5.210256384	10.61118551	0.001124056	0.002885967
PA14_63660	PA14_RS26040	2.422095441	4.118266382	29.86496412	4.63E-08	3.24E-07
PA14_63700	PA14_RS26050	2.828628405	3.457164233	28.96486379	7.37E-08	4.87E-07
PA14_63710	PA14_RS26055	2.031667637	1.814610826	23.21497786	1.45E-06	7.30E-06
PA14_63730	PA14_RS26065	1.211929218	3.871137101	12.46929265	0.000413697	0.001184235
PA14_63740	PA14_RS26070	1.797132683	2.826341744	25.88447573	3.62E-07	2.10E-06
PA14_63750	PA14_RS26075	1.417772865	5.357894188	25.65077313	4.09E-07	2.34E-06
PA14_63780	PA14_RS26085	2.908068793	1.611137365	31.56324422	1.93E-08	1.45E-07
PA14_63830	PA14_RS26100	1.02212786	4.991150161	16.43813693	5.03E-05	0.000176747
PA14_63860	PA14_RS26115	2.356486314	5.067863685	28.84932196	7.82E-08	5.14E-07
PA14_63890	PA14_RS26125	1.647131772	4.254807589	31.0696899	2.49E-08	1.82E-07
PA14_63920	PA14_RS26140	1.334140783	4.182903653	21.43261928	3.66E-06	1.68E-05
PA14_64010	PA14_RS26170	1.992852429	5.922931737	45.83172575	1.29E-11	1.99E-10
PA14_64030	PA14_RS26175	1.308134361	8.811885637	13.97838141	0.000184925	0.000578825
PA14_64090	PA14_RS26195	-2.370138082	5.223908679	77.49875266	1.33E-18	9.17E-17
PA14_64140	PA14_RS26215	1.892070586	4.872408449	46.98822572	7.14E-12	1.16E-10
PA14_64190	PA14_RS26230	-1.934632561	3.884312279	30.93765558	2.66E-08	1.94E-07
PA14_64220	PA14_RS26240	1.13817978	4.863371304	15.17685163	9.79E-05	0.000325828
PA14_64280	PA14_RS26260	1.349306228	2.082117765	12.98523276	0.000313957	0.000924125
PA14_64310	PA14_RS26275	2.285480156	4.141317872	54.687363	1.41E-13	3.24E-12
PA14_64350	PA14_RS26290	-1.217041819	2.983203315	5.210793095	0.022447093	0.041303228
PA14_64370	PA14_RS26300	-1.292147459	4.191297918	20.23040047	6.87E-06	2.96E-05
PA14_64420	PA14_RS26320	2.664085364	2.862237475	50.63458571	1.11E-12	2.17E-11
PA14_64480	PA14_RS26350	-1.077739781	8.321257796	6.188874665	0.012855591	0.025383256
PA14_64520	PA14_RS26370	-1.49220005	6.278099229	28.40080098	9.86E-08	6.30E-07
PA14_64530	PA14_RS26375	-3.534483108	5.336446304	140.2256109	2.38E-32	1.24E-29
PA14_64550	PA14_RS26385	1.379826656	1.676128722	8.8160114	0.002985987	0.006924587
PA14_64560	PA14_RS26390	1.416167259	2.050899693	13.1699625	0.000284472	0.000846912
PA14_64580	PA14_RS26400	1.5868281	4.050060218	29.1819977	6.59E-08	4.42E-07
PA14_64620	PA14_RS26415	3.413494264	4.648762875	90.45309565	1.89E-21	2.01E-19
PA14_64640	PA14_RS26420	2.330337612	3.364254859	22.02285208	2.69E-06	1.27E-05
PA14_64660	PA14_RS26430	2.504939377	2.166602687	35.41482605	2.66E-09	2.42E-08
PA14_64680	PA14_RS26440	3.487307166	3.720235692	71.22383074	3.19E-17	1.65E-15
PA14_64690	PA14_RS26445	4.293857299	7.776909531	98.70532212	2.93E-23	4.42E-21
PA14_64740	PA14_RS26465	1.755651429	7.001904419	40.31881897	2.16E-10	2.51E-09
[truncated: 209 more rows]
