# Supplementary material for: Identification of Three New Rugose Small Colony Variants from a Pseudomonas aeruginosa Biofilm
Source: Microorganisms. 2025 Nov 7;13(11):2550. doi: 10.3390/microorganisms13112550 (PMC12654532; doi:10.3390/microorganisms13112550)
Supplement: Supplementary file 1 [file microorganisms-13-02550-s001.zip › microorganisms-3900109-supplementary/Supplemental File 8 RSCV_1 vs WT PA14 Full RNA-seq Analysis.csv]

		logFC	logCPM	LR	PValue	FDR
PA14_00010	PA14_RS00005	0.338913762	9.136150076	1.159368807	0.281596483	0.356697181
PA14_00020	PA14_RS00010	-0.574664373	8.113616506	3.752664913	0.05272339	0.083734456
PA14_00030	PA14_RS00015	0.434942073	7.327690751	2.16131435	0.141523589	0.198347717
PA14_00050	PA14_RS00020	-1.002197584	8.479792264	9.981491577	0.001581215	0.003727069
PA14_00060	PA14_RS00025	-0.440719947	5.804677819	3.408030013	0.064879857	0.100116331
PA14_00070	PA14_RS00030	-0.686258375	5.281663333	9.986721499	0.001576731	0.003721267
PA14_00080	PA14_RS00035	0.743569924	8.640839914	4.681030132	0.030497455	0.052302222
PA14_00090	PA14_RS00040	0.39802409	6.510399694	3.020511912	0.08221751	0.123347799
PA14_00100	PA14_RS00045	-0.008378687	4.873538609	0.001224256	0.972088214	0.979268606
PA14_00110	PA14_RS00050	0.104090367	3.524309832	0.119244712	0.729855108	0.78332585
PA14_00120	PA14_RS00055	-0.53978137	6.97196897	5.516795154	0.018834734	0.034011777
PA14_00130	PA14_RS00060	-0.935947674	5.115806348	7.906780702	0.004924984	0.010314555
PA14_00140	PA14_RS00065	0.132074429	4.371806338	0.266830717	0.605465721	0.674073401
PA14_00150	PA14_RS00070	0.134879289	3.8899823	0.104619815	0.74635457	0.797894546
PA14_00160	PA14_RS00075	0.852052136	6.10112832	11.70758659	0.000622458	0.001618447
PA14_00170	PA14_RS00080	0.00188137	6.918382913	6.59E-05	0.9935252	0.995075913
PA14_00180	PA14_RS00085	1.31590362	5.278729457	31.97145957	1.56E-08	1.02E-07
PA14_00190	PA14_RS00090	1.304393337	3.142009337	13.11089805	0.000293583	0.000820314
PA14_00200	PA14_RS00095	-1.092605932	7.1261564	18.75297088	1.49E-05	5.52E-05
PA14_00210	PA14_RS00100	-0.577233084	6.670477196	6.137461671	0.013234716	0.024855231
PA14_00230	PA14_RS00105	1.475148324	2.70282484	21.21821856	4.10E-06	1.70E-05
PA14_00240	PA14_RS00110	-0.027780409	5.496364031	0.008530885	0.926409803	0.944132575
PA14_00250	PA14_RS00115	-0.519284517	6.964838774	4.159383416	0.041404474	0.068268516
PA14_00280	PA14_RS00120	-0.476731235	4.419549936	3.44954855	0.063269049	0.097957837
PA14_00290	PA14_RS00125	0.419363004	4.360776605	2.523424901	0.112166732	0.161999758
PA14_00300	PA14_RS00130	-0.876391844	7.178936879	12.82111307	0.00034273	0.000944279
PA14_00310	PA14_RS00135	1.314520856	7.923713584	15.20501128	9.64E-05	0.000299179
PA14_00320	PA14_RS00140	-1.367167111	4.561533881	28.74600688	8.25E-08	4.74E-07
PA14_00340	PA14_RS00145	-0.161931588	5.18489124	0.43863	0.507784438	0.583117334
PA14_00360	PA14_RS00150	0.65288586	3.011068901	3.846036675	0.049863688	0.080104053
PA14_00380	PA14_RS00155	1.454626463	5.340734675	38.64077161	5.09E-10	4.30E-09
PA14_00400	PA14_RS00160	0.636374584	5.336637108	7.727733375	0.005437897	0.011265199
PA14_00410	PA14_RS00165	-0.347802564	6.146253683	1.947719461	0.162832813	0.223028778
PA14_00420	PA14_RS00170	0.544918799	4.27865532	3.356262553	0.066949853	0.103005307
PA14_00430	PA14_RS00175	-0.120221879	3.421234705	0.165578174	0.684071902	0.743946052
PA14_00440	PA14_RS00180	0.756137894	5.035937316	11.01680558	0.000902895	0.002260395
PA14_00450	PA14_RS00185	0.713202545	5.621199526	10.42446664	0.001243568	0.00300936
PA14_00460	PA14_RS00190	0.826155584	3.118788089	6.343374938	0.01178205	0.022428574
PA14_00470	PA14_RS00195	-1.890813703	8.955616632	33.53926914	6.98E-09	4.80E-08
PA14_00480	PA14_RS00200	-0.533048082	11.10333493	2.177125287	0.140075889	0.196559209
PA14_00490	PA14_RS00205	-0.212623526	4.234332635	0.528279084	0.467331268	0.544522682
PA14_00530	PA14_RS00220	0.294396483	5.613704528	1.384993905	0.239252332	0.309913468
PA14_00550	PA14_RS00225	1.099883833	4.934462685	9.578491618	0.001968701	0.004517916
PA14_00560	PA14_RS00230	1.791137563	5.648456946	57.43517976	3.49E-14	6.01E-13
PA14_00570	PA14_RS00235	-0.675563464	2.916581132	4.09721614	0.042953884	0.070437975
PA14_00580	PA14_RS00240	-0.897962101	2.656252726	6.449716633	0.011097004	0.021280093
PA14_00590	PA14_RS00245	0.626287085	2.931736725	2.817254878	0.093255769	0.137743437
PA14_00600	PA14_RS00250	-0.50002195	2.806680468	2.4609505	0.116708139	0.167670986
PA14_00620	PA14_RS00255	-0.784725166	4.185167034	9.88491866	0.001666389	0.003905514
PA14_00630	PA14_RS00260	-1.855297634	7.345430362	46.19886239	1.07E-11	1.24E-10
PA14_00640	PA14_RS00265	0.478341292	7.782578109	2.420887817	0.119727058	0.171707161
PA14_00650	PA14_RS00270	1.369627605	7.662688357	20.52613353	5.88E-06	2.36E-05
PA14_00660	PA14_RS00275	0.124254528	3.557298838	0.201903842	0.653188489	0.717855653
PA14_00670	PA14_RS00280	-0.754915924	4.884028172	8.861492554	0.002912493	0.006450438
PA14_00680	PA14_RS00285	1.851966311	2.396452298	24.69206028	6.73E-07	3.21E-06
PA14_00690	PA14_RS00290	0.291081052	3.414066486	1.116485975	0.290676375	0.366900457
PA14_00700	PA14_RS00295	2.545403283	3.795025355	34.45544456	4.36E-09	3.12E-08
PA14_00710	PA14_RS00300	-1.319463097	7.810234621	19.71145018	9.01E-06	3.48E-05
PA14_00720	PA14_RS00305	-0.517063886	5.993399153	4.753352381	0.029241274	0.050358996
PA14_00730	PA14_RS00310	0.759769109	5.309213692	12.20260336	0.000477229	0.00128216
PA14_00740	PA14_RS00315	-0.097261705	4.439341298	0.135611496	0.712683355	0.769364919
PA14_00750	PA14_RS00320	0.937808213	6.185984538	17.97185249	2.24E-05	8.02E-05
PA14_00760	PA14_RS00325	0.730055434	5.825004788	9.779246866	0.001764926	0.004111864
PA14_00770	PA14_RS00330	0.209467599	3.535852177	0.54217575	0.461532421	0.53897201
PA14_00780	PA14_RS00335	1.21092896	4.145354232	15.84312197	6.88E-05	0.000220705
PA14_00790	PA14_RS00340	-1.097504124	8.779593585	12.50442886	0.000405988	0.001105323
PA14_00800	PA14_RS00345	-0.734203951	6.399803807	10.00643957	0.001559938	0.003683151
PA14_00810	PA14_RS00350	1.103242372	4.63402127	21.33580935	3.85E-06	1.61E-05
PA14_00820	PA14_RS00355	-2.145271188	4.653302054	60.58802419	7.04E-15	1.37E-13
PA14_00830	PA14_RS00360	0.138083221	6.242042671	0.336243285	0.562005737	0.634790174
PA14_00850	PA14_RS00365	1.513156012	1.635202858	10.80132236	0.001014276	0.002513965
PA14_00860	PA14_RS00370	4.364696674	1.870394841	61.11839237	5.37E-15	1.07E-13
PA14_00875	PA14_RS00375	0.684552053	4.849235394	5.968358363	0.014564834	0.027148509
PA14_00890	PA14_RS00380	1.283635828	2.442309215	12.43107659	0.000422248	0.001147362
PA14_00900	PA14_RS00385	2.521880103	2.878431957	54.64763162	1.44E-13	2.19E-12
PA14_00910	PA14_RS00390	0.47451955	4.649640395	3.800929983	0.051224125	0.081821469
PA14_00925	PA14_RS00395	2.01378828	4.364680059	39.51303904	3.26E-10	2.87E-09
PA14_00940	PA14_RS00400	1.30470296	4.058241173	24.8410488	6.23E-07	3.00E-06
PA14_00960	PA14_RS00405	-0.083601267	2.547589567	0.06339497	0.801208351	0.843470214
PA14_00990	PA14_RS00415	0.375224836	6.045928273	2.469319176	0.116088199	0.166905925
PA14_01010	PA14_RS00420	-0.654600085	2.799293312	3.117060646	0.077476423	0.117124558
PA14_01020	PA14_RS00425	-0.845118715	4.814421109	9.807682242	0.001737844	0.004054733
PA14_01030	PA14_RS00430	-0.219279512	4.786754511	0.680075042	0.409560885	0.489150281
PA14_01040	PA14_RS00435	0.894777532	4.159092112	11.55476302	0.000675759	0.001739662
PA14_01060	PA14_RS00440	0.929586157	2.090265814	6.147516417	0.013159678	0.024722412
PA14_01070	PA14_RS00445	0.429741906	3.133327913	1.595319415	0.206567781	0.273134868
PA14_01080	PA14_RS00450	0.860340328	2.329984424	3.699409691	0.054431722	0.086271418
PA14_01100	PA14_RS00455	1.022656295	5.262468945	18.88895573	1.39E-05	5.16E-05
PA14_01110	PA14_RS00460	0.915716934	5.277449996	14.84683881	0.000116603	0.000354702
PA14_01120	PA14_RS00465	0.290322869	3.325522408	0.959319605	0.327358362	0.406035443
PA14_01130	PA14_RS00470	0.601744141	3.662907343	4.745159664	0.029380827	0.05052338
PA14_01140	PA14_RS00475	0.437093772	3.793820618	1.916831273	0.1662064	0.226673871
PA14_01150	PA14_RS00480	0.016166947	3.740495133	0.003584459	0.952258895	0.964210527
PA14_01160	PA14_RS00485	0.714062493	8.54643633	5.267860873	0.021722691	0.03869749
PA14_01170	PA14_RS00490	1.642733759	2.49115337	21.82289755	2.99E-06	1.27E-05
PA14_01180	PA14_RS00495	1.258861423	2.721596647	15.23736119	9.48E-05	0.000294824
PA14_01190	PA14_RS00500	2.039454124	3.172561396	36.90172144	1.24E-09	9.82E-09
PA14_01200	PA14_RS00505	-0.001088548	4.352024724	1.90E-05	0.996524448	0.997220831
PA14_01220	PA14_RS00510	0.168171494	5.61006423	0.540037281	0.462417276	0.539675256
PA14_01230	PA14_RS00515	1.046187724	5.228140387	23.22738235	1.44E-06	6.45E-06
PA14_01240	PA14_RS00520	0.819811478	8.545839951	5.634823229	0.017607121	0.032078113
PA14_01250	PA14_RS00525	0.664025035	4.822779933	6.626580375	0.010046796	0.019501202
PA14_01290	PA14_RS00535	1.143119798	8.640797965	12.97156589	0.000316257	0.000876402
PA14_01300	PA14_RS00540	1.233159153	7.343499509	16.27598455	5.48E-05	0.000179966
PA14_01310	PA14_RS00545	0.915067117	4.569513453	7.726197895	0.005442524	0.011270707
PA14_01320	PA14_RS00550	0.005218298	8.055012611	0.000291776	0.986371636	0.990348243
PA14_01330	PA14_RS00555	0.584215797	7.954747758	3.151304483	0.07586629	0.114963521
PA14_01340	PA14_RS00560	2.104586505	5.236118328	31.06225872	2.50E-08	1.57E-07
PA14_01350	PA14_RS00565	2.279639853	4.566769589	42.87785813	5.83E-11	5.95E-10
PA14_01360	PA14_RS00570	2.005053535	4.246778637	33.80993905	6.08E-09	4.23E-08
PA14_01380	PA14_RS00575	0.59905721	5.265745797	5.345326171	0.020777896	0.037134411
PA14_01390	PA14_RS00580	-1.624362167	5.272376431	48.80359282	2.83E-12	3.54E-11
PA14_01400	PA14_RS00585	-1.154691188	4.069616802	19.6071725	9.51E-06	3.65E-05
PA14_01410	PA14_RS00590	0.072844376	6.210721243	0.076169165	0.782557577	0.828250148
PA14_01430	PA14_RS00595	0.932082308	3.076795535	8.191412684	0.004208914	0.008940586
PA14_01440	PA14_RS00600	0.72702764	3.938583423	6.169420869	0.012997715	0.02445825
PA14_01460	PA14_RS00605	-0.188198207	4.28409228	0.538913442	0.46288338	0.539999186
PA14_01470	PA14_RS00610	1.301194008	6.206526154	21.30429885	3.92E-06	1.63E-05
PA14_01480	PA14_RS00615	0.908489234	3.456325741	6.546024897	0.010511876	0.020300749
PA14_01490	PA14_RS00620	-0.925102719	11.03065731	7.286737512	0.006946551	0.01400393
PA14_01500	PA14_RS00625	0.431681219	7.520970231	2.594058971	0.107265132	0.155755301
PA14_01510	PA14_RS00630	-1.110875246	4.368999007	19.60300429	9.53E-06	3.66E-05
PA14_01520	PA14_RS00635	-1.064830569	3.199094258	10.51428095	0.001184555	0.00288975
PA14_01540	PA14_RS00640	-0.703212814	3.194622102	5.54319916	0.018552637	0.033576463
PA14_01550	PA14_RS00645	0.67438599	4.664886577	4.193863174	0.040570546	0.067183605
PA14_01560	PA14_RS00650	-0.5407101	5.050796213	5.828052715	0.015772573	0.029077985
PA14_01580	PA14_RS00655	0.150839154	5.631643547	0.464644804	0.495461181	0.571842088
PA14_01600	PA14_RS00660	0.583037464	9.040318925	3.266224934	0.070720188	0.108051543
PA14_01610	PA14_RS00665	1.355912263	4.47822466	27.79013017	1.35E-07	7.49E-07
PA14_01620	PA14_RS00670	0.841238891	5.79782348	11.92033264	0.000555246	0.00146632
PA14_01640	PA14_RS00675	1.466023136	5.207669033	37.07148271	1.14E-09	9.11E-09
PA14_01660	PA14_RS00680	1.170040385	6.189773912	14.33874854	0.000152689	0.00045505
PA14_01670	PA14_RS00690	2.475838613	4.996354927	106.4751516	5.80E-25	7.07E-23
PA14_01680	PA14_RS00695	1.624773047	2.90560215	23.65897086	1.15E-06	5.24E-06
PA14_01690	PA14_RS00700	0.159164134	4.596321664	0.387678663	0.533522126	0.608041133
PA14_01710	PA14_RS00705	-3.466865431	11.88996676	84.30315865	4.24E-20	2.27E-18
PA14_01720	PA14_RS00710	-1.686980835	9.157877038	16.54798562	4.74E-05	0.00015751
PA14_01730	PA14_RS00715	0.17627442	8.055611306	0.336097133	0.562090741	0.634790174
PA14_01750	PA14_RS00720	1.454876802	5.706886051	39.08495495	4.06E-10	3.51E-09
PA14_01760	PA14_RS00725	-0.896607662	6.800467752	14.02326667	0.000180563	0.000529305
PA14_01770	PA14_RS00730	-0.91339286	6.186873381	13.88054894	0.000194804	0.000566128
PA14_01780	PA14_RS00735	1.548536202	5.593542951	30.86903241	2.76E-08	1.71E-07
PA14_01790	PA14_RS00740	-0.201970322	3.866019042	0.493709462	0.482277248	0.559307077
PA14_01800	PA14_RS00745	0.753381574	3.040985815	5.787695918	0.016138728	0.029657566
PA14_01810	PA14_RS00750	0.455546694	4.453867497	3.156960696	0.075603817	0.114656782
PA14_01830	PA14_RS00755	-0.668209054	5.283670583	8.635843609	0.003296126	0.007189721
PA14_01840	PA14_RS00760	3.558979516	5.258496963	127.9096398	1.17E-29	2.40E-27
PA14_01860	PA14_RS00765	1.874490235	3.730634331	38.61249506	5.17E-10	4.34E-09
PA14_01870	PA14_RS00770	0.443996627	4.747298684	3.872627147	0.04907964	0.07896859
PA14_01890	PA14_RS00775	2.572234139	5.158200424	117.4829631	2.25E-27	3.68E-25
PA14_01900	PA14_RS00780	0.915363362	2.127048718	4.92112927	0.026530171	0.046232071
PA14_01910	PA14_RS00785	0.106575615	3.536839066	0.122783411	0.726035046	0.780311121
PA14_01930	PA14_RS00790	0.543053853	3.955667027	3.984494222	0.045920885	0.074493014
PA14_01940	PA14_RS00795	2.302011503	7.66797822	61.43963242	4.57E-15	9.21E-14
PA14_01960	PA14_RS00800	1.312735109	5.774897272	28.41301914	9.80E-08	5.55E-07
PA14_01970	PA14_RS00805	0.456819619	8.425523013	2.322866897	0.127484873	0.180929968
PA14_01980	PA14_RS00810	-0.18156221	5.291394677	0.56653557	0.451638882	0.529903219
PA14_01990	PA14_RS00815	0.101713474	3.23101656	0.137192965	0.711087687	0.767931801
PA14_02020	PA14_RS00825	-0.134663378	5.781857667	0.346773903	0.555945051	0.62884148
PA14_02030	PA14_RS00830	2.254308658	4.312349797	71.57716128	2.67E-17	7.79E-16
PA14_02050	PA14_RS00835	1.19004962	5.402171274	26.96351727	2.07E-07	1.10E-06
PA14_02060	PA14_RS00845	-0.194253825	4.127329981	0.588700259	0.442922161	0.521599124
PA14_02070	PA14_RS00850	2.187210546	4.780283693	70.98635957	3.60E-17	1.01E-15
PA14_02090	PA14_RS00855	-0.52376369	5.889641547	5.609158419	0.017866842	0.032489292
PA14_02100	PA14_RS00860	0.876666028	4.67779344	12.56822111	0.000392362	0.001071745
PA14_02110	PA14_RS00865	0.869249011	4.83797592	11.75213456	0.000607735	0.001585203
PA14_02130	PA14_RS00870	-0.674239156	2.87552324	4.875797052	0.02723586	0.047303519
PA14_02140	PA14_RS00875	-0.030175304	2.398013305	0.007871562	0.929302988	0.945647099
PA14_02150	PA14_RS00880	2.656366432	5.618095389	97.23230742	6.17E-23	5.12E-21
PA14_02180	PA14_RS00885	-0.320558013	3.240550459	1.278106309	0.258251432	0.330266623
PA14_02190	PA14_RS00890	-2.554249071	2.951254741	46.25584885	1.04E-11	1.21E-10
PA14_02200	PA14_RS00895	-3.237967777	5.000992333	149.8226336	1.90E-34	7.76E-32
PA14_02220	PA14_RS00900	-1.874048561	7.296906254	49.24630995	2.26E-12	2.88E-11
PA14_02230	PA14_RS00905	-2.328466415	5.771804079	73.76405827	8.80E-18	2.74E-16
PA14_02250	PA14_RS00910	-1.251685666	6.805132472	18.01026893	2.20E-05	7.88E-05
PA14_02260	PA14_RS00915	-2.500536339	9.434832831	49.57788327	1.91E-12	2.45E-11
PA14_02270	PA14_RS00920	-0.837493156	7.405764446	10.97284803	0.000924566	0.002309599
PA14_02290	PA14_RS00925	0.545253512	5.473230627	5.954206814	0.014682207	0.027314361
PA14_02300	PA14_RS00930	1.832047622	3.053543417	31.86554644	1.65E-08	1.06E-07
PA14_02310	PA14_RS00935	1.380478282	3.858784922	18.01260942	2.19E-05	7.88E-05
PA14_02330	PA14_RS00940	2.815122337	2.406739801	32.75688251	1.04E-08	6.98E-08
PA14_02340	PA14_RS00945	3.799404291	4.739829624	45.94097558	1.22E-11	1.40E-10
PA14_02360	PA14_RS00950	1.206015211	3.635267342	18.18045983	2.01E-05	7.25E-05
PA14_02370	PA14_RS00955	2.33708188	3.734534526	69.41808706	7.97E-17	2.14E-15
PA14_02380	PA14_RS00960	0.134352952	3.281494664	0.163013147	0.686397401	0.745908616
PA14_02390	PA14_RS00965	-0.519411633	4.210995942	0.923342499	0.336598869	0.415257015
PA14_02410	PA14_RS00970	0.772319654	4.127664795	8.224970548	0.004131788	0.00879156
PA14_02420	PA14_RS00975	1.624341097	2.385253586	18.89289776	1.38E-05	5.15E-05
PA14_02435	PA14_RS00980	1.679798807	3.103056735	12.33588672	0.000444333	0.001201104
PA14_02450	PA14_RS00985	2.212984457	7.426004843	60.93448321	5.90E-15	1.17E-13
PA14_02460	PA14_RS00990	0.082787958	3.407022048	0.059992966	0.806507059	0.848268901
PA14_02470	PA14_RS00995	0.12619216	5.993819962	0.307902978	0.578969862	0.649469613
PA14_02490	PA14_RS01000	0.93111566	2.409631525	6.127206655	0.013311703	0.024975249
PA14_02500	PA14_RS01005	1.502088699	4.957717363	14.96167867	0.000109717	0.000335715
PA14_02510	PA14_RS01010	-0.846404808	5.014473404	10.58338353	0.001141086	0.002794417
PA14_02520	PA14_RS01015	0.196414125	7.572480616	0.508830088	0.475645741	0.552860959
PA14_02530	PA14_RS01020	-1.386903477	6.104557977	3.811329237	0.050907036	0.081468368
PA14_02550	PA14_RS01025	0.86689452	6.588578881	9.694974213	0.001847727	0.004279733
PA14_02560	PA14_RS01030	3.971869074	4.246121281	116.7962301	3.18E-27	4.80E-25
PA14_02570	PA14_RS01035	3.49668708	2.037437411	63.33380141	1.74E-15	3.73E-14
PA14_02580	PA14_RS01040	3.624331104	5.350741561	76.54839731	2.15E-18	7.55E-17
PA14_02590	PA14_RS01045	4.107708531	6.011702584	109.7672907	1.10E-25	1.50E-23
PA14_02610	PA14_RS01050	5.613406648	5.661278907	184.0153161	6.44E-42	6.15E-39
PA14_02620	PA14_RS01055	1.447984036	5.343675849	27.21124781	1.82E-07	9.84E-07
PA14_02630	PA14_RS01060	1.48404186	4.213958887	29.80658392	4.77E-08	2.85E-07
PA14_02640	PA14_RS01065	2.253133625	5.543144462	49.71261638	1.78E-12	2.30E-11
PA14_02650	PA14_RS01070	1.447829401	5.848563772	27.08807843	1.94E-07	1.04E-06
PA14_02660	PA14_RS01075	0.775619678	4.851172962	10.69557333	0.001073922	0.002650334
PA14_02680	PA14_RS01080	1.23558333	2.941763438	11.93813476	0.000549965	0.001454386
PA14_02690	PA14_RS01085	0.55188702	4.443936578	4.994416931	0.02542922	0.044489484
PA14_02700	PA14_RS01090	1.325758586	3.489840872	20.48843679	6.00E-06	2.40E-05
PA14_02720	PA14_RS01095	0.337601361	1.938658376	0.837884362	0.360002546	0.439210774
PA14_02730	PA14_RS01100	0.135043712	3.314429285	0.242927614	0.622099588	0.688311076
PA14_02740	PA14_RS01105	0.099544782	4.653008866	0.135230798	0.713069047	0.769636236
PA14_02750	PA14_RS01110	-0.004484008	4.424739288	0.00029434	0.986311901	0.990348243
PA14_02760	PA14_RS01115	-0.76363349	3.624635358	4.517528603	0.03354926	0.05680466
PA14_02770	PA14_RS01120	0.330402273	3.075703366	0.786737821	0.375088363	0.453749977
PA14_02790	PA14_RS01125	0.752960357	4.45180139	10.20266652	0.001402377	0.003349799
PA14_02810	PA14_RS01130	-0.56373567	4.906581176	6.278769314	0.012219293	0.023145539
PA14_02830	PA14_RS01135	2.421610315	5.165184355	80.95424834	2.31E-19	1.09E-17
PA14_02840	PA14_RS01140	1.666879225	3.261554507	21.29216629	3.94E-06	1.64E-05
PA14_02850	PA14_RS01145	-0.357146728	4.61770768	2.044032407	0.152804113	0.211825256
PA14_02870	PA14_RS01150	1.845551717	5.669512196	53.22147368	2.98E-13	4.31E-12
PA14_02890	PA14_RS01155	0.061291939	4.546769751	0.045766739	0.83060038	0.869141209
PA14_02900	PA14_RS01160	1.739438142	2.963679257	26.82086144	2.23E-07	1.18E-06
PA14_02910	PA14_RS01165	0.991748465	5.201064069	20.37451648	6.37E-06	2.54E-05
PA14_02930	PA14_RS01170	0.791410716	2.422855606	5.688555495	0.017075905	0.031179721
PA14_02960	PA14_RS01175	3.058459929	3.930173498	92.98546501	5.27E-22	3.97E-20
PA14_02970	PA14_RS01180	0.288635681	2.665599353	0.818862123	0.365513065	0.444796863
PA14_02980	PA14_RS01185	0.485505392	4.804424388	4.354560765	0.036909976	0.061728567
PA14_02990	PA14_RS01190	1.060006168	3.235016459	10.56646349	0.001151578	0.002818906
PA14_03000	PA14_RS01195	1.590810547	4.474038363	42.22318142	8.14E-11	8.15E-10
PA14_03010	PA14_RS01200	0.506035663	6.31897005	3.845910591	0.049867437	0.080104053
PA14_03020	PA14_RS01205	2.458042686	3.659518555	56.34148168	6.09E-14	1.01E-12
PA14_03030	PA14_RS01210	-0.251019585	2.141613286	0.539135982	0.462791024	0.539999186
PA14_03040	PA14_RS01215	1.347175423	4.694616743	30.26080824	3.78E-08	2.30E-07
PA14_03050	PA14_RS01220	1.179935803	3.728914611	14.61236084	0.000132046	0.00039683
PA14_03070	PA14_RS01225	1.486980879	4.967400912	35.59471034	2.43E-09	1.84E-08
PA14_03080	PA14_RS01230	-1.844064407	7.802884853	33.31250474	7.85E-09	5.35E-08
PA14_03090	PA14_RS01235	-0.657130791	11.47415506	3.522292508	0.060548642	0.09434783
PA14_03100	PA14_RS01240	-0.306531244	3.498853523	0.771146149	0.379862715	0.458460521
PA14_03110	PA14_RS01245	0.01948755	2.297463072	0.002820442	0.957645987	0.96800522
PA14_03120	PA14_RS01250	0.648900339	4.675046064	7.514456311	0.006120576	0.012489725
PA14_03130	PA14_RS01255	0.342318397	5.493631594	2.149649963	0.142602398	0.199517962
PA14_03150	PA14_RS01260	2.171037145	6.14026102	80.98253307	2.28E-19	1.09E-17
PA14_03160	PA14_RS01265	-1.060848888	8.292587727	9.777965821	0.001766156	0.004112415
PA14_03163	PA14_RS01270	-0.014518718	9.988966237	0.001981373	0.964495798	0.973331911
PA14_03166	PA14_RS01275	-1.101393629	5.468706074	20.90361635	4.83E-06	1.97E-05
PA14_03170	PA14_RS01280	-0.345379889	5.403311541	2.382946202	0.12266601	0.175175993
PA14_03190	PA14_RS01295	-0.504061395	6.930108479	3.693424732	0.054627343	0.086461845
PA14_03200	PA14_RS01300	-1.103086937	5.839251977	19.91199449	8.11E-06	3.17E-05
PA14_03210	PA14_RS01305	-0.496336884	4.205846527	2.886617034	0.089318295	0.13233709
PA14_03220	PA14_RS01310	-0.063858837	6.46503342	0.065597832	0.79785761	0.841024731
PA14_03240	PA14_RS01320	-0.648965366	2.205457215	3.594940768	0.057955694	0.090950744
PA14_03250	PA14_RS01325	0.616858537	7.200056161	6.4457078	0.011122072	0.021321027
PA14_03265	PA14_RS01330	-1.037275104	4.511398252	11.69739588	0.000625876	0.001625859
PA14_03270	PA14_RS01335	-0.620906133	7.79840101	4.716705152	0.029870927	0.05128917
PA14_03285	PA14_RS01345	-0.657929112	6.422036418	8.092447245	0.00444501	0.009391744
PA14_03300	PA14_RS01355	-0.724850554	5.815013404	9.386220606	0.002186224	0.004959483
PA14_03310	PA14_RS01360	-0.392795323	8.376096142	1.733863682	0.187918221	0.251729553
PA14_03320	PA14_RS01365	-1.234582789	6.270783377	26.43943391	2.72E-07	1.41E-06
PA14_03330	PA14_RS01370	-1.241934419	3.895602399	21.02393871	4.54E-06	1.86E-05
PA14_03340	PA14_RS01375	-1.625345079	5.421867326	43.6311953	3.96E-11	4.16E-10
PA14_03350	PA14_RS01380	-0.041243489	6.041862294	0.03356923	0.854626126	0.886829429
PA14_03360	PA14_RS01385	-0.465834892	5.246313873	4.612623125	0.03173745	0.054137021
PA14_03370	PA14_RS01400	-0.446587428	5.799489642	4.006478796	0.045325719	0.073652686
PA14_03390	PA14_RS01405	-0.427175552	3.262014056	2.026635584	0.154562436	0.213808008
PA14_03400	PA14_RS01425	-1.185536377	3.684588366	16.40865198	5.11E-05	0.000168641
PA14_03430	PA14_RS01430	-0.24649568	7.494773793	0.888754089	0.345815161	0.425070653
PA14_03450	PA14_RS01435	-0.081831753	6.974991946	0.122082857	0.726786351	0.780910189
PA14_03470	PA14_RS01440	0.920382631	5.835738864	11.76254301	0.000604346	0.001577082
PA14_03480	PA14_RS01445	0.980404228	5.00111468	16.40477166	5.12E-05	0.000168792
PA14_03490	PA14_RS01450	-0.074038703	6.260434069	0.054999261	0.81458192	0.854878204
PA14_03510	PA14_RS01455	-0.39291852	6.256562142	1.7450963	0.186494385	0.250349154
PA14_03520	PA14_RS01460	0.200812432	5.999777682	0.541432463	0.461839673	0.539110994
PA14_03530	PA14_RS01465	1.254710138	6.918017072	22.63080542	1.96E-06	8.60E-06
PA14_03550	PA14_RS01470	1.58478094	3.865991611	27.16923001	1.86E-07	1.00E-06
PA14_03560	PA14_RS01475	1.465557788	2.472199745	14.57613706	0.000134608	0.000403896
PA14_03580	PA14_RS01480	0.372885035	4.595193004	2.42088368	0.119727374	0.171707161
PA14_03590	PA14_RS01485	0.787583296	3.901108461	6.968988519	0.008293436	0.016403592
PA14_03610	PA14_RS01490	1.835871633	3.91628109	35.37679015	2.72E-09	2.03E-08
PA14_03620	PA14_RS01495	1.972980892	2.697564553	24.24511856	8.48E-07	3.98E-06
PA14_03630	PA14_RS01500	2.655962638	4.451775903	88.33123178	5.54E-21	3.73E-19
PA14_03650	PA14_RS01505	-2.21746474	7.720042218	17.71231815	2.57E-05	9.10E-05
PA14_03670	PA14_RS01510	-2.149923577	6.080719222	18.72280963	1.51E-05	5.60E-05
PA14_03680	PA14_RS01515	-0.823552368	5.396732492	2.319888023	0.127729221	0.181231849
PA14_03700	PA14_RS01520	-2.252520731	7.037813877	24.42075212	7.74E-07	3.66E-06
PA14_03710	PA14_RS01525	-3.260092471	7.197383568	9.184721423	0.002440437	0.005471163
PA14_03720	PA14_RS01530	-0.022927302	6.096787684	0.010597379	0.918007756	0.937651289
PA14_03730	PA14_RS01535	-0.698469547	8.325032311	4.421644567	0.035485819	0.059607852
PA14_03760	PA14_RS01540	0.447050186	4.029101581	2.340411636	0.12605624	0.179257731
PA14_03770	PA14_RS01545	0.249088381	3.399811117	0.727461204	0.393707351	0.472283918
PA14_03780	PA14_RS01550	0.504304172	5.744128128	4.872378453	0.027289863	0.047382945
PA14_03790	PA14_RS01555	-0.531453385	7.258469435	4.853051491	0.027597268	0.04785866
PA14_03800	PA14_RS01560	-1.146421387	9.479782833	12.19662068	0.000478762	0.001285676
PA14_03810	PA14_RS01565	-1.124947601	5.975378321	25.35043427	4.78E-07	2.36E-06
PA14_03830	PA14_RS01570	0.561969214	4.36129768	5.179805788	0.022850878	0.040473045
PA14_03840	PA14_RS01575	1.380006486	4.320024711	24.89365368	6.06E-07	2.94E-06
PA14_03855	PA14_RS01580	0.581690924	4.228238333	3.81242928	0.050873616	0.081443284
PA14_03860	PA14_RS01585	0.93936517	8.458464805	7.866697813	0.005035352	0.010534149
PA14_03870	PA14_RS01590	0.57541485	8.752890135	3.507423242	0.061094407	0.095017313
PA14_03880	PA14_RS01595	1.981912442	8.158262319	32.69949388	1.08E-08	7.17E-08
PA14_03900	PA14_RS01600	0.747088516	8.52510498	5.208914727	0.022471357	0.039863304
PA14_03920	PA14_RS01605	-0.681052965	8.219123162	5.056717451	0.024530658	0.043062093
PA14_03930	PA14_RS01610	-0.062858935	6.191849687	0.072287242	0.788035212	0.832048976
PA14_03940	PA14_RS01615	0.286053495	6.461486771	1.311988131	0.252035009	0.324198637
PA14_03950	PA14_RS01620	-0.171435851	6.580515925	0.447728337	0.50341571	0.579145448
PA14_03960	PA14_RS01625	1.045250165	7.063949472	19.37255085	1.08E-05	4.09E-05
PA14_03980	PA14_RS01630	0.100999476	4.95989225	0.213232469	0.64424554	0.709388399
PA14_04000	PA14_RS01635	-0.276895398	4.362670825	0.88495359	0.346848511	0.4257926
PA14_04010	PA14_RS01640	-4.289542673	8.070910336	142.6053637	7.17E-33	2.16E-30
PA14_04020	PA14_RS01645	-0.024877592	5.460764109	0.010433641	0.918641428	0.93796401
PA14_04030	PA14_RS01650	0.174162866	5.695637818	0.520521744	0.470619206	0.547907888
PA14_04040	PA14_RS01655	0.705902086	5.427257797	9.342279876	0.002239268	0.005059773
PA14_04050	PA14_RS01660	1.052030087	5.527837336	16.02215361	6.26E-05	0.000202946
PA14_04060	PA14_RS01665	2.019891184	2.493826537	34.78261671	3.69E-09	2.69E-08
PA14_04070	PA14_RS01670	0.285218734	5.724302054	1.514306306	0.218483156	0.286509048
PA14_04080	PA14_RS01675	-0.375381728	5.975055648	2.51995574	0.11241374	0.162233787
PA14_04090	PA14_RS01680	-0.733202662	5.552300647	9.748210529	0.001794974	0.004169347
PA14_04100	PA14_RS01685	-2.304983253	9.240596096	42.1518472	8.45E-11	8.41E-10
PA14_04110	PA14_RS01690	-0.680404668	7.135199504	8.763003265	0.003074024	0.006764507
PA14_04140	PA14_RS01695	-0.51363961	7.002855787	3.955988486	0.04670488	0.07561491
PA14_04150	PA14_RS01700	-0.146846367	7.670559135	0.273394094	0.601064019	0.670082697
PA14_04160	PA14_RS01705	0.626818067	6.022014639	7.530244788	0.006067166	0.012389565
PA14_04180	PA14_RS01710	-0.682899616	3.391431173	3.069025416	0.079797297	0.120315588
PA14_04190	PA14_RS01715	1.217961286	4.428373865	22.93617037	1.67E-06	7.44E-06
PA14_04210	PA14_RS01720	0.918518074	4.083466842	10.14105096	0.001450035	0.003459308
PA14_04220	PA14_RS01725	0.553395532	4.622525171	5.142734482	0.023343851	0.041218736
PA14_04230	PA14_RS01730	-0.036517597	2.553700806	0.012719807	0.910203293	0.930509453
PA14_04240	PA14_RS01735	-0.594409104	5.155652887	6.479842011	0.010910468	0.020992664
PA14_04250	PA14_RS01740	0.890025849	1.689371657	5.440607866	0.019673822	0.035315465
PA14_04270	PA14_RS01745	0.601942408	4.741541325	5.724293797	0.016731764	0.03064904
PA14_04290	PA14_RS01750	0.329733198	5.621535853	2.212015387	0.136939669	0.192677578
PA14_04300	PA14_RS01755	-2.618294672	8.58379701	54.65161476	1.44E-13	2.19E-12
PA14_04310	PA14_RS01760	-0.563598488	5.221425161	4.8329839	0.027920268	0.048316404
PA14_04320	PA14_RS01765	0.479902666	5.689390888	4.401006713	0.035917722	0.060227375
PA14_04330	PA14_RS01770	1.410482758	7.541125742	27.06632176	1.97E-07	1.05E-06
PA14_04340	PA14_RS01775	0.911080748	6.595526971	13.63822793	0.000221627	0.000636968
PA14_04350	PA14_RS01780	0.101775199	4.239495725	0.145348969	0.703020275	0.761228759
PA14_04370	PA14_RS01785	0.856646492	4.978389278	14.75720024	0.00012228	0.000370592
PA14_04380	PA14_RS01790	0.694753784	4.757860751	7.70321892	0.005512244	0.011398603
PA14_04390	PA14_RS01795	-0.258054991	7.66539283	0.87241016	0.350288937	0.429371931
PA14_04410	PA14_RS01800	0.537442793	8.987303387	2.998928341	0.083319613	0.124674697
PA14_04420	PA14_RS01805	0.133809891	7.204599152	0.304814116	0.580880025	0.65100387
PA14_04430	PA14_RS01810	1.415433276	5.26704405	33.86735701	5.90E-09	4.12E-08
PA14_04440	PA14_RS01815	-0.125338081	4.725159317	0.293844518	0.587767341	0.657051391
PA14_04460	PA14_RS01820	-0.555135672	6.054445308	5.115292335	0.02371587	0.041772603
PA14_04480	PA14_RS01825	-0.448254568	6.205540924	3.830655627	0.050323245	0.080674936
PA14_04490	PA14_RS01830	-0.203173376	5.404904909	0.605663664	0.436425204	0.515537961
PA14_04510	PA14_RS01835	1.764684763	6.409301907	20.73429726	5.28E-06	2.13E-05
PA14_04520	PA14_RS01840	2.190473597	5.458234414	79.49660853	4.83E-19	2.08E-17
PA14_04530	PA14_RS01845	0.264558692	5.644738259	1.36548725	0.242588752	0.313526258
PA14_04550	PA14_RS01850	0.951568437	4.195639044	13.9238016	0.000190372	0.000554825
PA14_04560	PA14_RS01855	1.397219158	4.224789226	28.9137586	7.57E-08	4.38E-07
PA14_04570	PA14_RS01860	0.868629847	4.378691795	11.35168095	0.000753797	0.001916445
PA14_04580	PA14_RS01865	0.500252441	3.708231968	3.01710451	0.082390448	0.123477887
PA14_04590	PA14_RS01870	0.513984294	5.004762034	4.057273319	0.043981463	0.071917162
PA14_04610	PA14_RS01875	0.023524294	4.344404647	0.00820268	0.927835346	0.944489224
PA14_04630	PA14_RS01880	-1.146546087	6.101538157	2.157555199	0.141870258	0.198639169
PA14_04640	PA14_RS01885	1.2941857	5.105520942	29.12169162	6.80E-08	3.96E-07
PA14_04650	PA14_RS01890	-2.524254342	6.78874152	89.61488684	2.89E-21	2.05E-19
PA14_04660	PA14_RS01895	0.284466796	4.594898238	1.361299571	0.243312382	0.314248776
PA14_04670	PA14_RS01900	0.670474158	6.040277292	7.828699431	0.005142309	0.010730472
PA14_04680	PA14_RS01905	0.134173712	4.480177015	0.264615894	0.606966561	0.675350517
PA14_04690	PA14_RS01910	-0.416059538	6.189589282	2.122547687	0.145144926	0.202682067
PA14_04700	PA14_RS01915	-0.042485167	6.922371344	0.032689146	0.856523464	0.888154671
PA14_04710	PA14_RS01920	0.279244481	5.011829451	1.394815855	0.237593498	0.307901604
PA14_04730	PA14_RS01925	-0.145502332	5.877219849	0.391779995	0.531365242	0.606065334
PA14_04750	PA14_RS01930	0.046537045	6.333548591	0.036355595	0.848783023	0.881884483
PA14_04760	PA14_RS01935	-0.669216315	4.945665209	8.725540681	0.00313783	0.006873228
PA14_04780	PA14_RS01940	-0.038543432	5.293131197	0.029572144	0.863464627	0.89338892
PA14_04790	PA14_RS01945	-0.007460988	6.386505677	0.000842073	0.976849841	0.98302809
PA14_04810	PA14_RS01950	-0.418963914	7.229474086	2.964447073	0.085113552	0.126927994
PA14_04820	PA14_RS01955	0.330967346	7.312987223	1.80416522	0.179209755	0.241845721
PA14_04830	PA14_RS01960	1.683241527	5.167924279	50.91041052	9.67E-13	1.30E-11
PA14_04840	PA14_RS01970	0.90758787	5.133098703	15.50051528	8.25E-05	0.000260166
PA14_04860	PA14_RS01975	0.926569083	4.739170143	13.6392967	0.0002215	0.000636925
PA14_04870	PA14_RS01980	-0.143379972	5.878650315	0.334613567	0.562954999	0.635640889
PA14_04890	PA14_RS01985	0.175525887	5.248932752	0.581853568	0.445586697	0.524198111
PA14_04900	PA14_RS01990	0.72221052	6.552305929	9.898481738	0.001654152	0.003881598
PA14_04910	PA14_RS01995	0.329928599	6.79133371	1.908118732	0.167172383	0.227720192
PA14_04920	PA14_RS02000	-0.06743202	7.332935711	0.073445633	0.786384458	0.830829577
PA14_04930	PA14_RS02005	-0.066938332	9.553398376	0.042058639	0.837508036	0.874009003
PA14_04940	PA14_RS02010	1.562460052	5.096280215	39.74986658	2.89E-10	2.57E-09
PA14_04950	PA14_RS02015	1.09769822	4.380631559	19.642711	9.34E-06	3.59E-05
PA14_04960	PA14_RS02020	-0.185748169	4.027537441	0.333567038	0.563566198	0.635954921
PA14_04970	PA14_RS02025	0.185558243	2.554449488	0.251635882	0.615925551	0.683195499
PA14_04980	PA14_RS02030	-1.055448358	4.71737815	16.18257644	5.75E-05	0.000188381
PA14_05000	PA14_RS02035	0.882744933	5.026278162	14.74929059	0.000122794	0.000371566
PA14_05010	PA14_RS02040	1.337035046	6.28461311	30.40999629	3.50E-08	2.15E-07
PA14_05020	PA14_RS02045	-0.678819692	3.776033778	4.362883053	0.036730093	0.06144567
PA14_05030	PA14_RS02050	-0.681986154	3.026853274	3.492794864	0.061636443	0.0957192
PA14_05040	PA14_RS02055	2.105705784	3.883257579	56.64243584	5.23E-14	8.73E-13
PA14_05050	PA14_RS02060	0.723883877	5.942104043	6.203392917	0.012750566	0.024040567
PA14_05060	PA14_RS02065	-1.55157171	6.767266459	39.41659284	3.42E-10	2.99E-09
PA14_05070	PA14_RS02070	0.45574901	4.722598637	3.719845248	0.053769354	0.085292401
PA14_05080	PA14_RS02075	-0.072222576	4.648871475	0.096683576	0.755846366	0.80548691
PA14_05110	PA14_RS02085	1.989382375	6.323537164	42.73951594	6.25E-11	6.37E-10
PA14_05130	PA14_RS02090	0.357678468	6.234394238	2.133475173	0.144113702	0.201484815
PA14_05150	PA14_RS02095	3.699684276	8.167819973	116.0372867	4.66E-27	6.85E-25
PA14_05160	PA14_RS02100	0.556555541	5.457353122	4.675825825	0.030589992	0.052445218
PA14_05180	PA14_RS02105	-0.846420289	7.728232175	8.102852396	0.004419565	0.009344877
PA14_05190	PA14_RS02110	0.166466773	7.79304482	0.333659285	0.563512272	0.635954921
PA14_05200	PA14_RS02115	-0.080417211	6.637872404	0.120297748	0.728711782	0.782538637
PA14_05210	PA14_RS02120	-1.678697778	6.158740366	33.00175895	9.21E-09	6.19E-08
PA14_05220	PA14_RS02125	0.273680645	7.40093096	1.180176349	0.277320097	0.352293084
PA14_05230	PA14_RS02130	0.965179584	7.5458673	12.43909423	0.00042044	0.001142989
PA14_05250	PA14_RS02135	0.989985727	5.364405318	17.50804909	2.86E-05	0.000100229
PA14_05260	PA14_RS02140	-0.143064957	5.6381688	0.330031647	0.565640454	0.637667491
PA14_05270	PA14_RS02145	-0.559770872	4.225510178	2.218507431	0.136364836	0.191963081
PA14_05280	PA14_RS02150	1.400051762	5.134750216	35.45872327	2.61E-09	1.96E-08
PA14_05290	PA14_RS02155	1.026638223	5.651299601	8.254539507	0.004065022	0.008675278
PA14_05300	PA14_RS02160	1.526486654	5.966733704	37.07983689	1.13E-09	9.08E-09
PA14_05310	PA14_RS02165	0.200659219	8.093956949	0.380713032	0.537221881	0.611284651
PA14_05320	PA14_RS02170	-0.037674673	8.198814826	0.016293162	0.898430177	0.920939165
PA14_05330	PA14_RS02175	0.236312351	5.986345691	1.09916259	0.294449954	0.371009533
PA14_05340	PA14_RS02180	0.578045923	5.386444785	6.363988907	0.011645944	0.022228579
PA14_05360	PA14_RS02185	-0.46443364	7.2394928	3.753768482	0.052688595	0.083717136
PA14_05380	PA14_RS02190	1.527472412	7.150472553	41.52489686	1.16E-10	1.11E-09
PA14_05390	PA14_RS02195	1.080779453	9.178018874	11.29132252	0.000778702	0.00197363
PA14_05400	PA14_RS02200	1.074423116	5.371424102	18.10142329	2.09E-05	7.54E-05
PA14_05410	PA14_RS02205	1.726159095	4.071046532	36.59668678	1.45E-09	1.14E-08
PA14_05420	PA14_RS02210	1.513140344	3.842633749	31.08141055	2.47E-08	1.56E-07
PA14_05430	PA14_RS02215	1.369459919	3.828987357	20.28844541	6.66E-06	2.65E-05
PA14_05440	PA14_RS02220	0.788924495	4.582512333	10.28482684	0.001341286	0.003219986
PA14_05450	PA14_RS02225	1.598613785	3.610405115	25.60623343	4.19E-07	2.09E-06
PA14_05460	PA14_RS02230	-0.53388083	5.28996882	5.527870198	0.018715874	0.033829134
PA14_05480	PA14_RS02235	-0.050043298	7.517515314	0.035396372	0.850767505	0.883625796
PA14_05500	PA14_RS02240	-2.199566377	5.411038138	88.10651524	6.20E-21	4.08E-19
PA14_05510	PA14_RS02245	-1.805636782	8.752598333	19.64434692	9.33E-06	3.59E-05
PA14_05520	PA14_RS02250	-0.359728245	7.264447672	2.086299961	0.148625654	0.207062399
PA14_05530	PA14_RS02255	-1.067108352	8.704937177	11.85501215	0.000575064	0.00151238
PA14_05540	PA14_RS02260	-0.933152821	9.754823621	8.251905627	0.004070924	0.008684638
PA14_05550	PA14_RS02265	1.132909861	8.975743743	10.62011907	0.001118638	0.002747668
PA14_05560	PA14_RS02270	0.927473657	6.928712238	14.42330084	0.000145985	0.000436349
PA14_05580	PA14_RS02275	-0.749667841	7.414832115	7.395561519	0.006538501	0.013262229
PA14_05590	PA14_RS02280	0.187608687	5.877972999	0.610699746	0.434524465	0.514002141
PA14_05600	PA14_RS02285	0.47796608	5.483287193	4.334375279	0.03735012	0.062410002
PA14_05620	PA14_RS02290	-1.118408	8.066490244	11.09276669	0.000866651	0.002178562
PA14_05630	PA14_RS02295	3.30332539	4.436690065	143.4959735	4.58E-33	1.54E-30
PA14_05640	PA14_RS02300	0.661823933	5.553148663	7.799966934	0.005224719	0.010862864
PA14_05650	PA14_RS02305	2.438204572	4.489802613	68.91929323	1.03E-16	2.70E-15
PA14_05660	PA14_RS02310	-1.890683854	8.069795111	25.48898361	4.45E-07	2.21E-06
PA14_05690	PA14_RS02315	0.348484788	5.791717275	1.916467564	0.166246597	0.226674723
PA14_05700	PA14_RS02320	0.761565699	3.449357378	6.523431201	0.010646241	0.020546385
PA14_05740	PA14_RS02325	0.407840796	3.053385887	1.949432856	0.162647979	0.222828898
PA14_05750	PA14_RS02330	1.417289854	4.10570991	29.88789156	4.58E-08	2.75E-07
PA14_05770	PA14_RS02340	0.83180211	4.120804123	7.755702758	0.00535432	0.011104108
PA14_05790	PA14_RS02345	0.210462137	3.773497977	0.482818493	0.487148421	0.563486704
PA14_05810	PA14_RS02350	1.833046973	5.994853511	51.9640488	5.65E-13	7.84E-12
PA14_05820	PA14_RS02355	0.943414243	5.996661239	16.80672897	4.14E-05	0.000139612
PA14_05840	PA14_RS02360	-0.816555737	8.116661085	6.136877331	0.013239091	0.024855297
PA14_05850	PA14_RS02365	0.556734895	7.401688541	3.126923134	0.077008957	0.116571698
PA14_05860	PA14_RS02370	-3.663570043	8.270512183	79.454361	4.93E-19	2.11E-17
PA14_05870	PA14_RS02375	-1.049155596	5.448506932	18.91019501	1.37E-05	5.12E-05
PA14_05880	PA14_RS02380	4.377426783	8.464241282	98.13245205	3.91E-23	3.35E-21
PA14_05890	PA14_RS02385	0.899302755	5.729761095	12.88356343	0.00033148	0.000915929
PA14_05910	PA14_RS02390	0.323416356	5.117318087	2.084390697	0.148811588	0.207142838
PA14_05920	PA14_RS02395	0.804426729	6.116676526	13.02140572	0.000307951	0.000856282
PA14_05950	PA14_RS02400	1.619046717	6.375177862	40.34840817	2.12E-10	1.94E-09
PA14_05960	PA14_RS02405	-1.434612005	9.636128218	16.42911262	5.05E-05	0.000166927
PA14_05970	PA14_RS02410	0.910982725	5.561179135	15.6589934	7.59E-05	0.000241107
PA14_05990	PA14_RS02415	0.144940665	6.21424896	0.395261073	0.529546841	0.604593244
PA14_06000	PA14_RS02420	-1.00291175	8.753056878	10.16043532	0.001434867	0.00342455
PA14_06010	PA14_RS02425	-0.100952836	7.496860651	0.135673887	0.712620205	0.769364919
PA14_06030	PA14_RS02430	-0.0723765	7.107112204	0.086375091	0.768837074	0.816746802
PA14_06040	PA14_RS02435	-1.736999633	7.62317935	38.73249482	4.86E-10	4.15E-09
PA14_06060	PA14_RS02440	0.2486531	4.405046082	0.868163788	0.351464152	0.430352001
PA14_06070	PA14_RS02445	1.047921826	5.688796631	21.75544922	3.10E-06	1.31E-05
PA14_06080	PA14_RS02450	0.681180436	5.943984777	8.504578318	0.00354254	0.00767461
PA14_06090	PA14_RS02460	0.464035001	2.202184072	1.830116536	0.176113781	0.237962271
PA14_06120	PA14_RS02465	0.678388982	2.860353614	4.420120431	0.03551753	0.059643626
PA14_06130	PA14_RS02470	1.279312542	6.565295787	25.14913673	5.31E-07	2.60E-06
PA14_06150	PA14_RS02475	0.123515707	6.477890575	0.266490088	0.605696029	0.674198767
PA14_06160	PA14_RS02480	-0.489019963	7.25043983	3.834999414	0.050193009	0.080511216
PA14_06170	PA14_RS02485	0.871075342	6.389894449	11.37248468	0.000745401	0.001899314
PA14_06180	PA14_RS02490	1.205796308	6.600095891	8.775605303	0.003052858	0.006724812
PA14_06190	PA14_RS02500	-0.897056008	5.303532452	16.2745768	5.48E-05	0.000179966
PA14_06210	PA14_RS02505	1.682723803	4.326638814	22.8590112	1.74E-06	7.71E-06
PA14_06230	PA14_RS02510	0.139076396	5.892040046	0.324821435	0.568724444	0.640387973
PA14_06240	PA14_RS02515	1.103753093	4.43392452	17.45052497	2.95E-05	0.000102805
PA14_06250	PA14_RS02520	2.280881155	5.856062984	69.86560024	6.35E-17	1.74E-15
PA14_06260	PA14_RS02525	2.365092919	6.324279367	70.93821658	3.69E-17	1.03E-15
PA14_06270	PA14_RS02530	2.275118765	5.913826259	87.38396567	8.94E-21	5.63E-19
PA14_06280	PA14_RS02535	0.679158377	5.066159223	8.113061685	0.004394744	0.009295824
PA14_06290	PA14_RS02540	-0.273550213	8.679942577	0.796727931	0.372073468	0.451055413
PA14_06300	PA14_RS02545	0.10670857	7.108370783	0.188433717	0.664223431	0.726220999
PA14_06310	PA14_RS02550	-0.09576993	7.094952166	0.112357511	0.737475943	0.789227972
PA14_06320	PA14_RS02555	-0.520905171	4.886982764	4.816600712	0.028186881	0.048753799
PA14_06330	PA14_RS02560	-0.696820983	6.035378196	5.69122874	0.017049912	0.03115212
PA14_06340	PA14_RS02565	-0.245282785	5.729599665	0.86218658	0.353127515	0.43201931
PA14_06350	PA14_RS02570	0.811002813	4.589563098	11.6776966	0.000632538	0.001640932
PA14_06360	PA14_RS02575	1.329477177	3.074855946	19.32759234	1.10E-05	4.18E-05
PA14_06390	PA14_RS02580	-0.076421252	5.922375985	0.07447411	0.784930509	0.83003212
PA14_06400	PA14_RS02585	0.664188475	4.343955859	7.469361988	0.006275779	0.012765505
PA14_06420	PA14_RS02590	1.393005212	4.509602038	30.78057515	2.89E-08	1.79E-07
PA14_06430	PA14_RS02595	-0.378164639	2.024120029	1.074447219	0.299943081	0.37726701
PA14_06450	PA14_RS02600	0.343282458	3.804144062	1.780720626	0.182060863	0.245144481
PA14_06460	PA14_RS02605	0.344341357	3.825197969	1.775712255	0.18267672	0.245800387
PA14_06480	PA14_RS02615	0.63797764	4.744856273	6.243003781	0.012468483	0.023555234
PA14_06500	PA14_RS02620	0.846605695	6.164700092	6.151257611	0.013131869	0.024678263
PA14_06510	PA14_RS02625	2.007419576	4.612185214	45.81452755	1.30E-11	1.48E-10
PA14_06530	PA14_RS02630	1.879179023	4.762601796	45.36070543	1.64E-11	1.83E-10
PA14_06540	PA14_RS02635	0.961086708	2.582157254	9.563642977	0.001984689	0.004550959
PA14_06570	PA14_RS02640	2.960188775	4.726193295	71.18864894	3.25E-17	9.25E-16
PA14_06580	PA14_RS02645	0.685584336	6.335677268	4.567671575	0.03258082	0.055361299
PA14_06600	PA14_RS02650	-1.005110238	8.458453499	11.00713477	0.000907618	0.002270235
PA14_06620	PA14_RS02655	0.072549271	4.851374598	0.082727666	0.773634437	0.820169916
PA14_06640	PA14_RS02660	-0.019539757	5.965445387	0.00753786	0.930813915	0.946849798
PA14_06650	PA14_RS02665	-0.108543018	3.639514666	0.119011004	0.73010962	0.783452211
PA14_06660	PA14_RS02670	0.564974672	1.640802634	1.942552422	0.163391664	0.223687249
PA14_06670	PA14_RS02675	0.227314543	3.053245392	0.392445023	0.531016986	0.606010307
PA14_06680	PA14_RS02680	1.697450169	2.506256464	22.25082887	2.39E-06	1.03E-05
PA14_06690	PA14_RS02685	0.113128327	1.45392766	0.070356281	0.790818741	0.834680256
PA14_06700	PA14_RS02690	-1.108721957	0.869642946	1.921686178	0.165670896	0.226051189
PA14_06710	PA14_RS02695	2.256376575	4.227135575	62.76579033	2.33E-15	4.91E-14
PA14_06720	PA14_RS02705	-0.337107588	4.220929628	1.937187658	0.163974219	0.224323938
PA14_06740	PA14_RS02710	0.088805743	1.900405759	0.049869717	0.823290131	0.862279369
PA14_06750	PA14_RS02715	-2.199700966	6.193092101	52.16325372	5.11E-13	7.14E-12
PA14_06770	PA14_RS02720	-0.408357386	6.259642232	2.969928362	0.084825611	0.126597472
PA14_06790	PA14_RS02725	-1.04591429	3.483104398	10.87696317	0.000973678	0.002425935
PA14_06800	PA14_RS02730	0.611724014	0.850520893	1.586298685	0.207855747	0.27473743
PA14_06810	PA14_RS02735	-1.061630126	6.214725025	7.23489805	0.007149987	0.014350079
PA14_06830	PA14_RS02740	-1.068197067	6.931483201	10.16403436	0.001432069	0.003419296
PA14_06840	PA14_RS02745	2.070684713	6.162972699	18.77824187	1.47E-05	5.45E-05
PA14_06860	PA14_RS02750	1.504975687	6.080715987	14.30266885	0.000155644	0.000462892
PA14_06870	PA14_RS02755	0.530474264	5.795092209	5.432580209	0.019764456	0.035455937
PA14_06880	PA14_RS02760	0.81711965	3.941160543	9.439537572	0.00212357	0.004832662
PA14_06890	PA14_RS02765	0.65493181	6.513710473	2.953023428	0.085717058	0.127761465
PA14_06900	PA14_RS02770	1.44794777	1.175800108	4.173222984	0.041067608	0.067830235
PA14_06920	PA14_RS02775	1.035918584	4.416455903	8.364868063	0.003825444	0.008212947
PA14_06930	PA14_RS02785	0.987808995	4.704609627	10.44307538	0.001231101	0.002989295
PA14_06950	PA14_RS02790	0.896078449	5.706379237	14.10921862	0.000172496	0.000508784
PA14_06960	PA14_RS02795	-1.687524588	7.778625	8.047432887	0.004556818	0.009599652
PA14_06970	PA14_RS02800	-0.29101236	6.785844857	0.471790594	0.492164563	0.568599963
PA14_06980	PA14_RS02805	0.914418046	6.662704537	12.04381169	0.000519646	0.001381863
PA14_06990	PA14_RS02810	-1.121258068	5.826692102	17.01023023	3.72E-05	0.000126461
PA14_07000	PA14_RS02815	0.011894957	4.193472108	0.001238656	0.971924614	0.979268606
PA14_07010	PA14_RS02820	0.38056684	3.52197618	1.868797814	0.171612831	0.233095326
PA14_07020	PA14_RS02825	-0.612874141	5.573413874	6.341181931	0.011796625	0.022446096
PA14_07030	PA14_RS02830	-2.104968441	7.04247753	77.31276726	1.46E-18	5.43E-17
PA14_07040	PA14_RS02835	-0.405190529	4.276165075	2.155162064	0.14209145	0.198900251
PA14_07050	PA14_RS02840	0.856835193	6.045931939	13.20134773	0.000279748	0.000786259
PA14_07060	PA14_RS02845	0.133308483	6.146015824	0.372140753	0.54183968	0.615560827
PA14_07070	PA14_RS02850	0.155742427	5.718206616	0.324387941	0.568982509	0.640552636
PA14_07090	PA14_RS02855	-0.446500092	6.955305351	3.656292609	0.055857796	0.087996
PA14_07110	PA14_RS02860	1.283969403	6.726354397	23.06862134	1.56E-06	6.98E-06
PA14_07130	PA14_RS02865	-0.043878472	7.820079688	0.02249104	0.880788181	0.907728445
PA14_07140	PA14_RS02870	1.051795449	6.133496095	17.31796715	3.16E-05	0.000109446
PA14_07150	PA14_RS02875	-0.465628008	4.558703405	2.941586082	0.086325929	0.128501798
PA14_07170	PA14_RS02880	-0.643462371	5.44068259	7.512113679	0.006128541	0.012497075
PA14_07190	PA14_RS02885	-0.211892604	7.88747361	0.510507791	0.47491912	0.552240503
PA14_07200	PA14_RS02890	-0.267754814	7.165952366	1.300382374	0.25414339	0.326178208
PA14_07210	PA14_RS02895	-0.554129759	5.445012963	3.621259901	0.057045657	0.089766307
PA14_07230	PA14_RS02900	-1.029060242	7.198239175	18.12681928	2.07E-05	7.45E-05
PA14_07240	PA14_RS02910	1.226281836	5.428433946	27.8512209	1.31E-07	7.27E-07
PA14_07260	PA14_RS02915	-0.939490074	5.28485397	15.91532424	6.62E-05	0.000213552
PA14_07280	PA14_RS02920	-0.320872257	6.174771692	2.115734294	0.145792111	0.203533321
PA14_07290	PA14_RS02925	-1.752140508	4.185023789	37.190294	1.07E-09	8.62E-09
PA14_07300	PA14_RS02930	-1.138265528	5.139481734	26.39287148	2.79E-07	1.44E-06
PA14_07310	PA14_RS02935	0.493003667	3.131961393	2.482786719	0.11509816	0.165773764
PA14_07330	PA14_RS02940	0.162659356	5.893423129	0.325036609	0.568596433	0.640387973
PA14_07340	PA14_RS02945	0.977706608	3.658537717	10.02688778	0.001542715	0.003647243
PA14_07355	PA14_RS02950	-1.373195948	5.240254513	34.75544897	3.74E-09	2.72E-08
PA14_07360	PA14_RS02955	1.430598844	6.253758477	30.9749698	2.61E-08	1.63E-07
PA14_07370	PA14_RS02960	-1.635567818	6.914398019	40.48209366	1.98E-10	1.82E-09
PA14_07380	PA14_RS02965	-1.847519812	5.179798561	60.33849139	7.99E-15	1.54E-13
PA14_07400	PA14_RS02970	-0.813312467	2.413105401	4.391254055	0.036123733	0.060537374
PA14_07410	PA14_RS02975	-0.045674181	1.34277847	0.010346829	0.918979433	0.938141898
PA14_07420	PA14_RS02980	0.492996804	4.230238568	3.124727085	0.077112783	0.116698024
PA14_07430	PA14_RS02985	-2.530940167	8.681834327	50.65793487	1.10E-12	1.45E-11
PA14_07440	PA14_RS02990	-0.546860614	4.586759056	4.983580277	0.025588974	0.044700714
PA14_07450	PA14_RS03000	-0.013154754	5.769496561	0.002900362	0.957050679	0.967966377
PA14_07480	PA14_RS03005	-0.52429655	8.355681516	2.774833916	0.095756589	0.140964724
PA14_07500	PA14_RS03010	-0.439803592	7.07677229	3.462947044	0.062758367	0.097209282
PA14_07520	PA14_RS03015	-0.295426036	9.683559523	0.832184376	0.361641653	0.440928776
PA14_07530	PA14_RS03020	-0.241654781	6.876370547	1.1108122	0.291905463	0.368289535
PA14_07550	PA14_RS03025	0.42259285	4.578836336	2.83431639	0.092270059	0.136393007
PA14_07560	PA14_RS03030	-2.003032612	6.389850436	59.28316647	1.37E-14	2.51E-13
PA14_07570	PA14_RS03035	0.815438299	6.782866158	11.26165283	0.000791247	0.002001507
PA14_07580	PA14_RS03040	1.166823298	6.21638753	21.86826051	2.92E-06	1.25E-05
PA14_07590	PA14_RS03045	1.883489799	5.570039939	55.97975335	7.32E-14	1.18E-12
PA14_07600	PA14_RS03050	0.23410584	5.042159906	1.001965175	0.31683546	0.395388565
PA14_07620	PA14_RS03055	0.642681533	5.160580804	7.728073447	0.005436873	0.011265199
PA14_07630	PA14_RS03060	-0.175856003	3.714776171	0.269882029	0.603410919	0.672047004
PA14_07650	PA14_RS03065	-2.134994432	9.436171941	41.64078067	1.10E-10	1.06E-09
PA14_07660	PA14_RS03070	-1.429752819	9.311538272	19.74456376	8.85E-06	3.43E-05
PA14_07680	PA14_RS03075	-2.134004293	10.83786237	39.66621413	3.01E-10	2.67E-09
PA14_07690	PA14_RS03080	-0.082700716	4.798874381	0.120826857	0.728139421	0.782217292
PA14_07700	PA14_RS03085	-0.241178918	5.856675491	1.019160247	0.312718284	0.391017317
PA14_07710	PA14_RS03090	0.619482252	5.825425391	6.452549391	0.011079325	0.021253307
PA14_07730	PA14_RS03095	-0.680162796	4.820986752	8.546495711	0.00346188	0.007522629
PA14_07740	PA14_RS03100	-0.60895764	5.881599549	6.457480456	0.01104862	0.021208611
PA14_07760	PA14_RS03105	-0.562184681	8.246901767	3.430646003	0.063997064	0.09894067
PA14_07770	PA14_RS03110	-1.79758605	9.749905521	29.65416032	5.16E-08	3.08E-07
PA14_07780	PA14_RS03115	-0.152660956	6.496628947	0.418611687	0.5176306	0.592997615
PA14_07790	PA14_RS03120	1.611792368	6.535885111	37.23649966	1.05E-09	8.47E-09
PA14_07800	PA14_RS03125	0.940398578	6.381255268	16.00086371	6.33E-05	0.000204893
PA14_07810	PA14_RS03130	1.189316073	6.037358964	25.48592583	4.46E-07	2.21E-06
PA14_07820	PA14_RS03135	0.870086546	7.24217313	13.75764942	0.000207972	0.000600133
PA14_07840	PA14_RS03140	-0.376269205	6.340381003	2.479560698	0.115334463	0.166030611
PA14_07850	PA14_RS03145	-0.338589212	4.706811056	1.686120394	0.194113177	0.258799846
PA14_07860	PA14_RS03150	0.057888235	5.458131027	0.059224841	0.807725332	0.84908253
PA14_07870	PA14_RS03155	0.605205693	7.023911425	6.273536657	0.012255429	0.023183321
PA14_07890	PA14_RS03160	-0.076690087	5.556920244	0.11975556	0.729299756	0.7828765
PA14_07900	PA14_RS03165	0.925626654	4.725838564	10.3507013	0.001294255	0.003118844
PA14_07910	PA14_RS03170	-0.379109927	4.209673873	2.30092971	0.129296587	0.183172073
PA14_07930	PA14_RS03175	1.1738827	6.583524612	11.90527457	0.000559752	0.001476179
PA14_07940	PA14_RS03180	1.008108744	7.348622779	15.38952955	8.75E-05	0.000273791
PA14_07950	PA14_RS03185	0.082847714	7.016262998	0.02749703	0.868296808	0.896857978
PA14_07960	PA14_RS03190	-0.079528477	5.722602329	0.120593011	0.728392209	0.782342129
PA14_07970	PA14_RS03195	2.867353904	5.345920684	13.20164961	0.000279703	0.000786259
PA14_07980	PA14_RS03200	1.42489757	6.420184703	2.757349427	0.096808511	0.142293854
PA14_07990	PA14_RS03205	-0.664869316	7.128618421	0.396082728	0.529119265	0.604343032
PA14_08000	PA14_RS03210	-1.335709164	8.648192135	7.276787947	0.006985133	0.014054895
PA14_08010	PA14_RS03215	-3.395659371	8.495588509	21.01714711	4.55E-06	1.87E-05
PA14_08020	PA14_RS03220	-4.902833218	8.279313716	22.37522442	2.24E-06	9.74E-06
PA14_08030	PA14_RS03225	-4.689332747	9.518175883	22.25289694	2.39E-06	1.03E-05
PA14_08040	PA14_RS03230	-4.671958162	9.269434579	26.12289299	3.20E-07	1.64E-06
PA14_08050	PA14_RS03235	-4.17150261	11.32181982	25.07928484	5.50E-07	2.68E-06
PA14_08060	PA14_RS03240	-4.164162283	9.675792293	40.32700333	2.15E-10	1.96E-09
PA14_08070	PA14_RS03245	-4.257865811	11.34179666	17.19953632	3.37E-05	0.000115632
PA14_08090	PA14_RS03250	-4.853106306	10.37909472	17.63188968	2.68E-05	9.46E-05
PA14_08100	PA14_RS03255	-3.804503491	8.660934548	19.04151499	1.28E-05	4.80E-05
PA14_08120	PA14_RS03260	-4.585703793	11.75916834	22.37421291	2.24E-06	9.74E-06
PA14_08130	PA14_RS03265	-3.150853243	9.251246772	13.61502005	0.000224383	0.000643279
PA14_08140	PA14_RS03270	-5.62967406	8.086734254	31.92981842	1.60E-08	1.03E-07
PA14_08150	PA14_RS03275	-6.456862477	9.771398881	39.92408553	2.64E-10	2.37E-09
PA14_08160	PA14_RS03280	-2.83956763	7.730263941	9.519002982	0.00203355	0.004648115
PA14_08180	PA14_RS03290	-1.575973881	5.345532053	3.351000074	0.067164197	0.103279603
PA14_08190	PA14_RS03295	-3.133557624	6.047310447	18.52736464	1.67E-05	6.15E-05
PA14_08210	PA14_RS03300	-2.626246732	10.1839045	4.176167989	0.040996296	0.067751524
PA14_08220	PA14_RS03305	-2.377569528	9.242531337	3.659122896	0.055762981	0.087936818
PA14_08230	PA14_RS03310	-1.402719239	9.011847018	1.430194169	0.231732753	0.300921607
PA14_08240	PA14_RS03315	-5.23545931	11.10547501	20.85438173	4.96E-06	2.02E-05
PA14_08250	PA14_RS03320	-4.915610158	8.421050863	26.87936239	2.17E-07	1.15E-06
PA14_08260	PA14_RS03325	-4.519435093	9.159749443	16.10404187	6.00E-05	0.000195163
PA14_08270	PA14_RS03330	-3.829572563	8.981209569	15.91202152	6.64E-05	0.000213772
PA14_08280	PA14_RS03335	-5.165769623	8.987733711	30.2834827	3.73E-08	2.28E-07
PA14_08300	PA14_RS03340	-4.068701007	11.2993026	25.48570595	4.46E-07	2.21E-06
PA14_08310	PA14_RS03345	-2.206530664	9.586071187	4.845657826	0.027715819	0.048006112
PA14_08320	PA14_RS03350	-3.16028701	6.848300992	13.8141494	0.000201811	0.000584414
PA14_08330	PA14_RS03355	-2.575419746	6.717493385	16.81094131	4.13E-05	0.000139384
PA14_08340	PA14_RS03360	-0.296072179	6.911415837	1.525516433	0.216786597	0.284740571
PA14_08350	PA14_RS03365	-0.26398072	7.293883245	1.181574587	0.277035674	0.352009836
PA14_08360	PA14_RS03370	-0.320403605	6.824739658	1.649529577	0.19902297	0.264624785
PA14_08370	PA14_RS03375	-1.363503124	7.118113597	32.14027599	1.43E-08	9.39E-08
PA14_08380	PA14_RS03380	-0.87825666	5.386575194	12.4557268	0.000416712	0.001133394
PA14_08390	PA14_RS03385	-1.709567446	6.782496799	44.28213886	2.84E-11	3.05E-10
PA14_08400	PA14_RS03390	-1.18320833	6.781041969	24.26990725	8.37E-07	3.93E-06
PA14_08420	PA14_RS03395	-2.533738026	7.44820828	79.51253335	4.79E-19	2.08E-17
PA14_08430	PA14_RS03400	-0.220695399	6.377834351	0.741041258	0.38932753	0.467911895
PA14_08440	PA14_RS03405	-0.394335899	5.642259664	2.756462718	0.096862192	0.142299727
PA14_08450	PA14_RS03410	-1.014500412	6.004613232	20.65453158	5.50E-06	2.22E-05
PA14_08460	PA14_RS03415	-0.897895404	6.398932446	12.95233695	0.000319522	0.000884594
PA14_08470	PA14_RS03420	-1.492073201	4.624155093	27.59271735	1.50E-07	8.23E-07
PA14_08480	PA14_RS03425	1.035325342	6.454349736	19.68407417	9.14E-06	3.53E-05
PA14_08490	PA14_RS03430	0.720371521	5.639974975	10.55062285	0.001161489	0.002837733
PA14_08500	PA14_RS03435	-0.811408862	6.441585818	11.85871352	0.000573922	0.001510071
PA14_08510	PA14_RS03440	0.115847287	8.590020332	0.14912206	0.699375765	0.757712196
PA14_08520	PA14_RS03445	-0.622315076	7.978832649	4.504460771	0.033806554	0.057206482
PA14_08540	PA14_RS03475	-0.653316583	8.827621551	4.192416575	0.040605177	0.067221518
PA14_08560	PA14_RS03480	-0.337365813	7.716105044	1.408677765	0.235276016	0.305315138
PA14_08620	PA14_RS03485	-0.028018052	6.046894999	0.015227633	0.901790123	0.923556914
PA14_08630	PA14_RS03505	0.034504675	5.986002042	0.023160138	0.879041378	0.906417464
PA14_08640	PA14_RS03515	0.032250437	6.273278144	0.020464729	0.886246756	0.912369055
PA14_08680	PA14_RS03520	-0.657188555	7.453487102	6.185544193	0.012879809	0.024268271
PA14_08695	PA14_RS03525	-0.648350029	8.779174929	4.152027634	0.0415847	0.068526225
PA14_08710	PA14_RS03530	-0.658515356	8.908035263	4.502842625	0.033838557	0.057243725
PA14_08720	PA14_RS03535	-1.874047061	8.538205013	27.57744818	1.51E-07	8.28E-07
PA14_08730	PA14_RS03540	-1.003995426	9.01615739	9.584163741	0.001962628	0.004507618
PA14_08740	PA14_RS03545	-1.147527585	7.889428596	14.87813691	0.000114684	0.000349794
PA14_08750	PA14_RS03550	-0.337542661	7.61785628	1.491610936	0.221966682	0.290412324
PA14_08760	PA14_RS03555	-0.836730507	10.81065639	6.419228892	0.011289117	0.021605099
PA14_08780	PA14_RS03560	-0.677878954	10.40050914	4.29318684	0.038265377	0.063846222
PA14_08790	PA14_RS03565	0.127092847	11.09495	0.139636692	0.708642457	0.76573236
PA14_08810	PA14_RS03570	-0.988011446	8.60185837	9.649759173	0.001893764	0.004368699
PA14_08820	PA14_RS03575	-0.897164922	10.38021772	7.391160212	0.00655452	0.013290014
PA14_08830	PA14_RS03580	-1.152117159	8.812983472	12.71926387	0.000361908	0.000992821
PA14_08840	PA14_RS03585	0.839226574	10.17476789	5.247865243	0.021973713	0.039064379
PA14_08850	PA14_RS03590	-0.577350888	9.110217275	3.41153932	0.064742027	0.099930567
PA14_08860	PA14_RS03595	-1.236088796	7.926785796	16.45760395	4.98E-05	0.000164722
PA14_08870	PA14_RS03600	-0.840320845	6.541212114	11.89572531	0.000562629	0.001481736
PA14_08880	PA14_RS03605	-1.034641479	8.318267694	11.26974727	0.000787805	0.001994936
PA14_08890	PA14_RS03610	-0.006675135	8.400146078	0.000370224	0.984648681	0.989138486
PA14_08900	PA14_RS03615	-0.674244737	8.403744414	3.808390685	0.050996426	0.081571496
PA14_08910	PA14_RS03620	-0.970914627	8.730284992	9.297461525	0.002294716	0.005172819
PA14_08920	PA14_RS03625	-1.068653443	7.028742388	16.79110415	4.17E-05	0.0001406
PA14_08930	PA14_RS03630	-1.136398219	5.594715443	23.94809568	9.90E-07	4.56E-06
PA14_08940	PA14_RS03635	-0.883630714	6.466452475	13.91018655	0.000191756	0.000558404
PA14_08950	PA14_RS03640	-0.955725139	8.473498716	9.656136474	0.001887201	0.004357069
PA14_08960	PA14_RS03645	-0.488502312	7.980657454	2.700990333	0.100285936	0.146802412
PA14_08970	PA14_RS03650	-0.824936922	9.205464575	6.467357448	0.010987379	0.021126454
PA14_08980	PA14_RS03655	0.140476079	8.438357446	0.205011709	0.650705592	0.715538804
PA14_08990	PA14_RS03660	-1.519727622	8.018226842	24.23906788	8.51E-07	3.99E-06
PA14_09000	PA14_RS03665	-0.613425701	8.327760616	4.015273019	0.045089922	0.073357948
PA14_09010	PA14_RS03670	-1.362541524	7.518560422	24.54475482	7.26E-07	3.44E-06
PA14_09020	PA14_RS03675	-0.725148119	8.573798616	4.999615146	0.025352956	0.044396738
PA14_09030	PA14_RS03680	-1.493525483	7.204719852	33.05196222	8.97E-09	6.06E-08
PA14_09040	PA14_RS03685	-1.030081358	8.36736818	10.43560091	0.001236093	0.002997605
PA14_09050	PA14_RS03690	-0.182899138	10.8019108	0.310222078	0.577543941	0.648279776
PA14_09070	PA14_RS03695	0.249465992	9.044948274	0.633954271	0.42590856	0.505932027
PA14_09080	PA14_RS03700	-0.899612567	9.346564351	7.949344197	0.004810481	0.010096897
PA14_09090	PA14_RS03705	-2.512013561	7.406256818	86.79286782	1.21E-20	7.19E-19
PA14_09100	PA14_RS03710	-1.531445596	8.480907933	23.64419589	1.16E-06	5.27E-06
PA14_09115	PA14_RS03715	-0.649605992	9.681290998	3.957332717	0.046667594	0.075597279
PA14_09130	PA14_RS03720	-2.28729217	7.71236539	31.96672786	1.57E-08	1.02E-07
PA14_09150	PA14_RS03725	-2.588216866	10.10032072	50.93267834	9.56E-13	1.29E-11
PA14_09160	PA14_RS03730	-1.273101574	6.606601766	29.37955674	5.95E-08	3.50E-07
PA14_09180	PA14_RS03735	-0.661206706	6.527050443	8.08811184	0.004455656	0.009410766
PA14_09195	PA14_RS03740	0.332139228	6.904984903	1.640134479	0.200307018	0.26596166
PA14_09200	PA14_RS03745	0.693962053	7.667559293	5.851630637	0.015562624	0.028764993
PA14_09210	PA14_RS03750	-0.315410693	11.22630209	0.804541376	0.369739032	0.448909458
PA14_09220	PA14_RS03755	-2.103975981	8.545033409	44.59992637	2.42E-11	2.63E-10
PA14_09230	PA14_RS03760	1.083449466	8.58093262	10.27902778	0.001345508	0.003228769
PA14_09240	PA14_RS03765	-0.579021877	9.890087209	3.043199139	0.081075992	0.121858641
PA14_09260	PA14_RS03770	0.164462746	7.631140427	0.307045625	0.579498792	0.649710135
PA14_09270	PA14_RS03775	1.249397288	11.98770723	10.43615326	0.001235724	0.002997605
PA14_09280	PA14_RS03780	1.86640603	12.48713475	18.65103194	1.57E-05	5.80E-05
PA14_09290	PA14_RS03785	1.387352614	10.51406277	11.62758384	0.000649809	0.001680409
PA14_09300	PA14_RS03790	1.77529341	9.839641408	18.46386622	1.73E-05	6.34E-05
PA14_09320	PA14_RS03795	1.544247203	10.1627756	14.24223075	0.000160723	0.000476512
PA14_09340	PA14_RS03800	-0.392148417	11.45482479	1.394507136	0.237645425	0.307901604
PA14_09350	PA14_RS03805	3.193083785	8.32627871	59.93728239	9.79E-15	1.84E-13
PA14_09370	PA14_RS03810	2.664304443	8.113097259	49.16226827	2.36E-12	2.99E-11
PA14_09380	PA14_RS03815	1.008765025	9.640401863	9.212678104	0.002403448	0.005394574
PA14_09400	PA14_RS03825	0.00188624	8.556822025	3.63E-05	0.995191119	0.996408798
PA14_09410	PA14_RS03830	1.690392096	3.028557904	26.80122704	2.25E-07	1.19E-06
PA14_09440	PA14_RS03835	0.925904279	5.946590742	7.91973892	0.004889833	0.010252182
PA14_09450	PA14_RS03840	2.225551062	1.241917686	24.85875911	6.17E-07	2.98E-06
PA14_09460	PA14_RS03845	2.608898136	4.152151069	18.93536375	1.35E-05	5.06E-05
PA14_09470	PA14_RS03850	-0.541941964	4.420777529	3.760725744	0.0524698	0.083415769
PA14_09480	PA14_RS03855	1.163801055	2.637745003	13.31331487	0.000263528	0.000746902
PA14_09490	PA14_RS03860	0.911447207	7.903137317	7.496995719	0.0061802	0.01259345
PA14_09500	PA14_RS03865	1.814371029	8.611774122	28.16783728	1.11E-07	6.27E-07
PA14_09520	PA14_RS03870	0.706184428	10.54960597	4.612682933	0.031736344	0.054137021
PA14_09530	PA14_RS03875	1.329921877	10.20503646	16.64874076	4.50E-05	0.000150204
PA14_09540	PA14_RS03880	-0.591401569	8.666474524	3.301281196	0.06922587	0.105994596
PA14_09550	PA14_RS03885	0.824239355	6.207215333	11.66007471	0.000638558	0.001654301
PA14_09570	PA14_RS03890	2.731898296	3.824158121	54.65064491	1.44E-13	2.19E-12
PA14_09580	PA14_RS03895	2.190171524	4.137610559	60.90209177	6.00E-15	1.18E-13
PA14_09600	PA14_RS03900	1.973681619	7.193414741	43.12807876	5.13E-11	5.27E-10
PA14_09610	PA14_RS03905	1.085850544	4.201385296	13.94321724	0.000188416	0.000549515
PA14_09630	PA14_RS03910	0.255405505	6.840713416	1.197116836	0.273898692	0.348487719
PA14_09660	PA14_RS03915	0.729837225	5.985128681	10.58411193	0.001140637	0.002794417
PA14_09680	PA14_RS03920	2.344372362	5.784612751	49.49619704	1.99E-12	2.54E-11
PA14_09690	PA14_RS03925	1.993799423	4.405690881	54.62702158	1.46E-13	2.20E-12
PA14_09700	PA14_RS03930	0.742887441	5.610936717	9.756912636	0.001786497	0.004153025
PA14_09710	PA14_RS03935	1.732476813	3.018089583	32.10658103	1.46E-08	9.52E-08
PA14_09730	PA14_RS03940	1.677285616	2.807891134	22.04263061	2.67E-06	1.15E-05
PA14_09740	PA14_RS03945	0.826482311	3.884290597	8.518643148	0.003515265	0.007618402
PA14_09750	PA14_RS03950	0.890799077	6.710728936	12.77623473	0.000351051	0.000965348
PA14_09760	PA14_RS03955	0.993631787	4.821263969	17.00710296	3.72E-05	0.000126595
PA14_09770	PA14_RS03960	-0.528857799	5.019525747	5.710104569	0.016867535	0.030847617
PA14_09780	PA14_RS03965	-0.333168138	4.853961152	1.816482414	0.177732556	0.240050007
PA14_09790	PA14_RS03970	0.198603416	4.90883083	0.747859258	0.38715485	0.465985077
PA14_09810	PA14_RS03975	1.359275238	3.184390366	15.29899768	9.18E-05	0.00028598
PA14_09820	PA14_RS03980	-0.301098873	7.110082609	1.696368891	0.192763532	0.25719765
PA14_09850	PA14_RS03985	-0.198556629	5.44548742	0.792217412	0.37343047	0.45214407
PA14_09870	PA14_RS03990	-0.422028822	3.274160797	2.029766215	0.154244332	0.213511729
PA14_09880	PA14_RS03995	-0.403988274	2.510232925	1.556824049	0.212130847	0.279522773
PA14_09890	PA14_RS04000	-1.187199594	6.745957946	24.71932527	6.63E-07	3.18E-06
PA14_09900	PA14_RS04005	-3.016930371	9.207937541	65.35986634	6.24E-16	1.46E-14
PA14_09910	PA14_RS04010	0.290210007	5.481376353	1.371462176	0.24156082	0.31247976
PA14_09920	PA14_RS04015	0.977837589	2.556093895	8.860997795	0.002913283	0.006450438
PA14_09930	PA14_RS04020	-1.04216344	3.038080025	8.456947555	0.003636516	0.007854437
PA14_09940	PA14_RS04025	-1.57782268	4.395641172	31.33174259	2.17E-08	1.38E-07
PA14_09950	PA14_RS04030	1.01393666	4.200813025	14.56929722	0.000135098	0.000405152
PA14_09960	PA14_RS04035	-0.323571956	3.770005694	1.262200624	0.261234953	0.333560814
PA14_09970	PA14_RS04040	-0.107170073	6.914834511	0.202142853	0.652996729	0.717782625
PA14_09980	PA14_RS04045	0.725229045	3.561498594	5.361105568	0.020590716	0.03682286
PA14_09990	PA14_RS04050	-0.066072731	2.717979904	0.04225991	0.837125131	0.874009003
PA14_10010	PA14_RS04055	1.145868968	5.080383463	24.80071983	6.36E-07	3.06E-06
PA14_10020	PA14_RS04060	1.190211136	5.643348587	25.36026109	4.76E-07	2.35E-06
PA14_10040	PA14_RS04065	1.327584747	5.722575507	31.05588044	2.51E-08	1.57E-07
PA14_10050	PA14_RS04070	-0.362111676	1.706369302	0.903133313	0.341942942	0.420672073
PA14_10070	PA14_RS04075	0.808808739	2.914418849	6.665223536	0.009831232	0.019128159
PA14_10080	PA14_RS04080	-0.357700463	2.461975584	0.989127812	0.319955638	0.398587624
PA14_10090	PA14_RS04085	1.296253335	5.132803347	21.18742926	4.16E-06	1.73E-05
PA14_10110	PA14_RS04090	0.911528133	3.529421017	10.29314204	0.001335255	0.003208197
PA14_10120	PA14_RS04095	1.712638102	5.185802382	58.71294683	1.82E-14	3.32E-13
PA14_10130	PA14_RS04100	1.143623852	4.941152929	20.93103251	4.76E-06	1.94E-05
PA14_10140	PA14_RS04105	1.958368007	4.345696497	55.91393157	7.57E-14	1.20E-12
PA14_10160	PA14_RS04110	2.892880338	3.776559689	94.93025821	1.97E-22	1.61E-20
PA14_10170	PA14_RS04115	2.149949819	5.225039725	75.96690986	2.88E-18	9.84E-17
PA14_10180	PA14_RS04120	1.680224271	5.095698129	34.56010509	4.13E-09	2.99E-08
PA14_10190	PA14_RS04125	2.41187036	5.402756567	98.96971785	2.56E-23	2.29E-21
PA14_10200	PA14_RS04130	1.814227488	6.283790354	38.77124375	4.76E-10	4.07E-09
PA14_10210	PA14_RS04135	2.204115528	4.723712133	28.78243387	8.10E-08	4.67E-07
PA14_10220	PA14_RS04140	-0.190805676	2.939940686	0.412082225	0.520914538	0.596163531
PA14_10230	PA14_RS04145	-0.106056835	3.681326517	0.145422686	0.702948554	0.761228759
PA14_10240	PA14_RS04150	0.824921593	3.25086324	7.477532172	0.006247364	0.012712221
PA14_10250	PA14_RS04155	0.514243988	4.034680988	3.352532855	0.06710169	0.103211193
PA14_10260	PA14_RS04160	1.626358528	5.274350529	45.90033458	1.24E-11	1.42E-10
PA14_10270	PA14_RS04165	1.346474604	3.080113172	8.246569858	0.004082908	0.008697247
PA14_10280	PA14_RS04170	0.693820571	3.809539155	6.109682231	0.01344433	0.02519932
PA14_10290	PA14_RS04175	0.211366579	8.101272801	0.446481158	0.50401075	0.579597185
PA14_10300	PA14_RS04180	1.666542231	4.516765771	43.49595198	4.25E-11	4.42E-10
PA14_10320	PA14_RS04185	1.146875943	5.576632456	23.57762652	1.20E-06	5.42E-06
PA14_10330	PA14_RS04190	1.774866441	6.500939381	54.82895672	1.31E-13	2.02E-12
PA14_10340	PA14_RS04195	1.607279383	7.955724607	28.26463057	1.06E-07	5.99E-07
PA14_10350	PA14_RS04200	-0.360085939	10.45451669	1.224560117	0.26846758	0.342338001
PA14_10360	PA14_RS04205	0.147199263	15.32891423	0.175986581	0.674845242	0.735447782
PA14_10370	PA14_RS04210	1.245847807	9.314175106	13.71411428	0.000212849	0.000613587
PA14_10380	PA14_RS04215	0.806654917	14.56282139	5.219354978	0.022336835	0.039648401
PA14_10420	PA14_RS04220	0.762109457	4.395882202	9.923815098	0.001631538	0.003837968
PA14_10440	PA14_RS04225	0.072030089	4.64509257	0.091793339	0.761909557	0.811042175
PA14_10470	PA14_RS04230	2.070461612	5.063584346	67.46514699	2.14E-16	5.46E-15
PA14_10480	PA14_RS04235	-0.801244498	5.058533415	8.962927467	0.002755131	0.006133458
PA14_10490	PA14_RS04240	0.761788129	7.286848469	9.354019993	0.002224969	0.005033421
PA14_10500	PA14_RS04245	-1.232228283	9.630626655	13.82626843	0.000200513	0.000581245
PA14_10530	PA14_RS04250	-0.316738457	8.906680227	0.804417159	0.369775984	0.448909458
PA14_10540	PA14_RS04255	-0.64639	7.66539784	3.942132091	0.047091058	0.076136448
PA14_10550	PA14_RS04260	-0.94040092	9.655489468	7.285350861	0.006951915	0.014006532
PA14_10560	PA14_RS04265	-0.388110606	7.548348931	1.803989045	0.179230986	0.241845721
PA14_10570	PA14_RS04270	1.927303651	6.871996083	30.6178784	3.14E-08	1.94E-07
PA14_10590	PA14_RS04275	0.928235048	5.77715436	5.299315009	0.021333812	0.038092294
PA14_10600	PA14_RS04280	0.171882678	4.52638201	0.383179929	0.535906286	0.610393957
PA14_10610	PA14_RS04285	1.413033353	4.038043737	19.46199339	1.03E-05	3.92E-05
PA14_10620	PA14_RS04290	-0.188573649	4.214769637	0.574114655	0.448628479	0.526910791
PA14_10630	PA14_RS04295	0.260694724	4.487775895	0.809967627	0.368129822	0.44741091
PA14_10640	PA14_RS04300	-0.24683632	2.969037051	0.434880302	0.509603923	0.584737835
PA14_10650	PA14_RS04305	0.306032579	2.021185024	0.53087363	0.466239799	0.543693316
PA14_10660	PA14_RS04310	0.392585378	4.111254826	2.524849236	0.112065491	0.161894359
PA14_10670	PA14_RS04315	0.50326622	4.546132218	4.589548631	0.032167484	0.054772696
PA14_10680	PA14_RS04320	-0.086056684	6.171165479	0.153065428	0.695622971	0.754403705
PA14_10700	PA14_RS04325	-0.546267849	8.859023859	2.923677977	0.087288695	0.129631746
PA14_10710	PA14_RS04330	0.857587767	8.360856473	7.364963742	0.006650694	0.013475478
PA14_10730	PA14_RS04335	-1.37249516	6.653840287	31.14607818	2.39E-08	1.51E-07
PA14_10740	PA14_RS04340	-1.060597286	4.925029139	19.3253621	1.10E-05	4.18E-05
PA14_10750	PA14_RS04345	-0.413022486	3.237966899	1.869145645	0.171572962	0.233095326
PA14_10770	PA14_RS04350	0.462789121	8.631376317	2.215570911	0.136624512	0.192281377
PA14_10780	PA14_RS04355	0.847354429	5.656757391	14.07157377	0.000175983	0.000517471
PA14_10790	PA14_RS04360	0.755938857	4.536878955	6.898581493	0.008626417	0.016991787
PA14_10800	PA14_RS04365	1.610083659	5.895105064	34.01585276	5.47E-09	3.84E-08
PA14_10820	PA14_RS04370	-0.498374554	6.595574831	4.523874115	0.033425062	0.056627848
PA14_10830	PA14_RS04375	0.256167457	6.193761336	1.199397497	0.273442132	0.348061452
PA14_10840	PA14_RS04380	0.38321357	4.431979598	1.707717933	0.191281725	0.255637359
PA14_10850	PA14_RS04385	1.781920751	5.941471769	53.85794255	2.16E-13	3.18E-12
PA14_10870	PA14_RS04390	-0.284779212	3.749502299	0.989478107	0.319869963	0.398567576
PA14_10890	PA14_RS04395	2.457554784	2.180660752	37.75111323	8.04E-10	6.55E-09
PA14_10900	PA14_RS04400	2.969263927	2.000749236	49.2418901	2.26E-12	2.88E-11
PA14_10910	PA14_RS04405	2.956845471	2.8544967	65.60078705	5.52E-16	1.30E-14
PA14_10920	PA14_RS04410	0.558080677	1.980021994	1.751400936	0.185700712	0.24957618
PA14_10940	PA14_RS04415	0.536147319	6.779825055	4.424619988	0.035424	0.05954649
PA14_10950	PA14_RS04420	1.7849675	3.18549616	13.39544798	0.000252236	0.00071667
PA14_10960	PA14_RS04425	0.371577338	2.92469037	1.431943021	0.231447598	0.300687648
PA14_10970	PA14_RS04430	1.11971764	2.843622038	12.01651436	0.000527312	0.001400299
PA14_10980	PA14_RS04435	0.895728112	3.123100182	6.158950738	0.013074875	0.024587289
PA14_10990	PA14_RS04440	0.153357984	2.345836954	0.206702414	0.649364387	0.714338239
PA14_11000	PA14_RS04445	-0.633618805	4.173648872	6.322468859	0.011921753	0.022649354
PA14_11010	PA14_RS04450	-1.306080155	4.258621345	4.66509093	0.030781793	0.052742481
PA14_11020	PA14_RS04455	1.299679798	4.614862017	21.98816164	2.74E-06	1.18E-05
PA14_11030	PA14_RS04460	0.508015448	2.807986028	2.73268397	0.098313938	0.14421056
PA14_11050	PA14_RS04465	1.189450314	1.982981407	10.12460198	0.001463032	0.003483063
PA14_11060	PA14_RS04470	-0.828349044	2.566387718	5.517435799	0.018827837	0.034010045
PA14_11070	PA14_RS04475	0.440945936	2.336215747	0.931987238	0.334347074	0.413101821
PA14_11080	PA14_RS04480	-0.030416597	5.950688243	0.017763522	0.893972053	0.91768314
PA14_11090	PA14_RS04485	1.653528976	1.304289735	15.37097352	8.83E-05	0.000276191
PA14_11100	PA14_RS04490	0.304653112	4.399575286	1.422740126	0.232952918	0.302437514
PA14_11110	PA14_RS04495	0.719997403	4.469220467	6.664330755	0.009836159	0.019131245
PA14_11120	PA14_RS04500	0.992507914	6.838198128	11.23861538	0.000801129	0.002024202
PA14_11130	PA14_RS04505	2.486549607	9.349314135	38.72140297	4.89E-10	4.16E-09
PA14_11140	PA14_RS04510	1.338029622	9.768878742	12.09142408	0.000506543	0.001352039
PA14_11150	PA14_RS04515	0.699090443	2.382292555	3.380942656	0.065954323	0.101637439
PA14_11160	PA14_RS04520	-0.695057286	2.07754504	3.389765868	0.065602264	0.101149332
PA14_11170	PA14_RS04525	2.535954206	7.053311933	45.13218203	1.84E-11	2.04E-10
PA14_11180	PA14_RS04530	2.143728302	4.656395277	30.28578243	3.73E-08	2.28E-07
PA14_11190	PA14_RS04535	0.8061638	4.96565431	6.511698056	0.010716712	0.020661504
PA14_11210	PA14_RS04540	0.84904158	4.520066946	11.13198331	0.000848518	0.002136401
PA14_11230	PA14_RS04545	0.555597697	3.06865182	2.604179074	0.106582335	0.154950157
PA14_11240	PA14_RS04550	1.545795715	6.229342579	44.73129884	2.26E-11	2.47E-10
PA14_11250	PA14_RS04560	0.116343324	6.263795885	0.214304678	0.643414162	0.708745446
PA14_11260	PA14_RS04565	0.551043868	6.036478607	4.497146717	0.03395146	0.057417763
PA14_11270	PA14_RS04570	-1.678833322	9.238058589	22.9882264	1.63E-06	7.25E-06
PA14_11280	PA14_RS04575	-0.658804363	4.128594116	5.830240782	0.015752967	0.029060506
PA14_11290	PA14_RS04580	0.955159855	5.175916143	15.72415449	7.33E-05	0.00023385
PA14_11310	PA14_RS04585	1.490425682	2.906619136	12.72284572	0.000361216	0.000991396
PA14_11320	PA14_RS04590	0.684551624	3.000898198	3.435864732	0.063795181	0.098655182
PA14_11330	PA14_RS04595	1.425652194	4.292903881	19.46978693	1.02E-05	3.91E-05
PA14_11340	PA14_RS04600	0.438909928	6.46051213	3.510162792	0.060993462	0.094911858
PA14_11350	PA14_RS04605	0.962577523	4.018438291	13.62633264	0.000223035	0.000640211
PA14_11370	PA14_RS04610	1.975817455	3.116014096	34.47911562	4.31E-09	3.09E-08
PA14_11380	PA14_RS04615	-0.43387776	5.545263191	2.592297251	0.107384484	0.155878947
PA14_11400	PA14_RS04620	2.305044738	7.881447927	56.5509212	5.48E-14	9.12E-13
PA14_11410	PA14_RS04625	0.684969524	4.858052726	8.700873586	0.003180576	0.006956219
PA14_11420	PA14_RS04630	1.419041948	5.465434326	34.28152491	4.77E-09	3.38E-08
PA14_11430	PA14_RS04635	-0.236250816	7.096187495	0.859314391	0.353930626	0.432909379
PA14_11450	PA14_RS04640	0.444177527	5.908767841	3.178604596	0.074608419	0.113357301
PA14_11460	PA14_RS04645	2.784961684	4.143071256	89.08326135	3.79E-21	2.61E-19
PA14_11470	PA14_RS04650	0.059644979	5.118423041	0.064653411	0.799286705	0.841756618
PA14_11480	PA14_RS04655	1.243301093	5.37143359	25.09944661	5.44E-07	2.66E-06
PA14_11490	PA14_RS04660	-0.579870486	4.86233509	6.414627433	0.011318407	0.021639465
PA14_11510	PA14_RS04665	-0.553001358	5.549381406	6.184636506	0.012886417	0.024272738
PA14_11520	PA14_RS04670	0.101915964	4.939317372	0.103758132	0.747365505	0.798826202
PA14_11530	PA14_RS04675	0.937212134	5.264102376	15.48298922	8.33E-05	0.000262445
PA14_11550	PA14_RS04680	-0.131108934	6.331900763	0.337525101	0.561261276	0.634103469
PA14_11560	PA14_RS04685	1.017946062	5.361582641	20.2109558	6.94E-06	2.75E-05
PA14_11570	PA14_RS04690	-1.519872958	4.388100306	23.75163908	1.10E-06	5.01E-06
PA14_11580	PA14_RS04695	1.09767817	6.190034825	14.74925811	0.000122796	0.000371566
PA14_11590	PA14_RS04700	0.536417263	6.562123356	5.493743361	0.019084639	0.03439799
PA14_11600	PA14_RS04705	-0.186992797	6.800801848	0.567466979	0.451267231	0.529684159
PA14_11610	PA14_RS04710	-0.181861844	1.918710381	0.251965748	0.615694323	0.683195499
PA14_11620	PA14_RS04715	0.554551843	3.967311987	4.408817846	0.03575361	0.059996975
PA14_11630	PA14_RS04720	0.147432963	5.91837557	0.390490885	0.532041484	0.606595068
PA14_11650	PA14_RS04725	0.612200063	5.19016527	7.671138414	0.005611104	0.011577956
PA14_11660	PA14_RS04730	0.89151006	3.467972999	9.410403982	0.002157577	0.004898375
PA14_11670	PA14_RS04735	-1.472666098	2.27940436	11.8244826	0.00058457	0.001532455
PA14_11680	PA14_RS04740	-0.310208658	5.852227688	1.746820037	0.186276998	0.250233265
PA14_11690	PA14_RS04745	-0.880863157	5.474246558	13.89593158	0.000193216	0.000562084
PA14_11700	PA14_RS04750	0.805585471	4.931896017	13.47876334	0.000241279	0.000686901
PA14_11720	PA14_RS04755	-0.937444295	4.896593014	14.09173012	0.000174108	0.000512745
PA14_11730	PA14_RS04760	2.398864286	4.334751135	73.73409512	8.94E-18	2.77E-16
PA14_11740	PA14_RS04765	0.526045612	4.804736651	4.746608317	0.029356101	0.050511188
PA14_11750	PA14_RS04770	-0.739458768	5.982915237	8.166522753	0.004267063	0.009042449
PA14_11760	PA14_RS04775	0.924197839	5.918747908	16.79582835	4.16E-05	0.000140333
PA14_11770	PA14_RS04780	0.078908991	4.813292706	0.114729853	0.734822214	0.787330072
PA14_11790	PA14_RS04785	0.432475337	3.771475794	2.022922051	0.154940733	0.214165184
PA14_11810	PA14_RS04790	0.27080683	6.005134557	1.344942147	0.246164288	0.317387149
PA14_11830	PA14_RS04795	0.459054329	7.061039732	3.665929175	0.055535669	0.087681454
PA14_11845	PA14_RS04800	0.534948578	6.345392977	5.45361198	0.019527912	0.035097546
PA14_11860	PA14_RS04805	1.296915899	7.823372304	19.44400175	1.04E-05	3.95E-05
PA14_11880	PA14_RS04810	1.929376672	6.749926041	63.67273718	1.47E-15	3.20E-14
PA14_11890	PA14_RS04815	1.016135903	7.301494685	11.29746042	0.000776132	0.001967987
PA14_11900	PA14_RS04820	1.778954545	6.026063046	56.01606263	7.19E-14	1.17E-12
PA14_11910	PA14_RS04825	-2.715433936	6.050735696	97.38168373	5.72E-23	4.82E-21
PA14_11920	PA14_RS04830	0.531921429	3.338187483	1.829850059	0.176145257	0.237962271
PA14_11930	PA14_RS04835	1.500646178	5.312077155	40.93509311	1.57E-10	1.47E-09
PA14_11940	PA14_RS04840	0.878343188	7.27921938	12.95768147	0.000318612	0.000882498
PA14_11960	PA14_RS04845	1.875643565	6.24089841	48.5206739	3.27E-12	4.07E-11
PA14_11970	PA14_RS04850	1.281765157	6.332166912	29.31200015	6.16E-08	3.62E-07
PA14_11980	PA14_RS04855	0.752167445	3.783112913	6.965441441	0.008309893	0.016424799
PA14_11990	PA14_RS04860	0.860877314	4.166927987	10.99840036	0.000911906	0.002279963
PA14_12010	PA14_RS04865	0.67967388	7.555258037	6.455637775	0.011060084	0.021223504
PA14_12020	PA14_RS04870	1.575269711	6.845711594	40.97609986	1.54E-10	1.44E-09
PA14_12030	PA14_RS04875	-0.766992222	7.557514308	6.906059866	0.008590409	0.016932506
PA14_12050	PA14_RS04880	0.709250059	5.687091279	5.156060638	0.023165383	0.040926831
PA14_12060	PA14_RS04885	0.137415229	5.980529459	0.365037399	0.545721816	0.619271654
PA14_12070	PA14_RS04890	-0.184809574	6.535922917	0.631231485	0.426903957	0.506805359
PA14_12080	PA14_RS04895	-0.140640247	6.43159875	0.382731557	0.536144966	0.610405993
PA14_12090	PA14_RS04900	0.70620255	7.718139709	5.91262593	0.015032747	0.027857514
PA14_12100	PA14_RS04905	-1.242047722	7.87136135	17.60066104	2.72E-05	9.59E-05
PA14_12110	PA14_RS04910	-0.137797616	6.293262742	0.364872042	0.5458128	0.619271654
PA14_12120	PA14_RS04915	0.423596548	6.509623273	3.154501146	0.075717831	0.114768917
PA14_12130	PA14_RS04920	-0.104416343	8.561162025	0.112283801	0.737558892	0.789227972
PA14_12140	PA14_RS04925	0.635317504	5.451340334	7.485896817	0.006218409	0.012662299
PA14_12150	PA14_RS04940	0.545520694	4.215647173	4.888740288	0.027032403	0.046964394
PA14_12160	PA14_RS04945	1.04292519	6.775023049	15.5582184	8.00E-05	0.000252902
PA14_12170	PA14_RS04950	0.905687581	1.78290926	5.205618223	0.022514007	0.039925769
PA14_12180	PA14_RS04955	0.524830624	2.128348985	2.128597368	0.144572996	0.202077629
PA14_12200	PA14_RS04960	0.003451117	4.712109895	0.000134451	0.990748499	0.993175954
PA14_12210	PA14_RS04965	-0.728287776	6.779304959	8.152911061	0.004299209	0.009103834
PA14_12230	PA14_RS04970	-0.183593683	8.024043012	0.313334718	0.575641042	0.646828528
PA14_12260	PA14_RS04975	0.094905416	7.621611779	0.102904967	0.748371023	0.799453416
PA14_12270	PA14_RS04980	2.192769653	6.269849479	76.32000478	2.41E-18	8.37E-17
PA14_12280	PA14_RS04985	0.642033347	6.489097692	6.603673903	0.010176857	0.019706908
PA14_12300	PA14_RS04990	-2.742558146	6.721077227	115.7449096	5.41E-27	7.74E-25
PA14_12310	PA14_RS04995	-1.705460292	4.482212813	41.57320076	1.14E-10	1.09E-09
PA14_12330	PA14_RS05000	-0.429356875	7.395788244	2.661064596	0.102831888	0.150069058
PA14_12350	PA14_RS05005	-0.128416579	6.442079005	0.222000616	0.637519759	0.702928955
PA14_12360	PA14_RS05010	-0.25766704	4.359510747	1.045615659	0.306519005	0.38416595
PA14_12370	PA14_RS05015	-1.080813417	5.433166617	20.00073097	7.74E-06	3.04E-05
PA14_12390	PA14_RS05025	-0.559770233	6.008496841	6.41468174	0.011318061	0.021639465
PA14_12400	PA14_RS05030	1.770608601	4.599372701	27.34699809	1.70E-07	9.22E-07
PA14_12410	PA14_RS05035	2.237421474	5.697190338	42.64361101	6.57E-11	6.65E-10
PA14_12440	PA14_RS05040	1.928495588	5.580190273	40.18181731	2.31E-10	2.10E-09
PA14_12450	PA14_RS05050	0.743564686	6.81503738	8.303723157	0.003956389	0.008462358
PA14_12470	PA14_RS05055	2.565215886	5.62001756	64.20525785	1.12E-15	2.54E-14
PA14_12490	PA14_RS05060	0.423877921	6.077180334	3.656538108	0.055849565	0.087996
PA14_12530	PA14_RS05065	0.899862104	5.48919264	15.32999636	9.03E-05	0.000281632
PA14_12540	PA14_RS05070	1.357619964	3.433949892	13.16449055	0.000285304	0.000798741
PA14_12550	PA14_RS05080	-0.071515029	3.017337867	0.050768993	0.821730532	0.860803307
PA14_12560	PA14_RS05085	-0.715620589	4.912620097	3.803035617	0.051159753	0.08174144
PA14_12570	PA14_RS05095	-0.851391741	4.980383061	12.32314203	0.000447377	0.001208583
PA14_12610	PA14_RS05100	-0.463873478	3.797167138	2.178421906	0.139957906	0.196441776
PA14_12620	PA14_RS05105	-0.704126886	5.020208206	6.807109417	0.009079563	0.017810868
PA14_12640	PA14_RS05110	0.621136892	3.363730225	4.464182835	0.034612642	0.058432423
PA14_12650	PA14_RS05115	0.996834111	3.796859026	11.94764491	0.000547165	0.001447649
PA14_12670	PA14_RS05120	0.397797649	6.304211299	2.831772527	0.092416307	0.136573944
PA14_12680	PA14_RS05125	0.956048834	6.431923413	12.84175245	0.00033897	0.00093527
PA14_12690	PA14_RS05130	1.046306035	5.610048972	18.86995872	1.40E-05	5.21E-05
PA14_12700	PA14_RS05135	-0.127028337	5.238922161	0.321330578	0.570809112	0.642230326
PA14_12710	PA14_RS05140	0.375474788	4.476433076	2.319149071	0.127789915	0.181273065
PA14_12730	PA14_RS05145	0.024875846	1.852793759	0.00374928	0.951174949	0.963283258
PA14_12740	PA14_RS05150	0.778535229	6.984485333	9.561254695	0.001987272	0.00455506
PA14_12750	PA14_RS05155	-0.339100617	5.498243286	2.256817531	0.133027189	0.187864827
PA14_12760	PA14_RS05160	1.135268517	5.652505845	24.15214503	8.90E-07	4.15E-06
PA14_12770	PA14_RS05165	1.163544641	5.917182667	26.10083202	3.24E-07	1.66E-06
PA14_12780	PA14_RS05170	-0.906723685	5.738946142	14.06697926	0.000176414	0.00051847
PA14_12810	PA14_RS05175	0.515473829	5.704770397	4.53572962	0.033194304	0.056286847
PA14_12820	PA14_RS05180	0.541485177	5.483109725	4.802550964	0.02841763	0.049102922
PA14_12840	PA14_RS05185	-1.03608627	7.46547793	16.32369464	5.34E-05	0.000175765
PA14_12850	PA14_RS05190	0.876883736	4.807135418	10.62034513	0.001118502	0.002747668
PA14_12860	PA14_RS05195	1.199111117	5.86320955	27.85933322	1.30E-07	7.25E-07
PA14_12870	PA14_RS05205	-0.795694268	5.197047557	12.01183417	0.000528638	0.001402519
PA14_12890	PA14_RS05210	0.373984607	5.657735313	2.578579508	0.108318828	0.157036256
PA14_12900	PA14_RS05215	-1.059940187	8.278726438	10.22000838	0.001389252	0.003322604
PA14_12920	PA14_RS05220	0.119056349	6.066648104	0.067220337	0.795427811	0.838772184
PA14_12940	PA14_RS05225	1.101731204	5.994715919	2.976854265	0.084463287	0.126188238
PA14_12960	PA14_RS05230	2.260151585	4.787163689	13.83550959	0.000199529	0.000578979
PA14_12970	PA14_RS05235	0.941489831	4.120682367	3.051907966	0.080642354	0.121366107
PA14_12980	PA14_RS05240	0.224878926	6.811035216	0.578538949	0.446885577	0.525402419
PA14_12990	PA14_RS05245	-0.428490387	5.757951143	3.24260564	0.071746449	0.109531892
PA14_13000	PA14_RS05250	1.255977542	5.801387311	8.365890304	0.003823293	0.008211406
PA14_13010	PA14_RS05255	-0.875697792	7.512525318	0.896055121	0.343841685	0.422735602
PA14_13030	PA14_RS05260	-1.107412912	9.383190833	7.926024644	0.004872874	0.010224035
PA14_13040	PA14_RS05265	-0.603314239	8.575172702	3.254474092	0.071228783	0.108799592
PA14_13050	PA14_RS05270	1.595186764	6.78759923	31.06203793	2.50E-08	1.57E-07
PA14_13060	PA14_RS05275	1.239796256	4.78226564	23.61359749	1.18E-06	5.34E-06
PA14_13070	PA14_RS05280	0.891605257	4.756364512	14.75151232	0.000122649	0.000371515
PA14_13090	PA14_RS05285	0.252807359	5.074878051	1.17583602	0.278205332	0.353339278
PA14_13110	PA14_RS05290	-1.456337968	7.268749449	32.64286139	1.11E-08	7.38E-08
PA14_13130	PA14_RS05295	-0.95472099	9.445336215	6.813237749	0.009048455	0.017755927
PA14_13140	PA14_RS05300	-0.264823274	9.257085064	0.486245018	0.485607115	0.561930819
PA14_13150	PA14_RS05305	1.205957278	8.617113114	13.57148076	0.000229648	0.000656399
PA14_13170	PA14_RS05310	1.224939933	6.621570702	22.03065956	2.68E-06	1.15E-05
PA14_13190	PA14_RS05315	-1.283314318	7.149654225	24.4725725	7.54E-07	3.57E-06
PA14_13200	PA14_RS05320	-0.643488171	5.789305242	5.44245166	0.019653065	0.035300332
PA14_13210	PA14_RS05325	-2.597673165	6.616917822	66.29243003	3.89E-16	9.52E-15
PA14_13220	PA14_RS05330	0.998117034	3.436588712	13.15116924	0.00028734	0.000803262
PA14_13230	PA14_RS05335	0.906220716	4.729582851	13.77989641	0.000205524	0.000593966
PA14_13240	PA14_RS05340	-0.229152456	2.8450636	0.484607005	0.48634291	0.56266859
PA14_13250	PA14_RS05345	1.752100058	5.200161285	52.20722009	4.99E-13	6.99E-12
PA14_13260	PA14_RS05350	0.585196803	2.932419162	3.557266622	0.059285287	0.092555499
PA14_13280	PA14_RS05355	1.280276924	2.656087192	16.03454369	6.22E-05	0.000201736
PA14_13290	PA14_RS05360	0.752247994	3.512522453	7.276125853	0.006987708	0.014054895
PA14_13300	PA14_RS05365	0.465573829	3.171979353	1.51967534	0.217668631	0.285833543
PA14_13320	PA14_RS05370	1.090512683	2.522171675	8.425754812	0.00369943	0.007966292
PA14_13330	PA14_RS05380	0.946938026	5.322956961	15.79595518	7.06E-05	0.000226023
PA14_13340	PA14_RS05385	-0.210037155	5.355599101	0.966934082	0.325446002	0.404021391
PA14_13350	PA14_RS05390	-0.885018221	6.021893596	10.61229579	0.001123381	0.00275739
PA14_13360	PA14_RS05395	-2.097854235	5.33207125	31.85783385	1.66E-08	1.07E-07
PA14_13370	PA14_RS05400	-1.22401033	3.568377396	18.92512732	1.36E-05	5.08E-05
PA14_13380	PA14_RS05405	-1.701866532	5.12435202	40.1052995	2.41E-10	2.17E-09
PA14_13390	PA14_RS05410	2.222502416	6.041981668	61.20070489	5.15E-15	1.04E-13
PA14_13410	PA14_RS05415	0.35831964	6.376170705	2.294144407	0.129862754	0.183849198
PA14_13420	PA14_RS05420	-0.762543667	6.0805177	11.76843958	0.000602435	0.001573527
PA14_13430	PA14_RS05425	-0.307611946	5.059653757	1.952297925	0.162339442	0.222622198
PA14_13450	PA14_RS05430	2.236603909	4.99913071	85.48917736	2.33E-20	1.31E-18
PA14_13460	PA14_RS05435	1.127554646	4.216368924	10.48219345	0.001205306	0.002929143
PA14_13470	PA14_RS05440	0.534891272	4.446833678	4.05608738	0.044012365	0.071947153
PA14_13490	PA14_RS05445	0.203851866	4.235115833	0.546548889	0.459731255	0.5373068
PA14_13500	PA14_RS05455	1.249853983	4.928284966	28.13373952	1.13E-07	6.36E-07
PA14_13510	PA14_RS05460	0.017899139	5.082613723	0.004604855	0.945897809	0.959324532
PA14_13520	PA14_RS05465	1.863157567	4.28139951	40.67156507	1.80E-10	1.66E-09
PA14_13530	PA14_RS05470	1.353965906	4.463123852	30.85123343	2.79E-08	1.73E-07
PA14_13560	PA14_RS05475	-0.884418406	2.358879448	5.544868701	0.018534947	0.033565658
PA14_13580	PA14_RS05480	0.533982879	5.537418637	5.297507153	0.021355967	0.038119969
PA14_13590	PA14_RS05485	0.099493098	4.468517715	0.164792393	0.684782063	0.744577004
PA14_13600	PA14_RS05490	-0.220072002	4.471715368	0.879385121	0.348370145	0.427477333
PA14_13610	PA14_RS05495	1.082528271	4.112203722	11.84632754	0.000577752	0.001518056
PA14_13620	PA14_RS05500	0.598138611	4.526063278	5.779355893	0.016215483	0.029789059
PA14_13630	PA14_RS05505	-0.470305696	4.507529517	2.008400608	0.156430157	0.215901677
PA14_13650	PA14_RS05510	1.423797402	4.290775044	27.45814162	1.61E-07	8.78E-07
PA14_13660	PA14_RS05515	2.818253844	3.326283727	51.86396308	5.95E-13	8.23E-12
PA14_13670	PA14_RS05520	-0.178839062	1.387733427	0.040417316	0.840666842	0.876153506
PA14_13680	PA14_RS05525	2.402144856	3.23207894	58.50799282	2.02E-14	3.65E-13
PA14_13690	PA14_RS05530	0.633971555	3.521958611	5.529986852	0.018693246	0.033798899
PA14_13710	PA14_RS05535	0.287473044	3.395706932	1.067537048	0.301502432	0.378895553
PA14_13720	PA14_RS05540	1.887027105	3.738486276	40.16416603	2.33E-10	2.11E-09
PA14_13730	PA14_RS05545	0.058549756	5.068124467	0.065651172	0.797777223	0.841024731
PA14_13740	PA14_RS05550	0.378319184	5.936253036	1.969909482	0.16045747	0.220460636
PA14_13750	PA14_RS05555	0.245610044	3.459368313	0.62750971	0.428270243	0.507800192
PA14_13770	PA14_RS05560	0.678906192	2.80372603	3.122858176	0.077201261	0.116801062
PA14_13780	PA14_RS05565	0.758159468	5.605318108	11.12240854	0.00085291	0.002145571
PA14_13800	PA14_RS05570	0.092354455	4.469106221	0.133581493	0.714747148	0.771056622
PA14_13810	PA14_RS05600	1.387743896	1.311009589	9.289064417	0.002305259	0.005188417
PA14_13830	PA14_RS05605	-0.654693749	2.020988042	2.889612421	0.08915237	0.132125428
PA14_13840	PA14_RS05610	1.125064552	2.092300183	7.957027098	0.004790103	0.0100615
PA14_13850	PA14_RS05615	1.532114854	3.096197804	24.70113053	6.69E-07	3.21E-06
PA14_13950	PA14_RS05620	0.137539495	7.136477044	0.29859407	0.584765158	0.654845518
PA14_13990	PA14_RS05625	0.403109946	5.961577658	3.216260321	0.072910023	0.111071439
PA14_14000	PA14_RS05630	0.776291584	5.511430152	11.21517171	0.000811313	0.002048127
PA14_14010	PA14_RS05635	0.581862102	3.698022891	4.256650566	0.039096937	0.065063119
PA14_14020	PA14_RS05640	1.341185553	4.22100656	24.94014473	5.91E-07	2.87E-06
PA14_14040	PA14_RS05645	-0.481728195	7.129636145	4.074263906	0.043541233	0.071237985
PA14_14060	PA14_RS05650	-0.287716902	6.520688954	1.559895332	0.211680546	0.278993596
PA14_14080	PA14_RS05655	-0.126337808	5.157344902	0.331826973	0.564585275	0.636979409
PA14_14100	PA14_RS05660	0.756400852	8.243266674	5.576619079	0.018201829	0.033025022
PA14_14110	PA14_RS05665	-0.864155575	6.358749602	13.23488876	0.000274786	0.000774213
PA14_14130	PA14_RS05670	0.236390995	4.510765384	0.905568494	0.341292968	0.420052884
PA14_14140	PA14_RS05675	-0.993574277	5.321498183	19.74123726	8.87E-06	3.44E-05
PA14_14150	PA14_RS05680	-0.186160341	3.409324149	0.398935638	0.52763945	0.602896224
PA14_14160	PA14_RS05685	0.471361182	4.580556574	4.010309123	0.045222859	0.073506394
PA14_14170	PA14_RS05690	-0.170731374	5.915777236	0.591920621	0.441677386	0.520561331
PA14_14200	PA14_RS05695	0.478528064	5.963332903	4.461798225	0.034660991	0.058496805
PA14_14210	PA14_RS05700	0.4087731	4.330773263	2.849763473	0.091387381	0.135227827
PA14_14220	PA14_RS05705	-0.225869241	5.154584384	0.974161225	0.32364457	0.402133643
PA14_14230	PA14_RS05710	-0.189808308	6.463568366	0.658982572	0.416919364	0.496592663
PA14_14250	PA14_RS05715	-0.546523376	5.02407729	5.198100099	0.022611589	0.040074005
PA14_14270	PA14_RS05720	1.011892646	8.726185298	9.068524687	0.002600468	0.005800421
PA14_14280	PA14_RS05730	2.462525593	6.555524443	77.60542991	1.26E-18	4.77E-17
PA14_14290	PA14_RS05735	0.550011201	6.007199993	4.347609833	0.037060925	0.061962923
PA14_14300	PA14_RS05740	0.270736276	3.449045358	0.823479695	0.364164745	0.443344455
PA14_14310	PA14_RS05745	-0.116043929	4.713668442	0.197724451	0.656563908	0.720873694
PA14_14320	PA14_RS05750	1.105145774	3.747004128	17.05348656	3.63E-05	0.000123834
PA14_14330	PA14_RS05755	-0.904159411	1.999017547	5.709939973	0.016869116	0.030847617
PA14_14340	PA14_RS05765	-0.032659763	4.053086209	0.014201743	0.90513983	0.926490519
PA14_14360	PA14_RS05770	1.02315893	6.302178275	18.95465973	1.34E-05	5.02E-05
PA14_14370	PA14_RS05775	0.437532751	5.094290462	4.023165401	0.044879406	0.073114118
PA14_14380	PA14_RS05780	0.381346885	4.469030825	2.362667588	0.124269526	0.177112675
PA14_14390	PA14_RS05785	-0.139534597	6.347450295	0.319519709	0.571896426	0.643327322
PA14_14430	PA14_RS05790	-0.113597008	4.566037719	0.22902333	0.632248962	0.697626223
PA14_14440	PA14_RS05795	-0.313774339	6.984996562	1.779458836	0.182215792	0.245295431
PA14_14450	PA14_RS05800	-0.264754642	4.159378453	1.045897308	0.306453869	0.38416595
PA14_14460	PA14_RS05805	1.289497099	5.41175866	31.04660629	2.52E-08	1.58E-07
PA14_14470	PA14_RS05810	-0.678957937	6.545565997	8.288146946	0.003990469	0.008528883
PA14_14480	PA14_RS05815	0.520910431	4.625748417	4.141651833	0.041840322	0.068828652
PA14_14490	PA14_RS05825	0.3975823	4.020346903	1.595634267	0.206522998	0.273134868
PA14_14500	PA14_RS05830	-0.582327494	7.025780693	6.63852566	0.009979649	0.019377434
PA14_14510	PA14_RS05835	0.141167005	6.764704215	0.351508201	0.553260614	0.62605231
PA14_14520	PA14_RS05840	-0.583597201	5.282796201	5.586971257	0.018094557	0.032851228
PA14_14530	PA14_RS05845	-0.245196948	6.995631342	1.148555195	0.283851802	0.358998261
PA14_14540	PA14_RS05850	3.193457075	9.143470817	8.366873004	0.003821226	0.008210045
PA14_14550	PA14_RS05855	2.924370328	11.22418695	8.067763923	0.004505969	0.009506516
PA14_14590	PA14_RS05860	0.311985945	5.487152289	1.973174068	0.160111355	0.220090675
PA14_14600	PA14_RS05865	-1.423453045	6.023889151	32.46809216	1.21E-08	8.01E-08
PA14_14610	PA14_RS05870	-3.005428864	6.101413309	132.6128182	1.10E-30	2.42E-28
PA14_14630	PA14_RS05875	-0.382835586	6.919198238	2.422869663	0.119575702	0.171575556
PA14_14650	PA14_RS05880	-0.905309662	6.681659341	14.78054974	0.000120775	0.000366419
PA14_14660	PA14_RS05885	1.189500786	10.41395184	10.54886071	0.001162597	0.002838601
PA14_14680	PA14_RS05890	-0.457895597	7.30816722	3.233160654	0.072161292	0.110089821
PA14_14690	PA14_RS05895	0.331797	5.641330474	1.968202481	0.160638788	0.220656829
PA14_14700	PA14_RS05900	0.450781932	7.932193362	2.352832423	0.125055602	0.178011553
PA14_14710	PA14_RS05905	-1.465074548	9.005379606	19.75389238	8.81E-06	3.42E-05
PA14_14730	PA14_RS05910	-0.537245749	9.278407608	2.779054413	0.09550454	0.140702162
PA14_14740	PA14_RS05915	-0.090810416	8.317723103	0.087332374	0.767596285	0.815882635
PA14_14750	PA14_RS05920	-0.629386061	8.385304325	4.106621562	0.042715611	0.070107455
PA14_14770	PA14_RS05925	0.371148226	8.292590031	1.331977165	0.248453782	0.319930757
PA14_14780	PA14_RS05930	0.312310978	8.516694134	1.011525739	0.314537597	0.392949041
PA14_14800	PA14_RS05935	-0.04992689	8.623737983	0.019451695	0.889079288	0.914299131
PA14_14810	PA14_RS05940	0.876234894	8.666221771	7.409204459	0.006489101	0.013176027
PA14_14820	PA14_RS05945	-0.674682924	8.711617184	4.607162647	0.031838671	0.054293513
PA14_14830	PA14_RS05950	-0.144372352	7.911025773	0.244042228	0.621301728	0.687899872
PA14_14850	PA14_RS05955	-0.875504534	6.966195449	13.69055021	0.000215536	0.000621022
PA14_14860	PA14_RS05960	-0.251526469	6.78545097	1.024580624	0.311434931	0.389667821
PA14_14880	PA14_RS05965	0.016575764	7.883430644	0.003290972	0.954252853	0.966058738
PA14_14890	PA14_RS05970	-0.921402811	8.014882826	9.368476143	0.00220749	0.00500376
PA14_14900	PA14_RS05975	0.203103813	7.456140752	0.61068246	0.434530968	0.514002141
PA14_14910	PA14_RS05980	0.270011784	8.237844142	0.82758733	0.362971107	0.442361383
PA14_14930	PA14_RS05985	-0.758070108	8.208631109	6.275985636	0.012238503	0.023158951
PA14_14940	PA14_RS05990	-0.585161914	5.987353168	5.466809265	0.019380978	0.034866282
PA14_14960	PA14_RS05995	-0.0116725	8.034648894	0.001497444	0.969132111	0.976806041
PA14_14975	PA14_RS06000	1.045136724	6.312112505	19.80636356	8.57E-06	3.34E-05
PA14_14990	PA14_RS06005	0.65690399	7.150783707	7.912347367	0.004909852	0.010289383
PA14_15000	PA14_RS06010	0.537311238	5.173868841	5.928657769	0.014896584	0.027649914
PA14_15020	PA14_RS06015	-0.570213982	4.757749135	3.492653446	0.061641708	0.0957192
PA14_15030	PA14_RS06020	-0.81106299	7.256864382	10.85126066	0.000987285	0.002456633
PA14_15050	PA14_RS06025	-0.700644672	8.542050356	3.134125516	0.076669493	0.116119212
PA14_15070	PA14_RS06030	-0.840811505	8.581261988	6.684494243	0.009725511	0.018935326
PA14_15080	PA14_RS06035	0.252795536	7.680872373	0.73932721	0.389876482	0.46827689
PA14_15090	PA14_RS06040	1.092390157	5.726935351	18.28085529	1.91E-05	6.92E-05
PA14_15100	PA14_RS06045	1.724368388	7.513551986	35.22868708	2.93E-09	2.17E-08
PA14_15110	PA14_RS06050	0.337760164	7.507268907	1.151290339	0.283279199	0.358432351
PA14_15120	PA14_RS06055	-1.29892053	7.989322175	17.74814775	2.52E-05	8.95E-05
PA14_15130	PA14_RS06060	0.430173928	8.626839908	1.746050767	0.186373977	0.250256958
PA14_15140	PA14_RS06065	0.688750851	8.539255667	4.372516495	0.036523016	0.061117101
PA14_15150	PA14_RS06070	2.21856873	7.530765464	57.719071	3.02E-14	5.28E-13
PA14_15160	PA14_RS06075	2.926553551	5.039037992	90.46918364	1.88E-21	1.40E-19
PA14_15180	PA14_RS06080	0.694751992	4.152783187	4.217765196	0.040002815	0.066355774
PA14_15190	PA14_RS06085	0.868497215	2.28606072	5.774817138	0.016257412	0.02984694
PA14_15200	PA14_RS06090	1.360921203	4.289025625	13.67715209	0.00021708	0.000624526
PA14_15210	PA14_RS06095	0.903891199	4.461336804	13.79454031	0.000203928	0.000589651
PA14_15230	PA14_RS06100	0.929759702	5.124857507	15.61097953	7.78E-05	0.000247015
PA14_15240	PA14_RS06105	1.686427713	2.430504167	19.87050121	8.29E-06	3.24E-05
PA14_15250	PA14_RS06110	0.597439855	2.997837217	4.340671864	0.037212236	0.06219775
PA14_15260	PA14_RS06120	1.105601877	2.627402257	10.08172803	0.001497468	0.003560605
PA14_15270	PA14_RS06130	2.763032782	2.938325017	26.62159856	2.47E-07	1.29E-06
PA14_15280	PA14_RS06135	0.397859267	3.601932238	1.980767232	0.159309604	0.21935707
PA14_15290	PA14_RS06150	0.773016117	4.900998644	10.64346066	0.001104608	0.002720204
PA14_15310	PA14_RS06155	-0.040004196	7.84673297	0.018219787	0.89262714	0.916933687
PA14_15340	PA14_RS06160	-0.744186872	7.430776925	8.29658262	0.003971975	0.008492524
PA14_15350	PA14_RS06165	0.333319422	7.705678908	1.414534678	0.234305067	0.304124048
PA14_15360	PA14_RS06170	-0.092472128	7.233714465	0.150582599	0.697979226	0.756628503
PA14_15380	PA14_RS06175	-0.057979946	3.089830022	0.036737377	0.848000732	0.881551396
PA14_15400	PA14_RS06180	-0.274310545	6.226359424	1.369304526	0.241931412	0.312753004
PA14_15430	PA14_RS06185	-0.289466513	5.55581858	1.685879256	0.194145066	0.258799846
PA14_15435	PA14_RS06190	-0.686963911	5.950946664	8.461554412	0.003627317	0.007840481
PA14_15445	PA14_RS06195	-0.150775563	3.581202316	0.257649126	0.611739856	0.679473705
PA14_15450	PA14_RS06200	1.573825735	4.265461765	30.83249334	2.81E-08	1.74E-07
PA14_15460	PA14_RS06205	-0.134980519	7.439300249	0.282765699	0.594894183	0.663852305
PA14_15470	PA14_RS06210	-0.866416006	5.201510062	15.30611584	9.14E-05	0.000285059
PA14_15475	PA14_RS06220	-1.41811955	4.413945542	27.94734323	1.25E-07	6.96E-07
PA14_15480	PA14_RS06225	-0.291602043	9.252116435	0.78631972	0.375215286	0.453807677
PA14_15500	PA14_RS06230	-0.613285673	4.372723901	5.447409499	0.019597365	0.035211326
PA14_15510	PA14_RS06240	-0.136368992	5.080466759	0.370940942	0.542491821	0.616179486
PA14_15520	PA14_RS06245	-0.31415313	5.851308377	1.696377015	0.192762467	0.25719765
PA14_15530	PA14_RS06255	1.901273504	2.407611641	31.12522614	2.42E-08	1.52E-07
PA14_15540	PA14_RS06260	0.516283305	6.457653492	5.239346399	0.022081568	0.039243942
PA14_15560	PA14_RS06270	-0.504941691	6.838615923	4.764863664	0.02904636	0.050113719
PA14_15570	PA14_RS06275	0.235030292	6.14089705	0.765050797	0.381752496	0.46054724
PA14_15580	PA14_RS06280	-0.638727446	8.862811748	4.285503179	0.038438703	0.064098076
PA14_15590	PA14_RS06285	-1.229033286	8.50838359	15.98721632	6.38E-05	0.000206259
PA14_15600	PA14_RS06290	-0.730647097	7.027554341	9.648482096	0.001895081	0.004369978
PA14_15610	PA14_RS06295	-0.066283008	9.368659315	0.044255327	0.833379295	0.871000841
PA14_15620	PA14_RS06300	0.547399188	3.533727356	3.52306254	0.06052052	0.094329671
PA14_15630	PA14_RS06305	0.044532979	5.655911321	0.033075012	0.855688384	0.887449405
PA14_15650	PA14_RS06310	0.160114624	5.199112974	0.444289664	0.505059251	0.580686349
PA14_15660	PA14_RS06315	0.853446505	5.354746227	14.62139565	0.000131414	0.000395139
PA14_15670	PA14_RS06320	-0.481442414	7.19256072	3.883662606	0.048758081	0.078517371
PA14_15680	PA14_RS06325	0.623664311	6.176840058	8.032934454	0.004593436	0.009669681
PA14_15700	PA14_RS06330	-0.195211328	4.966552234	0.680857535	0.409291591	0.488930602
PA14_15710	PA14_RS06335	2.67938369	4.090904098	82.49781088	1.06E-19	5.27E-18
PA14_15720	PA14_RS06340	1.028573668	6.803184522	17.41426559	3.01E-05	0.000104531
PA14_15740	PA14_RS06345	0.706468562	9.051329568	4.835396179	0.027881234	0.048263436
PA14_15750	PA14_RS06350	-0.32980817	4.848050786	2.124641431	0.144946698	0.202501143
PA14_15770	PA14_RS06355	-0.909354215	5.083480418	13.81765924	0.000201434	0.000583619
PA14_15780	PA14_RS06360	0.672180996	4.31268481	7.28631662	0.006948179	0.01400393
PA14_15790	PA14_RS06365	1.704284807	6.00687602	49.22687251	2.28E-12	2.90E-11
PA14_15810	PA14_RS06370	2.016269399	3.918828277	41.46293444	1.20E-10	1.14E-09
PA14_15820	PA14_RS06375	0.438453036	2.650962785	1.777361491	0.182473654	0.245584843
PA14_15830	PA14_RS06380	0.354229962	2.746632263	0.661357361	0.416081153	0.496006835
PA14_15840	PA14_RS06385	0.232512418	6.27561653	0.97584932	0.323225695	0.401789394
PA14_15850	PA14_RS06390	0.836547861	5.529890608	12.21506267	0.000474052	0.001274822
PA14_15860	PA14_RS06395	-0.502606575	6.481144095	3.318072327	0.068522129	0.105001273
PA14_15870	PA14_RS06400	1.076233461	8.286882994	12.17991977	0.000483067	0.001295416
PA14_15880	PA14_RS06405	0.380240867	3.925734676	1.440706255	0.230025087	0.299110942
PA14_15890	PA14_RS06410	1.081735148	5.374445037	20.27131242	6.72E-06	2.67E-05
PA14_15910	PA14_RS06415	2.176999443	4.088962918	46.43767561	9.46E-12	1.11E-10
PA14_15920	PA14_RS06420	1.123332826	4.258119305	19.08077928	1.25E-05	4.71E-05
PA14_15930	PA14_RS06425	0.421541367	4.959930875	3.192879936	0.073959609	0.112520754
PA14_15940	PA14_RS06430	-2.048615307	4.961382038	68.73798763	1.12E-16	2.94E-15
PA14_15960	PA14_RS06435	0.489903689	7.249817472	4.27412789	0.038696817	0.064490942
PA14_15970	PA14_RS06440	-0.342819128	7.541188839	1.598180347	0.206161273	0.272723273
PA14_15980	PA14_RS06445	0.339242686	8.580060767	1.201354111	0.273051203	0.347718384
PA14_15990	PA14_RS06450	0.070801158	8.290265564	0.05472839	0.815030786	0.855192589
PA14_16000	PA14_RS06455	-0.851807595	7.578801111	9.293987889	0.002299071	0.005180598
PA14_16010	PA14_RS06460	-0.61721409	5.16968988	7.226653429	0.007182898	0.014400995
PA14_16020	PA14_RS06465	-1.512527867	6.698634966	34.88007237	3.51E-09	2.56E-08
PA14_16030	PA14_RS06470	0.731531604	6.496949731	9.689684881	0.001853053	0.004288601
PA14_16040	PA14_RS06475	-0.904146984	5.951419024	8.52171213	0.003509342	0.007608444
PA14_16050	PA14_RS06480	-1.370183398	6.914007127	32.19341396	1.40E-08	9.16E-08
PA14_16070	PA14_RS06485	0.323678546	7.516422723	1.447449531	0.228937638	0.297832112
PA14_16090	PA14_RS06490	0.796256057	7.33958985	8.205557477	0.004176228	0.008876227
PA14_16100	PA14_RS06495	1.212217722	7.820182927	14.64963819	0.000129459	0.000389876
PA14_16110	PA14_RS06500	0.425241077	8.075933698	2.039741721	0.153235662	0.212320724
PA14_16130	PA14_RS06505	0.745475748	7.460629509	7.642728622	0.005700163	0.011732135
PA14_16140	PA14_RS06510	0.744954038	6.760826322	4.105149347	0.042752815	0.070148418
PA14_16150	PA14_RS06515	0.047095934	6.196020988	0.027617988	0.868010099	0.896818515
PA14_16160	PA14_RS06520	0.135606483	3.665295517	0.1953462	0.658503777	0.72203477
PA14_16180	PA14_RS06525	-0.160135473	6.315212893	0.428085949	0.512929642	0.588318179
PA14_16190	PA14_RS06530	1.148747409	8.300997937	13.23298833	0.000275065	0.000774617
PA14_16200	PA14_RS06535	-0.409726742	3.708154768	2.385723638	0.12244818	0.174952151
PA14_16210	PA14_RS06540	-0.075416326	3.640786891	0.069550413	0.791992506	0.835765121
PA14_16220	PA14_RS06545	0.485220428	6.746670814	4.048417696	0.044212768	0.072233524
PA14_16250	PA14_RS06550	-2.353584922	14.5363354	35.1410723	3.07E-09	2.26E-08
PA14_16260	PA14_RS06555	0.045438017	8.871382268	0.020755678	0.885446528	0.911873015
PA14_16270	PA14_RS06560	0.067095455	5.325536246	0.083808158	0.772201544	0.81895398
PA14_16280	PA14_RS06565	-0.625147043	6.577964205	6.134494755	0.013256942	0.024880657
PA14_16290	PA14_RS06570	-1.237647498	5.837983491	28.75226405	8.23E-08	4.73E-07
PA14_16300	PA14_RS06575	0.168673791	4.243257466	0.420186813	0.516843843	0.59233324
PA14_16310	PA14_RS06580	1.222972207	6.097898777	28.21679861	1.08E-07	6.13E-07
PA14_16320	PA14_RS06585	-0.166022251	4.70026923	0.449593401	0.502528105	0.578240455
PA14_16330	PA14_RS06590	0.516546674	6.348269474	5.090612485	0.024055694	0.04229313
PA14_16340	PA14_RS06595	0.391348851	6.129455288	2.681965224	0.101490412	0.148375978
PA14_16350	PA14_RS06600	-0.128362856	2.866195303	0.176998212	0.673965723	0.734629051
PA14_16360	PA14_RS06605	0.625746907	5.46762551	8.021528531	0.004622454	0.009727192
PA14_16370	PA14_RS06610	0.780192006	7.5150166	6.268702223	0.012288912	0.023238986
PA14_16380	PA14_RS06615	1.043403864	6.925255177	11.57689223	0.000667764	0.001722953
PA14_16390	PA14_RS06620	0.227016344	6.905490296	0.922897979	0.336715206	0.41531109
PA14_16410	PA14_RS06625	0.900439704	5.62874635	8.429083122	0.003692665	0.007954714
PA14_16430	PA14_RS06630	-1.100733366	7.68250232	14.24455411	0.000160525	0.00047617
PA14_16440	PA14_RS06635	-0.863655101	5.338541134	13.28489569	0.000267553	0.000755692
PA14_16450	PA14_RS06640	-1.491244696	5.560939628	36.92436718	1.23E-09	9.72E-09
PA14_16460	PA14_RS06645	-1.472482313	4.645522352	25.80763296	3.77E-07	1.90E-06
PA14_16470	PA14_RS06650	-0.76524672	6.261920494	9.883043134	0.001668088	0.003907898
PA14_16480	PA14_RS06655	-0.038511696	6.811308989	0.027469799	0.868361443	0.896857978
PA14_16500	PA14_RS06660	0.138990021	7.377696133	0.29920986	0.584378192	0.654540142
PA14_16510	PA14_RS06665	-0.940830459	7.602637231	12.09231056	0.000506302	0.001352039
PA14_16530	PA14_RS06670	-1.652665436	5.544008074	41.99110656	9.17E-11	9.01E-10
PA14_16550	PA14_RS06675	0.157852895	5.452825792	0.43755906	0.508302952	0.583361913
PA14_16560	PA14_RS06680	0.176368421	7.258507435	0.548509973	0.458927158	0.536642688
PA14_16580	PA14_RS06685	-0.620926458	6.53321346	5.866990506	0.015427404	0.028524264
PA14_16590	PA14_RS06690	0.714618177	5.257269951	10.03634113	0.001534818	0.003637334
PA14_16600	PA14_RS06695	1.079354646	6.712036064	20.01753327	7.67E-06	3.02E-05
PA14_16610	PA14_RS06700	-0.583985752	4.824964828	5.966380952	0.014581176	0.02717013
PA14_16620	PA14_RS06705	1.100934849	4.893419403	21.87198467	2.91E-06	1.24E-05
PA14_16630	PA14_RS06710	-1.872003549	8.104665256	32.46599102	1.21E-08	8.01E-08
PA14_16640	PA14_RS06715	-1.316655635	8.597422909	14.91974232	0.000112183	0.000342528
PA14_16660	PA14_RS06720	0.614336311	8.992787998	3.170002488	0.075002332	0.113865189
PA14_16670	PA14_RS06725	-0.212509792	6.916903022	0.772127254	0.379559773	0.458191439
PA14_16680	PA14_RS06730	-1.503183093	7.492598323	31.0138778	2.56E-08	1.60E-07
PA14_16690	PA14_RS06735	1.664046882	7.728592078	31.49865791	2.00E-08	1.27E-07
PA14_16700	PA14_RS06740	-0.661869107	6.685844413	7.826133273	0.005149615	0.010737894
PA14_16710	PA14_RS06745	-0.002869679	4.884281401	0.00015803	0.98997005	0.992743075
PA14_16720	PA14_RS06750	4.0588313	6.797385564	151.7941434	7.03E-35	3.10E-32
PA14_16730	PA14_RS06755	0.933089229	5.237531975	17.30722688	3.18E-05	0.000109986
PA14_16740	PA14_RS06760	0.474595794	4.158503929	3.163512248	0.075301016	0.114258071
PA14_16750	PA14_RS06765	0.935654141	4.541194121	15.07596384	0.00010327	0.000317344
PA14_16770	PA14_RS06770	1.215695431	4.026730849	18.54715544	1.66E-05	6.09E-05
PA14_16780	PA14_RS06775	1.742448997	5.283846158	55.30029857	1.03E-13	1.61E-12
PA14_16790	PA14_RS06780	-0.316511654	6.008364101	1.870380248	0.171431536	0.232968213
PA14_16800	PA14_RS06785	1.574728945	5.367220038	41.72285882	1.05E-10	1.02E-09
PA14_16820	PA14_RS06790	1.284363365	7.400225118	24.86188253	6.16E-07	2.98E-06
PA14_16830	PA14_RS06795	1.934957794	6.422713806	63.7582805	1.41E-15	3.09E-14
PA14_16840	PA14_RS06800	-1.084239663	4.314719505	12.50883223	0.000405033	0.001104249
PA14_16860	PA14_RS06805	0.082190471	6.171515325	0.085685753	0.769735197	0.817422639
PA14_16870	PA14_RS06810	0.950773059	4.657192195	16.56806196	4.69E-05	0.000156122
PA14_16880	PA14_RS06815	-0.09354495	4.356390162	0.038015132	0.845412757	0.880118347
PA14_16890	PA14_RS06820	0.880255212	5.583392984	12.16917842	0.000485857	0.001302288
PA14_16910	PA14_RS06825	0.956047585	6.956934631	15.98458686	6.39E-05	0.000206429
PA14_16920	PA14_RS06830	1.539734177	5.562372915	40.61470512	1.85E-10	1.70E-09
PA14_16930	PA14_RS06835	0.046702723	5.684664264	0.044354572	0.833195315	0.871000841
PA14_16950	PA14_RS06840	-0.190839406	5.661769849	0.460591759	0.497347544	0.573546755
PA14_16960	PA14_RS06845	0.604249768	3.313137996	1.867723188	0.171736074	0.233160519
PA14_16970	PA14_RS06850	-1.373963537	5.141199604	27.35993743	1.69E-07	9.17E-07
PA14_16980	PA14_RS06855	1.494287913	5.738535665	32.5251124	1.18E-08	7.79E-08
PA14_16990	PA14_RS06860	0.086829296	6.846690297	0.090587403	0.763431718	0.812511497
PA14_17000	PA14_RS06865	0.772457048	1.552384285	3.672237307	0.055325871	0.087398398
PA14_17010	PA14_RS06870	0.100249117	5.424863059	0.199947664	0.654763093	0.719179826
PA14_17030	PA14_RS06875	0.255202652	5.60575745	1.147944684	0.283979813	0.359080876
PA14_17040	PA14_RS06880	-0.120603591	7.366505797	0.240850738	0.623592341	0.68969626
PA14_17050	PA14_RS06885	-1.816933149	7.948151896	36.08575618	1.89E-09	1.46E-08
PA14_17060	PA14_RS06890	-0.977749835	8.757224071	9.393455309	0.002177614	0.004941907
PA14_17070	PA14_RS06895	-0.701339218	7.974476756	5.613018783	0.017827525	0.032428092
PA14_17080	PA14_RS06900	1.038217464	7.100029894	20.76948101	5.18E-06	2.10E-05
PA14_17100	PA14_RS06905	-2.224431171	7.226118948	72.66956019	1.53E-17	4.62E-16
PA14_17110	PA14_RS06910	0.314632502	7.152574593	1.736427973	0.187592063	0.251406692
PA14_17120	PA14_RS06915	0.577984689	5.475120604	6.320514184	0.011934902	0.022666816
PA14_17130	PA14_RS06920	1.351865418	7.897798285	20.54219308	5.83E-06	2.34E-05
PA14_17140	PA14_RS06925	0.26202863	7.654887445	0.928087818	0.335360298	0.414085748
PA14_17150	PA14_RS06930	-0.873953527	9.005142444	7.107761504	0.007675089	0.015323427
PA14_17170	PA14_RS06935	-0.531193809	8.282268629	3.05535273	0.08047152	0.121140833
PA14_17180	PA14_RS06940	0.819967344	8.69851819	6.821786017	0.009005247	0.017683254
PA14_17190	PA14_RS06945	-0.629918811	6.383691098	6.602645659	0.010182735	0.019711628
PA14_17210	PA14_RS06950	0.389448311	7.409241037	2.426649613	0.11928761	0.171247977
PA14_17220	PA14_RS06955	-0.076293102	5.318875705	0.11472908	0.734823073	0.787330072
PA14_17230	PA14_RS06960	-0.135220863	5.161594966	0.365476646	0.545480267	0.619271654
PA14_17250	PA14_RS06965	-1.034718938	6.446290648	17.74546807	2.53E-05	8.96E-05
PA14_17260	PA14_RS06970	-0.57167664	8.378846643	3.589711655	0.05813833	0.091179607
PA14_17270	PA14_RS06975	0.253664338	7.675154567	0.803524412	0.370041713	0.448972724
PA14_17280	PA14_RS06980	2.356749833	6.496375945	87.85037493	7.06E-21	4.54E-19
PA14_17290	PA14_RS06985	-0.111384515	8.779635468	0.130592116	0.717818901	0.773451216
PA14_17310	PA14_RS06990	0.757024182	7.651758586	6.590845417	0.010250448	0.019822609
PA14_17320	PA14_RS06995	-0.707012699	9.277901556	4.851983706	0.027614357	0.0478738
PA14_17330	PA14_RS07000	0.32599233	6.472002395	1.977380334	0.159666655	0.219690272
PA14_17340	PA14_RS07005	1.292738333	4.04764073	19.18639962	1.19E-05	4.47E-05
PA14_17350	PA14_RS07010	-1.37881493	4.137143529	19.82104846	8.50E-06	3.32E-05
PA14_17370	PA14_RS07015	-0.10858712	4.823062943	0.210329033	0.646509634	0.711744605
PA14_17380	PA14_RS07020	0.867295929	4.955341558	11.90903356	0.000558624	0.001473882
PA14_17400	PA14_RS07025	0.473704775	7.823709746	2.617708414	0.105676956	0.153868227
PA14_17410	PA14_RS07030	0.287839868	5.869783217	1.55643035	0.212188652	0.279534636
PA14_17420	PA14_RS07035	0.581168067	6.659298208	6.171991223	0.012978845	0.024430766
PA14_17440	PA14_RS07040	1.253059194	6.882793722	26.3193707	2.89E-07	1.49E-06
PA14_17450	PA14_RS07045	-0.402718948	5.258222349	2.220691218	0.136172082	0.19173886
PA14_17460	PA14_RS07050	-0.222686475	6.956087647	0.885493274	0.346701517	0.425703385
PA14_17470	PA14_RS07055	2.0344618	12.0179039	28.64070059	8.71E-08	5.00E-07
PA14_17480	PA14_RS07060	-0.801920646	11.57313164	5.044743971	0.024700757	0.043320863
PA14_17490	PA14_RS07065	-1.410563031	5.735497351	34.02145257	5.45E-09	3.83E-08
PA14_17500	PA14_RS07070	0.678675364	6.633183766	8.085394081	0.004462343	0.009421415
PA14_17510	PA14_RS07075	0.508575346	5.037737907	4.013584509	0.045135096	0.073405402
PA14_17520	PA14_RS07080	0.93607593	5.467650504	14.01734659	0.000181132	0.000530431
PA14_17530	PA14_RS07085	0.151120529	8.725703548	0.229295148	0.632046959	0.697565506
PA14_17540	PA14_RS07090	0.99274503	5.314532434	19.26952786	1.14E-05	4.29E-05
PA14_17550	PA14_RS07095	-0.552605747	7.170734654	5.260684376	0.02181244	0.038801757
PA14_17570	PA14_RS07100	-0.560324914	7.262407071	5.428183834	0.019814275	0.03553418
PA14_17580	PA14_RS07105	0.623283887	8.469693249	3.841324226	0.050004014	0.080253009
PA14_17590	PA14_RS07110	-0.237073263	5.220738637	1.193923531	0.27453956	0.349070499
PA14_17600	PA14_RS07115	-0.158216145	5.833328498	0.461420665	0.496960771	0.573216129
PA14_17610	PA14_RS07120	0.070305356	3.689306926	0.056356642	0.81234995	0.852848335
PA14_17620	PA14_RS07125	-0.568767725	2.023304676	2.084708412	0.148780629	0.207142838
PA14_17630	PA14_RS07130	0.016028017	3.049369659	0.002423663	0.960735432	0.969878843
PA14_17640	PA14_RS07135	0.083760748	3.435256107	0.055067486	0.814469046	0.854878204
PA14_17650	PA14_RS07140	0.037993209	2.333489494	0.009896816	0.920754992	0.93961956
PA14_17660	PA14_RS07145	-0.315285703	3.921267928	1.498599405	0.220886992	0.28926399
PA14_17670	PA14_RS07150	-0.055809387	5.11112312	0.044922695	0.83214624	0.870281844
PA14_17675	PA14_RS07155	-0.873576122	3.267183878	7.822652492	0.005159542	0.010750766
PA14_17690	PA14_RS07160	-0.51019552	5.783621077	5.051367578	0.02460651	0.043182012
PA14_17700	PA14_RS07165	-1.844876399	5.210675714	26.65918285	2.43E-07	1.27E-06
PA14_17710	PA14_RS07170	0.20087968	4.85040918	0.45329633	0.500773722	0.576917112
PA14_17720	PA14_RS07175	1.369770349	6.904725394	20.10250547	7.34E-06	2.90E-05
PA14_17730	PA14_RS07180	0.746015372	4.143353743	8.065210802	0.004512323	0.009516415
PA14_17740	PA14_RS07185	-0.427149742	4.506583203	2.767623825	0.096188854	0.14145565
PA14_17760	PA14_RS07190	1.078054958	5.438162063	15.6850538	7.48E-05	0.000238234
PA14_17780	PA14_RS07195	1.645631926	4.935518615	52.12421695	5.21E-13	7.26E-12
PA14_17790	PA14_RS07200	-0.127853262	4.90721937	0.199939059	0.654770041	0.719179826
PA14_17810	PA14_RS07205	1.738296144	4.201663363	35.62571032	2.39E-09	1.81E-08
PA14_17820	PA14_RS07210	1.421108753	2.201544414	10.25062	0.001366387	0.003272016
PA14_17850	PA14_RS07215	1.88908266	1.151279904	17.28393294	3.22E-05	0.000111208
PA14_17860	PA14_RS07220	1.04922544	4.184095349	16.56102826	4.71E-05	0.000156612
PA14_17880	PA14_RS07225	3.949729157	4.021907607	147.4490541	6.26E-34	2.24E-31
PA14_17890	PA14_RS07230	0.615459101	4.281416768	6.338841024	0.011812204	0.02246358
PA14_17900	PA14_RS07235	-0.979609413	4.572632273	15.63657391	7.68E-05	0.000243847
PA14_17910	PA14_RS07245	0.907197285	3.665465109	10.80664486	0.001011364	0.002511094
PA14_17920	PA14_RS07250	0.2541011	2.820061212	0.603680208	0.437177295	0.516107079
PA14_17930	PA14_RS07255	-0.04211696	6.710576437	0.015745577	0.900142466	0.922529262
PA14_17940	PA14_RS07260	0.016011005	4.696993905	0.004190399	0.948386354	0.961649325
PA14_17960	PA14_RS07265	-0.178468716	5.71416963	0.616725874	0.43226658	0.512104027
PA14_17980	PA14_RS07270	0.977089667	7.677711372	8.147349156	0.004312415	0.009125052
PA14_17990	PA14_RS07275	-0.287541553	4.21869696	0.779376543	0.377331883	0.455982495
PA14_18010	PA14_RS07280	-0.322007568	5.200917846	1.872882371	0.171145323	0.232744636
PA14_18020	PA14_RS07285	2.256330767	6.982688797	26.42507477	2.74E-07	1.42E-06
PA14_18050	PA14_RS07290	1.378339451	7.711355081	18.74452252	1.49E-05	5.54E-05
PA14_18060	PA14_RS07295	0.229545161	3.624275525	0.557264221	0.455364634	0.533837213
PA14_18070	PA14_RS07300	1.335110395	4.021413527	23.88916978	1.02E-06	4.69E-06
PA14_18080	PA14_RS07305	0.069974104	5.025886974	0.083817056	0.772189787	0.81895398
PA14_18090	PA14_RS07315	2.148884119	5.362531026	71.17267753	3.27E-17	9.28E-16
PA14_18100	PA14_RS07320	-0.83369826	6.565492089	8.526761673	0.003499618	0.007593111
PA14_18110	PA14_RS07325	0.45703102	3.809231816	2.655200102	0.103211768	0.150585076
PA14_18120	PA14_RS07330	0.980976272	8.445762011	7.612681533	0.005795923	0.011907836
PA14_18140	PA14_RS07335	0.979764435	6.255923442	14.50823314	0.000139548	0.000417843
PA14_18150	PA14_RS07340	1.674154006	6.562429102	43.2470324	4.82E-11	4.98E-10
PA14_18160	PA14_RS07345	1.141013304	5.044511819	21.4014004	3.72E-06	1.56E-05
PA14_18180	PA14_RS07350	-1.39956203	1.938168634	8.862808945	0.002910394	0.006449027
PA14_18200	PA14_RS07355	1.979162133	5.051287806	63.46070194	1.64E-15	3.51E-14
PA14_18210	PA14_RS07360	2.83180711	4.275060955	93.17948838	4.78E-22	3.65E-20
PA14_18230	PA14_RS07365	0.47809176	4.391701902	3.330956157	0.067987339	0.104321318
PA14_18250	PA14_RS07370	1.891189024	4.715814255	51.18264177	8.42E-13	1.15E-11
PA14_18260	PA14_RS07375	1.997409578	3.790511608	43.63224505	3.96E-11	4.16E-10
PA14_18275	PA14_RS07380	1.851013926	3.92673615	45.02699405	1.94E-11	2.14E-10
PA14_18300	PA14_RS07385	-0.613869849	5.872601003	7.657192091	0.005654644	0.011655201
PA14_18310	PA14_RS07390	0.647525741	2.833730478	3.806183492	0.051063677	0.081656266
PA14_18320	PA14_RS07395	1.491968507	2.831698343	15.90570627	6.66E-05	0.000214366
PA14_18330	PA14_RS07400	1.809908601	4.789827239	40.192872	2.30E-10	2.09E-09
PA14_18340	PA14_RS07405	2.427502822	4.364229484	65.86767012	4.82E-16	1.17E-14
PA14_18350	PA14_RS07410	-0.064549987	6.110918264	0.052869253	0.818143717	0.858144518
PA14_18360	PA14_RS07415	0.934495851	4.377159605	8.538909323	0.003476339	0.007551183
PA14_18370	PA14_RS07420	0.139579216	4.193861275	0.192604514	0.660757686	0.723398323
PA14_18380	PA14_RS07425	-0.440680594	4.250925345	2.768046319	0.096163466	0.141454631
PA14_18410	PA14_RS07430	0.413053915	2.401715901	1.455420243	0.227660216	0.29656479
PA14_18430	PA14_RS07435	-0.201811506	1.587304733	0.243950005	0.621367657	0.687899872
PA14_18450	PA14_RS07440	-1.25500269	4.162873569	18.42119767	1.77E-05	6.47E-05
PA14_18470	PA14_RS07445	0.829280555	2.767256496	4.650570387	0.031043231	0.053126867
PA14_18480	PA14_RS07450	1.3104041	4.347212692	4.951495488	0.02606811	0.045496079
PA14_18500	PA14_RS07455	-0.218251934	6.881652941	0.828362255	0.362746528	0.442181764
PA14_18510	PA14_RS07460	0.867836933	3.549055828	9.221694503	0.002391641	0.005372282
PA14_18520	PA14_RS07465	1.966063285	3.556905269	25.04600503	5.60E-07	2.73E-06
PA14_18550	PA14_RS07470	0.273569763	3.15552889	0.876849136	0.34906613	0.428056261
PA14_18565	PA14_RS07475	0.120256215	5.135865011	0.258484553	0.611163204	0.679022675
PA14_18580	PA14_RS07480	0.090986227	4.664787217	0.129078609	0.719389288	0.774851794
PA14_18590	PA14_RS07485	-1.347287405	6.018004983	30.18141296	3.93E-08	2.39E-07
PA14_18600	PA14_RS07490	0.06540919	5.014719848	0.085667769	0.769758679	0.817422639
PA14_18610	PA14_RS07495	-0.049189529	5.024397227	0.037021959	0.847420346	0.881267927
PA14_18620	PA14_RS07500	2.202907837	6.108376233	74.95200532	4.82E-18	1.57E-16
PA14_18630	PA14_RS07505	0.553851039	6.502370121	5.537184429	0.018616511	0.033670785
PA14_18640	PA14_RS07510	1.286611362	5.208803765	33.00082631	9.21E-09	6.19E-08
PA14_18650	PA14_RS07515	-2.100724412	8.019156526	38.71789287	4.90E-10	4.16E-09
PA14_18660	PA14_RS07520	1.981093076	5.980327512	61.15179618	5.28E-15	1.06E-13
PA14_18670	PA14_RS07525	-0.760556968	6.792508358	10.42676357	0.001242022	0.003008162
PA14_18680	PA14_RS07530	-0.020162461	10.80558767	0.001859106	0.965607984	0.974282638
PA14_18690	PA14_RS07535	0.058977668	9.184354866	0.018723848	0.89116113	0.916275525
PA14_18700	PA14_RS07540	-0.488205605	6.540927723	4.144454449	0.041771113	0.068774055
PA14_18710	PA14_RS07545	0.322642412	4.61977198	1.70438211	0.191715888	0.255978697
PA14_18720	PA14_RS07550	0.031185611	6.005636704	0.013942166	0.906006686	0.927212131
PA14_18740	PA14_RS07555	-0.865874832	6.394198393	13.77821927	0.000205707	0.00059415
PA14_18750	PA14_RS07560	0.976107762	7.16767367	16.70539769	4.37E-05	0.000146408
PA14_18760	PA14_RS07565	0.968632295	3.438281927	10.85402257	0.000985814	0.002454038
PA14_18780	PA14_RS07570	0.363187386	5.331795935	2.685150305	0.101287668	0.148133258
PA14_18790	PA14_RS07575	1.362374688	2.906203873	14.24006947	0.000160908	0.000476566
PA14_18800	PA14_RS07580	-3.745359096	8.431124487	73.99849769	7.82E-18	2.47E-16
PA14_18810	PA14_RS07585	-0.461747958	4.523146034	2.369132863	0.123755777	0.176512224
PA14_18820	PA14_RS07590	-0.506065655	2.667330638	2.052681889	0.151938341	0.210829171
PA14_18830	PA14_RS07595	1.454704262	5.013578847	42.02894873	8.99E-11	8.85E-10
PA14_18850	PA14_RS07600	0.257262438	4.456640817	1.051696793	0.305116624	0.382749812
PA14_18860	PA14_RS07605	0.509647276	6.254032672	4.483932978	0.034214898	0.057829135
PA14_18870	PA14_RS07610	-0.789106619	8.124325207	3.575343746	0.05864331	0.091778383
PA14_18880	PA14_RS07615	-1.870463405	4.796848881	56.02145329	7.17E-14	1.17E-12
PA14_18890	PA14_RS07620	0.61346731	4.506541176	6.315962976	0.011965574	0.022717537
PA14_18900	PA14_RS07625	0.637466405	3.475930781	4.3997321	0.035944577	0.060254766
PA14_18910	PA14_RS07630	0.070591772	3.803268923	0.072955727	0.787080877	0.831194555
PA14_18920	PA14_RS07635	1.029258568	4.947855552	17.340392	3.12E-05	0.000108345
PA14_18930	PA14_RS07640	0.89811083	3.906513355	10.42035141	0.001246342	0.003013527
PA14_18950	PA14_RS07645	0.177675866	4.390238825	0.468895109	0.49349591	0.569793302
PA14_18960	PA14_RS07650	1.760439688	5.737388229	54.01740588	1.99E-13	2.97E-12
PA14_18970	PA14_RS07655	-0.622908168	6.855504323	6.431851042	0.01120917	0.021473621
PA14_18985	PA14_RS07660	0.977206431	5.84231323	18.34966006	1.84E-05	6.69E-05
PA14_19010	PA14_RS07665	0.825802735	4.627749307	10.41117168	0.001252552	0.003025989
PA14_19020	PA14_RS07670	0.200414308	4.624332378	0.724511684	0.394667971	0.473238044
PA14_19030	PA14_RS07675	0.923642825	5.784562293	13.37568617	0.000254907	0.000723901
PA14_19050	PA14_RS07680	-0.121496334	8.874201134	0.142288127	0.706016818	0.763751527
PA14_19065	PA14_RS07685	0.440863371	5.644762637	3.489760858	0.061749504	0.095828004
PA14_19090	PA14_RS07690	0.294194083	6.090978367	1.401672465	0.236443746	0.306622091
PA14_19100	PA14_RS07695	0.728828984	10.65059801	4.943072195	0.026195437	0.045690457
PA14_19110	PA14_RS07700	2.039119072	10.44124502	30.94741782	2.65E-08	1.65E-07
PA14_19120	PA14_RS07705	-0.067654928	11.83963123	0.041720111	0.838154222	0.874330246
PA14_19130	PA14_RS07710	-1.024782431	8.595005546	8.633528285	0.003300318	0.007196124
PA14_19140	PA14_RS07715	-0.228998792	7.71438155	0.613620783	0.433427769	0.513131003
PA14_19150	PA14_RS07720	0.073590057	5.05788455	0.093970182	0.759189294	0.808446974
PA14_19160	PA14_RS07725	0.876218133	5.212748193	12.21191471	0.000474853	0.001276376
PA14_19170	PA14_RS07730	-0.902061081	6.201152907	13.08973083	0.000296919	0.000827617
PA14_19190	PA14_RS07735	-0.007924682	7.057930375	0.000890706	0.976190908	0.982883023
PA14_19205	PA14_RS07740	2.070185253	4.198731195	63.59890306	1.53E-15	3.31E-14
PA14_19210	PA14_RS07745	-0.298273342	2.917093391	0.654625797	0.418463675	0.498017854
PA14_19230	PA14_RS07750	0.383366028	4.89182564	2.381511676	0.122778687	0.1752932
PA14_19270	PA14_RS07755	1.099024165	4.100401518	17.10504144	3.54E-05	0.000120949
PA14_19290	PA14_RS07760	-0.240472779	6.117779063	1.136326378	0.286429923	0.362099006
PA14_19310	PA14_RS07765	0.521794368	8.223861942	3.017766207	0.082356833	0.123459812
PA14_19320	PA14_RS07770	1.616000127	5.340543692	45.76345504	1.33E-11	1.51E-10
PA14_19330	PA14_RS07775	-0.712316091	2.920646331	5.17639654	0.02289576	0.040514956
PA14_19340	PA14_RS07780	0.972586104	6.032509158	18.08572488	2.11E-05	7.60E-05
PA14_19350	PA14_RS07785	0.394237103	7.062345615	2.934664141	0.086696693	0.128986664
PA14_19360	PA14_RS07790	0.282360675	7.413498377	1.066383935	0.30176366	0.379140655
PA14_19370	PA14_RS07795	-0.688968114	8.456066212	5.266198762	0.021743443	0.038703058
PA14_19380	PA14_RS07800	-0.124298656	5.55320872	0.308055134	0.578876092	0.649469613
PA14_19390	PA14_RS07805	1.036461608	5.09713988	17.57255206	2.77E-05	9.73E-05
PA14_19400	PA14_RS07810	1.772981975	4.495330098	32.29643083	1.32E-08	8.71E-08
PA14_19410	PA14_RS07815	-1.147953088	6.667916068	23.02330311	1.60E-06	7.13E-06
PA14_19430	PA14_RS07820	-1.132575182	4.481659943	16.66376863	4.46E-05	0.000149307
PA14_19450	PA14_RS07825	-0.703876139	4.561492485	6.279734541	0.012212639	0.023140588
PA14_19470	PA14_RS07830	-0.428586289	5.629889126	3.774092145	0.052052141	0.082912865
PA14_19480	PA14_RS07835	-0.974400477	6.756565377	15.57096089	7.95E-05	0.00025162
PA14_19490	PA14_RS07840	-2.537935014	8.544580704	7.857469521	0.005061118	0.010580322
PA14_19500	PA14_RS07845	0.304369681	3.592357264	0.207595213	0.648658816	0.713699135
PA14_19510	PA14_RS07850	1.158846418	3.274566634	7.840870312	0.005107801	0.010666235
PA14_19520	PA14_RS07855	0.644093742	3.84617625	0.982972783	0.321465974	0.400028913
PA14_19530	PA14_RS07860	1.266636545	4.617009738	5.438208739	0.019700863	0.035352928
PA14_19540	PA14_RS07865	0.847105034	4.826919253	9.422773189	0.002143072	0.004871236
PA14_19560	PA14_RS07870	1.092598221	4.106766237	1.832280632	0.175858406	0.237686869
PA14_19570	PA14_RS07875	-0.439875144	4.022224272	0.431798788	0.511107628	0.586345782
PA14_19580	PA14_RS07880	0.635026007	4.068312002	0.879810651	0.348253546	0.427425822
PA14_19590	PA14_RS07885	-2.227010812	7.013620143	3.756869968	0.052590939	0.083585155
PA14_19600	PA14_RS07890	0.093004663	4.601888112	0.139916414	0.708364122	0.76571234
PA14_19610	PA14_RS07895	-0.448261321	3.683178871	2.544918552	0.110649617	0.160050759
PA14_19620	PA14_RS07900	-1.338007351	5.694176445	23.76625712	1.09E-06	4.97E-06
PA14_19630	PA14_RS07905	-0.086721721	5.286550763	0.085372267	0.770144928	0.817681213
PA14_19640	PA14_RS07910	-0.090400718	5.333047648	0.088549861	0.766028866	0.814972761
PA14_19650	PA14_RS07915	1.091191932	1.740433168	6.17773137	0.012936804	0.024359637
PA14_19660	PA14_RS07920	-0.711803032	5.326137099	6.766132236	0.009290396	0.018156052
PA14_19670	PA14_RS07925	2.236358217	4.49165087	48.053447	4.15E-12	5.08E-11
PA14_19680	PA14_RS07930	0.209578867	1.387130436	0.189182934	0.663597527	0.725675187
PA14_19690	PA14_RS07935	0.485105886	2.840192312	0.915390864	0.338688098	0.417384989
PA14_19700	PA14_RS07940	-0.001780641	4.870186513	6.26E-05	0.993686142	0.995075913
PA14_19710	PA14_RS07945	1.267988147	4.267991377	23.85625956	1.04E-06	4.77E-06
PA14_19720	PA14_RS07950	0.870627642	3.106652097	8.048415012	0.004554348	0.009597979
PA14_19730	PA14_RS07955	1.324855449	5.065422324	26.77170617	2.29E-07	1.20E-06
PA14_19740	PA14_RS07960	2.488146191	6.565143166	78.32373389	8.75E-19	3.55E-17
PA14_19750	PA14_RS07965	1.064888019	4.124198511	17.45277519	2.95E-05	0.000102746
PA14_19770	PA14_RS07970	0.518196997	3.866735182	3.045826178	0.08094492	0.121757484
PA14_19800	PA14_RS07975	0.162573975	4.524363456	0.451294496	0.501720859	0.577700668
PA14_19810	PA14_RS07980	-0.325337046	4.937038989	1.939690834	0.163702107	0.224058702
PA14_19830	PA14_RS07985	1.521105023	4.551672106	29.2813828	6.26E-08	3.67E-07
PA14_19850	PA14_RS07990	2.024142338	4.511307796	65.77958174	5.04E-16	1.21E-14
PA14_19860	PA14_RS07995	2.146795828	5.913679374	67.16198797	2.50E-16	6.34E-15
PA14_19870	PA14_RS08000	0.33116386	8.921912	0.945111335	0.330966794	0.409809295
PA14_19900	PA14_RS08005	1.141782706	7.167634448	17.45851789	2.94E-05	0.000102541
PA14_19910	PA14_RS08010	1.437286835	7.166271385	28.80040097	8.02E-08	4.63E-07
PA14_19920	PA14_RS08015	1.681675876	6.709000464	43.35562562	4.56E-11	4.73E-10
PA14_19930	PA14_RS08020	2.110446165	5.970088177	55.45274606	9.57E-14	1.49E-12
PA14_19940	PA14_RS08025	2.312471055	6.331914568	70.85105958	3.85E-17	1.08E-15
PA14_19950	PA14_RS08030	-0.824986438	5.554275495	10.13322997	0.0014562	0.003471125
PA14_19960	PA14_RS08035	1.76214487	5.159454191	46.07295221	1.14E-11	1.31E-10
PA14_19970	PA14_RS08040	0.651272554	2.411129407	3.573041308	0.058724665	0.091830435
PA14_19990	PA14_RS08045	-1.111390307	4.128189295	8.439738278	0.003671091	0.007914192
PA14_20000	PA14_RS08050	2.94507108	7.260418592	56.7067762	5.06E-14	8.51E-13
PA14_20010	PA14_RS08055	0.531665701	7.946055419	1.781832063	0.181924521	0.245076118
PA14_20020	PA14_RS08060	1.466257256	10.9375574	7.150233874	0.007495421	0.014996078
PA14_20030	PA14_RS08065	2.289279933	5.262001165	44.55185488	2.48E-11	2.69E-10
PA14_20040	PA14_RS08070	3.254880529	7.044043563	78.98015868	6.27E-19	2.64E-17
PA14_20050	PA14_RS08075	2.066308411	6.028269647	59.83270691	1.03E-14	1.93E-13
PA14_20060	PA14_RS08080	0.528178297	5.793166898	3.31462309	0.068666065	0.105165567
PA14_20070	PA14_RS08085	0.372672757	4.293132542	2.122526128	0.145146969	0.202682067
PA14_20080	PA14_RS08090	0.839766483	4.51231545	11.1341358	0.000847534	0.002134862
PA14_20100	PA14_RS08095	1.840857108	5.431007428	63.79297403	1.38E-15	3.04E-14
PA14_20110	PA14_RS08100	0.537156177	4.730660194	4.60107716	0.031951875	0.054470339
PA14_20120	PA14_RS08105	-0.561800462	5.635400803	6.122490834	0.01334726	0.025033761
PA14_20130	PA14_RS08110	0.645661007	5.995834541	8.532876015	0.003487881	0.007570513
PA14_20140	PA14_RS08115	-1.046471982	6.827122344	14.5607411	0.000135713	0.000406783
PA14_20150	PA14_RS08120	2.069608469	2.625921976	37.14882272	1.09E-09	8.79E-09
PA14_20170	PA14_RS08125	0.059843226	0.995979593	0.017296603	0.895366694	0.91845638
PA14_20180	PA14_RS08130	2.932338463	3.756622624	71.82495361	2.35E-17	6.94E-16
PA14_20190	PA14_RS08135	0.831812583	5.176994186	11.63086246	0.000648665	0.001678264
PA14_20200	PA14_RS08140	-0.614884648	4.462871736	5.588166664	0.018082212	0.032839223
PA14_20230	PA14_RS08145	0.318664789	5.72922247	0.77718039	0.378004866	0.456603094
PA14_20240	PA14_RS08150	0.152398974	1.939503178	0.177280258	0.673721038	0.734502114
PA14_20250	PA14_RS08155	-0.533662975	2.839667532	2.967744087	0.084940228	0.126735511
PA14_20260	PA14_RS08160	1.099958414	3.611672968	15.68481291	7.48E-05	0.000238234
PA14_20270	PA14_RS08165	-0.094367318	3.033450025	0.080688878	0.776366027	0.822609064
PA14_20280	PA14_RS08170	-0.868741722	6.08246624	8.664244575	0.003245145	0.007089318
PA14_20290	PA14_RS08175	-1.987401974	10.48731691	34.48056108	4.31E-09	3.09E-08
PA14_20300	PA14_RS08180	-0.232188249	4.203648003	0.731590574	0.392368107	0.470973285
PA14_20320	PA14_RS08185	-0.601119737	2.125231946	3.108279688	0.077895195	0.11769551
PA14_20330	PA14_RS08190	-0.662466843	1.836177443	2.674605469	0.101960591	0.148987313
PA14_20350	PA14_RS08195	0.560495242	1.355207043	1.897795306	0.168325302	0.229127217
PA14_20360	PA14_RS08200	1.801599616	2.769990984	26.06730949	3.30E-07	1.69E-06
PA14_20370	PA14_RS08205	2.769741921	4.432714669	102.2319007	4.94E-24	5.05E-22
PA14_20380	PA14_RS08210	2.058313571	3.653649428	48.46303307	3.37E-12	4.17E-11
PA14_20390	PA14_RS08215	0.786230343	2.845117786	6.647892722	0.009927317	0.019288898
PA14_20400	PA14_RS08240	0.859449641	2.411049387	5.690085241	0.017061026	0.031162486
PA14_20420	PA14_RS08245	1.271856766	1.586797228	10.30567699	0.001326216	0.003191834
PA14_20430	PA14_RS08250	1.920500847	4.760208808	41.01597564	1.51E-10	1.41E-09
PA14_20440	PA14_RS08255	2.197064061	5.165268624	75.19493171	4.26E-18	1.40E-16
PA14_20450	PA14_RS08260	0.174227463	5.113722377	0.238515215	0.625280567	0.69142994
PA14_20460	PA14_RS08265	-2.44511871	6.564167032	34.57319607	4.11E-09	2.97E-08
PA14_20470	PA14_RS08270	-2.441599591	6.448424726	33.12716913	8.63E-09	5.84E-08
PA14_20480	PA14_RS08275	-3.550142245	7.597368647	57.98430151	2.64E-14	4.70E-13
PA14_20491	PA14_RS08280	0.87340512	4.832445608	12.82613658	0.000341811	0.0009422
PA14_20510	PA14_RS08285	-1.088527624	5.669375788	19.31023656	1.11E-05	4.21E-05
PA14_20520	PA14_RS08290	0.287087795	5.88345595	1.478256674	0.224047481	0.292666812
PA14_20530	PA14_RS08295	-0.555482402	6.193627158	4.721148092	0.029793844	0.051172156
PA14_20550	PA14_RS08300	0.395915395	3.456365146	1.736279454	0.187610936	0.251406692
PA14_20560	PA14_RS08305	-0.361998314	8.869991491	1.089712344	0.296534953	0.373308178
PA14_20570	PA14_RS08310	2.02062979	7.36267316	44.37066166	2.72E-11	2.93E-10
PA14_20580	PA14_RS08315	1.458455942	7.045907305	24.22066208	8.59E-07	4.02E-06
PA14_20590	PA14_RS08320	0.160626738	6.208761971	0.209691459	0.647009343	0.712021041
PA14_20600	PA14_RS08325	-1.555696531	6.379403908	39.13364118	3.96E-10	3.43E-09
PA14_20610	PA14_RS08330	-2.53124703	8.697052378	51.29767094	7.94E-13	1.09E-11
PA14_20620	PA14_RS08335	2.238034012	4.347391796	42.52046015	6.99E-11	7.07E-10
PA14_20630	PA14_RS08340	0.05798597	3.755646889	0.041081479	0.839380728	0.875290881
PA14_20640	PA14_RS08345	1.584608142	2.622624293	22.28867362	2.35E-06	1.02E-05
PA14_20650	PA14_RS08350	2.025040253	5.172947001	68.49561764	1.27E-16	3.30E-15
PA14_20670	PA14_RS08355	1.152583909	8.056246837	14.94426199	0.000110734	0.000338286
PA14_20680	PA14_RS08360	1.041114668	6.876710054	18.90875722	1.37E-05	5.12E-05
PA14_20690	PA14_RS08365	1.879054348	7.397228492	52.36734004	4.60E-13	6.48E-12
PA14_20700	PA14_RS08370	0.635348675	7.684043022	4.900088272	0.026855323	0.046685065
PA14_20720	PA14_RS08375	-1.077599689	6.545571186	19.07140286	1.26E-05	4.73E-05
PA14_20730	PA14_RS08380	-1.714923138	7.17848254	34.1228277	5.17E-09	3.65E-08
PA14_20740	PA14_RS08385	0.159219676	6.909700675	0.425681338	0.514115695	0.589442494
PA14_20750	PA14_RS08390	-0.839582429	9.529211103	5.709589603	0.016872483	0.030847617
PA14_20760	PA14_RS08395	0.200255832	8.56893476	0.414267288	0.519811506	0.595020046
PA14_20770	PA14_RS08400	-1.335952444	8.980901193	17.69056705	2.60E-05	9.19E-05
PA14_20780	PA14_RS08405	0.377416922	9.906825686	1.371020298	0.24163666	0.31250729
PA14_20800	PA14_RS08410	0.48581333	7.947397303	2.507657879	0.113294199	0.163339836
PA14_20810	PA14_RS08415	0.850592843	8.395894474	7.619145456	0.005775185	0.011869486
PA14_20820	PA14_RS08420	-0.108436127	7.457210575	0.16742134	0.682413787	0.742283739
PA14_20840	PA14_RS08425	-1.429142838	6.627167253	35.77873059	2.21E-09	1.68E-08
PA14_20850	PA14_RS08430	-0.9957637	6.298886595	17.09621769	3.55E-05	0.000121367
PA14_20860	PA14_RS08435	-0.029426905	6.946055654	0.015265546	0.90166856	0.923556914
PA14_20870	PA14_RS08440	-0.79880322	6.4684942	11.79445521	0.000594074	0.001555236
PA14_20880	PA14_RS08445	-1.008151603	3.869451837	11.77531105	0.000600215	0.001569877
PA14_20890	PA14_RS08450	-1.058473979	6.773894283	19.80091714	8.59E-06	3.35E-05
PA14_20900	PA14_RS08455	-0.223088991	4.334122748	0.807638266	0.368819421	0.448153933
PA14_20920	PA14_RS08460	1.144565506	5.067656748	23.22544516	1.44E-06	6.45E-06
PA14_20940	PA14_RS08465	-1.410378106	1.774400055	10.82334705	0.001002281	0.002490702
PA14_20950	PA14_RS08470	0.580308177	3.37486626	2.590144557	0.107530521	0.156051387
PA14_20960	PA14_RS08475	-1.278744511	2.661693654	15.22297735	9.55E-05	0.000296756
PA14_20970	PA14_RS08480	0.552512833	4.105630522	3.973958018	0.046209035	0.074918016
PA14_20980	PA14_RS08485	2.573878734	4.763092049	49.54829918	1.94E-12	2.48E-11
PA14_21000	PA14_RS08490	0.149440465	4.088259346	0.319220913	0.572076224	0.643403222
PA14_21010	PA14_RS08495	0.930660201	3.102058591	5.732224958	0.016656366	0.030540226
PA14_21020	PA14_RS08500	1.650074442	7.678865657	30.83202248	2.81E-08	1.74E-07
PA14_21030	PA14_RS08505	-1.344467178	9.473364223	13.556929	0.000231435	0.000661178
PA14_21040	PA14_RS08510	0.229684503	4.682269335	0.797651312	0.371796518	0.450910534
PA14_21050	PA14_RS08515	0.545304187	4.99056658	5.474563018	0.019295184	0.034722845
PA14_21060	PA14_RS08520	-0.372821886	2.92858373	1.158598933	0.281756299	0.356820712
PA14_21070	PA14_RS08525	0.09600124	5.453357473	0.191096458	0.662005607	0.724210871
PA14_21080	PA14_RS08530	2.261188714	4.424622971	56.664753	5.17E-14	8.66E-13
PA14_21090	PA14_RS08535	0.065084124	2.110677276	0.029639695	0.863310307	0.89338892
PA14_21110	PA14_RS08540	0.63062533	5.058315171	8.357131724	0.003841765	0.008244897
PA14_21120	PA14_RS08545	-3.946572146	6.421794285	194.1379906	3.97E-44	4.55E-41
PA14_21130	PA14_RS08550	1.00271416	4.978145543	17.04343705	3.65E-05	0.000124417
PA14_21140	PA14_RS08555	0.528278059	3.525185541	2.958093863	0.08544862	0.127394507
PA14_21150	PA14_RS08565	0.065440376	2.517768397	0.034392814	0.852873744	0.885492261
PA14_21160	PA14_RS08575	2.841909932	4.607727873	78.60301825	7.59E-19	3.13E-17
PA14_21175	PA14_RS08580	-0.351760988	5.591744535	2.407618537	0.12074593	0.172908171
PA14_21180	PA14_RS08585	-0.616609997	5.049432549	7.297685891	0.006904348	0.013925389
PA14_21190	PA14_RS08590	-1.116635147	7.082047461	21.57612632	3.40E-06	1.43E-05
PA14_21210	PA14_RS08595	-1.192681488	7.508748633	20.71879043	5.32E-06	2.15E-05
PA14_21220	PA14_RS08600	-1.182514372	11.71587597	11.31364783	0.000769395	0.001951768
PA14_21230	PA14_RS08605	0.223432954	6.31238792	0.95906412	0.327422785	0.406035443
PA14_21240	PA14_RS08610	0.842027652	7.080617366	11.25173873	0.000795485	0.002010828
PA14_21250	PA14_RS08615	0.599840029	6.709377167	6.422270311	0.0112698	0.021575338
PA14_21280	PA14_RS08620	0.93141436	6.266462362	16.15699671	5.83E-05	0.000190507
PA14_21290	PA14_RS08625	-0.54889332	4.713118069	4.272597475	0.038731682	0.064530271
PA14_21300	PA14_RS08630	0.243667751	4.222695788	0.608144141	0.435487431	0.514748659
PA14_21310	PA14_RS08635	-1.322876664	4.98797847	15.56202494	7.98E-05	0.000252532
PA14_21320	PA14_RS08650	0.55343535	4.760798441	5.846027774	0.015612253	0.028838111
PA14_21340	PA14_RS08655	-0.196942172	7.177348688	0.672385485	0.412221153	0.492019746
PA14_21370	PA14_RS08660	0.241453294	8.177289761	0.640190926	0.423641668	0.503448024
PA14_21380	PA14_RS08665	0.686027607	2.948459365	4.442979565	0.035045035	0.059057946
PA14_21400	PA14_RS08670	0.58039157	7.45735018	5.130986597	0.023502365	0.041434763
PA14_21410	PA14_RS08675	0.72163584	3.033214367	5.47684228	0.019270039	0.034688493
PA14_21440	PA14_RS08680	-0.72138754	7.243228685	8.335786603	0.003887164	0.008332963
PA14_21450	PA14_RS08685	-0.762955304	3.005868146	4.456321458	0.034772303	0.058632837
PA14_21460	PA14_RS08690	1.830688877	3.307356978	28.1223988	1.14E-07	6.39E-07
PA14_21470	PA14_RS08695	-1.347203478	2.108474129	12.09179426	0.000506442	0.001352039
PA14_21480	PA14_RS08700	-1.831950364	3.672640979	27.44981993	1.61E-07	8.81E-07
PA14_21490	PA14_RS08705	0.447908481	7.981249497	2.222614696	0.136002557	0.191547245
PA14_21510	PA14_RS08710	0.772695525	6.325980062	9.363089708	0.002213986	0.005012535
PA14_21520	PA14_RS08715	0.418069853	6.533946666	1.440024123	0.230135437	0.299186514
PA14_21530	PA14_RS08720	-0.369492648	7.382893716	2.049985313	0.152207658	0.211097209
PA14_21540	PA14_RS08725	-0.871584719	8.373631006	8.349011331	0.003858973	0.008278725
PA14_21550	PA14_RS08730	0.976159664	7.267119749	16.64797215	4.50E-05	0.000150204
PA14_21560	PA14_RS08740	1.442167817	5.418404524	29.80123558	4.79E-08	2.86E-07
PA14_21570	PA14_RS08745	1.316797897	4.800518498	22.71599425	1.88E-06	8.25E-06
PA14_21580	PA14_RS08750	1.151803073	4.145135428	18.90071452	1.38E-05	5.13E-05
PA14_21590	PA14_RS08755	0.796918719	1.99062715	4.407276956	0.035785922	0.060023941
PA14_21600	PA14_RS08760	0.382422749	2.496249164	1.300859225	0.254056336	0.326139554
PA14_21610	PA14_RS08765	-0.598285958	4.847070463	7.010598347	0.00810286	0.016082183
PA14_21620	PA14_RS08770	-0.435430296	4.161788444	2.715227049	0.099394827	0.145646859
PA14_21630	PA14_RS08775	0.095380192	7.604413362	0.102995285	0.74826436	0.799453416
PA14_21640	PA14_RS08780	-0.230359652	4.453951697	0.837890239	0.360000861	0.439210774
PA14_21650	PA14_RS08785	-0.378965292	3.655488306	2.060050325	0.151205177	0.210015337
PA14_21660	PA14_RS08800	0.232973405	3.904588665	0.794333042	0.372793116	0.451641068
PA14_21670	PA14_RS08805	-2.824190231	4.233813549	82.08726805	1.30E-19	6.43E-18
PA14_21690	PA14_RS08810	1.615110433	7.766644899	28.03644138	1.19E-07	6.67E-07
PA14_21700	PA14_RS08815	1.301297629	8.281595532	17.52278981	2.84E-05	9.96E-05
PA14_21710	PA14_RS08825	1.245049274	6.804968276	25.96834451	3.47E-07	1.76E-06
PA14_21720	PA14_RS08830	1.104834073	4.978351728	21.26520654	4.00E-06	1.66E-05
PA14_21730	PA14_RS08835	-0.676766979	5.444562597	9.49718236	0.002057877	0.004696222
PA14_21750	PA14_RS08840	-0.196446182	6.700151654	0.729019987	0.393201033	0.471874192
PA14_21760	PA14_RS08845	-2.102716138	8.366805307	42.68846556	6.42E-11	6.52E-10
PA14_21770	PA14_RS08850	-0.876454207	4.292962585	10.29586116	0.001333289	0.003206163
PA14_21780	PA14_RS08855	1.264227937	4.605980457	18.93805224	1.35E-05	5.06E-05
PA14_21790	PA14_RS08860	1.337999666	5.629250923	35.1007642	3.13E-09	2.30E-08
PA14_21820	PA14_RS08865	-1.371891967	7.118103832	31.35052036	2.15E-08	1.37E-07
PA14_21830	PA14_RS08870	-0.704032356	6.830298078	9.292453246	0.002300998	0.005182901
PA14_21840	PA14_RS08875	-0.080826344	8.08156659	0.073536122	0.786256098	0.830829577
PA14_21850	PA14_RS08880	0.042088003	4.953206367	0.033178565	0.855465135	0.887449405
PA14_21860	PA14_RS08885	3.202376373	6.289538016	90.24716938	2.10E-21	1.54E-19
PA14_21870	PA14_RS08890	0.859968413	7.029879604	14.27229417	0.000158176	0.000469934
PA14_21880	PA14_RS08895	-1.518595262	9.42667164	19.92143951	8.07E-06	3.16E-05
PA14_21890	PA14_RS08900	0.400110141	8.023247599	1.794070522	0.180430996	0.243272961
PA14_21900	PA14_RS08905	0.374268797	6.811029001	2.338660881	0.126197998	0.179395687
PA14_21910	PA14_RS08910	-0.142612591	4.641989119	0.295967851	0.586421328	0.655802688
PA14_21920	PA14_RS08915	-0.50758084	3.854526351	3.047650835	0.080854016	0.121652693
PA14_21930	PA14_RS08935	0.53608331	3.910994458	3.425513495	0.064196276	0.099195109
PA14_21940	PA14_RS08940	0.151619018	4.324033474	0.245565357	0.620215102	0.68702226
PA14_21960	PA14_RS08960	-1.290638952	6.306112472	28.50848589	9.33E-08	5.31E-07
PA14_21970	PA14_RS08965	1.042498138	5.589823054	17.23176728	3.31E-05	0.000114028
PA14_21980	PA14_RS08970	2.319605387	6.541810006	68.24896568	1.44E-16	3.68E-15
PA14_21990	PA14_RS08985	0.50720932	6.9755095	4.232680655	0.039652766	0.065816009
PA14_22000	PA14_RS08990	-0.29417906	3.592620282	0.975843161	0.323227222	0.401789394
PA14_22010	PA14_RS08995	-0.618602648	7.070879431	5.393789106	0.020208543	0.036195914
PA14_22020	PA14_RS09000	-0.840435564	7.335880836	10.70552118	0.001068163	0.002638395
PA14_22040	PA14_RS09015	1.008086135	5.949179251	13.49365194	0.000239372	0.00068215
PA14_22050	PA14_RS09025	-0.140184787	5.760860493	0.325682484	0.568212526	0.640189093
PA14_22060	PA14_RS09030	1.101770248	5.843301248	18.29723881	1.89E-05	6.88E-05
PA14_22080	PA14_RS09035	-1.044015717	7.982651614	11.94885641	0.000546809	0.001447377
PA14_22090	PA14_RS09040	-0.345792702	6.881371802	2.064754526	0.1507392	0.209418903
PA14_22100	PA14_RS09045	-1.329569952	2.645023463	10.55021387	0.001161746	0.002837733
PA14_22110	PA14_RS09050	-0.695341846	3.822575579	7.083597258	0.007779269	0.01549362
PA14_22120	PA14_RS09055	-0.00743411	5.398763582	0.000666584	0.979402282	0.984904542
PA14_22130	PA14_RS09060	-0.480263986	1.865705334	1.530713857	0.216005339	0.283909725
PA14_22140	PA14_RS09065	0.529883029	4.163977855	1.838161892	0.175166538	0.23697542
PA14_22160	PA14_RS09070	-1.07764131	1.216420458	5.965237324	0.014590637	0.027178916
PA14_22190	PA14_RS09075	-0.523777735	4.386727899	4.626473055	0.031482217	0.053803628
PA14_22210	PA14_RS09080	-0.542155436	2.716468807	2.89907583	0.088630353	0.131453823
PA14_22230	PA14_RS09085	-0.809544545	2.735541582	4.016718326	0.045051294	0.073331574
PA14_22240	PA14_RS09090	-1.878058935	3.303109459	26.19308147	3.09E-07	1.59E-06
PA14_22250	PA14_RS09095	-0.302817967	2.041039101	0.600428195	0.438414697	0.517248071
PA14_22260	PA14_RS09100	0.087544107	1.302896236	0.042095415	0.837438002	0.874009003
PA14_22270	PA14_RS09105	-0.250903188	7.926251422	0.638818483	0.424138966	0.503934452
PA14_22290	PA14_RS09110	-0.421483905	6.181260754	3.272870007	0.070434302	0.107643458
PA14_22310	PA14_RS09115	-1.676226934	7.700766658	27.59063421	1.50E-07	8.23E-07
PA14_22320	PA14_RS09120	0.252494091	11.17812405	0.497393639	0.480647579	0.557995406
PA14_22330	PA14_RS09125	0.000588609	4.378490989	4.89E-06	0.998236258	0.998584925
PA14_22340	PA14_RS09130	0.346101835	6.562546007	0.728209058	0.393464319	0.472091248
PA14_22350	PA14_RS09135	0.34571257	6.310684895	1.282145616	0.257500475	0.329526971
PA14_22370	PA14_RS09140	1.437191823	7.012251702	36.47287209	1.55E-09	1.21E-08
PA14_22380	PA14_RS09145	0.992391885	5.004853906	13.19807779	0.000280236	0.000787246
PA14_22400	PA14_RS09150	-0.525617	6.089486206	5.041460461	0.024747618	0.043389762
PA14_22410	PA14_RS09155	-0.070753886	5.625237452	0.099468148	0.752468813	0.80308205
PA14_22420	PA14_RS09160	-0.752849393	5.316964325	11.26118192	0.000791448	0.002001507
PA14_22440	PA14_RS09165	0.023388167	7.205472887	0.009444069	0.922582974	0.940982064
PA14_22450	PA14_RS09170	-0.68055784	6.535461458	7.562856839	0.005958347	0.01219343
PA14_22460	PA14_RS09175	-0.113691926	4.864335669	0.234516447	0.628194986	0.693982812
PA14_22470	PA14_RS09180	0.565675406	5.172453921	5.048245013	0.024650894	0.043246653
PA14_22480	PA14_RS09185	-0.842445936	7.056750643	11.32900928	0.000763056	0.001938264
PA14_22490	PA14_RS09190	-1.074514435	3.343091773	11.43254211	0.000721689	0.001843815
PA14_22500	PA14_RS09195	-0.940851617	3.746708445	10.22329466	0.001386779	0.003318075
PA14_22510	PA14_RS09200	0.585998735	3.167973064	3.008878319	0.082809577	0.124008694
PA14_22520	PA14_RS09205	-0.593422952	4.915851371	6.459519801	0.011035946	0.021191385
PA14_22530	PA14_RS09210	-0.375797687	6.499935842	2.343690101	0.12579126	0.178969781
PA14_22540	PA14_RS09215	0.795441516	5.346510441	11.17527008	0.000828948	0.002089884
PA14_22550	PA14_RS09220	0.439030917	5.781851693	3.698759022	0.054452953	0.086281194
PA14_22560	PA14_RS09225	1.384608868	4.778406526	27.4171692	1.64E-07	8.94E-07
PA14_22570	PA14_RS09230	-0.86021906	4.151042869	11.33751635	0.000759568	0.001930261
PA14_22580	PA14_RS09235	0.966892173	4.23889489	9.683387824	0.001859415	0.004301586
PA14_22590	PA14_RS09240	0.784857789	3.609344339	7.956321856	0.00479197	0.010061731
PA14_22600	PA14_RS09245	1.059777225	4.204629283	9.603808787	0.001941742	0.004466786
PA14_22620	PA14_RS09250	0.571934715	5.696234768	2.055913622	0.151616287	0.210433267
PA14_22630	PA14_RS09255	-1.175353988	4.914612685	7.282067023	0.006964635	0.014027225
PA14_22640	PA14_RS09260	-0.506080351	7.077570173	3.98942948	0.045786565	0.074317213
PA14_22650	PA14_RS09265	1.449492521	6.957017921	36.96321046	1.20E-09	9.59E-09
PA14_22660	PA14_RS09270	-0.884009486	6.089139473	14.01866925	0.000181005	0.000530329
PA14_22670	PA14_RS09275	0.426987265	5.223077693	3.980570222	0.046027979	0.074645601
PA14_22680	PA14_RS09280	0.060301865	6.267532661	0.058319767	0.8091716	0.850134799
PA14_22690	PA14_RS09285	-0.398698447	5.309833546	2.404963633	0.120950935	0.173133411
PA14_22700	PA14_RS09290	0.838256993	1.944821315	3.665330766	0.055555615	0.087688775
PA14_22710	PA14_RS09295	1.40052525	6.068267839	37.55167803	8.90E-10	7.23E-09
PA14_22720	PA14_RS09300	1.799985202	5.49528631	59.42264769	1.27E-14	2.36E-13
PA14_22730	PA14_RS09305	1.139277505	4.901754999	18.6343912	1.58E-05	5.85E-05
PA14_22740	PA14_RS09310	0.103307404	2.859811384	0.10973673	0.740444064	0.792167277
PA14_22760	PA14_RS09315	0.943905769	4.131297073	10.87871463	0.000972757	0.002424791
PA14_22770	PA14_RS09320	0.411794086	5.30801418	3.483814368	0.061971739	0.096120802
PA14_22780	PA14_RS09325	0.61692145	5.325384113	6.6159828	0.010106755	0.019591029
PA14_22800	PA14_RS09330	-1.201448778	6.245284246	17.16027054	3.44E-05	0.000117835
PA14_22820	PA14_RS09335	0.817065535	6.489958312	12.80192441	0.000346263	0.000953097
PA14_22830	PA14_RS09340	-0.351059289	6.166297218	2.419865254	0.119805235	0.171775817
PA14_22840	PA14_RS09345	0.413090975	5.672718868	2.844368931	0.09169459	0.135647368
PA14_22860	PA14_RS09350	0.954964165	4.985524327	8.496459176	0.003558383	0.007702265
PA14_22870	PA14_RS09355	-0.091303296	6.149145806	0.15200977	0.696622101	0.755300283
PA14_22880	PA14_RS09360	0.226192921	4.921129043	0.480448384	0.488219287	0.564596774
PA14_22890	PA14_RS09365	-1.269254036	8.806391101	16.43033317	5.05E-05	0.000166916
PA14_22910	PA14_RS09370	0.105873297	8.950396692	0.11266436	0.737130953	0.789212355
PA14_22930	PA14_RS09375	0.72431057	8.221339503	5.714978351	0.016820772	0.03078255
PA14_22940	PA14_RS09380	0.711984312	7.556618877	6.066641772	0.013775864	0.025753312
PA14_22960	PA14_RS09385	0.522862766	6.465363398	4.600416436	0.031964191	0.054475122
PA14_22980	PA14_RS09390	-1.610272913	9.874111084	22.26510026	2.37E-06	1.03E-05
PA14_22990	PA14_RS09395	-0.841776667	7.250979782	9.491739654	0.00206399	0.004706797
PA14_23000	PA14_RS09400	-0.646212213	7.180529144	6.459898546	0.011033594	0.021191385
PA14_23010	PA14_RS09405	0.060611646	7.845742958	0.039940979	0.841596023	0.876643393
PA14_23030	PA14_RS09410	1.004820447	9.194307918	8.191103993	0.00420963	0.008940586
PA14_23050	PA14_RS09415	1.262792124	8.418295514	16.28892827	5.44E-05	0.000178916
PA14_23060	PA14_RS09420	0.264236886	7.010598199	1.3036496	0.253547657	0.325632506
PA14_23070	PA14_RS09425	-2.395621134	8.806091388	53.04478977	3.26E-13	4.68E-12
PA14_23080	PA14_RS09430	-0.737459084	6.141486657	10.07953784	0.001499249	0.003563361
PA14_23090	PA14_RS09435	-0.198682749	7.511096278	0.499054926	0.479915674	0.557258662
PA14_23100	PA14_RS09440	-1.018420633	5.846911606	20.01198006	7.70E-06	3.03E-05
PA14_23110	PA14_RS09445	-1.487638965	6.583447682	35.87090063	2.11E-09	1.61E-08
PA14_23120	PA14_RS09450	0.592923096	6.038030621	6.599785369	0.010199106	0.019736649
PA14_23130	PA14_RS09455	1.287970426	6.404938484	28.81503695	7.96E-08	4.60E-07
PA14_23160	PA14_RS09460	0.674995386	3.387226024	4.081304785	0.043360164	0.070962005
PA14_23170	PA14_RS09465	1.592885676	4.233272629	37.99844208	7.08E-10	5.80E-09
PA14_23190	PA14_RS09470	0.848057082	3.377719332	7.653570068	0.005666008	0.011674423
PA14_23200	PA14_RS09475	-0.831990027	6.045897558	9.98082048	0.001581792	0.003727069
PA14_23210	PA14_RS09480	0.386147612	5.387185325	2.560004124	0.109598297	0.15873048
PA14_23220	PA14_RS09485	-0.165798308	7.044644247	0.478854344	0.48894171	0.565218591
PA14_23240	PA14_RS09490	-0.078020453	5.421158358	0.103205928	0.748015796	0.799372104
PA14_23250	PA14_RS09495	-0.021201887	5.712356714	0.00825314	0.92761433	0.944489224
PA14_23260	PA14_RS09500	-0.655163559	8.76354942	4.596357219	0.032039966	0.05458802
PA14_23270	PA14_RS09505	-0.72046914	8.158560694	5.816864136	0.01587322	0.029235307
PA14_23280	PA14_RS09515	-0.871945552	7.398841084	11.89824676	0.000561868	0.001481077
PA14_23290	PA14_RS09520	-0.556132087	5.909953897	5.81246437	0.01591298	0.0292897
PA14_23310	PA14_RS09525	0.261430147	7.197826092	1.224915766	0.268398084	0.34232559
PA14_23320	PA14_RS09530	-0.072673045	6.789224632	0.094153578	0.758961696	0.80835489
PA14_23330	PA14_RS09535	-1.238419847	10.70676291	13.29932823	0.000265501	0.000751008
PA14_23340	PA14_RS09540	2.150363777	11.80783222	38.63452843	5.11E-10	4.30E-09
PA14_23350	PA14_RS09565	0.026712342	8.804907729	0.005599541	0.940349907	0.954683493
PA14_23360	PA14_RS09570	0.027608428	8.840617825	0.007537513	0.930815505	0.946849798
PA14_23370	PA14_RS09575	0.237505693	9.300598799	0.486886828	0.485319315	0.561824786
PA14_23380	PA14_RS09580	0.045373686	9.467123162	0.018152623	0.892824032	0.916933687
PA14_23390	PA14_RS09585	0.298690545	8.43776355	0.521103877	0.470371179	0.547730456
PA14_23400	PA14_RS09590	-0.092788659	8.904951775	0.037263629	0.84692929	0.880917192
PA14_23410	PA14_RS09595	-0.18687666	8.154057756	0.32589541	0.568086074	0.640172542
PA14_23420	PA14_RS09600	-0.6194691	9.901821802	3.365662033	0.066568823	0.102529233
PA14_23430	PA14_RS09605	-0.663742109	8.554967879	4.422886093	0.035460011	0.059581972
PA14_23440	PA14_RS09610	-0.598107717	8.681633511	2.973672713	0.084629519	0.126337734
PA14_23450	PA14_RS09615	-0.392191895	8.420475656	1.476980009	0.224247626	0.292861469
PA14_23460	PA14_RS09620	-0.373872797	7.932622391	1.478273375	0.224044864	0.292666812
PA14_23470	PA14_RS09625	-0.499927104	8.981215894	2.580578051	0.108182149	0.15687781
PA14_23480	PA14_RS09630	-1.450108548	6.582489165	36.45819011	1.56E-09	1.22E-08
PA14_23500	PA14_RS09635	-0.178970472	7.127877236	0.555131518	0.456228506	0.534521759
PA14_23510	PA14_RS09640	0.272542317	7.955385628	0.877990329	0.348752703	0.427855105
PA14_23520	PA14_RS09645	1.563248621	6.938515592	43.67076641	3.89E-11	4.10E-10
PA14_23530	PA14_RS09650	1.323670174	4.288619885	26.68597481	2.39E-07	1.26E-06
PA14_23540	PA14_RS09655	0.501091745	4.866740107	4.739409903	0.029479181	0.050662091
PA14_23560	PA14_RS09660	0.00069878	6.285398071	8.54E-06	0.997668171	0.998190966
PA14_23590	PA14_RS09665	0.352541189	3.448013856	1.044162819	0.306855283	0.384441614
PA14_23610	PA14_RS09670	1.361075884	5.10078645	33.04432393	9.01E-09	6.08E-08
PA14_23620	PA14_RS09675	0.614063331	4.49331263	7.12028052	0.007621678	0.015227405
PA14_23630	PA14_RS09680	0.035197488	4.183693349	0.017658545	0.894283969	0.917838842
PA14_23640	PA14_RS09685	1.178198812	5.700424998	22.58826382	2.01E-06	8.78E-06
PA14_23650	PA14_RS09690	1.424552234	6.327587842	32.91429546	9.63E-09	6.46E-08
PA14_23670	PA14_RS09695	-0.228423446	4.249158366	0.807231475	0.368940034	0.448205411
PA14_23680	PA14_RS09700	0.41028872	9.428333767	1.581588529	0.208532027	0.275477733
PA14_23690	PA14_RS09705	1.716941108	4.764141903	50.00477764	1.53E-12	2.00E-11
PA14_23700	PA14_RS09710	1.300256081	6.028930787	30.92924279	2.68E-08	1.66E-07
PA14_23720	PA14_RS09715	-0.51717905	8.832397494	2.668947634	0.102323662	0.149403502
PA14_23730	PA14_RS09720	0.22676608	7.15868876	0.888423564	0.345904865	0.425089695
PA14_23750	PA14_RS09725	0.960347055	5.923373914	15.94077229	6.54E-05	0.000211024
PA14_23760	PA14_RS09730	1.252129332	6.792986073	23.5070303	1.24E-06	5.62E-06
PA14_23770	PA14_RS09735	1.795475764	3.950321399	20.96785354	4.67E-06	1.91E-05
PA14_23790	PA14_RS09740	-0.552757629	6.386217331	5.672583164	0.017232063	0.03145483
PA14_23800	PA14_RS09745	-0.288145198	6.662759166	1.457097765	0.227392462	0.296427861
PA14_23810	PA14_RS09750	1.646505486	6.085827795	39.36931526	3.51E-10	3.06E-09
PA14_23830	PA14_RS09755	0.091445583	8.663581097	0.084217295	0.771661582	0.818684486
PA14_23840	PA14_RS09775	0.022896851	5.952588528	0.008230931	0.927711521	0.944489224
PA14_23850	PA14_RS09780	0.824764041	8.869132997	6.521707371	0.010656565	0.020559382
PA14_23860	PA14_RS09785	-0.913658831	7.422125944	12.72284542	0.000361216	0.000991396
PA14_23880	PA14_RS09790	0.698571456	7.826783477	5.752731373	0.016463041	0.030205092
PA14_23890	PA14_RS09795	0.815228107	7.091657632	10.84676748	0.000989684	0.002461532
PA14_23900	PA14_RS09800	0.780954282	6.513260421	9.651379906	0.001892094	0.004366605
PA14_23920	PA14_RS09805	-0.670708622	7.889424635	4.866019316	0.027390613	0.047543464
PA14_23930	PA14_RS09810	0.561253947	8.517700713	3.445670556	0.063417683	0.098150902
PA14_23950	PA14_RS09815	1.574302743	6.148216515	34.48340302	4.30E-09	3.09E-08
PA14_23970	PA14_RS09820	-1.202128656	8.51328564	15.11078555	0.000101382	0.00031255
PA14_23980	PA14_RS09825	-0.766218386	8.047754294	3.493598721	0.061606525	0.0957192
PA14_23990	PA14_RS09830	-0.419666165	7.54954189	2.237185781	0.134725986	0.189842668
PA14_24010	PA14_RS09835	0.860170396	7.148189154	10.79222383	0.001019274	0.002524167
PA14_24020	PA14_RS09840	-1.202620508	6.925557187	22.23675621	2.41E-06	1.04E-05
PA14_24040	PA14_RS09845	2.05929512	5.454429102	56.523228	5.55E-14	9.22E-13
PA14_24050	PA14_RS09850	2.143583037	5.788169135	62.6008373	2.53E-15	5.25E-14
PA14_24060	PA14_RS09855	1.346006586	5.01444334	25.67129821	4.05E-07	2.03E-06
PA14_24070	PA14_RS09860	0.171202163	6.038981797	0.586137827	0.443916495	0.522555217
PA14_24080	PA14_RS09865	1.922117191	7.272219231	55.19268883	1.09E-13	1.70E-12
PA14_24100	PA14_RS09870	3.338403165	6.595254904	137.735054	8.33E-32	2.17E-29
PA14_24140	PA14_RS09875	2.336903138	9.077715787	35.88856109	2.09E-09	1.60E-08
PA14_24150	PA14_RS09880	2.311311854	6.804941483	77.72719005	1.18E-18	4.55E-17
PA14_24170	PA14_RS09885	0.598307011	5.11799688	6.499932502	0.010787859	0.020777692
PA14_24180	PA14_RS09890	0.843096627	6.981015177	13.16609239	0.000285061	0.000798448
PA14_24190	PA14_RS09895	2.240115899	5.10658656	80.93898214	2.33E-19	1.09E-17
PA14_24210	PA14_RS09900	0.446810229	5.616789099	3.611078696	0.05739588	0.090171037
PA14_24220	PA14_RS09905	-0.16192485	5.553360189	0.406360766	0.52382244	0.598773685
PA14_24230	PA14_RS09910	0.285068147	5.700045086	1.575368653	0.209429065	0.276535197
PA14_24240	PA14_RS09915	0.546658533	6.211371776	5.849572507	0.015580836	0.028789363
PA14_24245	PA14_RS09920	-2.263764516	5.871541715	60.54075951	7.21E-15	1.39E-13
PA14_24260	PA14_RS09925	0.67890919	6.117161016	7.637165449	0.00571777	0.011764147
PA14_24270	PA14_RS09930	-0.375927079	8.323208873	1.517008988	0.218072684	0.286232891
PA14_24290	PA14_RS09935	0.607019204	6.965972329	4.094951011	0.043011476	0.070512232
PA14_24300	PA14_RS09940	0.005650228	5.319040815	0.000530406	0.981625905	0.98679417
PA14_24310	PA14_RS09945	-0.151713945	6.495284756	0.193749745	0.65981389	0.722779492
PA14_24330	PA14_RS09950	0.123407473	7.587078645	0.150406704	0.698147	0.756667175
PA14_24340	PA14_RS09955	0.127108803	5.433017712	0.330834463	0.565168139	0.637300263
PA14_24350	PA14_RS09960	0.182145198	2.499550381	0.245880976	0.61999046	0.686906258
PA14_24360	PA14_RS09965	0.724710124	5.789171587	10.4983688	0.0011948	0.002904844
PA14_24370	PA14_RS09970	-0.130471654	6.269954658	0.307760829	0.579057492	0.649469613
PA14_24380	PA14_RS09975	0.649354082	4.717219657	6.900511145	0.008617111	0.016979295
PA14_24390	PA14_RS09980	1.011802964	4.854707262	19.08617817	1.25E-05	4.70E-05
PA14_24400	PA14_RS09985	1.187545657	4.040344742	18.69568427	1.53E-05	5.68E-05
PA14_24410	PA14_RS09990	1.641785561	2.236057716	19.88011827	8.25E-06	3.22E-05
PA14_24420	PA14_RS10000	1.115845557	5.241199048	19.73465596	8.90E-06	3.45E-05
PA14_24430	PA14_RS10005	-0.230568352	5.822989477	1.00667181	0.315701493	0.394145194
PA14_24440	PA14_RS10010	-0.651890852	6.013970735	7.081987045	0.007786262	0.015502159
PA14_24445	PA14_RS10015	-1.262102716	9.741131656	12.6687176	0.000371824	0.001019048
PA14_24480	PA14_RS10020	2.468188158	6.97719967	58.98536949	1.59E-14	2.90E-13
PA14_24490	PA14_RS10025	2.580960346	6.521813162	57.8539204	2.82E-14	4.98E-13
PA14_24500	PA14_RS10030	3.347839299	4.634444682	71.76350904	2.43E-17	7.13E-16
PA14_24510	PA14_RS10035	1.752481393	5.358155142	19.35173237	1.09E-05	4.14E-05
PA14_24530	PA14_RS10040	2.528155286	4.249673923	65.67060651	5.33E-16	1.26E-14
PA14_24550	PA14_RS10045	1.367059723	4.800972141	16.40504889	5.11E-05	0.000168792
PA14_24560	PA14_RS10050	0.281152715	4.405133353	0.62798336	0.428095997	0.507800192
PA14_24570	PA14_RS10055	1.142171575	2.448355264	12.36266559	0.000438005	0.001185677
PA14_24580	PA14_RS10060	0.595432198	4.983576007	6.720102221	0.009533216	0.018586202
PA14_24590	PA14_RS10065	0.348833338	5.657670708	2.342499639	0.125887407	0.179062097
PA14_24600	PA14_RS10070	-0.86223277	5.156583224	12.25535864	0.000463924	0.001249345
PA14_24610	PA14_RS10075	-0.909072056	5.99483567	12.04625144	0.000518966	0.001380696
PA14_24620	PA14_RS10085	-0.287502779	5.047776559	1.638896184	0.200476983	0.266125646
PA14_24630	PA14_RS10090	0.101502148	5.823846005	0.11233976	0.737495916	0.789227972
PA14_24640	PA14_RS10095	-0.447428014	5.963524157	4.039504407	0.044446873	0.072512585
PA14_24650	PA14_RS10100	0.313416845	15.40038611	0.613706916	0.433395495	0.513131003
PA14_24690	PA14_RS10105	-0.139608275	6.564861546	0.37303674	0.54135362	0.615252685
PA14_24700	PA14_RS10110	-1.694100199	5.808846918	42.68221948	6.44E-11	6.53E-10
PA14_24710	PA14_RS10115	-0.642940756	3.392958863	3.336435107	0.06776127	0.104051038
PA14_24720	PA14_RS10120	0.884267888	5.564067534	14.28760305	0.000156895	0.000466369
PA14_24730	PA14_RS10125	-0.489652066	6.57349751	4.144980495	0.041758136	0.068772457
PA14_24740	PA14_RS10130	0.507036548	7.049359196	2.241625288	0.13433971	0.189391547
PA14_24760	PA14_RS10135	-1.961617173	6.686319696	50.3992216	1.25E-12	1.65E-11
PA14_24770	PA14_RS10140	-3.585791009	8.167472453	116.9094046	3.00E-27	4.65E-25
PA14_24780	PA14_RS10145	0.867816948	4.428286852	11.73126308	0.000614589	0.001600893
PA14_24790	PA14_RS10150	-0.843192215	6.475560651	9.53954474	0.002010916	0.004603728
PA14_24810	PA14_RS10155	1.304457251	4.486468853	25.15801656	5.28E-07	2.59E-06
PA14_24820	PA14_RS10160	1.582515917	4.45447166	41.45673179	1.21E-10	1.14E-09
PA14_24830	PA14_RS10165	0.525801665	3.401805494	2.716304026	0.099327769	0.14558584
PA14_24840	PA14_RS10170	-0.542563507	5.566510265	4.581490613	0.032319089	0.05499814
PA14_24850	PA14_RS10175	-0.446703408	4.518385214	1.620338492	0.203044596	0.269051533
PA14_24860	PA14_RS10180	-1.614571617	8.116735694	18.3985395	1.79E-05	6.54E-05
PA14_24880	PA14_RS10185	-2.802625313	10.1713136	65.94839839	4.63E-16	1.12E-14
PA14_24890	PA14_RS10190	1.580023317	5.055087441	41.61879552	1.11E-10	1.07E-09
PA14_24900	PA14_RS10195	0.330205706	5.200044895	0.907592519	0.340754002	0.419569846
PA14_24910	PA14_RS10200	0.611133079	6.449948827	7.012135231	0.008095907	0.016073953
PA14_24920	PA14_RS10205	0.094767647	5.167213929	0.156470668	0.692426895	0.751320563
PA14_24940	PA14_RS10210	0.606036875	5.763201163	7.272709075	0.007001013	0.014075747
PA14_24950	PA14_RS10215	2.144311668	4.967455606	73.89294826	8.25E-18	2.60E-16
PA14_24960	PA14_RS10220	0.778011341	5.769945251	10.00914609	0.001557647	0.003679259
PA14_24970	PA14_RS10225	0.796907494	6.171795485	12.70208691	0.000365248	0.001001503
PA14_24980	PA14_RS10230	0.56070554	7.878530481	3.443498807	0.063501084	0.098232232
PA14_24990	PA14_RS10235	0.009606743	5.482486593	0.001789317	0.966259288	0.974768088
PA14_25000	PA14_RS10240	-0.319469966	6.842137247	1.78084279	0.182045871	0.245144481
PA14_25020	PA14_RS10245	0.245790976	7.18327856	0.999794683	0.317360194	0.395870903
PA14_25030	PA14_RS10250	0.366841812	5.038098981	2.821618341	0.093002591	0.137404911
PA14_25040	PA14_RS10255	-0.189830327	7.18004594	0.574379551	0.448523829	0.526895917
PA14_25050	PA14_RS10260	2.182853003	4.342667076	68.56123773	1.23E-16	3.20E-15
PA14_25060	PA14_RS10265	0.432745315	6.359250968	3.232972866	0.072169567	0.110089821
PA14_25080	PA14_RS10270	-0.11946765	8.531187476	0.153022553	0.695663472	0.754403705
PA14_25090	PA14_RS10275	-0.184972093	7.826095732	0.364516827	0.546008344	0.619271654
PA14_25100	PA14_RS10280	-1.271911387	5.098215917	30.10812845	4.09E-08	2.47E-07
PA14_25110	PA14_RS10285	-0.782058959	8.49240362	6.099222892	0.013524134	0.025315765
PA14_25130	PA14_RS10290	0.469233395	7.182945498	3.888230453	0.048625631	0.078326101
PA14_25140	PA14_RS10295	0.101627221	5.814341775	0.132260453	0.716099741	0.772034504
PA14_25150	PA14_RS10300	0.38545851	6.505660801	2.711245423	0.099643172	0.145898796
PA14_25160	PA14_RS10305	0.420816513	6.189232669	3.009826985	0.082761124	0.123968546
PA14_25180	PA14_RS10310	-1.762783228	9.784173704	14.67259469	0.000127892	0.000385968
PA14_25195	PA14_RS10315	0.633165116	5.921361382	7.088959707	0.007756026	0.015452701
PA14_25210	PA14_RS10320	1.728877599	7.731803874	25.63176892	4.13E-07	2.06E-06
PA14_25220	PA14_RS10325	0.462871713	5.888770995	3.752495493	0.052728733	0.083734456
PA14_25230	PA14_RS10330	0.372825083	7.355507988	2.107439249	0.14658443	0.204539736
PA14_25250	PA14_RS10335	-1.633781166	8.747971035	26.0137532	3.39E-07	1.72E-06
PA14_25270	PA14_RS10340	-0.419690474	5.951065376	3.427966583	0.06410098	0.099074585
PA14_25280	PA14_RS10345	-0.018502865	7.076008632	0.00643839	0.936046711	0.951495219
PA14_25305	PA14_RS10350	-0.007085018	6.72898636	0.00086315	0.976561994	0.982911106
PA14_25320	PA14_RS10355	0.242002581	6.223620128	1.059952623	0.303225991	0.380560577
PA14_25330	PA14_RS10360	-0.508620565	5.931310156	5.084525882	0.024140276	0.042415798
PA14_25340	PA14_RS10365	-0.745213418	5.766363137	9.788126539	0.001756423	0.004094747
PA14_25350	PA14_RS10370	-0.857459772	6.551056143	13.90703487	0.000192078	0.000559057
PA14_25360	PA14_RS10375	0.011616909	6.992369983	0.002527934	0.959900408	0.969548499
PA14_25370	PA14_RS10380	-1.333463457	5.972942717	34.04261059	5.39E-09	3.79E-08
PA14_25390	PA14_RS10385	-0.282241084	8.152283543	0.905925291	0.341197876	0.420026097
PA14_25400	PA14_RS10390	0.706212278	7.574788289	6.611057444	0.010134746	0.019638642
PA14_25410	PA14_RS10395	1.234276962	3.063122718	11.19982228	0.000818052	0.00206332
PA14_25420	PA14_RS10400	-0.064952152	4.971770483	0.054430803	0.815525275	0.855554721
PA14_25430	PA14_RS10405	-0.430987396	6.072042254	3.76886733	0.05221498	0.083102919
PA14_25440	PA14_RS10410	0.401910226	5.148853755	1.552580835	0.212754844	0.280151666
PA14_25450	PA14_RS10415	-0.468985904	5.80622013	3.866431042	0.049261168	0.079216162
PA14_25470	PA14_RS10420	-0.347963507	5.673209546	1.952277486	0.162341641	0.222622198
PA14_25480	PA14_RS10425	2.565270692	6.203317056	88.22363509	5.85E-21	3.89E-19
PA14_25490	PA14_RS10430	-0.206982936	4.674229697	0.528609394	0.467192086	0.544522682
PA14_25500	PA14_RS10435	0.413520645	6.198724182	3.400487303	0.065177162	0.100548015
PA14_25510	PA14_RS10440	0.786760737	6.263423133	11.21381137	0.000811908	0.002048726
PA14_25520	PA14_RS10445	0.007537143	4.305048325	0.00048542	0.982422223	0.987275141
PA14_25530	PA14_RS10450	1.336129756	5.72205463	23.39099262	1.32E-06	5.95E-06
PA14_25540	PA14_RS10455	0.799211812	5.329619992	12.1263627	0.00049714	0.001330041
PA14_25550	PA14_RS10460	0.250764986	5.649708756	1.190784704	0.275171329	0.349796133
PA14_25560	PA14_RS10465	0.059132885	8.476972943	0.037396333	0.846660348	0.880799567
PA14_25580	PA14_RS10470	0.706393467	7.405321471	7.712861741	0.005482876	0.011346068
PA14_25590	PA14_RS10475	0.786098625	6.909058761	11.22506933	0.000806998	0.002038131
PA14_25600	PA14_RS10480	0.675739743	7.056947558	8.215023534	0.004154498	0.008833319
PA14_25610	PA14_RS10485	0.968940912	4.419386504	9.576806972	0.001970508	0.004520253
PA14_25620	PA14_RS10490	0.063225813	8.721199039	0.040479485	0.84054599	0.876153506
[truncated: 3,729 more rows]
