# Supplementary material for: Identification of Three New Rugose Small Colony Variants from a Pseudomonas aeruginosa Biofilm
Source: Microorganisms. 2025 Nov 7;13(11):2550. doi: 10.3390/microorganisms13112550 (PMC12654532; doi:10.3390/microorganisms13112550)
Supplement: Supplementary file 1 [file microorganisms-13-02550-s001.zip › microorganisms-3900109-supplementary/Supplemental File 9 RSCV_3 vs WT PA14 Full RNA-seq Analysis.csv]

Locus Tag	Locus Tag	logFC	logCPM	LR	PValue	FDR
PA14_00010	PA14_RS00005	0.377754508	9.203713998	1.255335719	0.262535826	0.341773911
PA14_00020	PA14_RS00010	-0.351452665	8.252693176	1.196850516	0.273952069	0.354701051
PA14_00030	PA14_RS00015	0.089955207	7.186161278	0.061598325	0.803987327	0.849482073
PA14_00050	PA14_RS00020	-1.065846759	8.504330938	9.333456782	0.002250075	0.005395896
PA14_00060	PA14_RS00025	-0.270044749	5.923689765	1.215815053	0.270183516	0.350693673
PA14_00070	PA14_RS00030	-0.911283403	5.245782166	11.4734125	0.000705989	0.001904808
PA14_00080	PA14_RS00035	1.075999628	8.903362664	8.428465293	0.00369392	0.008399672
PA14_00090	PA14_RS00040	0.481970177	6.604112274	3.557890401	0.059263011	0.095756989
PA14_00100	PA14_RS00045	-0.037770528	4.903124659	0.016975656	0.896336468	0.919121964
PA14_00110	PA14_RS00050	0.130738896	3.58084289	0.16750987	0.682334414	0.747020551
PA14_00120	PA14_RS00055	-0.987982298	6.852234009	13.10834351	0.000293984	0.000872055
PA14_00130	PA14_RS00060	-0.902222555	5.169268519	5.996907786	0.014330975	0.027930529
PA14_00140	PA14_RS00065	0.367474554	4.541916609	1.507192472	0.219567991	0.295423895
PA14_00150	PA14_RS00070	-0.250409064	3.75311593	0.326829653	0.567531893	0.643617294
PA14_00160	PA14_RS00075	0.306621215	5.823131301	1.538377109	0.214859531	0.290263064
PA14_00170	PA14_RS00080	0.036144507	6.981259262	0.016774108	0.896950239	0.919422149
PA14_00180	PA14_RS00085	1.339003761	5.343290816	28.87984643	7.70E-08	5.07E-07
PA14_00190	PA14_RS00090	1.258050515	3.166539523	10.20898912	0.001397578	0.003512648
PA14_00200	PA14_RS00095	-1.05633658	7.18284551	12.96061894	0.000318112	0.000934913
PA14_00210	PA14_RS00100	-0.826560292	6.621669215	9.724049345	0.001818724	0.004446286
PA14_00230	PA14_RS00105	1.477271344	2.761923963	18.84092623	1.42E-05	5.75E-05
PA14_00240	PA14_RS00110	0.157048938	5.634574285	0.251044488	0.61634058	0.687249142
PA14_00250	PA14_RS00115	-0.560527179	6.992896597	4.227664877	0.039770121	0.067537282
PA14_00280	PA14_RS00120	-0.432823505	4.4791891	2.08234873	0.149010737	0.211853314
PA14_00290	PA14_RS00125	0.431666982	4.413478735	2.4315113	0.1189182	0.174881502
PA14_00300	PA14_RS00130	-1.120296347	7.14301852	18.56337395	1.64E-05	6.52E-05
PA14_00310	PA14_RS00135	1.075167763	7.803566343	9.005141091	0.002692212	0.006309734
PA14_00320	PA14_RS00140	-1.963700438	4.460136086	25.3684233	4.74E-07	2.67E-06
PA14_00340	PA14_RS00145	-0.426610942	5.111241103	2.598955411	0.106934175	0.159445253
PA14_00360	PA14_RS00150	0.702673533	3.088301415	4.677049975	0.030568199	0.054024883
PA14_00380	PA14_RS00155	1.604710583	5.499961825	37.41336533	9.56E-10	9.64E-09
PA14_00400	PA14_RS00160	0.46014513	5.280487536	3.235201454	0.072071439	0.113384999
PA14_00410	PA14_RS00165	-0.493791065	6.129515176	2.427810833	0.11919926	0.175204866
PA14_00420	PA14_RS00170	0.535153569	4.319730222	3.283677581	0.069971975	0.110718087
PA14_00430	PA14_RS00175	-0.118277279	3.463699457	0.155745646	0.693103991	0.755633738
PA14_00440	PA14_RS00180	0.843707838	5.137751134	12.42746875	0.000423065	0.001208034
PA14_00450	PA14_RS00185	0.63023848	5.617352203	6.993168051	0.008182141	0.017030269
PA14_00460	PA14_RS00190	0.659297678	3.068637823	4.042992076	0.044355115	0.074288333
PA14_00470	PA14_RS00195	-1.859298644	9.007762033	23.26088435	1.41E-06	7.15E-06
PA14_00480	PA14_RS00200	-0.987683923	10.98023114	6.391759987	0.01146513	0.022914258
PA14_00490	PA14_RS00205	0.280649618	4.520277573	0.621232499	0.43058965	0.513729956
PA14_00530	PA14_RS00220	0.285676872	5.655129891	1.142888226	0.285042857	0.365590122
PA14_00550	PA14_RS00225	1.060630783	4.957918057	8.18787584	0.004217127	0.009424778
PA14_00560	PA14_RS00230	1.808206869	5.709737498	46.7356641	8.12E-12	1.31E-10
PA14_00570	PA14_RS00235	-0.762344166	2.921813143	5.837249346	0.015690337	0.030245103
PA14_00580	PA14_RS00240	-0.72125812	2.74576782	3.886382559	0.048679167	0.08072793
PA14_00590	PA14_RS00245	0.405422365	2.857456605	0.999163427	0.317513019	0.400774476
PA14_00600	PA14_RS00250	-0.478281266	2.849355254	1.885235247	0.169740319	0.237545211
PA14_00620	PA14_RS00255	-0.636489419	4.277756277	5.228755137	0.022216427	0.040970926
PA14_00630	PA14_RS00260	-1.830284859	7.395049333	31.92681915	1.60E-08	1.23E-07
PA14_00640	PA14_RS00265	0.800370985	8.024301942	5.108377997	0.023810571	0.043504609
PA14_00650	PA14_RS00270	1.633072341	7.903511641	19.94241497	7.98E-06	3.39E-05
PA14_00660	PA14_RS00275	-0.243857428	3.428150542	0.542488514	0.461403231	0.544380749
PA14_00670	PA14_RS00280	-0.855823694	4.88863856	9.602727736	0.001942885	0.004719613
PA14_00680	PA14_RS00285	1.963130603	2.547707519	22.95646958	1.66E-06	8.20E-06
PA14_00690	PA14_RS00290	0.214014136	3.420812844	0.363171899	0.5467499	0.62410989
PA14_00700	PA14_RS00295	1.698746272	3.191778469	13.97964908	0.0001848	0.000578751
PA14_00710	PA14_RS00300	-1.207902097	7.888039832	10.98342798	0.000919302	0.002408858
PA14_00720	PA14_RS00305	-0.566520312	6.018499419	4.809636682	0.028301011	0.050485267
PA14_00730	PA14_RS00310	0.854591569	5.415282697	11.14289698	0.000843541	0.002235909
PA14_00740	PA14_RS00315	0.132956158	4.596721196	0.272099715	0.601926731	0.675384195
PA14_00750	PA14_RS00320	0.950328728	6.240935792	13.36296719	0.000256642	0.000771877
PA14_00760	PA14_RS00325	0.988650009	6.037015301	14.20262032	0.000164142	0.000519163
PA14_00770	PA14_RS00330	0.358914914	3.658370594	1.444640699	0.229389848	0.306138176
PA14_00780	PA14_RS00335	1.034867881	4.077602628	8.293230977	0.003979313	0.008956189
PA14_00790	PA14_RS00340	-0.778658742	8.934236998	5.278448369	0.021590981	0.039907434
PA14_00800	PA14_RS00345	-0.748622808	6.43870976	8.320692273	0.003919598	0.008839156
PA14_00810	PA14_RS00350	1.32159853	4.832907403	26.76718703	2.30E-07	1.37E-06
PA14_00820	PA14_RS00355	-1.84729091	4.750154695	47.9340798	4.41E-12	7.56E-11
PA14_00830	PA14_RS00360	0.233009607	6.337799125	0.714911844	0.397818005	0.481043178
PA14_00850	PA14_RS00365	1.817499315	1.911973897	16.55022833	4.74E-05	0.00016752
PA14_00860	PA14_RS00370	3.889785666	1.529774069	56.84978911	4.70E-14	1.21E-12
PA14_00875	PA14_RS00375	0.830239642	4.986567782	9.239038428	0.002369093	0.005642481
PA14_00890	PA14_RS00380	1.786646942	2.849614937	21.08499965	4.39E-06	1.98E-05
PA14_00900	PA14_RS00385	2.724397522	3.110656902	57.59968599	3.21E-14	8.44E-13
PA14_00910	PA14_RS00390	0.619564329	4.780345883	5.458451785	0.019473894	0.036429283
PA14_00925	PA14_RS00395	1.957803279	4.372100551	31.78699863	1.72E-08	1.31E-07
PA14_00940	PA14_RS00400	1.637486751	4.349652793	31.32406628	2.18E-08	1.62E-07
PA14_00960	PA14_RS00405	0.286562524	2.766437712	0.590504251	0.442224194	0.524986567
PA14_00990	PA14_RS00415	0.058360671	5.923290722	0.051246997	0.820907441	0.862352103
PA14_01010	PA14_RS00420	-0.570825531	2.86632186	2.295757679	0.129727892	0.188312561
PA14_01020	PA14_RS00425	-0.907022604	4.835789653	11.04580143	0.000888883	0.002342006
PA14_01030	PA14_RS00430	-0.138974853	4.868849275	0.257733487	0.611681573	0.68418513
PA14_01040	PA14_RS00435	1.105086268	4.345266285	16.23254193	5.60E-05	0.000195553
PA14_01060	PA14_RS00440	1.345625559	2.408669825	14.19175371	0.000165092	0.000521882
PA14_01070	PA14_RS00445	0.643784041	3.301730856	3.261884464	0.070907596	0.111889451
PA14_01080	PA14_RS00450	0.996252717	2.463022443	6.779969863	0.009218645	0.018926307
PA14_01100	PA14_RS00455	1.067967782	5.339844078	14.91628541	0.000112389	0.000367864
PA14_01110	PA14_RS00460	1.051785635	5.414036206	17.71300836	2.57E-05	9.69E-05
PA14_01120	PA14_RS00465	0.31340568	3.38340139	1.093337093	0.295732998	0.377021725
PA14_01130	PA14_RS00470	0.182107725	3.482549843	0.360084243	0.548459453	0.625811901
PA14_01140	PA14_RS00475	0.322564893	3.777720542	1.019496781	0.312638404	0.395930307
PA14_01150	PA14_RS00480	-0.305775188	3.638270838	0.722850779	0.395210391	0.478496115
PA14_01160	PA14_RS00485	0.387087398	8.398247003	1.408938656	0.235232662	0.312122998
PA14_01170	PA14_RS00490	1.636983126	2.541335965	15.79073775	7.07E-05	0.000241793
PA14_01180	PA14_RS00495	1.321391716	2.818582924	14.74935632	0.000122789	0.000399485
PA14_01190	PA14_RS00500	2.139342131	3.310083236	37.25293152	1.04E-09	1.04E-08
PA14_01200	PA14_RS00505	-0.429441043	4.204855987	1.988602548	0.158487072	0.223820007
PA14_01220	PA14_RS00510	0.07660342	5.60900295	0.075697647	0.783214786	0.832020456
PA14_01230	PA14_RS00515	0.97625908	5.229609514	14.2331747	0.000161498	0.000511892
PA14_01240	PA14_RS00520	0.303230419	8.284317982	0.875701614	0.349381682	0.432891688
PA14_01250	PA14_RS00525	0.693474999	4.887182723	5.72870451	0.01668979	0.031940902
PA14_01290	PA14_RS00535	0.699042601	8.396594727	4.767177618	0.029007342	0.051568608
PA14_01300	PA14_RS00540	0.814188006	7.109855253	6.766607056	0.009287925	0.01906171
PA14_01310	PA14_RS00545	0.04454098	4.123048008	0.015460254	0.901046657	0.922136011
PA14_01320	PA14_RS00550	-0.559501129	7.845928047	3.273289592	0.070416292	0.111212047
PA14_01330	PA14_RS00555	0.148171815	7.755520504	0.168225559	0.681693648	0.746604439
PA14_01340	PA14_RS00560	1.365563397	4.724541984	12.85556945	0.000336476	0.000983335
PA14_01350	PA14_RS00565	1.478929739	4.001157931	17.35461928	3.10E-05	0.000114687
PA14_01360	PA14_RS00570	1.890593256	4.213208716	25.02508043	5.66E-07	3.13E-06
PA14_01380	PA14_RS00575	0.122664194	5.048213816	0.146276427	0.702119441	0.762704373
PA14_01390	PA14_RS00580	-0.975845561	5.496521643	12.22040056	0.000472698	0.001334457
PA14_01400	PA14_RS00585	-0.994734967	4.157141135	11.26034282	0.000791806	0.002111482
PA14_01410	PA14_RS00590	0.331689156	6.393565739	1.493074129	0.221740103	0.297593091
PA14_01430	PA14_RS00595	0.508075787	2.877449924	2.380157771	0.122885136	0.179838032
PA14_01440	PA14_RS00600	0.711183192	3.976825308	5.892458199	0.01520586	0.02944529
PA14_01460	PA14_RS00605	-0.436293188	4.220200213	1.943044164	0.163338384	0.229539319
PA14_01470	PA14_RS00610	1.382267341	6.311058418	18.55601636	1.65E-05	6.54E-05
PA14_01480	PA14_RS00615	1.154379784	3.672102901	8.531246012	0.003491006	0.007982145
PA14_01490	PA14_RS00620	-1.163122367	10.99863204	9.836160046	0.001711143	0.004215668
PA14_01500	PA14_RS00625	0.778571889	7.775588541	6.131748625	0.013277549	0.026117376
PA14_01510	PA14_RS00630	-1.95222274	4.199982382	35.29485795	2.83E-09	2.55E-08
PA14_01520	PA14_RS00635	-0.872900781	3.293847011	8.627070628	0.003312037	0.007606797
PA14_01540	PA14_RS00640	-0.178606804	3.43919079	0.342751141	0.5582455	0.635459106
PA14_01550	PA14_RS00645	0.24732915	4.469589044	0.681646461	0.409020347	0.492221784
PA14_01560	PA14_RS00650	-1.157393226	4.880356594	15.5334519	8.11E-05	0.000273601
PA14_01580	PA14_RS00655	0.204244066	5.705063596	0.719275347	0.396381711	0.479812858
PA14_01600	PA14_RS00660	0.725569418	9.173221968	4.632852208	0.03136538	0.055263272
PA14_01610	PA14_RS00665	1.591468271	4.69901107	30.74431887	2.94E-08	2.13E-07
PA14_01620	PA14_RS00670	0.776823558	5.804231384	9.327316631	0.002257627	0.005408485
PA14_01640	PA14_RS00675	1.320371025	5.151363928	25.5134579	4.39E-07	2.50E-06
PA14_01660	PA14_RS00680	0.963462419	6.097674364	10.42415471	0.001243778	0.00315796
PA14_01670	PA14_RS00690	2.849963574	5.368605964	100.0801066	1.46E-23	2.40E-21
PA14_01680	PA14_RS00695	1.800593104	3.092784517	25.70959138	3.97E-07	2.28E-06
PA14_01690	PA14_RS00700	-0.086880725	4.518921106	0.11496686	0.73455878	0.792654113
PA14_01710	PA14_RS00705	-2.591896146	12.03210237	36.05252475	1.92E-09	1.80E-08
PA14_01720	PA14_RS00710	-0.592870706	9.546431762	1.96872189	0.160583592	0.226334353
PA14_01730	PA14_RS00715	0.235720781	8.133062327	0.510209363	0.475048239	0.557413545
PA14_01750	PA14_RS00720	1.863628485	6.063774247	43.49824933	4.24E-11	5.83E-10
PA14_01760	PA14_RS00725	-1.100691966	6.777824071	17.49587816	2.88E-05	0.000107374
PA14_01770	PA14_RS00730	-1.141997035	6.156582868	20.75102054	5.23E-06	2.31E-05
PA14_01780	PA14_RS00735	1.674314565	5.736403383	27.09727802	1.93E-07	1.18E-06
PA14_01790	PA14_RS00740	0.191849029	4.098126533	0.332732083	0.56405475	0.640798415
PA14_01800	PA14_RS00745	0.974017985	3.226356917	10.57632526	0.001145451	0.002933011
PA14_01810	PA14_RS00750	0.53412795	4.545267713	3.944236266	0.047032198	0.078359637
PA14_01830	PA14_RS00755	-0.713298525	5.31071887	7.724414966	0.005447901	0.01184722
PA14_01840	PA14_RS00760	3.533237375	5.283581587	95.22282493	1.70E-22	2.32E-20
PA14_01860	PA14_RS00765	1.539523161	3.536558829	21.38999698	3.75E-06	1.71E-05
PA14_01870	PA14_RS00770	0.367628776	4.750047486	2.081927819	0.149051825	0.211853314
PA14_01890	PA14_RS00775	2.62457908	5.253471858	82.50816492	1.05E-19	8.26E-18
PA14_01900	PA14_RS00780	1.058006523	2.265723317	7.987031513	0.00471136	0.010411524
PA14_01910	PA14_RS00785	0.122949424	3.589144843	0.159991052	0.689164755	0.752054814
PA14_01930	PA14_RS00790	0.291220153	3.864283457	0.668209531	0.413676543	0.497175669
PA14_01940	PA14_RS00795	2.216253828	7.643512044	45.53960601	1.50E-11	2.28E-10
PA14_01960	PA14_RS00800	1.294449004	5.809337564	25.9716982	3.46E-07	2.01E-06
PA14_01970	PA14_RS00805	0.49471297	8.493327808	2.263604383	0.13244548	0.191674509
PA14_01980	PA14_RS00810	-0.257989685	5.301023118	0.694152952	0.40475539	0.488195172
PA14_01990	PA14_RS00815	0.173877692	3.310012877	0.348283998	0.555086128	0.632113984
PA14_02020	PA14_RS00825	-0.104425135	5.841554944	0.189488136	0.663342979	0.72867964
PA14_02030	PA14_RS00830	2.15593348	4.285205147	58.47712355	2.06E-14	5.61E-13
PA14_02050	PA14_RS00835	1.163195693	5.431006035	21.76101818	3.09E-06	1.45E-05
PA14_02060	PA14_RS00845	-0.464625683	4.056457165	2.700929498	0.100289762	0.150935301
PA14_02070	PA14_RS00850	2.33791513	4.954373332	63.68283053	1.46E-15	5.27E-14
PA14_02090	PA14_RS00855	-0.427372075	5.974461353	3.124015242	0.07714647	0.119884694
PA14_02100	PA14_RS00860	0.996655953	4.802782549	15.06020475	0.000104136	0.000342416
PA14_02110	PA14_RS00865	0.68230383	4.768694872	5.358876	0.020617058	0.03824304
PA14_02130	PA14_RS00870	-0.368209699	3.028688129	1.220589011	0.269245089	0.34971335
PA14_02140	PA14_RS00875	-0.315103975	2.314800747	0.571009697	0.449857969	0.533165
PA14_02150	PA14_RS00880	2.460885778	5.501091787	63.24183054	1.83E-15	6.42E-14
PA14_02180	PA14_RS00885	0.082362777	3.462663263	0.074880893	0.784358421	0.832772018
PA14_02190	PA14_RS00890	-2.719497097	2.948768693	54.5883564	1.49E-13	3.39E-12
PA14_02200	PA14_RS00895	-3.148525557	5.047188255	132.6046167	1.10E-30	5.27E-28
PA14_02220	PA14_RS00900	-1.789548967	7.359914478	42.18001951	8.32E-11	1.07E-09
PA14_02230	PA14_RS00905	-2.387877591	5.805354544	80.3168985	3.19E-19	2.37E-17
PA14_02250	PA14_RS00910	-1.140055818	6.883194463	18.19250017	2.00E-05	7.74E-05
PA14_02260	PA14_RS00915	-2.642290425	9.459879568	50.09203681	1.47E-12	2.79E-11
PA14_02270	PA14_RS00920	-0.845036285	7.447985783	8.406574701	0.003738664	0.008491304
PA14_02290	PA14_RS00925	0.485295527	5.484592847	3.844691599	0.049903698	0.082462589
PA14_02300	PA14_RS00930	2.120289886	3.333288331	40.74561062	1.73E-10	2.06E-09
PA14_02310	PA14_RS00935	1.806410865	4.223956203	36.6298694	1.43E-09	1.37E-08
PA14_02330	PA14_RS00940	3.245699002	2.857269394	62.39402418	2.81E-15	9.31E-14
PA14_02340	PA14_RS00945	3.078298135	4.148028917	31.6336222	1.86E-08	1.41E-07
PA14_02360	PA14_RS00950	1.654706519	4.00665033	33.11992436	8.66E-09	7.01E-08
PA14_02370	PA14_RS00955	2.662867584	4.068343684	57.99265852	2.63E-14	7.08E-13
PA14_02380	PA14_RS00960	0.70083441	3.635441384	4.762971473	0.029078306	0.051646976
PA14_02390	PA14_RS00965	0.479478889	4.734340842	0.857655128	0.35439572	0.437495406
PA14_02410	PA14_RS00970	1.004270667	4.323356797	11.49184347	0.000699023	0.001890464
PA14_02420	PA14_RS00975	1.718943337	2.513062731	19.41497307	1.05E-05	4.37E-05
PA14_02435	PA14_RS00980	1.562608567	3.076119827	10.05417624	0.00152003	0.003798748
PA14_02450	PA14_RS00985	2.220108465	7.478668099	49.98872097	1.55E-12	2.91E-11
PA14_02460	PA14_RS00990	0.365169157	3.59728859	1.156639908	0.282163486	0.362511666
PA14_02470	PA14_RS00995	0.097643312	6.024708298	0.167848577	0.682030966	0.746831079
PA14_02490	PA14_RS01000	1.172659257	2.614408891	11.7634525	0.000604051	0.001664263
PA14_02500	PA14_RS01005	2.110965907	5.476328727	33.36474099	7.64E-09	6.26E-08
PA14_02510	PA14_RS01010	-0.196032855	5.319465946	0.657318077	0.417508363	0.501255062
PA14_02520	PA14_RS01015	0.259512812	7.652184888	0.644718293	0.422007382	0.505174145
PA14_02530	PA14_RS01020	0.140979467	6.747939393	0.042729987	0.836234527	0.872963618
PA14_02550	PA14_RS01025	1.261431706	6.900776657	18.35821536	1.83E-05	7.15E-05
PA14_02560	PA14_RS01030	3.726192298	4.075653866	82.09753394	1.30E-19	9.89E-18
PA14_02570	PA14_RS01035	3.146215614	1.818720035	45.92172644	1.23E-11	1.92E-10
PA14_02580	PA14_RS01040	3.431684087	5.225981417	64.56211363	9.35E-16	3.46E-14
PA14_02590	PA14_RS01045	3.88993669	5.857146134	110.1146668	9.25E-26	2.41E-23
PA14_02610	PA14_RS01050	5.492722957	5.594743258	165.6021784	6.76E-38	6.45E-35
PA14_02620	PA14_RS01055	1.16196256	5.189886041	17.57461646	2.76E-05	0.000103317
PA14_02630	PA14_RS01060	1.43572252	4.230696814	23.59578123	1.19E-06	6.12E-06
PA14_02640	PA14_RS01065	1.782191983	5.21707959	39.03551504	4.16E-10	4.64E-09
PA14_02650	PA14_RS01070	1.220617351	5.734268873	21.39643986	3.73E-06	1.71E-05
PA14_02660	PA14_RS01075	0.617569776	4.80267341	5.954584681	0.014679061	0.028525992
PA14_02680	PA14_RS01080	1.135411079	2.929958527	10.41059177	0.001252946	0.003178421
PA14_02690	PA14_RS01085	0.460286257	4.437618159	2.465550858	0.1163669	0.171525888
PA14_02700	PA14_RS01090	1.682940208	3.799880721	31.83796001	1.68E-08	1.28E-07
PA14_02720	PA14_RS01095	0.12808145	1.880868331	0.110889657	0.739133539	0.796417779
PA14_02730	PA14_RS01100	0.5756194	3.597151149	2.555381477	0.10991928	0.163028906
PA14_02740	PA14_RS01105	0.279351581	4.792300212	0.865859061	0.352104252	0.435229425
PA14_02750	PA14_RS01110	-0.177321283	4.388234769	0.427123211	0.513403932	0.594096509
PA14_02760	PA14_RS01115	-0.637223013	3.707986571	2.891201316	0.089064492	0.13618831
PA14_02770	PA14_RS01120	0.672231095	3.311040252	3.141998548	0.07630026	0.118763014
PA14_02790	PA14_RS01125	0.931038737	4.611783055	10.74311199	0.001046682	0.002705502
PA14_02810	PA14_RS01130	-0.796623527	4.862831796	10.56272249	0.001153911	0.002952034
PA14_02830	PA14_RS01135	2.360263585	5.164022902	59.23333875	1.40E-14	3.91E-13
PA14_02840	PA14_RS01140	1.881580918	3.479776745	29.20631677	6.51E-08	4.37E-07
PA14_02850	PA14_RS01145	-0.668510608	4.536001147	6.145266721	0.013176429	0.0259452
PA14_02870	PA14_RS01150	1.853185813	5.723461777	42.03396456	8.97E-11	1.14E-09
PA14_02890	PA14_RS01155	-0.677254176	4.271077979	4.182362507	0.040846723	0.069160518
PA14_02900	PA14_RS01160	2.02570538	3.23962546	40.80268684	1.68E-10	2.01E-09
PA14_02910	PA14_RS01165	1.040387742	5.28058504	14.92654714	0.000111779	0.000366078
PA14_02930	PA14_RS01170	1.088613247	2.657152031	9.685542919	0.001857235	0.004528839
PA14_02960	PA14_RS01175	3.298445531	4.20178461	92.39020309	7.12E-22	8.15E-20
PA14_02970	PA14_RS01180	0.16550612	2.648298725	0.250759314	0.616540928	0.687338738
PA14_02980	PA14_RS01185	0.545789624	4.885895626	4.763725142	0.029065577	0.051646976
PA14_02990	PA14_RS01190	1.207392102	3.382586577	11.70086465	0.000624711	0.001715409
PA14_03000	PA14_RS01195	1.649845922	4.568256146	36.91052768	1.24E-09	1.21E-08
PA14_03010	PA14_RS01200	0.346894245	6.274467069	1.913419642	0.166583894	0.233527299
PA14_03020	PA14_RS01205	1.970165184	3.324006766	36.24486187	1.74E-09	1.65E-08
PA14_03030	PA14_RS01210	0.06434302	2.313907722	0.031464425	0.859208232	0.891099901
PA14_03040	PA14_RS01215	1.328237817	4.730347473	26.79515101	2.26E-07	1.36E-06
PA14_03050	PA14_RS01220	1.290072891	3.854898211	20.02177816	7.66E-06	3.27E-05
PA14_03070	PA14_RS01225	1.386712721	4.943892326	28.87110696	7.74E-08	5.09E-07
PA14_03080	PA14_RS01230	-1.164602773	8.024750951	11.2750801	0.000785545	0.002096738
PA14_03090	PA14_RS01235	-0.35772589	11.64350936	0.968613091	0.325026314	0.408676022
PA14_03100	PA14_RS01240	-0.381161006	3.509400911	0.922937829	0.336704775	0.420367252
PA14_03110	PA14_RS01245	0.043424029	2.349659584	0.015385663	0.901284428	0.922214577
PA14_03120	PA14_RS01250	0.69636451	4.75101725	6.142727283	0.013195364	0.025971213
PA14_03130	PA14_RS01255	0.339978521	5.537669641	1.933540229	0.164371646	0.230821473
PA14_03150	PA14_RS01260	2.188355127	6.202411272	71.92684653	2.23E-17	1.21E-15
PA14_03160	PA14_RS01265	-1.184122276	8.29927022	10.32275098	0.001314003	0.003317148
PA14_03163	PA14_RS01270	-0.585808759	9.778732327	2.631793748	0.10474332	0.15677286
PA14_03166	PA14_RS01275	-1.406447014	5.422681411	22.27900361	2.36E-06	1.13E-05
PA14_03170	PA14_RS01280	-0.614046408	5.338488952	5.707499039	0.016892589	0.032221044
PA14_03190	PA14_RS01295	-0.40528541	7.016874593	2.127765015	0.144651535	0.206624437
PA14_03200	PA14_RS01300	-1.069656829	5.89344681	13.81995741	0.000201188	0.000623933
PA14_03210	PA14_RS01305	-0.466634691	4.26015693	2.316672994	0.127993525	0.1861724
PA14_03220	PA14_RS01310	-0.341944212	6.381917389	1.425197452	0.232549819	0.309562018
PA14_03240	PA14_RS01320	-0.380250411	2.336860296	1.198734007	0.273574856	0.354372858
PA14_03250	PA14_RS01325	0.222455753	7.021265305	0.627535492	0.428260755	0.511270864
PA14_03265	PA14_RS01330	-0.355000203	4.805904885	1.234695642	0.266495787	0.34645662
PA14_03270	PA14_RS01335	-0.923367072	7.732413424	7.710299996	0.005490663	0.011922106
PA14_03285	PA14_RS01345	-1.155537416	6.295335776	14.53179915	0.000137814	0.00044373
PA14_03300	PA14_RS01355	-1.019349314	5.75747087	13.92490981	0.00019026	0.000593579
PA14_03310	PA14_RS01360	-0.832389023	8.248150521	5.464989769	0.019401168	0.036316957
PA14_03320	PA14_RS01365	-1.616399413	6.212967985	24.89265536	6.06E-07	3.32E-06
PA14_03330	PA14_RS01370	-1.119276372	3.969041841	10.85321891	0.000986242	0.002568983
PA14_03340	PA14_RS01375	-1.798091148	5.424527164	42.19677395	8.25E-11	1.06E-09
PA14_03350	PA14_RS01380	-0.177736855	6.022261546	0.411409516	0.521254956	0.600271088
PA14_03360	PA14_RS01385	-0.416447527	5.310341288	2.724385051	0.098826178	0.149163728
PA14_03370	PA14_RS01400	-0.450374276	5.842213921	3.115242985	0.077562909	0.120433815
PA14_03390	PA14_RS01405	-0.286043763	3.360465116	0.884759197	0.346901479	0.430284034
PA14_03400	PA14_RS01425	-1.82396146	3.565683507	23.23861588	1.43E-06	7.22E-06
PA14_03430	PA14_RS01430	-0.295275332	7.518288226	0.999879813	0.317339591	0.400732182
PA14_03450	PA14_RS01435	0.339939973	7.239847888	1.409574115	0.235127105	0.312122378
PA14_03470	PA14_RS01440	1.198869212	6.069568416	20.00949233	7.71E-06	3.29E-05
PA14_03480	PA14_RS01445	1.063680563	5.103634339	18.61272656	1.60E-05	6.37E-05
PA14_03490	PA14_RS01450	0.685854302	6.724699538	2.349243301	0.125343838	0.183021748
PA14_03510	PA14_RS01455	-0.104480466	6.432540626	0.089279747	0.765094813	0.817013998
PA14_03520	PA14_RS01460	0.287251129	6.09151596	1.190945799	0.27513886	0.35567488
PA14_03530	PA14_RS01465	1.27338864	6.977702367	21.49546211	3.55E-06	1.63E-05
PA14_03550	PA14_RS01470	1.691367422	3.998039604	30.68323651	3.04E-08	2.19E-07
PA14_03560	PA14_RS01475	1.2208249	2.365235636	10.82639404	0.001000633	0.002600557
PA14_03580	PA14_RS01480	0.2600618	4.579580421	0.972216297	0.324128062	0.40777631
PA14_03590	PA14_RS01485	0.680700889	3.884935052	4.682838119	0.030465376	0.053876404
PA14_03610	PA14_RS01490	2.076464814	4.158246113	43.61415408	4.00E-11	5.51E-10
PA14_03620	PA14_RS01495	2.573727589	3.241655943	41.34590747	1.28E-10	1.57E-09
PA14_03630	PA14_RS01500	2.669555861	4.516988936	54.09027165	1.91E-13	4.34E-12
PA14_03650	PA14_RS01505	-1.326444035	7.966961403	6.450924453	0.011089463	0.022280057
PA14_03670	PA14_RS01510	-1.106605477	6.377456185	5.022800391	0.02501568	0.045409468
PA14_03680	PA14_RS01515	0.059586085	5.818619046	0.01253541	0.910853818	0.92951553
PA14_03700	PA14_RS01520	-1.529709554	7.235014328	11.62704468	0.000649997	0.001778026
PA14_03710	PA14_RS01525	-2.402120816	7.347283613	5.403055898	0.020101526	0.037444403
PA14_03720	PA14_RS01530	0.165875203	6.237536893	0.423638953	0.51512684	0.595128386
PA14_03730	PA14_RS01535	-0.797132679	8.333711557	5.499692886	0.019019814	0.03567305
PA14_03760	PA14_RS01540	0.336863082	4.014810563	1.178934989	0.277572917	0.358013436
PA14_03770	PA14_RS01545	0.453667809	3.553931129	2.343159913	0.12583407	0.183544068
PA14_03780	PA14_RS01550	0.627399571	5.863555327	6.029727079	0.014066908	0.027471957
PA14_03790	PA14_RS01555	-0.496457145	7.318087414	3.515383458	0.060801585	0.097939112
PA14_03800	PA14_RS01560	-1.166348671	9.51916942	10.99485101	0.000913654	0.002397347
PA14_03810	PA14_RS01565	-0.803617541	6.126723337	11.40910494	0.00073085	0.001969102
PA14_03830	PA14_RS01570	0.275036103	4.24803772	0.906154082	0.341136917	0.424605011
PA14_03840	PA14_RS01575	1.450535205	4.420966964	27.22911959	1.81E-07	1.10E-06
PA14_03855	PA14_RS01580	0.576711486	4.272157655	3.144980824	0.076160896	0.118610553
PA14_03860	PA14_RS01585	0.724137333	8.366824284	4.140983064	0.041856855	0.070537236
PA14_03870	PA14_RS01590	0.047546612	8.506828521	0.018384835	0.892144865	0.916088567
PA14_03880	PA14_RS01595	1.310069869	7.696449853	16.00464965	6.32E-05	0.000218034
PA14_03900	PA14_RS01600	0.230651811	8.26996391	0.471674264	0.492217935	0.573053726
PA14_03920	PA14_RS01605	-0.886195065	8.189379321	6.744724606	0.009402529	0.019276194
PA14_03930	PA14_RS01610	-0.252250644	6.148194326	0.976786405	0.322993481	0.406706234
PA14_03940	PA14_RS01615	-0.058807258	6.329318364	0.06079153	0.805249241	0.850436653
PA14_03950	PA14_RS01620	-0.566764928	6.454691877	3.818731525	0.050682594	0.083566465
PA14_03960	PA14_RS01625	1.083460952	7.135988722	14.73268696	0.00012388	0.000402127
PA14_03980	PA14_RS01630	0.279768631	5.097834909	1.189772605	0.275375429	0.355900374
PA14_04000	PA14_RS01635	-0.242244766	4.420417169	0.701171509	0.40239033	0.485956528
PA14_04010	PA14_RS01640	-3.834445205	8.140966287	84.56587899	3.72E-20	3.33E-18
PA14_04020	PA14_RS01645	0.241621574	5.642568581	0.884113618	0.347077463	0.430409116
PA14_04030	PA14_RS01650	0.318207873	5.818351411	1.423100463	0.232893756	0.309875826
PA14_04040	PA14_RS01655	0.76767524	5.511962076	10.59537955	0.001133706	0.002905713
PA14_04050	PA14_RS01660	1.238080166	5.702368331	19.44053199	1.04E-05	4.31E-05
PA14_04060	PA14_RS01665	1.995815813	2.537628065	30.88787897	2.73E-08	1.99E-07
PA14_04070	PA14_RS01670	0.744700872	6.03844001	6.474299968	0.010944541	0.022012055
PA14_04080	PA14_RS01675	-0.55031981	5.94641279	5.371197662	0.020471916	0.0380354
PA14_04090	PA14_RS01680	-0.576012496	5.655193745	5.190406415	0.022711904	0.041696727
PA14_04100	PA14_RS01685	-2.227386163	9.299279593	33.65513839	6.58E-09	5.47E-08
PA14_04110	PA14_RS01690	-0.598739444	7.211833534	4.872775255	0.027283589	0.048883452
PA14_04140	PA14_RS01695	-0.739454956	6.959748204	6.661251331	0.00985317	0.020070754
PA14_04150	PA14_RS01700	-0.209232516	7.686910414	0.48496631	0.486181352	0.566832238
PA14_04160	PA14_RS01705	0.546358363	6.020624278	5.155633521	0.023171081	0.042444501
PA14_04180	PA14_RS01710	-0.63509851	3.447616399	2.382229476	0.122722292	0.179691536
PA14_04190	PA14_RS01715	1.076636649	4.381615054	13.33845655	0.000260018	0.0007806
PA14_04210	PA14_RS01720	0.641048889	3.961840003	3.177344886	0.074665966	0.116822357
PA14_04220	PA14_RS01725	0.336082664	4.547208744	1.486480869	0.222763277	0.298826241
PA14_04230	PA14_RS01730	-0.179283141	2.530426381	0.241946679	0.622803642	0.692971885
PA14_04240	PA14_RS01735	-0.681881355	5.164210002	7.114126948	0.007647884	0.01601136
PA14_04250	PA14_RS01740	0.861180782	1.724153437	4.889228034	0.027024767	0.04851077
PA14_04270	PA14_RS01745	0.352926392	4.645809632	1.85709643	0.172960288	0.241226328
PA14_04290	PA14_RS01750	0.642402455	5.847994153	6.856832373	0.008830295	0.018204815
PA14_04300	PA14_RS01755	-2.592530685	8.632508033	51.50620291	7.14E-13	1.45E-11
PA14_04310	PA14_RS01760	-0.386708929	5.336971768	1.57052345	0.210131012	0.284950388
PA14_04320	PA14_RS01765	0.36216245	5.668411212	2.335959474	0.126417077	0.18430059
PA14_04330	PA14_RS01770	1.371624357	7.559454294	18.26624509	1.92E-05	7.48E-05
PA14_04340	PA14_RS01775	0.840534855	6.596468556	10.74895634	0.001043381	0.002699408
PA14_04350	PA14_RS01780	0.455868205	4.47337443	2.844605159	0.091681113	0.139525475
PA14_04370	PA14_RS01785	0.970388821	5.098614606	15.13211253	0.000100244	0.000331925
PA14_04380	PA14_RS01790	0.952092047	4.967144011	15.75906209	7.19E-05	0.00024529
PA14_04390	PA14_RS01795	-0.52802484	7.59460124	3.242985689	0.07172981	0.113062287
PA14_04410	PA14_RS01800	0.626470298	9.086437089	3.433869891	0.063872269	0.10213857
PA14_04420	PA14_RS01805	0.390558031	7.389831302	2.003524243	0.156933955	0.221845433
PA14_04430	PA14_RS01810	1.554829381	5.417149459	34.29951379	4.72E-09	4.07E-08
PA14_04440	PA14_RS01815	-0.253008479	4.711007115	0.867691003	0.351595331	0.434694162
PA14_04460	PA14_RS01820	-0.469959954	6.133443252	3.728911992	0.053478218	0.087596005
PA14_04480	PA14_RS01825	-0.548308027	6.209654986	4.414298054	0.035638939	0.061622073
PA14_04490	PA14_RS01830	-0.06052999	5.516047184	0.049004143	0.824805288	0.864973397
PA14_04510	PA14_RS01835	1.174653636	6.027258102	8.245217753	0.004085951	0.009178167
PA14_04520	PA14_RS01840	2.52105932	5.783733722	72.7856897	1.45E-17	7.96E-16
PA14_04530	PA14_RS01845	-0.032407563	5.538413951	0.015619285	0.900541648	0.921853084
PA14_04550	PA14_RS01850	1.206673882	4.414309607	17.18752991	3.39E-05	0.000124746
PA14_04560	PA14_RS01855	1.360495742	4.249673379	23.16379477	1.49E-06	7.44E-06
PA14_04570	PA14_RS01860	0.923294119	4.461315614	11.55286451	0.00067645	0.001839286
PA14_04580	PA14_RS01865	0.644733091	3.838383113	5.083430673	0.024155529	0.044092692
PA14_04590	PA14_RS01870	0.638936088	5.124450179	5.556478373	0.018412417	0.034647281
PA14_04610	PA14_RS01875	-0.024251417	4.366408495	0.00735001	0.931679305	0.947128194
PA14_04630	PA14_RS01880	-0.875019738	6.234060414	1.256375409	0.262338293	0.341594395
PA14_04640	PA14_RS01885	1.44065624	5.258672045	30.54974738	3.25E-08	2.33E-07
PA14_04650	PA14_RS01890	-2.298289554	6.868195641	60.83723919	6.20E-15	1.87E-13
PA14_04660	PA14_RS01895	0.155116831	4.572551958	0.367598463	0.54431623	0.621507992
PA14_04670	PA14_RS01900	0.769381469	6.147742446	10.28657567	0.001340015	0.003375377
PA14_04680	PA14_RS01905	0.094774687	4.506048979	0.115876416	0.733550611	0.792131118
PA14_04690	PA14_RS01910	-0.109385157	6.37260574	0.166123887	0.683579861	0.748098097
PA14_04700	PA14_RS01915	-0.229027088	6.879520542	0.820605372	0.365003229	0.44836768
PA14_04710	PA14_RS01920	0.132342677	4.980319742	0.319532314	0.571888843	0.647643197
PA14_04730	PA14_RS01925	0.113983572	6.049782283	0.202752513	0.65250821	0.71973176
PA14_04750	PA14_RS01930	-0.13988491	6.288224852	0.202190288	0.652958687	0.719916959
PA14_04760	PA14_RS01935	-0.368220529	5.11099358	1.977118486	0.159694298	0.225247214
PA14_04780	PA14_RS01940	0.016467132	5.364551363	0.004805239	0.94473504	0.955410012
PA14_04790	PA14_RS01945	0.302938837	6.594169259	1.315106053	0.251472253	0.329769475
PA14_04810	PA14_RS01950	-0.252876362	7.347827871	0.899948947	0.342795401	0.426391326
PA14_04820	PA14_RS01955	0.171957731	7.272578171	0.384917139	0.534983344	0.612999519
PA14_04830	PA14_RS01960	1.754881386	5.271440799	42.60519946	6.70E-11	8.80E-10
PA14_04840	PA14_RS01970	0.876339792	5.159781335	13.00924846	0.000309956	0.000914698
PA14_04860	PA14_RS01975	0.9722287	4.816441921	14.30259328	0.00015565	0.000495314
PA14_04870	PA14_RS01980	0.198907524	6.094693131	0.494008695	0.482144546	0.563272274
PA14_04890	PA14_RS01985	0.189158529	5.301216962	0.53573364	0.464206243	0.547001308
PA14_04900	PA14_RS01990	0.541634402	6.48908106	4.30635497	0.037970236	0.064962885
PA14_04910	PA14_RS01995	0.180713875	6.756425281	0.50962407	0.475301639	0.557438122
PA14_04920	PA14_RS02000	-0.282398647	7.277814697	1.156162038	0.282262924	0.362511666
PA14_04930	PA14_RS02005	-0.234247505	9.519863364	0.439812994	0.507212729	0.587882337
PA14_04940	PA14_RS02010	1.522441842	5.115318059	36.70737814	1.37E-09	1.33E-08
PA14_04950	PA14_RS02015	0.742579471	4.201158072	6.478439162	0.010919083	0.021968565
PA14_04960	PA14_RS02020	0.048476351	4.180340949	0.02422885	0.876304031	0.903432234
PA14_04970	PA14_RS02025	0.095676759	2.558360081	0.051383226	0.820673602	0.862352103
PA14_04980	PA14_RS02030	-0.680581595	4.886876942	4.521131158	0.03347869	0.058429596
PA14_05000	PA14_RS02035	0.956186204	5.121371746	12.98856257	0.000313399	0.000923432
PA14_05010	PA14_RS02040	1.310445333	6.312775744	22.9304603	1.68E-06	8.29E-06
PA14_05020	PA14_RS02045	-0.896949953	3.739833765	6.970545559	0.008286223	0.017221874
PA14_05030	PA14_RS02050	-1.022478995	2.950859239	7.293216074	0.006921546	0.01466221
PA14_05040	PA14_RS02055	2.464918917	4.232713154	66.92552988	2.82E-16	1.15E-14
PA14_05050	PA14_RS02060	0.794166364	6.03241597	5.365200267	0.020542429	0.038141665
PA14_05060	PA14_RS02065	-1.209324588	6.905529594	22.37516118	2.24E-06	1.08E-05
PA14_05070	PA14_RS02070	0.29849575	4.68238123	1.259262414	0.261790752	0.341114064
PA14_05080	PA14_RS02075	-0.140804512	4.659477943	0.282999874	0.5947417	0.66836972
PA14_05110	PA14_RS02085	1.629574022	6.0923995	29.95655487	4.42E-08	3.09E-07
PA14_05130	PA14_RS02090	0.114877056	6.149869423	0.223064974	0.63671442	0.705708243
PA14_05150	PA14_RS02095	3.324707312	7.869663103	92.45760504	6.88E-22	8.04E-20
PA14_05160	PA14_RS02100	0.729021671	5.6074985	6.416193432	0.01130843	0.022664342
PA14_05180	PA14_RS02105	-0.907841649	7.751821276	8.022298683	0.004620489	0.010242322
PA14_05190	PA14_RS02110	0.063709164	7.785455045	0.041559244	0.838462243	0.874333102
PA14_05200	PA14_RS02115	0.030413551	6.737663952	0.013478933	0.907574233	0.926664029
PA14_05210	PA14_RS02120	-2.104774826	6.111470458	61.01248062	5.67E-15	1.74E-13
PA14_05220	PA14_RS02125	0.309942834	7.466566292	1.129204933	0.287944992	0.368487246
PA14_05230	PA14_RS02130	1.475685323	7.948588152	18.20386308	1.98E-05	7.70E-05
PA14_05250	PA14_RS02135	1.169294535	5.53218084	21.07682899	4.41E-06	1.98E-05
PA14_05260	PA14_RS02140	-0.177036154	5.666817884	0.574078774	0.448642657	0.531948036
PA14_05270	PA14_RS02145	-0.372819783	4.345575509	0.769407504	0.380400408	0.463800242
PA14_05280	PA14_RS02150	1.257205986	5.08182425	21.84550942	2.96E-06	1.39E-05
PA14_05290	PA14_RS02155	1.06762894	5.727422851	7.084336672	0.00777606	0.016267664
PA14_05300	PA14_RS02160	1.545096358	6.027873564	37.03803924	1.16E-09	1.14E-08
PA14_05310	PA14_RS02165	-0.116200003	7.979249182	0.114865048	0.734671908	0.792654113
PA14_05320	PA14_RS02170	-0.725134238	7.946447528	4.228452718	0.039751664	0.067537282
PA14_05330	PA14_RS02175	0.061563969	5.941587893	0.056194379	0.812615257	0.856580823
PA14_05340	PA14_RS02180	0.752472697	5.5389833	9.522170348	0.002030044	0.004908438
PA14_05360	PA14_RS02185	-0.452562491	7.28967661	2.79931834	0.094304392	0.142903587
PA14_05380	PA14_RS02190	1.566515045	7.226021609	33.37508187	7.60E-09	6.24E-08
PA14_05390	PA14_RS02195	1.100305712	9.237175896	9.52270068	0.002029457	0.004908438
PA14_05400	PA14_RS02200	1.092438359	5.43096054	15.15167805	9.92E-05	0.000329626
PA14_05410	PA14_RS02205	1.410317038	3.890163367	18.41742885	1.77E-05	6.96E-05
PA14_05420	PA14_RS02210	1.359222343	3.78417865	19.35995021	1.08E-05	4.48E-05
PA14_05430	PA14_RS02215	1.181083479	3.749821085	13.96446791	0.000186298	0.000581852
PA14_05440	PA14_RS02220	0.672788181	4.55804905	6.164667389	0.013032688	0.025706348
PA14_05450	PA14_RS02225	1.765621421	3.788572257	26.50530925	2.63E-07	1.55E-06
PA14_05460	PA14_RS02230	-0.231638143	5.463292212	0.914699503	0.33887057	0.421967527
PA14_05480	PA14_RS02235	-0.15385292	7.513206737	0.278234343	0.597860833	0.671479775
PA14_05500	PA14_RS02240	-1.93191771	5.502719071	59.0590795	1.53E-14	4.23E-13
PA14_05510	PA14_RS02245	-1.428955822	8.890426294	8.386376439	0.003780438	0.008559031
PA14_05520	PA14_RS02250	-0.311958945	7.330786765	0.9206586	0.337302105	0.420837825
PA14_05530	PA14_RS02255	-0.96680504	8.783455621	8.159146056	0.004284454	0.00956405
PA14_05540	PA14_RS02260	-0.707193645	9.882079477	4.128538509	0.042165752	0.070953415
PA14_05550	PA14_RS02265	1.152849085	9.035255962	9.472641107	0.002085589	0.005034241
PA14_05560	PA14_RS02270	1.080159825	7.076545377	17.30543324	3.18E-05	0.000117542
PA14_05580	PA14_RS02275	-0.648053464	7.498508296	3.967297915	0.046392161	0.077360786
PA14_05590	PA14_RS02280	0.412567004	6.046391062	3.013301805	0.082583912	0.127298345
PA14_05600	PA14_RS02285	0.762279269	5.700430587	9.879407848	0.001671387	0.004130158
PA14_05620	PA14_RS02290	-0.796768955	8.220818851	4.561737985	0.03269388	0.057216787
PA14_05630	PA14_RS02295	3.444615487	4.61924354	112.7576957	2.44E-26	6.98E-24
PA14_05640	PA14_RS02300	0.59640393	5.560853595	5.488764283	0.019139066	0.035873223
PA14_05650	PA14_RS02305	2.721955603	4.784376175	83.19066346	7.45E-20	6.10E-18
PA14_05660	PA14_RS02310	-1.957906286	8.100744904	20.69941935	5.37E-06	2.37E-05
PA14_05690	PA14_RS02315	0.362720545	5.846054336	1.203828558	0.272557814	0.353295125
PA14_05700	PA14_RS02320	1.077329388	3.698423694	10.9958166	0.000913178	0.002397196
PA14_05740	PA14_RS02325	0.598686943	3.206745723	3.166319785	0.075171655	0.117325133
PA14_05750	PA14_RS02330	1.322714991	4.089365286	20.3630193	6.41E-06	2.78E-05
PA14_05770	PA14_RS02340	0.431561014	3.93251649	2.345188323	0.125670374	0.183398701
PA14_05790	PA14_RS02345	0.459066038	3.952029103	2.117434333	0.145630325	0.207763513
PA14_05810	PA14_RS02350	1.764800405	5.989824804	49.45837151	2.03E-12	3.67E-11
PA14_05820	PA14_RS02355	1.203369638	6.218467226	23.1975028	1.46E-06	7.33E-06
PA14_05840	PA14_RS02360	-0.457428693	8.302239814	1.860099157	0.172613357	0.240918447
PA14_05850	PA14_RS02365	0.408783291	7.361885449	1.251519429	0.263262473	0.342642001
PA14_05860	PA14_RS02370	-2.999437908	8.375446316	38.43749907	5.65E-10	6.05E-09
PA14_05870	PA14_RS02375	-0.718833441	5.606227989	6.940974234	0.008424322	0.01747086
PA14_05880	PA14_RS02380	4.394507173	8.526852392	92.85315242	5.63E-22	6.72E-20
PA14_05890	PA14_RS02385	0.613590016	5.599108076	5.858358332	0.015503247	0.029934361
PA14_05910	PA14_RS02390	0.41233399	5.212454334	2.987844992	0.083891743	0.129001854
PA14_05920	PA14_RS02395	0.959714783	6.263001108	15.06415524	0.000103918	0.000341897
PA14_05950	PA14_RS02400	1.635653929	6.434793877	38.48780448	5.51E-10	5.93E-09
PA14_05960	PA14_RS02405	-1.810039683	9.58963847	18.9061883	1.37E-05	5.57E-05
PA14_05970	PA14_RS02410	0.973311313	5.648377987	15.22394465	9.55E-05	0.000318357
PA14_05990	PA14_RS02415	0.276366397	6.329512716	1.301852111	0.253875191	0.332325276
PA14_06000	PA14_RS02420	-0.796966661	8.870242026	5.508485914	0.018924423	0.035517396
PA14_06010	PA14_RS02425	0.011823569	7.597701506	0.0013869	0.970292765	0.973863143
PA14_06030	PA14_RS02430	-0.131750279	7.124047083	0.266586509	0.605630817	0.679141214
PA14_06040	PA14_RS02435	-1.721106262	7.671874673	24.94074282	5.91E-07	3.26E-06
PA14_06060	PA14_RS02440	0.371536627	4.516641528	1.783754825	0.181688931	0.25138024
PA14_06070	PA14_RS02445	0.871212308	5.620274517	12.63822541	0.000377939	0.001090596
PA14_06080	PA14_RS02450	0.501548158	5.883605656	4.491129812	0.034071153	0.059355099
PA14_06090	PA14_RS02460	0.511434249	2.272506584	2.069270457	0.1502934	0.213353307
PA14_06120	PA14_RS02465	1.240867731	3.271898053	8.40246277	0.00374713	0.00850042
PA14_06130	PA14_RS02470	1.292316131	6.621162022	23.02543714	1.60E-06	7.93E-06
PA14_06150	PA14_RS02475	0.122145408	6.522391679	0.212254689	0.645005913	0.713379778
PA14_06160	PA14_RS02480	-0.651660744	7.230638485	5.91693114	0.014996056	0.029068498
PA14_06170	PA14_RS02485	1.19896488	6.655789323	16.37726301	5.19E-05	0.000182062
PA14_06180	PA14_RS02490	1.362816144	6.758695348	8.453040429	0.003644337	0.008298349
PA14_06190	PA14_RS02500	-0.691148504	5.419733395	7.013300749	0.008090638	0.016864329
PA14_06210	PA14_RS02505	1.396566849	4.168889127	15.32756944	9.04E-05	0.000302419
PA14_06230	PA14_RS02510	-0.022269029	5.855600021	0.006486574	0.935808364	0.950072724
PA14_06240	PA14_RS02515	0.842626571	4.312912233	8.270691992	0.004029015	0.009060933
PA14_06250	PA14_RS02520	1.879806515	5.581433898	45.87364856	1.26E-11	1.95E-10
PA14_06260	PA14_RS02525	2.229408155	6.259853499	56.5849246	5.38E-14	1.35E-12
PA14_06270	PA14_RS02530	2.37453718	6.044549284	76.27671087	2.47E-18	1.59E-16
PA14_06280	PA14_RS02535	0.641970091	5.090272351	6.15966953	0.013069562	0.025770208
PA14_06290	PA14_RS02540	-0.043708935	8.83400772	0.017068334	0.896055484	0.918998355
PA14_06300	PA14_RS02545	0.196115607	7.200698063	0.459300895	0.497950882	0.579022057
PA14_06310	PA14_RS02550	-0.06291772	7.15649974	0.028326798	0.866342816	0.896227497
PA14_06320	PA14_RS02555	-0.376094902	4.991587155	2.246637735	0.13390507	0.193347175
PA14_06330	PA14_RS02560	-0.47427699	6.167434277	2.096304721	0.147655615	0.210338563
PA14_06340	PA14_RS02565	-0.53571909	5.649446506	3.912430139	0.047930243	0.079647354
PA14_06350	PA14_RS02570	0.783594253	4.619990351	9.084588777	0.002577724	0.006076216
PA14_06360	PA14_RS02575	1.503683301	3.253120549	19.59020603	9.60E-06	4.01E-05
PA14_06390	PA14_RS02580	-0.5445382	5.760617368	3.97348359	0.046222054	0.07712203
PA14_06400	PA14_RS02585	0.66029223	4.388919689	6.105655731	0.013474994	0.026451257
PA14_06420	PA14_RS02590	0.831424675	4.18185811	9.777939576	0.001766181	0.004332628
PA14_06430	PA14_RS02595	-1.09036527	1.827013382	6.680516666	0.009747237	0.019876174
PA14_06450	PA14_RS02600	0.474546062	3.922285166	2.495269004	0.114188864	0.168619183
PA14_06460	PA14_RS02605	0.498770159	3.955665224	3.168765388	0.075059166	0.117277387
PA14_06480	PA14_RS02615	0.876280407	4.939228565	10.99153573	0.000915289	0.002400539
PA14_06500	PA14_RS02620	0.337370473	5.907328487	1.401518789	0.236469441	0.313395872
PA14_06510	PA14_RS02625	1.561587606	4.32189973	28.49747456	9.38E-08	6.02E-07
PA14_06530	PA14_RS02630	2.012876073	4.918383729	41.24875863	1.34E-10	1.64E-09
PA14_06540	PA14_RS02635	1.18220816	2.776856454	11.98386254	0.000536632	0.001496509
PA14_06570	PA14_RS02640	2.814700835	4.651877272	55.33696697	1.02E-13	2.41E-12
PA14_06580	PA14_RS02645	0.46403601	6.250346836	1.775006528	0.182763693	0.25260013
PA14_06600	PA14_RS02650	-0.90117732	8.539170095	7.504768374	0.006153585	0.013176724
PA14_06620	PA14_RS02655	0.08899879	4.904224949	0.113565475	0.736120842	0.794067831
PA14_06640	PA14_RS02660	0.171497157	6.107798113	0.472730438	0.491733714	0.572606366
PA14_06650	PA14_RS02665	-0.361960055	3.57166094	1.522023741	0.217313498	0.292749698
PA14_06660	PA14_RS02670	1.182612941	2.047593885	9.036649346	0.002646202	0.006217164
PA14_06670	PA14_RS02675	-0.193143123	2.899614427	0.340838485	0.559345632	0.636079369
PA14_06680	PA14_RS02680	0.968326361	2.084468802	5.917458395	0.014991569	0.029068498
PA14_06690	PA14_RS02685	0.092222526	1.481538727	0.049594074	0.823771126	0.864097089
PA14_06700	PA14_RS02690	-0.384299176	1.105487687	0.198167999	0.656203665	0.722504982
PA14_06710	PA14_RS02695	2.164657291	4.206840935	49.22521606	2.28E-12	4.10E-11
PA14_06720	PA14_RS02705	-0.682222931	4.125679366	6.276130371	0.012237503	0.024296852
PA14_06740	PA14_RS02710	-0.077920792	1.867650975	0.043584999	0.83462763	0.87192177
PA14_06750	PA14_RS02715	-1.980600912	6.277095957	49.1878825	2.33E-12	4.15E-11
PA14_06770	PA14_RS02720	-0.15219603	6.418881809	0.349565588	0.554359143	0.631537226
PA14_06790	PA14_RS02725	-0.658600705	3.648550987	3.771304521	0.052138954	0.085655413
PA14_06800	PA14_RS02730	0.617584571	0.895207607	1.806699894	0.178904616	0.248067209
PA14_06810	PA14_RS02735	-0.336155003	6.533146616	0.981957385	0.321716037	0.405275887
PA14_06830	PA14_RS02740	-0.620552618	7.135515645	4.443809278	0.035028009	0.060744909
PA14_06840	PA14_RS02745	2.010225594	6.162001817	24.12482203	9.03E-07	4.77E-06
PA14_06860	PA14_RS02750	2.003676761	6.51095959	22.91397874	1.69E-06	8.36E-06
PA14_06870	PA14_RS02755	0.65011463	5.91226208	7.096787756	0.007722223	0.016161086
PA14_06880	PA14_RS02760	0.535998197	3.821271244	3.764740357	0.052343984	0.085910127
PA14_06890	PA14_RS02765	0.672927178	6.570275774	3.827708499	0.050411809	0.083215805
PA14_06900	PA14_RS02770	0.804924597	0.85153434	2.236346546	0.134799146	0.194393129
PA14_06920	PA14_RS02775	0.77174901	4.296256017	5.972874015	0.014527585	0.02827262
PA14_06930	PA14_RS02785	0.785595717	4.623566261	7.528203977	0.006074043	0.013041466
PA14_06950	PA14_RS02790	1.260572476	5.998846704	19.54319424	9.84E-06	4.09E-05
PA14_06960	PA14_RS02795	-1.246763637	7.940204801	5.194809668	0.022654436	0.041604555
PA14_06970	PA14_RS02800	-0.030618254	6.953086569	0.00471167	0.945274898	0.955618535
PA14_06980	PA14_RS02805	0.930499914	6.719568892	11.19125166	0.000821839	0.002182426
PA14_06990	PA14_RS02810	-1.102979438	5.874904638	15.12760349	0.000100483	0.000332314
PA14_07000	PA14_RS02815	-0.150997935	4.160456421	0.195331389	0.658515902	0.723988308
PA14_07010	PA14_RS02820	0.489571319	3.628534226	2.324777954	0.127328388	0.185393241
PA14_07020	PA14_RS02825	-0.757173049	5.56337672	6.790565368	0.009164088	0.018821046
PA14_07030	PA14_RS02830	-1.959489159	7.114667702	49.5770685	1.91E-12	3.48E-11
PA14_07040	PA14_RS02835	-0.402036012	4.319200221	1.604271775	0.205298887	0.279323521
PA14_07050	PA14_RS02840	0.994794872	6.182435646	14.05119809	0.0001779	0.000559283
PA14_07060	PA14_RS02845	0.782987759	6.565422587	6.586331645	0.010276471	0.020858833
PA14_07070	PA14_RS02850	0.221842672	5.798119114	0.652014959	0.419393199	0.502774854
PA14_07090	PA14_RS02855	-0.315423716	7.056913489	1.369559294	0.241887618	0.319540613
PA14_07110	PA14_RS02860	1.356686951	6.824764654	25.36768509	4.74E-07	2.67E-06
PA14_07130	PA14_RS02865	0.10188204	7.939101297	0.100246872	0.751533579	0.806139389
PA14_07140	PA14_RS02870	1.25377545	6.318912298	20.83394303	5.01E-06	2.22E-05
PA14_07150	PA14_RS02875	-0.422338499	4.619797883	1.925060109	0.165299909	0.231954404
PA14_07170	PA14_RS02880	-0.42111612	5.574628163	2.583230079	0.108001071	0.160683153
PA14_07190	PA14_RS02885	-0.227326113	7.925915126	0.487381778	0.485097564	0.56568945
PA14_07200	PA14_RS02890	-0.414719466	7.146745714	2.501295986	0.113752655	0.168105059
PA14_07210	PA14_RS02895	-0.605609336	5.469096498	6.686782605	0.009713035	0.019813484
PA14_07230	PA14_RS02900	-1.055643043	7.234395708	13.51746937	0.000236353	0.000718975
PA14_07240	PA14_RS02910	1.636731075	5.773534588	38.49001906	5.50E-10	5.93E-09
PA14_07260	PA14_RS02915	-0.856052468	5.354850231	9.821054833	0.001725254	0.004246778
PA14_07280	PA14_RS02920	-0.27138691	6.242126295	1.194760649	0.274371376	0.355083426
PA14_07290	PA14_RS02925	-1.892994299	4.193103402	24.22419885	8.57E-07	4.57E-06
PA14_07300	PA14_RS02930	-1.373203247	5.11323531	28.58567103	8.96E-08	5.80E-07
PA14_07310	PA14_RS02935	0.35462272	3.102897329	1.172043675	0.278981718	0.359426334
PA14_07330	PA14_RS02940	-0.046009475	5.833334636	0.0142004	0.905144292	0.924842402
PA14_07340	PA14_RS02945	1.209370824	3.861758452	12.97867258	0.000315059	0.000926417
PA14_07355	PA14_RS02950	-0.904865353	5.424799807	13.98303755	0.000184467	0.000578025
PA14_07360	PA14_RS02955	1.618170739	6.439364896	29.84258887	4.69E-08	3.27E-07
PA14_07370	PA14_RS02960	-2.086177275	6.862724111	44.90815833	2.06E-11	3.00E-10
PA14_07380	PA14_RS02965	-2.188522691	5.156466767	65.82019352	4.94E-16	1.91E-14
PA14_07400	PA14_RS02970	-0.888183631	2.420051392	5.209178857	0.022467944	0.04131505
PA14_07410	PA14_RS02975	0.484262262	1.620838169	1.335241157	0.247874947	0.326022433
PA14_07420	PA14_RS02980	0.568347622	4.320813407	2.792047075	0.09473314	0.143439446
PA14_07430	PA14_RS02985	-2.029655657	8.812620145	31.46851706	2.03E-08	1.51E-07
PA14_07440	PA14_RS02990	-0.658317447	4.587696128	4.541552023	0.033081585	0.057789362
PA14_07450	PA14_RS03000	-0.476983724	5.605298133	3.479317458	0.062140365	0.099786939
PA14_07480	PA14_RS03005	-0.646760673	8.352327483	3.37526153	0.066182075	0.105478833
PA14_07500	PA14_RS03010	-0.316725547	7.175231078	1.494030802	0.22159211	0.297529995
PA14_07520	PA14_RS03015	-0.491837346	9.644407214	1.851697312	0.173586116	0.241804784
PA14_07530	PA14_RS03020	-0.176928587	6.951518659	0.390906381	0.531823354	0.609622608
PA14_07550	PA14_RS03025	0.180590762	4.493578717	0.425165431	0.514370783	0.594734729
PA14_07560	PA14_RS03030	-2.654767039	6.325689577	84.95530224	3.05E-20	2.77E-18
PA14_07570	PA14_RS03035	0.881005196	6.871101042	11.34600999	0.000756102	0.002029501
PA14_07580	PA14_RS03040	1.232015235	6.308339843	22.25897042	2.38E-06	1.14E-05
PA14_07590	PA14_RS03045	2.250033423	5.913787713	56.63544878	5.25E-14	1.32E-12
PA14_07600	PA14_RS03050	0.15994883	5.049419374	0.316309198	0.57383417	0.6493327
PA14_07620	PA14_RS03055	0.590208747	5.174994519	5.646200323	0.017493237	0.033201213
PA14_07630	PA14_RS03060	0.173834264	3.926171571	0.234998272	0.627842199	0.697764865
PA14_07650	PA14_RS03065	-2.069550788	9.493968024	30.58397812	3.20E-08	2.29E-07
PA14_07660	PA14_RS03070	-1.539923262	9.3280786	18.75337617	1.49E-05	5.98E-05
PA14_07680	PA14_RS03075	-2.057849689	10.89793073	28.2744066	1.05E-07	6.69E-07
PA14_07690	PA14_RS03080	0.027146503	4.897350306	0.011356984	0.915130793	0.933215094
PA14_07700	PA14_RS03085	0.125966983	6.079442352	0.259943395	0.610159046	0.683015637
PA14_07710	PA14_RS03090	0.589821663	5.853701191	5.444815059	0.019626493	0.036666846
PA14_07730	PA14_RS03095	-0.525370823	4.922883446	4.828051971	0.028000251	0.050001645
PA14_07740	PA14_RS03100	-0.543489549	5.951222003	4.259505755	0.039031276	0.066539032
PA14_07760	PA14_RS03105	-0.661243272	8.253276498	4.279320114	0.038578777	0.065846017
PA14_07770	PA14_RS03110	-2.0647963	9.739956691	29.12198767	6.80E-08	4.54E-07
PA14_07780	PA14_RS03115	-0.018150564	6.606523066	0.005152612	0.942775641	0.954409842
PA14_07790	PA14_RS03120	1.750603233	6.688321365	35.21476469	2.95E-09	2.65E-08
PA14_07800	PA14_RS03125	1.221929257	6.618123459	21.60133052	3.36E-06	1.56E-05
PA14_07810	PA14_RS03130	1.125474985	6.040289227	20.42342604	6.21E-06	2.70E-05
PA14_07820	PA14_RS03135	0.949728773	7.340184401	11.94544122	0.000547813	0.001524207
PA14_07840	PA14_RS03140	-0.5626985	6.30828003	3.862670631	0.049371682	0.081734392
PA14_07850	PA14_RS03145	-0.307179517	4.764957681	1.291560756	0.255760522	0.334380464
PA14_07860	PA14_RS03150	0.030048619	5.489117282	0.014248337	0.904985081	0.924842402
PA14_07870	PA14_RS03155	0.507274074	7.011926683	3.813783322	0.05083251	0.083765426
PA14_07890	PA14_RS03160	0.128157395	5.704717394	0.233485033	0.628951683	0.698726773
PA14_07900	PA14_RS03165	1.031498494	4.842928694	13.27799942	0.000268539	0.000802814
PA14_07910	PA14_RS03170	-0.686887611	4.131856643	5.677832738	0.017180577	0.032672758
PA14_07930	PA14_RS03175	0.952151315	6.480917567	8.387923014	0.003777223	0.008555133
PA14_07940	PA14_RS03180	0.73897184	7.221185466	7.312230635	0.006848686	0.014513235
PA14_07950	PA14_RS03185	0.096256339	7.067740697	0.035487401	0.850577992	0.884070176
PA14_07960	PA14_RS03190	-0.248707427	5.688869661	1.085730246	0.297419188	0.378834136
PA14_07970	PA14_RS03195	2.024695383	4.67277773	6.889227078	0.008671676	0.01791896
PA14_07980	PA14_RS03200	0.673974202	5.959141552	0.731745472	0.392317997	0.475842335
PA14_07990	PA14_RS03205	-1.259328364	6.971599409	1.525029313	0.216859992	0.29234503
PA14_08000	PA14_RS03210	-1.107673883	8.761823315	4.605333115	0.031872661	0.055984851
PA14_08010	PA14_RS03215	-3.891837327	8.503878457	31.14231248	2.40E-08	1.76E-07
PA14_08020	PA14_RS03220	-5.530461458	8.307700329	33.58676769	6.82E-09	5.64E-08
PA14_08030	PA14_RS03225	-4.762027611	9.56090977	23.27373938	1.41E-06	7.11E-06
PA14_08040	PA14_RS03230	-4.583314437	9.318187169	24.03490048	9.46E-07	4.94E-06
PA14_08050	PA14_RS03235	-4.483248015	11.35265805	29.45946325	5.71E-08	3.88E-07
PA14_08060	PA14_RS03240	-4.869963535	9.691490518	47.52409811	5.43E-12	9.15E-11
PA14_08070	PA14_RS03245	-4.573371723	11.3733027	19.55181852	9.79E-06	4.08E-05
PA14_08090	PA14_RS03250	-5.657596369	10.40388533	23.13025819	1.51E-06	7.57E-06
PA14_08100	PA14_RS03255	-4.090266718	8.688661675	20.88694869	4.87E-06	2.17E-05
PA14_08120	PA14_RS03260	-4.438555809	11.81101762	21.09773492	4.36E-06	1.96E-05
PA14_08130	PA14_RS03265	-3.250253343	9.286832461	14.39405481	0.00014827	0.000474198
PA14_08140	PA14_RS03270	-5.266226273	8.139608608	31.97513766	1.56E-08	1.20E-07
PA14_08150	PA14_RS03275	-7.161648254	9.81055224	45.80002323	1.31E-11	2.02E-10
PA14_08160	PA14_RS03280	-2.871168938	7.770905011	9.08964717	0.002570605	0.006061928
PA14_08180	PA14_RS03290	-1.41324456	5.426886228	3.201892975	0.07355309	0.115364759
PA14_08190	PA14_RS03295	-3.238784632	6.079116038	19.37069657	1.08E-05	4.46E-05
PA14_08210	PA14_RS03300	-2.964939373	10.18673999	5.225130654	0.022262774	0.041029977
PA14_08220	PA14_RS03305	-2.545172514	9.262073915	4.1759974	0.041000423	0.069379741
PA14_08230	PA14_RS03310	-1.198851993	9.115754549	1.013788569	0.313996923	0.397299398
PA14_08240	PA14_RS03315	-5.37814544	11.14758328	21.50934558	3.52E-06	1.63E-05
PA14_08250	PA14_RS03320	-5.10059339	8.460437203	25.35582916	4.77E-07	2.69E-06
PA14_08260	PA14_RS03325	-4.753569349	9.19597483	16.60845742	4.59E-05	0.000163059
PA14_08270	PA14_RS03330	-3.611495018	9.041763037	14.232282	0.000161575	0.000511892
PA14_08280	PA14_RS03335	-5.474217782	9.025431612	35.27084616	2.87E-09	2.58E-08
PA14_08300	PA14_RS03340	-4.330894286	11.3314079	27.88643783	1.29E-07	8.01E-07
PA14_08310	PA14_RS03345	-3.330884314	9.485479823	11.5863686	0.00066437	0.001813012
PA14_08320	PA14_RS03350	-4.417853713	6.805831436	33.20390564	8.30E-09	6.74E-08
PA14_08330	PA14_RS03355	-3.534476355	6.657987176	41.30884719	1.30E-10	1.60E-09
PA14_08340	PA14_RS03360	-0.227618899	6.98762267	0.766954811	0.381160758	0.464430721
PA14_08350	PA14_RS03365	-0.483798309	7.244164647	2.921249512	0.087420145	0.133816834
PA14_08360	PA14_RS03370	-0.664687049	6.727575419	6.493795907	0.010825159	0.021817913
PA14_08370	PA14_RS03375	-1.483116466	7.130201675	28.4533874	9.60E-08	6.14E-07
PA14_08380	PA14_RS03380	-1.176500949	5.332818816	21.53430901	3.48E-06	1.61E-05
PA14_08390	PA14_RS03385	-1.876177525	6.789711825	38.62829809	5.13E-10	5.57E-09
PA14_08400	PA14_RS03390	-0.971372726	6.892875414	13.88754877	0.00019408	0.000603851
PA14_08420	PA14_RS03395	-2.682634891	7.472024328	69.3519919	8.24E-17	3.72E-15
PA14_08430	PA14_RS03400	-0.027477655	6.514851038	0.01027807	0.919248164	0.936746751
PA14_08440	PA14_RS03405	-0.136176263	5.802173028	0.272249032	0.601827077	0.675384195
PA14_08450	PA14_RS03410	-0.882375445	6.092547926	13.39747983	0.000251963	0.000758841
PA14_08460	PA14_RS03415	-1.092185536	6.378875136	16.90375664	3.93E-05	0.000142111
PA14_08470	PA14_RS03420	-1.751250694	4.602076214	38.58087797	5.25E-10	5.69E-09
PA14_08480	PA14_RS03425	1.345714737	6.715943017	24.66303749	6.83E-07	3.69E-06
PA14_08490	PA14_RS03430	0.631685666	5.632696435	6.15538824	0.013101236	0.02580601
PA14_08500	PA14_RS03435	-1.044376984	6.406987782	14.44972942	0.000143951	0.000461157
PA14_08510	PA14_RS03440	-0.42750158	8.379116765	1.602932793	0.205488086	0.279448185
PA14_08520	PA14_RS03445	-0.541114745	8.056672949	2.881843767	0.089583394	0.136799168
PA14_08540	PA14_RS03475	-0.651857333	8.873727394	3.433870836	0.063872233	0.10213857
PA14_08560	PA14_RS03480	-0.76350717	7.589256807	6.007020537	0.014249067	0.027780347
PA14_08620	PA14_RS03485	0.060056561	6.135765786	0.056453449	0.812191857	0.856292096
PA14_08630	PA14_RS03505	-0.325770714	5.862417653	1.625592127	0.202313805	0.276048946
PA14_08640	PA14_RS03515	-0.310654537	6.157097509	1.421377746	0.233176766	0.310108316
PA14_08680	PA14_RS03520	-1.039293	7.362896525	12.14608396	0.00049191	0.001381358
PA14_08695	PA14_RS03525	-1.382019561	8.581782069	13.6366109	0.000221817	0.000679813
PA14_08710	PA14_RS03530	-1.327397427	8.729893195	14.97696797	0.000108831	0.000357242
PA14_08720	PA14_RS03535	-1.546978364	8.659858921	12.69166889	0.000367288	0.001062917
PA14_08730	PA14_RS03540	-0.617361619	9.201946233	2.797676728	0.094401005	0.143012154
PA14_08740	PA14_RS03545	-1.027984053	7.972719916	9.402214831	0.002167235	0.00522032
PA14_08750	PA14_RS03550	-0.07944475	7.782724652	0.052967928	0.817977061	0.860490836
PA14_08760	PA14_RS03555	-0.953728259	10.81545108	6.656089204	0.009881755	0.020107528
PA14_08780	PA14_RS03560	-0.570841584	10.48828398	2.511709895	0.11300326	0.167126949
PA14_08790	PA14_RS03565	-0.50896925	10.84366803	1.421763109	0.233113422	0.310096071
PA14_08810	PA14_RS03570	-1.187244757	8.583650961	11.47100773	0.000706903	0.001906376
PA14_08820	PA14_RS03575	-0.962836882	10.4032894	6.714856112	0.009561301	0.019545728
PA14_08830	PA14_RS03580	-1.384222456	8.790447463	13.81242228	0.000201996	0.000626101
PA14_08840	PA14_RS03585	-0.101641124	9.691032488	0.045952585	0.830262012	0.869104679
PA14_08850	PA14_RS03590	-0.872909293	9.044540473	6.024156509	0.014111374	0.027540017
PA14_08860	PA14_RS03595	-0.974357305	8.054706777	8.399699318	0.003752831	0.008509982
PA14_08870	PA14_RS03600	-0.770036985	6.611512134	6.372440453	0.011590609	0.023140819
PA14_08880	PA14_RS03605	-1.16752642	8.321501019	10.72801202	0.001055258	0.002722755
PA14_08890	PA14_RS03610	-0.279239972	8.316385017	0.448625329	0.502988488	0.583813183
PA14_08900	PA14_RS03615	-0.885052964	8.371743951	4.671175389	0.030672928	0.054193255
PA14_08910	PA14_RS03620	-1.15936122	8.714931745	9.333120289	0.002250488	0.005395896
PA14_08920	PA14_RS03625	-0.915733121	7.12432059	7.620298269	0.005771494	0.012484561
PA14_08930	PA14_RS03630	-1.061770598	5.661055729	13.14776363	0.000287863	0.000855454
PA14_08940	PA14_RS03635	-0.886375522	6.50987613	9.171561763	0.002458047	0.005830101
PA14_08950	PA14_RS03640	-1.139301597	8.459201003	10.35422306	0.001291788	0.003265385
PA14_08960	PA14_RS03645	-0.828416654	7.894652396	5.784253872	0.01617036	0.031102694
PA14_08970	PA14_RS03650	-0.820136439	9.252759692	5.724501166	0.016729789	0.032006757
PA14_08980	PA14_RS03655	0.059913632	8.442402632	0.029796149	0.86295358	0.89370664
PA14_08990	PA14_RS03660	-1.662692703	8.027786966	19.70200115	9.05E-06	3.80E-05
PA14_09000	PA14_RS03665	-0.582818358	8.385381911	2.903094141	0.0884097	0.135223167
PA14_09010	PA14_RS03670	-1.513034219	7.523037907	20.9764447	4.65E-06	2.07E-05
PA14_09020	PA14_RS03675	-0.882078932	8.56222841	5.957911069	0.01465139	0.02849683
PA14_09030	PA14_RS03680	-1.335536185	7.292310734	16.70256715	4.37E-05	0.000156134
PA14_09040	PA14_RS03685	-0.508344065	8.605470193	1.854969594	0.173206506	0.241427861
PA14_09050	PA14_RS03690	-0.546575427	10.6886888	2.093646377	0.147912663	0.210652345
PA14_09070	PA14_RS03695	0.002098926	8.961726118	3.34E-05	0.995390502	0.995912104
PA14_09080	PA14_RS03700	-0.958224767	9.371966248	5.558728581	0.018388764	0.034614145
PA14_09090	PA14_RS03705	-1.958154079	7.547227828	31.56628945	1.93E-08	1.45E-07
PA14_09100	PA14_RS03710	-1.522344682	8.528566529	16.17285144	5.78E-05	0.000201078
PA14_09115	PA14_RS03715	-0.632084892	9.733770182	2.936563003	0.086594811	0.132766349
PA14_09130	PA14_RS03720	-1.592607752	7.900648802	10.36704981	0.001282844	0.003247074
PA14_09150	PA14_RS03725	-1.86222581	10.27436077	21.50448544	3.53E-06	1.63E-05
PA14_09160	PA14_RS03730	-1.200552542	6.671710651	21.02047498	4.54E-06	2.04E-05
PA14_09180	PA14_RS03735	-0.52371085	6.625961803	3.642484924	0.056322812	0.091621802
PA14_09195	PA14_RS03740	0.593633499	7.101800873	4.890452017	0.027005615	0.048495705
PA14_09200	PA14_RS03745	0.54933078	7.626048815	3.517451354	0.060725761	0.097844489
PA14_09210	PA14_RS03750	0.108706189	11.47645207	0.083694951	0.772351202	0.823381293
PA14_09220	PA14_RS03755	-1.776210976	8.657878397	27.06352002	1.97E-07	1.20E-06
PA14_09230	PA14_RS03760	1.733793806	9.098526565	21.43373194	3.66E-06	1.68E-05
PA14_09240	PA14_RS03765	-0.099271327	10.14748119	0.08072002	0.776324024	0.826079139
PA14_09260	PA14_RS03770	0.272578558	7.734814797	0.767638283	0.380948662	0.46427105
PA14_09270	PA14_RS03775	1.884463693	12.50777618	21.5382956	3.47E-06	1.61E-05
PA14_09280	PA14_RS03780	2.261147578	12.85132531	28.09009399	1.16E-07	7.26E-07
PA14_09290	PA14_RS03785	2.062243688	11.07734108	24.1016151	9.14E-07	4.81E-06
PA14_09300	PA14_RS03790	2.239010368	10.25662181	28.77655957	8.12E-08	5.31E-07
PA14_09320	PA14_RS03795	2.125245689	10.66197404	25.48651507	4.45E-07	2.53E-06
PA14_09340	PA14_RS03800	-0.068428737	11.64949733	0.036298839	0.848899681	0.882485911
PA14_09350	PA14_RS03805	3.574638989	8.720621626	60.7570004	6.46E-15	1.94E-13
PA14_09370	PA14_RS03810	2.949178163	8.408649309	51.02459896	9.12E-13	1.80E-11
PA14_09380	PA14_RS03815	1.557246243	10.07457155	16.74539766	4.27E-05	0.000152934
PA14_09400	PA14_RS03825	0.346983277	8.785196121	1.064307389	0.302234821	0.383858327
PA14_09410	PA14_RS03830	1.845931498	3.201175361	21.42414878	3.68E-06	1.69E-05
PA14_09440	PA14_RS03835	1.084313617	6.097419964	8.663801789	0.003245934	0.007469951
PA14_09450	PA14_RS03840	2.719885456	1.702265587	32.05083586	1.50E-08	1.16E-07
PA14_09460	PA14_RS03845	1.312642974	3.196864698	5.047140021	0.024666621	0.04486834
PA14_09470	PA14_RS03850	-1.953261281	4.059365148	29.69212664	5.06E-08	3.50E-07
PA14_09480	PA14_RS03855	-0.337825245	1.911132936	0.639896013	0.423748455	0.506728841
PA14_09490	PA14_RS03860	0.565265592	7.733239338	2.964319098	0.085120287	0.130785678
PA14_09500	PA14_RS03865	1.760609863	8.616268194	22.40602851	2.21E-06	1.06E-05
PA14_09520	PA14_RS03870	0.894955552	10.71526531	6.265525563	0.012310965	0.024417315
PA14_09530	PA14_RS03875	1.404314269	10.30448602	15.1674762	9.84E-05	0.000327069
PA14_09540	PA14_RS03880	-0.371633062	8.803637642	0.915900777	0.338553601	0.421939737
PA14_09550	PA14_RS03885	0.615653613	6.124583485	5.882068228	0.015295844	0.029609529
PA14_09570	PA14_RS03890	2.381296171	3.584858037	47.28662782	6.13E-12	1.02E-10
PA14_09580	PA14_RS03895	2.181933287	4.185934116	45.35940648	1.64E-11	2.46E-10
PA14_09600	PA14_RS03900	2.314539665	7.517379499	39.75315143	2.88E-10	3.29E-09
PA14_09610	PA14_RS03905	1.066755118	4.237779062	14.33412565	0.000153065	0.0004879
PA14_09630	PA14_RS03910	0.28722912	6.903681988	1.29131516	0.255805725	0.334380464
PA14_09660	PA14_RS03915	0.604093851	5.954653371	6.416295068	0.011307783	0.022664342
PA14_09680	PA14_RS03920	2.534792455	5.993606905	66.93388332	2.81E-16	1.15E-14
PA14_09690	PA14_RS03925	2.075452031	4.522562118	59.46657413	1.24E-14	3.54E-13
PA14_09700	PA14_RS03930	0.99265822	5.817661835	16.87043414	4.00E-05	0.000144083
PA14_09710	PA14_RS03935	1.713083615	3.062157987	25.17493564	5.24E-07	2.91E-06
PA14_09730	PA14_RS03940	1.435065157	2.694353118	15.28280785	9.26E-05	0.000308948
PA14_09740	PA14_RS03945	1.091662804	4.103821491	14.66003668	0.000128747	0.000416882
PA14_09750	PA14_RS03950	0.939412277	6.788659303	10.84895504	0.000988515	0.002573734
PA14_09760	PA14_RS03955	0.761398793	4.721464501	7.830403917	0.005137462	0.011257606
PA14_09770	PA14_RS03960	-0.375400774	5.125270452	2.271962625	0.131732984	0.190787998
PA14_09780	PA14_RS03965	-0.50712082	4.824674384	3.166347511	0.075170379	0.117325133
PA14_09790	PA14_RS03970	0.050715695	4.879427797	0.038340606	0.844760781	0.880099992
PA14_09810	PA14_RS03975	1.649630978	3.447758775	21.153212	4.24E-06	1.92E-05
PA14_09820	PA14_RS03980	-0.124872391	7.236811706	0.213930753	0.643703811	0.71207714
PA14_09850	PA14_RS03985	-0.149840147	5.512367937	0.414207888	0.519841437	0.599306671
PA14_09870	PA14_RS03990	-0.782195671	3.179858222	5.638915185	0.017566073	0.033328408
PA14_09880	PA14_RS03995	-0.128870922	2.660055786	0.161090806	0.688154218	0.751524759
PA14_09890	PA14_RS04000	-0.973951729	6.858762132	13.4332422	0.000247205	0.000747617
PA14_09900	PA14_RS04005	-2.91468718	9.264853118	59.25466616	1.39E-14	3.91E-13
PA14_09910	PA14_RS04010	0.263495281	5.513047587	0.927309516	0.335563023	0.419307373
PA14_09920	PA14_RS04015	0.950343529	2.590736843	7.754741007	0.005357172	0.011663202
PA14_09930	PA14_RS04020	-0.864917968	3.125131478	5.842416097	0.01564433	0.03017196
PA14_09940	PA14_RS04025	-1.594362114	4.429553763	25.3757736	4.72E-07	2.67E-06
PA14_09950	PA14_RS04030	0.977704582	4.226017932	11.56928762	0.000670501	0.001827131
PA14_09960	PA14_RS04035	-0.71273624	3.659290655	4.297702568	0.038163895	0.065274049
PA14_09970	PA14_RS04040	-0.369538153	6.840471289	2.075009561	0.149729002	0.212763017
PA14_09980	PA14_RS04045	0.609219144	3.541166391	3.806514185	0.051053595	0.084081367
PA14_09990	PA14_RS04050	-0.507698574	2.575624803	2.401473275	0.121221039	0.177943084
PA14_10010	PA14_RS04055	0.924199584	4.98046518	13.79867957	0.000203479	0.000630016
PA14_10020	PA14_RS04060	0.874240902	5.479753378	13.14726542	0.000287939	0.000855454
PA14_10040	PA14_RS04065	1.483112412	5.88234868	28.8070483	8.00E-08	5.24E-07
PA14_10050	PA14_RS04070	0.711242793	2.242434105	3.912962543	0.047915062	0.079645234
PA14_10070	PA14_RS04075	0.70322177	2.901774558	4.658327874	0.030903273	0.054566568
PA14_10080	PA14_RS04080	-0.649143689	2.389079807	2.598362657	0.10697418	0.159445253
PA14_10090	PA14_RS04085	1.400822643	5.25528945	21.6288163	3.31E-06	1.54E-05
PA14_10110	PA14_RS04090	1.125084071	3.717705895	15.52233171	8.15E-05	0.000274891
PA14_10120	PA14_RS04095	1.638035117	5.178619296	42.27253465	7.94E-11	1.03E-09
PA14_10130	PA14_RS04100	1.407200737	5.173562384	25.84828879	3.69E-07	2.13E-06
PA14_10140	PA14_RS04105	1.851344865	4.314356804	37.65857893	8.43E-10	8.67E-09
PA14_10160	PA14_RS04110	3.189554799	4.09703164	72.66890394	1.53E-17	8.36E-16
PA14_10170	PA14_RS04115	2.512994896	5.576166976	69.39720913	8.05E-17	3.66E-15
PA14_10180	PA14_RS04120	1.535862246	5.037348191	24.88952924	6.07E-07	3.32E-06
PA14_10190	PA14_RS04125	2.557695469	5.575811067	84.27032618	4.32E-20	3.80E-18
PA14_10200	PA14_RS04130	2.16052224	6.607135165	54.41469603	1.62E-13	3.69E-12
PA14_10210	PA14_RS04135	2.428153154	4.959589666	47.0395147	6.96E-12	1.13E-10
PA14_10220	PA14_RS04140	-0.149651612	2.999587667	0.205889514	0.650008417	0.717527117
PA14_10230	PA14_RS04145	-0.541630366	3.54045908	2.625622968	0.105151228	0.157301185
PA14_10240	PA14_RS04150	0.794625963	3.28172036	6.087530366	0.013613925	0.026696529
PA14_10250	PA14_RS04155	0.210940827	3.915044463	0.572150398	0.449405669	0.53273917
PA14_10260	PA14_RS04160	1.906957926	5.538621321	44.7599277	2.23E-11	3.22E-10
PA14_10270	PA14_RS04165	1.557728763	3.291570816	10.10399639	0.001479481	0.003705496
PA14_10280	PA14_RS04170	0.697637885	3.859850619	5.746023389	0.016526025	0.031701631
PA14_10290	PA14_RS04175	0.197119616	8.13938112	0.375690128	0.539918881	0.617296477
PA14_10300	PA14_RS04180	1.708194461	4.598682752	44.22730697	2.92E-11	4.17E-10
PA14_10320	PA14_RS04185	1.075122916	5.575145127	18.45198604	1.74E-05	6.84E-05
PA14_10330	PA14_RS04190	2.070953463	6.781981874	61.08188288	5.47E-15	1.69E-13
PA14_10340	PA14_RS04195	1.605613893	8.000532664	21.51144319	3.52E-06	1.63E-05
PA14_10350	PA14_RS04200	-0.121232345	10.60967183	0.105406779	0.745435307	0.801248534
PA14_10360	PA14_RS04205	-0.247624193	15.18068541	0.398477972	0.527876344	0.605818719
PA14_10370	PA14_RS04210	1.63493426	9.64420176	20.97766025	4.65E-06	2.07E-05
PA14_10380	PA14_RS04215	1.093015666	14.79721747	7.586666978	0.005880156	0.012666994
PA14_10420	PA14_RS04220	0.964494608	4.571468078	13.92375234	0.000190377	0.000593621
PA14_10440	PA14_RS04225	0.13248187	4.72173735	0.262524533	0.608391047	0.681569317
PA14_10470	PA14_RS04230	2.109928776	5.145500236	54.82368495	1.32E-13	3.03E-12
PA14_10480	PA14_RS04235	-0.6752486	5.147693645	7.217712063	0.007218766	0.01521275
PA14_10490	PA14_RS04240	1.027130284	7.505050788	12.12021308	0.000498782	0.00139913
PA14_10500	PA14_RS04245	-0.782053075	9.825748348	4.990330042	0.025489347	0.046188857
PA14_10530	PA14_RS04250	0.131135621	9.168787007	0.144280973	0.704061698	0.764524248
PA14_10540	PA14_RS04255	-0.396119701	7.813142643	1.626145319	0.202237035	0.276009945
PA14_10550	PA14_RS04260	-0.628708326	9.815504777	3.067928101	0.079851182	0.12368512
PA14_10560	PA14_RS04265	0.019860745	7.784150568	0.004020001	0.949445217	0.958143447
PA14_10570	PA14_RS04270	2.289902706	7.212560323	46.3618586	9.83E-12	1.55E-10
PA14_10590	PA14_RS04275	0.971086692	5.850748295	6.704446116	0.00961728	0.019646141
PA14_10600	PA14_RS04280	0.293064673	4.635444762	1.194420244	0.274439751	0.355091685
PA14_10610	PA14_RS04285	1.671263041	4.277102072	26.3438312	2.86E-07	1.68E-06
PA14_10620	PA14_RS04290	0.305460853	4.502969907	1.335599837	0.247811439	0.326013763
PA14_10630	PA14_RS04295	0.159147636	4.480134138	0.253453587	0.61465373	0.685694435
PA14_10640	PA14_RS04300	-0.147261863	3.052532227	0.160472473	0.688721895	0.751858017
PA14_10650	PA14_RS04305	0.640625598	2.247571326	1.886033588	0.169649973	0.237476795
PA14_10660	PA14_RS04310	0.690096005	4.329084696	6.251197526	0.012410937	0.024607078
PA14_10670	PA14_RS04315	0.887088524	4.825871281	11.55254211	0.000676567	0.001839286
PA14_10680	PA14_RS04320	0.254063084	6.390311117	0.996186313	0.318235071	0.401508918
PA14_10700	PA14_RS04325	-0.327481863	8.997415413	0.88482983	0.346882232	0.430284034
PA14_10710	PA14_RS04330	0.889173021	8.427119623	6.707476855	0.009600948	0.019619775
PA14_10730	PA14_RS04335	-1.154284236	6.761933536	15.74198244	7.26E-05	0.000247367
PA14_10740	PA14_RS04340	-0.456584429	5.18731934	3.495924748	0.06152004	0.098957257
PA14_10750	PA14_RS04345	-0.110651811	3.406576331	0.142888538	0.705426135	0.765715539
PA14_10770	PA14_RS04350	0.70855198	8.824502959	4.316113585	0.037753054	0.06466791
PA14_10780	PA14_RS04355	1.051772698	5.837028269	15.2991858	9.18E-05	0.000306639
PA14_10790	PA14_RS04360	1.032261431	4.760860945	11.71855286	0.000618801	0.001702445
PA14_10800	PA14_RS04365	1.482545501	5.848265762	28.57488655	9.01E-08	5.83E-07
PA14_10820	PA14_RS04370	-0.318282567	6.71713466	1.543263668	0.214132668	0.289485938
PA14_10830	PA14_RS04375	0.00856601	6.111252255	0.001012442	0.974616481	0.977346499
PA14_10840	PA14_RS04380	0.504134561	4.545801916	2.39620369	0.121630097	0.178407319
PA14_10850	PA14_RS04385	1.759774146	5.971973279	39.26546064	3.70E-10	4.16E-09
PA14_10870	PA14_RS04390	0.018857388	3.931113709	0.004097085	0.948963476	0.957826042
PA14_10890	PA14_RS04395	1.954445033	1.862189778	22.85847327	1.74E-06	8.57E-06
PA14_10900	PA14_RS04400	2.234334247	1.493346164	24.40332972	7.81E-07	4.19E-06
PA14_10910	PA14_RS04405	3.15329094	3.103652252	49.30009836	2.20E-12	3.96E-11
PA14_10920	PA14_RS04410	0.13994522	1.816288014	0.091478314	0.762306131	0.81509978
PA14_10940	PA14_RS04415	0.277741858	6.679334252	0.931878874	0.334375176	0.418187993
PA14_10950	PA14_RS04420	1.65750701	3.149617537	10.63341217	0.001110626	0.002855326
PA14_10960	PA14_RS04425	-0.134475942	2.725578289	0.130042735	0.718387734	0.778309995
PA14_10970	PA14_RS04430	0.907296777	2.762089926	7.737737986	0.00540785	0.01176459
PA14_10980	PA14_RS04435	1.107176758	3.310262007	7.443685517	0.00636594	0.013580671
PA14_10990	PA14_RS04440	0.323722948	2.475197067	0.725290163	0.394414103	0.477936108
PA14_11000	PA14_RS04445	-0.677782372	4.195976571	5.049709992	0.02463006	0.044816069
PA14_11010	PA14_RS04450	-0.395426228	4.615329298	0.32124877	0.570858144	0.646603807
PA14_11020	PA14_RS04455	1.285091327	4.654430015	17.12083632	3.51E-05	0.000128542
PA14_11030	PA14_RS04460	0.960231245	3.122876909	8.999699903	0.002700239	0.006318211
PA14_11050	PA14_RS04465	1.153015261	2.015091772	8.498950729	0.003553513	0.008112605
PA14_11060	PA14_RS04470	-1.165234841	2.495263493	9.111799222	0.002539659	0.006001404
PA14_11070	PA14_RS04475	0.256338425	2.282311224	0.287726303	0.591681266	0.665714063
PA14_11080	PA14_RS04480	-0.08692147	5.968191252	0.095856136	0.756860273	0.810638677
PA14_11090	PA14_RS04485	1.57509913	1.325127944	10.84427112	0.000991019	0.00257908
PA14_11100	PA14_RS04490	0.31790288	4.451967887	1.094928195	0.295381854	0.376741764
PA14_11110	PA14_RS04495	0.558853878	4.420173388	3.279777284	0.070138446	0.110920215
PA14_11120	PA14_RS04500	0.471574053	6.560839718	2.827854595	0.092642044	0.140682298
PA14_11130	PA14_RS04505	2.134201571	9.102400278	32.33537016	1.30E-08	1.02E-07
PA14_11140	PA14_RS04510	1.580155525	9.992373076	13.52396541	0.000235536	0.000716871
PA14_11150	PA14_RS04515	0.443995939	2.292110561	1.398933692	0.236902187	0.313822494
PA14_11160	PA14_RS04520	-0.259123375	2.269533854	0.430895293	0.511549969	0.592070766
PA14_11170	PA14_RS04525	2.442968445	7.022301181	32.20431246	1.39E-08	1.08E-07
PA14_11180	PA14_RS04530	1.909069455	4.524530023	25.78202472	3.82E-07	2.20E-06
PA14_11190	PA14_RS04535	0.594416524	4.883576083	3.147152952	0.076059563	0.118517186
PA14_11210	PA14_RS04540	1.23483881	4.824392359	17.87848192	2.35E-05	8.95E-05
PA14_11230	PA14_RS04545	0.553729921	3.115450276	2.683788803	0.101374279	0.152287404
PA14_11240	PA14_RS04550	1.350517602	6.134333061	29.42806115	5.80E-08	3.93E-07
PA14_11250	PA14_RS04560	0.158305898	6.331083428	0.399156856	0.527525013	0.605786542
PA14_11260	PA14_RS04565	0.282580427	5.930129552	1.188091775	0.275714806	0.356178261
PA14_11270	PA14_RS04570	-1.830099118	9.248954284	18.63607088	1.58E-05	6.30E-05
PA14_11280	PA14_RS04575	-0.849665577	4.101594012	8.006877119	0.004660003	0.010305984
PA14_11290	PA14_RS04580	1.058588602	5.291421182	18.17927439	2.01E-05	7.79E-05
PA14_11310	PA14_RS04585	1.038079704	2.662310394	5.875971437	0.015348902	0.029692168
PA14_11320	PA14_RS04590	0.119191512	2.748559889	0.080419502	0.776729717	0.826203866
PA14_11330	PA14_RS04595	1.759082626	4.593257821	20.85616756	4.95E-06	2.20E-05
PA14_11340	PA14_RS04600	0.612621694	6.608329726	5.678666313	0.017172416	0.032668084
PA14_11350	PA14_RS04605	0.923472092	4.041808238	8.685396748	0.003207697	0.007387893
PA14_11370	PA14_RS04610	2.057347776	3.238040714	41.86746799	9.77E-11	1.24E-09
PA14_11380	PA14_RS04615	-0.487532354	5.566554738	3.579326031	0.058502882	0.094715803
PA14_11400	PA14_RS04620	2.290709241	7.916143156	43.65940142	3.91E-11	5.40E-10
PA14_11410	PA14_RS04625	0.718604865	4.924913721	7.604882816	0.005821045	0.012572754
PA14_11420	PA14_RS04630	1.494017574	5.567856893	34.28676513	4.76E-09	4.08E-08
PA14_11430	PA14_RS04635	-0.158047865	7.177863867	0.379456575	0.537894212	0.615473041
PA14_11450	PA14_RS04640	0.285850275	5.866251971	1.187219112	0.275891213	0.356325787
PA14_11460	PA14_RS04645	2.624558596	4.064620362	56.03950657	7.10E-14	1.72E-12
PA14_11470	PA14_RS04650	0.254360661	5.264231613	1.077178137	0.299329685	0.380844166
PA14_11480	PA14_RS04655	1.41773883	5.542943606	27.36571408	1.68E-07	1.03E-06
PA14_11490	PA14_RS04660	-0.659649794	4.874026289	6.303621202	0.012049159	0.023981092
PA14_11510	PA14_RS04665	-0.496829376	5.616722635	4.17960345	0.040913273	0.069252726
PA14_11520	PA14_RS04670	0.670304276	5.301390925	4.320551776	0.03765471	0.064538055
PA14_11530	PA14_RS04675	1.262338239	5.531059537	24.98742535	5.77E-07	3.18E-06
PA14_11550	PA14_RS04680	0.052336252	6.466573587	0.04173062	0.838134121	0.874150081
PA14_11560	PA14_RS04685	1.379058302	5.658218144	26.63434385	2.46E-07	1.46E-06
PA14_11570	PA14_RS04690	-1.601179746	4.40925711	24.85785594	6.17E-07	3.37E-06
PA14_11580	PA14_RS04695	1.397269612	6.446657666	22.51356457	2.09E-06	1.01E-05
PA14_11590	PA14_RS04700	0.878046802	6.819125061	11.3953967	0.000736263	0.001981821
PA14_11600	PA14_RS04705	-0.033820148	6.919359769	0.018430102	0.892012982	0.916088567
PA14_11610	PA14_RS04710	-0.40182694	1.866235429	0.861137208	0.353420648	0.436573964
PA14_11620	PA14_RS04715	0.511352821	3.989945496	3.273207172	0.070419829	0.111212047
PA14_11630	PA14_RS04720	0.250018328	6.018348252	1.071986876	0.300497088	0.381990085
PA14_11650	PA14_RS04725	0.677140857	5.27618129	7.246848518	0.007102556	0.015023427
PA14_11660	PA14_RS04730	0.965819365	3.563222465	9.024182032	0.002664311	0.006252018
PA14_11670	PA14_RS04735	-0.701868264	2.518610412	2.666291745	0.102494582	0.153768718
PA14_11680	PA14_RS04740	-0.623305714	5.767364458	6.721974651	0.009523213	0.019481773
PA14_11690	PA14_RS04745	-0.719166023	5.574758112	7.617492939	0.005780479	0.012499277
PA14_11700	PA14_RS04750	0.978583025	5.089752936	13.9746698	0.00018529	0.000579549
PA14_11720	PA14_RS04755	-0.488852624	5.103749571	3.169315786	0.075033874	0.117277387
PA14_11730	PA14_RS04760	2.431870657	4.415074888	56.81027557	4.80E-14	1.23E-12
PA14_11740	PA14_RS04765	0.507102087	4.839407401	4.0233545	0.044874375	0.075070216
PA14_11750	PA14_RS04770	-1.087458217	5.907677698	10.93171204	0.000945321	0.002474771
PA14_11760	PA14_RS04775	1.039327872	6.041428416	16.60262741	4.61E-05	0.000163358
PA14_11770	PA14_RS04780	0.19488433	4.917119514	0.528248242	0.467344267	0.550020128
PA14_11790	PA14_RS04785	-0.352582341	3.436153061	1.324056074	0.249865408	0.327812427
PA14_11810	PA14_RS04790	-0.780980207	5.577174696	9.243494971	0.002363335	0.005635795
PA14_11830	PA14_RS04795	0.387030189	7.065685927	2.022288907	0.155005337	0.219389812
PA14_11845	PA14_RS04800	0.679274192	6.478023442	7.05144581	0.00792013	0.016543925
PA14_11860	PA14_RS04805	1.135242541	7.756565213	11.91861935	0.000555757	0.001544577
PA14_11880	PA14_RS04810	1.893593322	6.768874616	45.92546531	1.23E-11	1.92E-10
PA14_11890	PA14_RS04815	1.079420424	7.389965908	9.234018241	0.002375597	0.005652208
PA14_11900	PA14_RS04820	1.979671306	6.231071304	45.07147126	1.90E-11	2.80E-10
PA14_11910	PA14_RS04825	-2.315937522	6.150321103	49.82776849	1.68E-12	3.12E-11
PA14_11920	PA14_RS04830	0.36075213	3.295142826	0.686635464	0.407311147	0.490761096
PA14_11930	PA14_RS04835	1.470807569	5.339229479	23.30047428	1.39E-06	7.03E-06
PA14_11940	PA14_RS04840	0.809909542	7.281509688	8.982710598	0.00272546	0.006372015
PA14_11960	PA14_RS04845	1.772977887	6.209113452	32.65624108	1.10E-08	8.76E-08
PA14_11970	PA14_RS04850	1.515386271	6.547775825	35.37528727	2.72E-09	2.45E-08
PA14_11980	PA14_RS04855	1.029482155	4.007186279	9.477398058	0.002080188	0.005023321
PA14_11990	PA14_RS04860	1.02541291	4.320930271	11.63268976	0.000648028	0.001774222
PA14_12010	PA14_RS04865	0.710275712	7.619974459	4.931575	0.026370273	0.047529554
PA14_12020	PA14_RS04870	2.078351696	7.283648558	43.48185236	4.28E-11	5.86E-10
PA14_12030	PA14_RS04875	-0.301785355	7.792139551	0.756557333	0.384408048	0.467919464
PA14_12050	PA14_RS04880	1.024020164	5.934825726	9.297776929	0.002294321	0.005486112
PA14_12060	PA14_RS04885	0.166897199	6.041608343	0.503697021	0.477880172	0.559431356
PA14_12070	PA14_RS04890	-0.303748829	6.527247952	1.328701405	0.249036371	0.326949423
PA14_12080	PA14_RS04895	-0.160727595	6.467386477	0.412463322	0.520721861	0.599777764
PA14_12090	PA14_RS04900	0.714662517	7.769241066	4.678653154	0.030539683	0.053991144
PA14_12100	PA14_RS04905	-1.125861759	7.951813065	11.21911135	0.000809593	0.0021529
PA14_12110	PA14_RS04910	0.132649943	6.472732719	0.281760638	0.595549548	0.669146295
PA14_12120	PA14_RS04915	0.708319294	6.72470889	7.241020227	0.007125648	0.015055592
PA14_12130	PA14_RS04920	0.027030301	8.671545576	0.006230432	0.937085848	0.951032554
PA14_12140	PA14_RS04925	0.851343707	5.631753271	9.972502303	0.001588954	0.00394689
PA14_12150	PA14_RS04940	0.612448398	4.301420159	5.184429858	0.022790149	0.041813572
PA14_12160	PA14_RS04945	0.798899107	6.662280013	10.51921437	0.001181397	0.003014273
PA14_12170	PA14_RS04950	0.548767599	1.637407846	1.64513666	0.199622152	0.273157116
PA14_12180	PA14_RS04955	0.563566346	2.208921794	1.39982594	0.236752716	0.313698718
PA14_12200	PA14_RS04960	-0.006956203	4.751277323	0.000435204	0.983356113	0.984559311
PA14_12210	PA14_RS04965	-0.828128698	6.787259303	10.36479863	0.001284409	0.0032496
PA14_12230	PA14_RS04970	-0.291469057	8.020234041	0.726076388	0.394157948	0.477726772
PA14_12260	PA14_RS04975	0.233730278	7.740414675	0.569649685	0.450398156	0.533694795
PA14_12270	PA14_RS04980	2.309212818	6.413843685	64.60454371	9.15E-16	3.40E-14
PA14_12280	PA14_RS04985	0.709663709	6.57656338	6.406271545	0.011371796	0.022746927
PA14_12300	PA14_RS04990	-2.6553411	6.775893601	84.1427021	4.60E-20	4.00E-18
PA14_12310	PA14_RS04995	-1.596570633	4.543608903	25.32703375	4.84E-07	2.71E-06
PA14_12330	PA14_RS05000	-0.265517737	7.512901577	0.69782622	0.403515081	0.487021941
PA14_12350	PA14_RS05005	-0.295687014	6.41023004	0.939663478	0.332364401	0.415854804
PA14_12360	PA14_RS05010	-0.155244715	4.450296019	0.328690924	0.566430938	0.642733046
PA14_12370	PA14_RS05015	-1.004135304	5.500826096	13.30991257	0.000264007	0.000791744
PA14_12390	PA14_RS05025	-0.377808311	6.127896024	2.260907373	0.132676303	0.191960056
PA14_12400	PA14_RS05030	1.66697078	4.571788309	25.92591086	3.55E-07	2.06E-06
PA14_12410	PA14_RS05035	2.144100376	5.669279234	33.86696509	5.90E-09	4.96E-08
PA14_12440	PA14_RS05040	2.063964332	5.736711709	46.57932488	8.80E-12	1.40E-10
PA14_12450	PA14_RS05050	0.880726767	6.948265457	11.08469481	0.000870431	0.002300799
PA14_12470	PA14_RS05055	2.660275059	5.750080858	67.30228564	2.33E-16	9.67E-15
PA14_12490	PA14_RS05060	0.521059691	6.178965648	4.445876775	0.034985621	0.060715283
PA14_12530	PA14_RS05065	0.911560863	5.543338134	13.15533419	0.000286702	0.000853097
PA14_12540	PA14_RS05070	1.178461587	3.370620708	7.645879457	0.005690215	0.012322703
PA14_12550	PA14_RS05080	-0.151849867	3.022206945	0.25874708	0.610982237	0.683803489
PA14_12560	PA14_RS05085	-0.73767335	4.94705148	3.469552061	0.062508236	0.100321427
PA14_12570	PA14_RS05095	-0.903017444	5.006777058	12.17743376	0.000483711	0.001360854
PA14_12610	PA14_RS05100	-0.187933916	3.955284636	0.331420523	0.564823828	0.641544891
PA14_12620	PA14_RS05105	-0.409248727	5.179406352	2.05511886	0.151695417	0.215236895
PA14_12640	PA14_RS05110	0.414822871	3.295150256	1.708786096	0.191142944	0.262747008
PA14_12650	PA14_RS05115	0.806179645	3.725473703	8.103613483	0.00441771	0.009830864
PA14_12670	PA14_RS05120	0.350731804	6.32356877	2.009047364	0.156363477	0.221093556
PA14_12680	PA14_RS05125	1.002642823	6.509150262	13.89457931	0.000193355	0.000601924
PA14_12690	PA14_RS05130	0.930071153	5.58050029	14.56438643	0.00013545	0.000436462
PA14_12700	PA14_RS05135	0.039828241	5.363850492	0.027859375	0.867439859	0.897200345
PA14_12710	PA14_RS05140	0.131300873	4.393245191	0.23874288	0.625115551	0.695276616
PA14_12730	PA14_RS05145	0.252048188	1.995957572	0.398677413	0.527773087	0.605818719
PA14_12740	PA14_RS05150	0.638947377	6.944412586	5.298034758	0.021349499	0.039486578
PA14_12750	PA14_RS05155	-0.321892265	5.550906702	1.639465692	0.200398793	0.274088894
PA14_12760	PA14_RS05160	1.179507298	5.730199148	20.18354908	7.04E-06	3.03E-05
PA14_12770	PA14_RS05165	1.083858919	5.909835422	18.49203851	1.71E-05	6.73E-05
PA14_12780	PA14_RS05170	-1.143209255	5.706796019	18.52948093	1.67E-05	6.61E-05
PA14_12810	PA14_RS05175	0.310343628	5.635233178	1.473507299	0.224793135	0.301055665
PA14_12820	PA14_RS05180	0.434442699	5.466965352	2.848462322	0.091461377	0.139295603
PA14_12840	PA14_RS05185	-0.747740702	7.611003943	4.786073603	0.028690757	0.051069191
PA14_12850	PA14_RS05190	1.441126115	5.240442634	22.54633328	2.05E-06	9.94E-06
PA14_12860	PA14_RS05195	1.50238046	6.127217813	30.0819714	4.14E-08	2.93E-07
PA14_12870	PA14_RS05205	-0.572287013	5.324788623	5.236073991	0.022123145	0.040825186
PA14_12890	PA14_RS05210	0.489305236	5.769559009	4.2141472	0.040088213	0.068016967
PA14_12900	PA14_RS05215	-1.069593566	8.320914724	9.626631072	0.001917761	0.00466848
PA14_12920	PA14_RS05220	1.02433251	6.64991955	4.717937498	0.029849526	0.052885271
PA14_12940	PA14_RS05225	2.634334616	7.234486311	16.7987354	4.16E-05	0.000148975
PA14_12960	PA14_RS05230	3.768583222	6.172480135	39.07550661	4.08E-10	4.56E-09
PA14_12970	PA14_RS05235	2.220104332	5.114646357	16.61286954	4.58E-05	0.000162781
PA14_12980	PA14_RS05240	0.477499809	6.997765121	2.238664481	0.134597188	0.194150767
PA14_12990	PA14_RS05245	-0.045739867	5.976455148	0.037913057	0.845617826	0.8803524
PA14_13000	PA14_RS05250	2.439559754	6.769216647	31.40103069	2.10E-08	1.56E-07
PA14_13010	PA14_RS05255	0.451451144	8.171591502	0.248648486	0.618028332	0.688728849
PA14_13030	PA14_RS05260	-1.02064884	9.456780056	7.083698627	0.007778829	0.016267664
PA14_13040	PA14_RS05265	-0.471364533	8.674421216	1.790899431	0.180816615	0.250294241
PA14_13050	PA14_RS05270	2.065418955	7.200181299	41.63126292	1.10E-10	1.38E-09
PA14_13060	PA14_RS05275	0.957028118	4.640927973	10.91787997	0.000952405	0.002488767
PA14_13070	PA14_RS05280	1.160536991	4.981846003	18.52441217	1.68E-05	6.63E-05
PA14_13090	PA14_RS05285	0.491593485	5.253179247	4.315028335	0.037777142	0.064689826
PA14_13110	PA14_RS05290	-1.679914746	7.257249204	30.77183007	2.90E-08	2.10E-07
PA14_13130	PA14_RS05295	-1.30317213	9.38162379	12.01855377	0.000526736	0.001470342
PA14_13140	PA14_RS05300	-0.781242802	9.090968471	4.611031473	0.03176692	0.055850497
PA14_13150	PA14_RS05305	1.218956949	8.672209403	12.20767078	0.000475934	0.001342932
PA14_13170	PA14_RS05310	1.567738615	6.916084041	24.72355173	6.62E-07	3.60E-06
PA14_13190	PA14_RS05315	-0.778659179	7.359396048	7.772971798	0.005303373	0.011568058
PA14_13200	PA14_RS05320	-0.334679812	5.960781988	1.878950769	0.170453448	0.238310312
PA14_13210	PA14_RS05325	-2.035235828	6.753187232	31.67164076	1.83E-08	1.38E-07
PA14_13220	PA14_RS05330	1.151169104	3.588189067	13.62626592	0.000223043	0.000682838
PA14_13230	PA14_RS05335	0.681242524	4.636621386	7.018304151	0.008068061	0.016829517
PA14_13240	PA14_RS05340	0.4995912	3.245851996	1.965918695	0.160881737	0.226643037
PA14_13250	PA14_RS05345	1.619294769	5.14850082	34.87517112	3.52E-09	3.10E-08
PA14_13260	PA14_RS05350	1.050567509	3.262398242	10.59526616	0.001133776	0.002905713
PA14_13280	PA14_RS05355	1.220970457	2.670414394	12.55842075	0.000394425	0.001133452
PA14_13290	PA14_RS05360	0.885814157	3.64308663	9.695483042	0.001847215	0.004512089
PA14_13300	PA14_RS05365	0.46912818	3.218650581	1.377582142	0.240513426	0.317836056
PA14_13320	PA14_RS05370	1.631438301	2.949865603	13.62765474	0.000222878	0.000682698
PA14_13330	PA14_RS05380	0.893203483	5.334949759	11.2906338	0.000778991	0.002085075
PA14_13340	PA14_RS05385	-0.520868497	5.266312402	4.616689681	0.031662287	0.055700731
PA14_13350	PA14_RS05390	-0.866573746	6.072753374	11.59456989	0.000661447	0.001807618
PA14_13360	PA14_RS05395	-1.850235537	5.423642712	46.05973502	1.15E-11	1.80E-10
PA14_13370	PA14_RS05400	-0.764774364	3.746592732	5.936710731	0.014828668	0.028782992
PA14_13380	PA14_RS05405	-1.297369066	5.267813639	26.98411418	2.05E-07	1.24E-06
PA14_13390	PA14_RS05410	2.205211175	6.075748874	68.19486191	1.48E-16	6.38E-15
PA14_13410	PA14_RS05415	0.178701192	6.324715436	0.378826458	0.538231966	0.61573651
PA14_13420	PA14_RS05420	-1.231683673	5.970997483	21.27934804	3.97E-06	1.81E-05
PA14_13430	PA14_RS05425	-0.268233102	5.119753505	1.169031119	0.279600409	0.360060958
PA14_13450	PA14_RS05430	1.960715296	4.827231436	50.45288793	1.22E-12	2.35E-11
PA14_13460	PA14_RS05435	1.522746745	4.54730824	14.58396336	0.00013405	0.000432343
PA14_13470	PA14_RS05440	0.753249607	4.623545597	6.959380994	0.008338088	0.017310825
PA14_13490	PA14_RS05445	0.210737288	4.283318076	0.524575337	0.468896472	0.551706162
PA14_13500	PA14_RS05455	1.193350407	4.937389645	22.72676814	1.87E-06	9.15E-06
PA14_13510	PA14_RS05460	0.181948524	5.21112997	0.450396445	0.502146749	0.58330898
PA14_13520	PA14_RS05465	1.689162564	4.199980277	32.48989581	1.20E-08	9.48E-08
PA14_13530	PA14_RS05470	1.424740344	4.563738755	27.90204188	1.28E-07	7.96E-07
PA14_13560	PA14_RS05475	-0.975606395	2.359823781	5.011488366	0.02517965	0.045656548
PA14_13580	PA14_RS05480	0.468161051	5.545205175	3.656730223	0.055843125	0.091027154
PA14_13590	PA14_RS05485	0.420582134	4.684037325	2.750229847	0.097240449	0.147002716
PA14_13600	PA14_RS05490	-0.086345058	4.576965767	0.112941536	0.736819774	0.794522527
PA14_13610	PA14_RS05495	1.061686899	4.147946682	11.37103499	0.000745983	0.002005157
PA14_13620	PA14_RS05500	0.609621758	4.580387504	4.87812472	0.027199154	0.048793221
PA14_13630	PA14_RS05505	-0.249459523	4.645044159	0.779887581	0.377175524	0.4609476
PA14_13650	PA14_RS05510	1.5237018	4.413384645	29.64449203	5.19E-08	3.58E-07
PA14_13660	PA14_RS05515	2.93171163	3.484515824	45.03284399	1.94E-11	2.85E-10
PA14_13670	PA14_RS05520	-1.681168566	1.004551507	3.506668191	0.06112226	0.098427975
PA14_13680	PA14_RS05525	2.331841537	3.234943036	43.01794115	5.42E-11	7.33E-10
PA14_13690	PA14_RS05530	0.486880762	3.485981539	2.047833097	0.152422996	0.216108643
PA14_13710	PA14_RS05535	0.642277609	3.638212508	4.185500576	0.040771171	0.069053006
PA14_13720	PA14_RS05540	2.280005913	4.107240076	48.0718881	4.11E-12	7.11E-11
PA14_13730	PA14_RS05545	0.139516982	5.153809942	0.30741975	0.579267863	0.654188943
PA14_13740	PA14_RS05550	0.443479821	6.019307987	3.246750283	0.071565216	0.112864965
PA14_13750	PA14_RS05555	0.368281982	3.568836032	1.369239014	0.241942675	0.319540613
PA14_13770	PA14_RS05560	0.527314177	2.767334835	1.78504238	0.181531368	0.251222923
PA14_13780	PA14_RS05565	0.609606369	5.561391818	5.972437757	0.014531179	0.02827262
PA14_13800	PA14_RS05570	0.834300119	4.936439685	8.85828045	0.002917623	0.006774278
PA14_13810	PA14_RS05600	1.661264184	1.551057291	15.89112453	6.71E-05	0.000230262
PA14_13830	PA14_RS05605	0.017581122	2.316701758	0.002346101	0.961368319	0.967194347
PA14_13840	PA14_RS05610	1.094530747	2.127392555	9.23669454	0.002372128	0.00564736
PA14_13850	PA14_RS05615	1.328060145	3.0109859	15.11485731	0.000101164	0.000334179
PA14_13950	PA14_RS05620	-0.642845476	6.827568292	2.579303238	0.108269311	0.160998601
PA14_13990	PA14_RS05625	0.581717097	6.11080126	5.196654708	0.0226304	0.041573744
PA14_14000	PA14_RS05630	0.508223785	5.396866353	4.16791889	0.041196372	0.069649592
PA14_14010	PA14_RS05635	0.866933411	3.917747614	8.49628428	0.003558725	0.008121265
PA14_14020	PA14_RS05640	1.692078871	4.527451777	38.46450758	5.58E-10	5.98E-09
PA14_14040	PA14_RS05645	-0.517804203	7.159966028	3.907221674	0.048079019	0.079801976
PA14_14060	PA14_RS05650	-0.173743998	6.617700789	0.501849943	0.478688399	0.56014855
PA14_14080	PA14_RS05655	-0.099034559	5.213746715	0.161587105	0.687699492	0.751362489
PA14_14100	PA14_RS05660	0.741120744	8.279563636	4.951230427	0.026072107	0.047110734
PA14_14110	PA14_RS05665	-1.030455265	6.346468192	16.99119176	3.76E-05	0.000136489
PA14_14130	PA14_RS05670	0.405323688	4.647526384	2.400517219	0.121295141	0.177965822
PA14_14140	PA14_RS05675	-0.586297328	5.509781467	5.420428959	0.01990247	0.037121897
PA14_14150	PA14_RS05680	-0.30290475	3.398857514	0.915126022	0.338757983	0.421967527
PA14_14160	PA14_RS05685	0.706956646	4.765208077	7.062517764	0.00787133	0.016455101
PA14_14170	PA14_RS05690	-0.125514582	5.981267982	0.262919247	0.608121649	0.681534104
PA14_14200	PA14_RS05695	0.432362195	5.982758244	3.107644974	0.07792556	0.120865856
PA14_14210	PA14_RS05700	0.491649129	4.423503767	3.617196952	0.057185146	0.092844817
PA14_14220	PA14_RS05705	-0.21883707	5.202085316	0.483086208	0.487027707	0.567587936
PA14_14230	PA14_RS05710	-0.38298353	6.422163446	2.368653947	0.123793752	0.181029005
PA14_14250	PA14_RS05715	-0.359537238	5.145612345	2.122972382	0.145104693	0.207168415
PA14_14270	PA14_RS05720	0.870284036	8.679080658	5.475509765	0.019284735	0.036122618
PA14_14280	PA14_RS05730	2.260293997	6.434256561	51.83299916	6.04E-13	1.25E-11
PA14_14290	PA14_RS05735	0.528969471	6.040836677	3.564132093	0.059040597	0.095451465
PA14_14300	PA14_RS05740	0.734926704	3.756464729	5.610848455	0.017849618	0.033745048
PA14_14310	PA14_RS05745	-0.298312205	4.676043072	0.989589982	0.319842607	0.403359413
PA14_14320	PA14_RS05750	1.497331393	4.070908596	24.91451433	5.99E-07	3.29E-06
PA14_14330	PA14_RS05755	-0.346688258	2.219601574	0.895145436	0.344086742	0.427479846
PA14_14340	PA14_RS05765	0.193801996	4.208827729	0.52057725	0.470595547	0.553051148
PA14_14360	PA14_RS05770	1.155566922	6.438425127	20.48336185	6.02E-06	2.63E-05
PA14_14370	PA14_RS05775	0.37289598	5.103889315	2.151662458	0.142415609	0.20388818
PA14_14380	PA14_RS05780	0.307727663	4.474017445	1.3054012	0.253228984	0.331693488
PA14_14390	PA14_RS05785	-0.214398889	6.357654785	0.619833471	0.431109176	0.514242682
PA14_14430	PA14_RS05790	-0.52715299	4.432557179	2.981538625	0.084219176	0.129470596
PA14_14440	PA14_RS05795	-0.279230783	7.045504862	1.141604567	0.28531353	0.365773478
PA14_14450	PA14_RS05800	0.02618643	4.340218871	0.004727161	0.945185156	0.955618535
PA14_14460	PA14_RS05805	1.448244283	5.57320191	31.864189	1.65E-08	1.26E-07
PA14_14470	PA14_RS05810	-0.491920343	6.66422364	2.859895401	0.090813404	0.138419153
PA14_14480	PA14_RS05815	0.67946219	4.765498477	5.70182068	0.016947324	0.032293504
PA14_14490	PA14_RS05825	0.069578369	3.894546668	0.049816313	0.823383211	0.864097089
PA14_14500	PA14_RS05830	-0.896647091	6.953853709	10.71994378	0.001059869	0.002733422
PA14_14510	PA14_RS05835	0.330101271	6.912160837	1.604474786	0.205270219	0.279323521
PA14_14520	PA14_RS05840	-0.786829924	5.250852683	6.267776834	0.012295332	0.024403209
PA14_14530	PA14_RS05845	-0.038359971	7.138751876	0.021009153	0.884754025	0.91050504
PA14_14540	PA14_RS05850	1.3926812	7.703272426	2.178765203	0.139926687	0.200974858
PA14_14550	PA14_RS05855	2.018516345	10.50358488	4.383779891	0.036282452	0.062609373
PA14_14590	PA14_RS05860	0.304439353	5.5289259	1.63486945	0.201030856	0.27475656
PA14_14600	PA14_RS05865	-1.312203132	6.097673518	24.5354506	7.30E-07	3.93E-06
PA14_14610	PA14_RS05870	-3.220369265	6.12185307	100.4536875	1.21E-23	2.04E-21
PA14_14630	PA14_RS05875	-0.407771586	6.95377828	2.515708571	0.112716959	0.166789651
PA14_14650	PA14_RS05880	-0.870293317	6.738709097	11.66577138	0.000636605	0.001744962
PA14_14660	PA14_RS05885	0.410514556	9.965728889	1.408915232	0.235236554	0.312122998
PA14_14680	PA14_RS05890	-0.800797825	7.219574646	8.013151785	0.004643884	0.010282246
PA14_14690	PA14_RS05895	0.240982722	5.637383875	0.838555207	0.35981031	0.442879756
PA14_14700	PA14_RS05900	0.394447109	7.945791536	1.531440075	0.215896444	0.29138898
PA14_14710	PA14_RS05905	-1.07791759	9.164104521	8.549396693	0.003456368	0.007909738
PA14_14730	PA14_RS05910	-0.057124038	9.53931501	0.02505603	0.874227526	0.90194079
PA14_14740	PA14_RS05915	0.113320544	8.46567419	0.100843315	0.750819961	0.805675671
PA14_14750	PA14_RS05920	-0.590638396	8.446092432	2.887067326	0.08929333	0.136428966
PA14_14770	PA14_RS05925	0.623205267	8.48561943	3.459454341	0.062891066	0.100822845
PA14_14780	PA14_RS05930	0.597849847	8.727321715	3.226402539	0.072459701	0.11396188
PA14_14800	PA14_RS05935	-0.55174546	8.444785759	1.696311465	0.192771064	0.264794402
PA14_14810	PA14_RS05940	0.363868688	8.402187689	1.182440085	0.276859802	0.357174087
PA14_14820	PA14_RS05945	-1.11612896	8.602999746	9.111015243	0.002540748	0.006001404
PA14_14830	PA14_RS05950	-0.26995256	7.898469944	0.697789042	0.403527607	0.487021941
PA14_14850	PA14_RS05955	-0.955567334	6.983651115	11.91032673	0.000558236	0.001549964
PA14_14860	PA14_RS05960	-0.034705275	6.933094127	0.015251754	0.901712766	0.922488073
PA14_14880	PA14_RS05965	0.165314035	8.005600153	0.254657367	0.613814607	0.68509939
PA14_14890	PA14_RS05970	-0.858061828	8.082344536	7.050913588	0.007922483	0.016543925
PA14_14900	PA14_RS05975	0.391334541	7.605343705	1.724573633	0.189105381	0.260383563
PA14_14910	PA14_RS05980	0.477689934	8.400635259	2.178403057	0.139959621	0.200974858
PA14_14930	PA14_RS05985	-0.72132982	8.267785231	4.609041002	0.031803814	0.055898204
PA14_14940	PA14_RS05990	-0.458728505	6.08303555	3.331338442	0.06797154	0.108000272
PA14_14960	PA14_RS05995	0.292493675	8.239379862	0.774344181	0.378876491	0.462631537
PA14_14975	PA14_RS06000	1.171944332	6.445021593	22.18607868	2.47E-06	1.18E-05
PA14_14990	PA14_RS06005	1.108015448	7.488328149	13.89897723	0.000192903	0.000600843
PA14_15000	PA14_RS06010	0.602214772	5.25900292	6.039798312	0.013986882	0.027352974
PA14_15020	PA14_RS06015	-0.780244369	4.722034247	8.394108507	0.003764391	0.008529443
PA14_15030	PA14_RS06020	-0.616718065	7.37526576	4.962295933	0.02590579	0.046824981
PA14_15050	PA14_RS06025	-0.280719043	8.761882831	0.616938647	0.432187184	0.515099499
PA14_15070	PA14_RS06030	-0.688392919	8.683101048	4.076896127	0.043473448	0.072918275
PA14_15080	PA14_RS06035	0.428331723	7.824430613	1.670701618	0.196164585	0.268875507
PA14_15090	PA14_RS06040	1.307988715	5.923305258	21.2110903	4.11E-06	1.87E-05
PA14_15100	PA14_RS06045	1.648287609	7.502090685	26.66447602	2.42E-07	1.44E-06
PA14_15110	PA14_RS06050	0.421550561	7.600502425	1.346596894	0.245873935	0.323985714
PA14_15120	PA14_RS06055	-1.336452918	8.023802642	17.05803078	3.63E-05	0.000132272
PA14_15130	PA14_RS06060	0.337208114	8.620064091	0.982525016	0.321576214	0.405275887
PA14_15140	PA14_RS06065	0.759258236	8.628973608	4.383970845	0.036278387	0.062609373
PA14_15150	PA14_RS06070	2.21729615	7.576103564	44.38899277	2.69E-11	3.85E-10
PA14_15160	PA14_RS06075	2.176281614	4.454012435	55.26393752	1.05E-13	2.48E-12
PA14_15180	PA14_RS06080	0.531646916	4.10496039	2.370560244	0.123642671	0.180854245
PA14_15190	PA14_RS06085	0.886805235	2.348840269	5.615631699	0.017800963	0.033684809
PA14_15200	PA14_RS06090	1.740245539	4.624162315	14.67670612	0.000127614	0.000413445
PA14_15210	PA14_RS06095	0.997600681	4.569569503	13.21516953	0.000277692	0.000828449
PA14_15230	PA14_RS06100	1.106535603	5.289127922	19.40825333	1.06E-05	4.38E-05
PA14_15240	PA14_RS06105	1.903202953	2.648777841	29.63017663	5.23E-08	3.60E-07
PA14_15250	PA14_RS06110	0.777273929	3.151830727	6.165712875	0.013024987	0.025701173
PA14_15260	PA14_RS06120	0.954405653	2.585213618	7.186804439	0.007344166	0.01544891
PA14_15270	PA14_RS06130	2.347870436	2.669185597	29.14605107	6.71E-08	4.49E-07
PA14_15280	PA14_RS06135	0.82557325	3.897624513	8.439722438	0.003671123	0.008351148
PA14_15290	PA14_RS06150	0.821919906	4.979185329	11.15151887	0.000839629	0.002226572
PA14_15310	PA14_RS06155	0.117520874	7.971972793	0.137871926	0.710405838	0.770480043
PA14_15340	PA14_RS06160	-0.560855828	7.546874036	3.677631005	0.055147153	0.090046434
PA14_15350	PA14_RS06165	0.192751592	7.674975623	0.400024557	0.527076575	0.605392946
PA14_15360	PA14_RS06170	-0.304166969	7.181108522	1.128079451	0.288185366	0.368630143
PA14_15380	PA14_RS06175	-0.303515186	3.025273605	0.805551048	0.369438862	0.452748353
PA14_15400	PA14_RS06180	-0.644401205	6.117195812	4.941647912	0.02621703	0.047297999
PA14_15430	PA14_RS06185	-0.211406369	5.636175492	0.613950115	0.433304387	0.516108864
PA14_15435	PA14_RS06190	-0.952315205	5.901095255	12.18278931	0.000482325	0.00135762
PA14_15445	PA14_RS06195	0.214287948	3.800930898	0.559100528	0.454622881	0.537810793
PA14_15450	PA14_RS06200	1.109689109	3.990152824	14.46177499	0.000143033	0.000458987
PA14_15460	PA14_RS06205	-0.256505478	7.428430044	0.793360032	0.373086055	0.456436763
PA14_15470	PA14_RS06210	-0.947444868	5.217972352	13.78842996	0.000204592	0.000632436
PA14_15475	PA14_RS06220	-1.690024877	4.386887482	36.3355741	1.66E-09	1.58E-08
PA14_15480	PA14_RS06225	-0.601182601	9.166869025	2.913816553	0.087823819	0.134398834
PA14_15500	PA14_RS06230	-0.805463475	4.344073478	5.352594182	0.020691463	0.038356213
PA14_15510	PA14_RS06240	-0.421036762	4.999806311	2.6410943	0.104131796	0.155939065
PA14_15520	PA14_RS06245	-0.457330537	5.834719844	3.149260008	0.075961404	0.118428667
PA14_15530	PA14_RS06255	1.891235531	2.460281725	24.0978567	9.16E-07	4.82E-06
PA14_15540	PA14_RS06260	0.624398675	6.567798961	6.190824329	0.012841436	0.025364049
PA14_15560	PA14_RS06270	-0.686990144	6.811988275	6.430690543	0.011216496	0.02252342
PA14_15570	PA14_RS06275	0.220838858	6.178933822	0.505517676	0.477085684	0.558729667
PA14_15580	PA14_RS06280	-1.102382801	8.744597584	9.29886985	0.002292953	0.005486112
PA14_15590	PA14_RS06285	-1.439335197	8.494179405	16.58353394	4.66E-05	0.000164807
PA14_15600	PA14_RS06290	-0.824653858	7.038211288	9.623728352	0.001920794	0.004672618
PA14_15610	PA14_RS06295	-0.363518848	9.276907878	1.072784392	0.300317364	0.381846361
PA14_15620	PA14_RS06300	0.594401715	3.607551928	3.567626364	0.058916471	0.095304588
PA14_15630	PA14_RS06305	-0.0947743	5.632507562	0.149748531	0.698775787	0.759648455
PA14_15650	PA14_RS06310	-0.045179751	5.142245832	0.034763031	0.852093087	0.884990788
PA14_15660	PA14_RS06315	0.849987412	5.399700896	9.455339133	0.002105354	0.00507767
PA14_15670	PA14_RS06320	-0.321976571	7.306103467	1.463630585	0.226353339	0.302659245
PA14_15680	PA14_RS06325	0.331191576	6.054318401	1.879146434	0.170431193	0.238310312
PA14_15700	PA14_RS06330	-0.476531187	4.889862321	3.56564505	0.058986819	0.095391445
PA14_15710	PA14_RS06335	2.27856696	3.821930608	29.36561812	5.99E-08	4.05E-07
PA14_15720	PA14_RS06340	0.838402996	6.725183447	11.01061781	0.000905914	0.0023798
PA14_15740	PA14_RS06345	0.642827408	9.058051918	3.645448839	0.056222648	0.091516016
PA14_15750	PA14_RS06350	-0.061340811	5.014240954	0.064237573	0.799919473	0.846313029
PA14_15770	PA14_RS06355	-1.653510681	4.912276463	35.4565981	2.61E-09	2.37E-08
PA14_15780	PA14_RS06360	0.251453683	4.121769532	0.860028489	0.353730719	0.436862777
PA14_15790	PA14_RS06365	1.568094536	5.951886797	34.86204394	3.54E-09	3.11E-08
PA14_15810	PA14_RS06370	2.154707385	4.082867333	44.0940536	3.13E-11	4.43E-10
PA14_15820	PA14_RS06375	0.537453874	2.751421487	2.418171433	0.119934856	0.176195654
PA14_15830	PA14_RS06380	0.579745071	2.920051498	1.500926337	0.220528885	0.296314673
PA14_15840	PA14_RS06385	-0.143685962	6.131795619	0.254918908	0.613632623	0.68509939
PA14_15850	PA14_RS06390	0.490308005	5.36642458	3.622884907	0.056989969	0.092554166
PA14_15860	PA14_RS06395	-0.368245193	6.582434329	1.677511161	0.195255489	0.267757587
PA14_15870	PA14_RS06400	0.797279947	8.149783733	5.446821702	0.019603961	0.036648657
PA14_15880	PA14_RS06405	0.371425285	3.967318571	1.172041801	0.278982102	0.359426334
PA14_15890	PA14_RS06410	1.260847799	5.545254819	18.86448504	1.40E-05	5.69E-05
PA14_15910	PA14_RS06415	2.163801167	4.132780832	37.11423742	1.11E-09	1.10E-08
PA14_15920	PA14_RS06420	1.295479649	4.425072076	22.6454497	1.95E-06	9.50E-06
PA14_15930	PA14_RS06425	0.320207651	4.949301194	1.407212729	0.235519648	0.312353911
PA14_15940	PA14_RS06430	-2.093830215	4.990487623	42.75714099	6.20E-11	8.20E-10
PA14_15960	PA14_RS06435	0.233013149	7.151870002	0.756219785	0.384514126	0.467919464
PA14_15970	PA14_RS06440	-0.303057828	7.604240682	0.896512343	0.343718605	0.42721536
PA14_15980	PA14_RS06445	0.359228941	8.637068235	1.031150379	0.30988863	0.39262156
PA14_15990	PA14_RS06450	0.013772463	8.307066207	0.001811848	0.96604765	0.970622863
PA14_16000	PA14_RS06455	-0.881882524	7.613468496	8.097502592	0.004432629	0.009856405
PA14_16010	PA14_RS06460	-0.546164052	5.242350265	4.200952408	0.040401283	0.068507563
PA14_16020	PA14_RS06465	-1.653457106	6.70807872	41.10885453	1.44E-10	1.75E-09
PA14_16030	PA14_RS06470	0.972284335	6.697493185	13.46606812	0.000242917	0.000735816
PA14_16040	PA14_RS06475	-0.830732837	6.020697643	5.39389977	0.020207261	0.037629126
PA14_16050	PA14_RS06480	-1.468338106	6.932285217	30.09278478	4.12E-08	2.91E-07
PA14_16070	PA14_RS06485	0.326345243	7.563673066	1.284090118	0.25713993	0.335817948
PA14_16090	PA14_RS06490	0.751496894	7.357506406	6.659882396	0.009860742	0.020079037
PA14_16100	PA14_RS06495	1.15064089	7.823808178	11.55752465	0.000674756	0.001836979
PA14_16110	PA14_RS06500	0.708781616	8.290758677	4.927377376	0.026434407	0.047622279
PA14_16130	PA14_RS06505	0.569910291	7.399499506	4.244296178	0.03938239	0.06703784
PA14_16140	PA14_RS06510	0.266413616	6.527884992	0.574071784	0.448645419	0.531948036
PA14_16150	PA14_RS06515	0.066180106	6.25108274	0.043346321	0.835074532	0.872070541
PA14_16160	PA14_RS06520	-0.023014859	3.631051173	0.005493582	0.940915933	0.953460078
PA14_16180	PA14_RS06525	-0.350697471	6.274221894	2.158562708	0.141777252	0.203091819
PA14_16190	PA14_RS06530	1.086079556	8.304216608	11.11518286	0.000856239	0.002267469
PA14_16200	PA14_RS06535	-0.587012162	3.678278506	3.990126753	0.045767621	0.076452882
PA14_16210	PA14_RS06540	0.318843292	3.880728082	1.353113809	0.244734493	0.322706993
PA14_16220	PA14_RS06545	0.499337889	6.800770136	3.855031066	0.049597008	0.082059984
PA14_16250	PA14_RS06550	-2.641582494	14.53870918	41.62102817	1.11E-10	1.39E-09
PA14_16260	PA14_RS06555	0.091114204	8.94042827	0.074260949	0.785230962	0.833265969
PA14_16270	PA14_RS06560	-0.22344647	5.230483489	0.619062479	0.431395888	0.514477545
PA14_16280	PA14_RS06565	-0.510568709	6.668455579	3.679321869	0.055091252	0.090006473
PA14_16290	PA14_RS06570	-1.143409959	5.908446934	15.43205843	8.55E-05	0.000287285
PA14_16300	PA14_RS06575	0.117844401	4.262559823	0.188831602	0.663890849	0.729019336
PA14_16310	PA14_RS06580	1.499124075	6.342734498	33.74216092	6.29E-09	5.26E-08
PA14_16320	PA14_RS06585	-0.191826684	4.7322119	0.553675928	0.45681959	0.539740637
PA14_16330	PA14_RS06590	0.490033868	6.378747634	3.911348233	0.047961106	0.079675527
PA14_16340	PA14_RS06595	0.549047255	6.266470626	4.115585736	0.042489809	0.071434912
PA14_16350	PA14_RS06600	0.141946986	3.033261073	0.220156602	0.638920621	0.707195617
PA14_16360	PA14_RS06605	0.567187071	5.478617208	5.217284222	0.02236345	0.041162545
PA14_16370	PA14_RS06610	0.492547703	7.386473135	3.03674469	0.081399	0.125810435
PA14_16380	PA14_RS06615	0.897799437	6.875512394	10.69263378	0.00107563	0.00277282
PA14_16390	PA14_RS06620	0.362037446	7.025386865	1.758233939	0.184844951	0.255192065
PA14_16410	PA14_RS06625	0.63140237	5.507593572	5.222976804	0.022290363	0.041054404
PA14_16430	PA14_RS06630	-1.267380572	7.676809144	17.1098484	3.53E-05	0.000129123
PA14_16440	PA14_RS06635	-1.122340726	5.297131846	18.68061989	1.55E-05	6.18E-05
PA14_16450	PA14_RS06640	-1.422296481	5.620562426	29.23364164	6.42E-08	4.31E-07
PA14_16460	PA14_RS06645	-1.631229977	4.644325884	34.50499531	4.25E-09	3.69E-08
PA14_16470	PA14_RS06650	-0.69891994	6.330955893	7.89368775	0.004960762	0.010895415
PA14_16480	PA14_RS06655	-0.153219062	6.801785813	0.344084918	0.557480767	0.634714735
PA14_16500	PA14_RS06660	0.333463278	7.528253102	1.189166525	0.275497742	0.355978134
PA14_16510	PA14_RS06665	-0.956593449	7.642522004	9.128108356	0.002517118	0.005957874
PA14_16530	PA14_RS06670	-1.527656691	5.616879575	37.25413351	1.04E-09	1.04E-08
PA14_16550	PA14_RS06675	-0.033753175	5.40106304	0.017188591	0.895692033	0.918954678
PA14_16560	PA14_RS06680	0.115642935	7.272544262	0.168704861	0.681265413	0.746278119
PA14_16580	PA14_RS06685	-0.587455767	6.59088667	5.122289046	0.023620439	0.043184767
PA14_16590	PA14_RS06690	0.710865104	5.301381628	7.771186714	0.005308616	0.011575087
PA14_16600	PA14_RS06695	1.231608361	6.86297851	17.60016062	2.73E-05	0.000102243
PA14_16610	PA14_RS06700	-1.007455199	4.717498043	14.03362991	0.00017957	0.000563913
PA14_16620	PA14_RS06705	1.158587905	4.981150563	17.80268408	2.45E-05	9.30E-05
PA14_16630	PA14_RS06710	-1.196352603	8.323145519	10.24923461	0.001367413	0.003438342
PA14_16640	PA14_RS06715	-1.244022196	8.663940085	11.29408989	0.000777542	0.00208217
PA14_16660	PA14_RS06720	0.983734262	9.272865926	6.561749371	0.010419389	0.021111517
PA14_16670	PA14_RS06725	-0.245691043	6.946855519	0.9191991	0.33768535	0.421132525
PA14_16680	PA14_RS06730	-1.688797694	7.491384107	31.64404103	1.85E-08	1.40E-07
PA14_16690	PA14_RS06735	1.60481059	7.730272201	25.47808048	4.47E-07	2.54E-06
PA14_16700	PA14_RS06740	-0.978191563	6.617404526	14.31922187	0.000154281	0.000491231
PA14_16710	PA14_RS06745	-0.221510965	4.826959265	0.770759354	0.379982242	0.463389032
PA14_16720	PA14_RS06750	3.798344953	6.601169225	150.500338	1.35E-34	8.58E-32
PA14_16730	PA14_RS06755	0.562844394	5.056015677	5.080852536	0.024191472	0.044144234
PA14_16740	PA14_RS06760	0.501423508	4.219529579	3.092837529	0.078637569	0.121871211
PA14_16750	PA14_RS06765	0.868369894	4.545924193	11.04313692	0.000890161	0.002344296
PA14_16770	PA14_RS06770	1.245490382	4.09771613	17.68018447	2.61E-05	9.83E-05
PA14_16780	PA14_RS06775	1.935177759	5.482890901	52.2109708	4.98E-13	1.05E-11
PA14_16790	PA14_RS06780	-0.47312147	5.985520384	3.419614364	0.064426061	0.10290022
PA14_16800	PA14_RS06785	1.790161619	5.579267366	40.43744888	2.03E-10	2.38E-09
PA14_16820	PA14_RS06790	1.320212283	7.472007927	18.72652214	1.51E-05	6.05E-05
PA14_16830	PA14_RS06795	1.92628835	6.463227726	42.24927511	8.03E-11	1.04E-09
PA14_16840	PA14_RS06800	-0.64358005	4.504515994	4.545615367	0.033003157	0.057669947
PA14_16860	PA14_RS06805	0.066258318	6.208719677	0.050804842	0.82166866	0.862664075
PA14_16870	PA14_RS06810	1.088841428	4.796723394	16.89394998	3.95E-05	0.000142667
PA14_16880	PA14_RS06815	-0.278758673	4.317272375	0.30490858	0.58082142	0.655555684
PA14_16890	PA14_RS06820	0.812331037	5.587032014	10.82649373	0.001000579	0.002600557
PA14_16910	PA14_RS06825	0.841385017	6.928743799	10.7778534	0.001027217	0.002661195
PA14_16920	PA14_RS06830	1.53658058	5.608459711	28.23463613	1.07E-07	6.82E-07
PA14_16930	PA14_RS06835	0.261528073	5.841337008	1.150064005	0.283535752	0.363738586
PA14_16950	PA14_RS06840	-0.139085046	5.730031941	0.268109249	0.604602933	0.678254132
PA14_16960	PA14_RS06845	0.547617535	3.328932913	1.633011801	0.20128698	0.274975392
PA14_16970	PA14_RS06850	-1.579617743	5.128503583	23.26027403	1.41E-06	7.15E-06
PA14_16980	PA14_RS06855	1.54253331	5.821758551	32.43318445	1.23E-08	9.73E-08
PA14_16990	PA14_RS06860	0.248776636	6.977774855	0.47486938	0.490755514	0.571583486
PA14_17000	PA14_RS06865	1.197057876	1.853648756	9.246444279	0.002359531	0.005629069
PA14_17010	PA14_RS06870	0.227835401	5.536484832	0.897069044	0.343568826	0.427167839
PA14_17030	PA14_RS06875	0.38199579	5.720524635	2.101803242	0.147125536	0.209687751
PA14_17040	PA14_RS06880	-0.105152871	7.419326727	0.147687836	0.70075481	0.761366379
PA14_17050	PA14_RS06885	-1.815618742	7.99330878	28.63578681	8.74E-08	5.67E-07
PA14_17060	PA14_RS06890	-1.046572886	8.779932543	7.931709836	0.004857587	0.010693413
PA14_17070	PA14_RS06895	-0.853467608	7.964007077	6.70071602	0.00963742	0.019680265
PA14_17080	PA14_RS06900	1.090476284	7.181590104	16.60451799	4.60E-05	0.000163297
PA14_17100	PA14_RS06905	-2.379917087	7.244225465	32.24444769	1.36E-08	1.06E-07
PA14_17110	PA14_RS06910	0.390867479	7.240983513	2.214185474	0.136747218	0.196954505
PA14_17120	PA14_RS06915	0.771830682	5.639414853	10.80844705	0.00101038	0.002623508
PA14_17130	PA14_RS06920	1.290151555	7.899909931	15.92781317	6.58E-05	0.000226112
PA14_17140	PA14_RS06925	0.139592557	7.635331413	0.208569286	0.647891102	0.716155969
PA14_17150	PA14_RS06930	-1.05975082	8.987870231	8.711030295	0.003162904	0.007299401
PA14_17170	PA14_RS06935	-0.806465682	8.221734175	5.768841147	0.016312788	0.031345069
PA14_17180	PA14_RS06940	0.552422057	8.579520754	2.485797904	0.114878076	0.169462173
PA14_17190	PA14_RS06945	-0.776795993	6.373211286	7.341454689	0.006738229	0.014289735
PA14_17210	PA14_RS06950	0.225403328	7.36467023	0.629782044	0.427435273	0.510711148
PA14_17220	PA14_RS06955	-0.114125014	5.344984229	0.215418662	0.642553062	0.71094146
PA14_17230	PA14_RS06960	-0.097464469	5.223612709	0.163490713	0.685962826	0.749703314
PA14_17250	PA14_RS06965	-1.037224479	6.489517935	17.09138664	3.56E-05	0.000130135
PA14_17260	PA14_RS06970	-0.51154491	8.448788756	2.446395532	0.117795083	0.173363369
PA14_17270	PA14_RS06975	0.16001372	7.670842505	0.284719455	0.593624471	0.667507062
PA14_17280	PA14_RS06980	2.561305616	6.717209809	62.23251023	3.05E-15	9.93E-14
PA14_17290	PA14_RS06985	-0.047452825	8.856311029	0.018291035	0.892418681	0.916088567
PA14_17310	PA14_RS06990	0.713618162	7.670543229	4.473235903	0.034429728	0.059906889
PA14_17320	PA14_RS06995	-0.757848188	9.304415012	4.291241157	0.03830919	0.06548345
PA14_17330	PA14_RS07000	0.430896448	6.576494901	2.643179703	0.103995215	0.155775259
PA14_17340	PA14_RS07005	1.683691645	4.381658844	27.66493707	1.44E-07	8.88E-07
PA14_17350	PA14_RS07010	-1.752338526	4.085797156	31.22534408	2.30E-08	1.70E-07
PA14_17370	PA14_RS07015	0.177854047	5.008784109	0.498503957	0.480158209	0.561180621
PA14_17380	PA14_RS07020	0.978757903	5.074480001	16.91508753	3.91E-05	0.000141354
PA14_17400	PA14_RS07025	0.198523722	7.716375215	0.425539492	0.514185808	0.594640886
PA14_17410	PA14_RS07030	0.285280415	5.9136825	1.336166043	0.247711227	0.325956791
PA14_17420	PA14_RS07035	0.591924427	6.711914644	5.608222227	0.01787639	0.033782898
PA14_17440	PA14_RS07040	1.480755263	7.09300897	29.04534235	7.07E-08	4.69E-07
PA14_17450	PA14_RS07045	-0.378369774	5.31172636	1.950235791	0.162561444	0.228615751
PA14_17460	PA14_RS07050	-0.219857281	7.002539598	0.659034621	0.416900965	0.500630761
PA14_17470	PA14_RS07055	1.151667977	11.4020186	5.571140858	0.01825886	0.034403537
PA14_17480	PA14_RS07060	-0.551084773	11.71539008	1.860561336	0.172560028	0.240902715
PA14_17490	PA14_RS07065	-1.874731572	5.666726037	41.43087266	1.22E-10	1.52E-09
PA14_17500	PA14_RS07070	0.830710488	6.774380382	9.949903676	0.001608578	0.003990444
PA14_17510	PA14_RS07075	0.832040705	5.280675953	11.24204482	0.00079965	0.002129426
PA14_17520	PA14_RS07080	1.376427988	5.816324371	30.57276316	3.22E-08	2.31E-07
PA14_17530	PA14_RS07085	0.174796132	8.783872134	0.237722897	0.625855618	0.695827053
PA14_17540	PA14_RS07090	1.121052674	5.447779465	18.80037325	1.45E-05	5.85E-05
PA14_17550	PA14_RS07095	-0.398277994	7.280147716	2.266602911	0.132189377	0.191400595
PA14_17570	PA14_RS07100	-0.619107039	7.284254768	5.578369994	0.018183639	0.034295649
PA14_17580	PA14_RS07105	0.732189694	8.582543894	4.642687431	0.031186129	0.055027785
PA14_17590	PA14_RS07110	-0.590323961	5.115844105	5.70610116	0.016906047	0.032225569
PA14_17600	PA14_RS07115	-0.393472856	5.773275832	2.074292529	0.149799385	0.212810238
PA14_17610	PA14_RS07120	-0.257116536	3.581605502	0.712135469	0.398735798	0.482051214
PA14_17620	PA14_RS07125	-0.140712818	2.226358809	0.098771567	0.753308812	0.807741084
PA14_17630	PA14_RS07130	-0.0554265	3.059623991	0.022223539	0.881493967	0.907802489
PA14_17640	PA14_RS07135	-0.008966621	3.434434172	0.000570838	0.980938591	0.982930196
PA14_17650	PA14_RS07140	0.413252771	2.559077629	1.01035174	0.314818588	0.398163142
PA14_17660	PA14_RS07145	-0.382155927	3.933877098	1.869077457	0.171580777	0.2397109
PA14_17670	PA14_RS07150	-0.20042942	5.088053904	0.51230343	0.474143415	0.556649617
PA14_17675	PA14_RS07155	-0.885688699	3.296571158	6.905020462	0.008595404	0.017780598
PA14_17690	PA14_RS07160	-0.580170928	5.800507999	5.621791422	0.017738509	0.033577719
PA14_17700	PA14_RS07165	-2.202106358	5.182099837	28.11602365	1.14E-07	7.19E-07
PA14_17710	PA14_RS07170	-0.351611914	4.632489983	1.625068024	0.202386569	0.276082465
PA14_17720	PA14_RS07175	0.857535911	6.602348362	11.37325776	0.000745091	0.0020037
PA14_17730	PA14_RS07180	0.978544198	4.337829467	13.69002659	0.000215596	0.000663231
PA14_17740	PA14_RS07185	-0.470374908	4.530873354	2.387456629	0.122312481	0.179137277
PA14_17760	PA14_RS07190	0.895793929	5.365373673	10.65780614	0.001096073	0.002821711
PA14_17780	PA14_RS07195	1.854074819	5.143968429	45.27584882	1.71E-11	2.54E-10
PA14_17790	PA14_RS07200	0.073250746	5.04890983	0.056015133	0.812908804	0.856732591
PA14_17810	PA14_RS07205	1.881640271	4.362944064	31.14020191	2.40E-08	1.76E-07
PA14_17820	PA14_RS07210	1.879601594	2.594659738	15.72101505	7.34E-05	0.000249975
PA14_17850	PA14_RS07215	1.630829516	1.049894459	10.49523753	0.001196826	0.0030455
PA14_17860	PA14_RS07220	1.109280199	4.273104788	13.22695426	0.000275952	0.000823685
PA14_17880	PA14_RS07225	4.108605089	4.225510906	126.2291165	2.74E-29	1.21E-26
PA14_17890	PA14_RS07230	0.596157816	4.316963278	4.808289822	0.02832314	0.050509012
PA14_17900	PA14_RS07235	-0.85935229	4.65315091	10.28140892	0.001343773	0.003381868
PA14_17910	PA14_RS07245	0.95160359	3.742524923	11.34160417	0.000757898	0.002033368
PA14_17920	PA14_RS07250	0.053295909	2.765932017	0.024269657	0.876200748	0.903432234
PA14_17930	PA14_RS07255	0.134496939	6.845265797	0.202401364	0.652789477	0.719903374
PA14_17940	PA14_RS07260	-0.168208446	4.652785582	0.448062672	0.503256399	0.584005805
PA14_17960	PA14_RS07265	-0.066158595	5.811761254	0.051650674	0.820215474	0.862212192
PA14_17980	PA14_RS07270	1.263171789	7.919327691	11.58663811	0.000664274	0.001813012
PA14_17990	PA14_RS07275	-0.222326657	4.290350403	0.444233925	0.505085967	0.585654336
PA14_18010	PA14_RS07280	-0.385924428	5.21700003	2.344319003	0.1257405	0.183454301
PA14_18020	PA14_RS07285	1.646865668	6.547160873	22.07747314	2.62E-06	1.24E-05
PA14_18050	PA14_RS07290	1.03837116	7.520718701	11.29550017	0.000776952	0.002081562
PA14_18060	PA14_RS07295	0.264498504	3.689036678	0.580897607	0.445960702	0.529203005
PA14_18070	PA14_RS07300	1.378457838	4.102530455	23.63665991	1.16E-06	6.00E-06
PA14_18080	PA14_RS07305	0.027541714	5.050019388	0.013328238	0.908090045	0.927025446
PA14_18090	PA14_RS07315	2.313635665	5.547309351	58.90280114	1.66E-14	4.56E-13
PA14_18100	PA14_RS07320	-0.507523954	6.734905641	2.562569835	0.109420587	0.162457523
PA14_18110	PA14_RS07325	0.566510747	3.918238702	3.623510559	0.056968544	0.092545609
PA14_18120	PA14_RS07330	0.918363973	8.450329342	5.895404581	0.015180442	0.02940601
PA14_18140	PA14_RS07335	0.92718181	6.268069897	11.81495691	0.000587568	0.001624319
PA14_18150	PA14_RS07340	1.495868697	6.476158371	34.42659805	4.43E-09	3.82E-08
PA14_18160	PA14_RS07345	0.923082635	4.947633555	14.38889353	0.000148677	0.000475234
PA14_18180	PA14_RS07350	-0.936401112	2.078525978	4.22792238	0.039764087	0.067537282
PA14_18200	PA14_RS07355	2.096406207	5.196235872	51.79146111	6.17E-13	1.27E-11
PA14_18210	PA14_RS07360	2.781583728	4.28738792	74.26972405	6.81E-18	4.11E-16
PA14_18230	PA14_RS07365	0.561479728	4.485687415	3.289915988	0.069706589	0.110328638
PA14_18250	PA14_RS07370	1.990821956	4.845371247	49.21217299	2.30E-12	4.11E-11
PA14_18260	PA14_RS07375	2.062422356	3.895445681	34.23656726	4.88E-09	4.18E-08
PA14_18275	PA14_RS07380	1.730341495	3.887268529	32.16581815	1.42E-08	1.10E-07
PA14_18300	PA14_RS07385	-0.834142593	5.834438956	12.38931908	0.000431797	0.001229901
PA14_18310	PA14_RS07390	0.379022762	2.734415861	1.231434166	0.267128308	0.347200125
PA14_18320	PA14_RS07395	1.593209357	2.96285935	17.68682083	2.60E-05	9.81E-05
PA14_18330	PA14_RS07400	2.13531613	5.097381979	56.92820765	4.52E-14	1.17E-12
PA14_18340	PA14_RS07405	2.104431358	4.152859025	45.17334415	1.80E-11	2.67E-10
PA14_18350	PA14_RS07410	0.021699314	6.198741242	0.005488021	0.940945792	0.953460078
PA14_18360	PA14_RS07415	1.047441966	4.49916701	11.53989571	0.000681185	0.001849127
PA14_18370	PA14_RS07420	0.345409523	4.347299801	1.395046701	0.237554678	0.314397689
PA14_18380	PA14_RS07425	-0.005302123	4.487640838	0.000344627	0.98518882	0.986221874
PA14_18410	PA14_RS07430	0.843139026	2.690297856	6.304114211	0.012045809	0.023981092
PA14_18430	PA14_RS07435	0.807155373	2.115448976	4.327073965	0.037510676	0.064348952
PA14_18450	PA14_RS07440	-1.051417579	4.261157615	11.49760741	0.000696858	0.001887133
PA14_18470	PA14_RS07445	0.943741444	2.886928357	5.706931889	0.016898048	0.032221044
PA14_18480	PA14_RS07450	0.53339548	3.905637468	0.915072247	0.338772175	0.421967527
PA14_18500	PA14_RS07455	-0.348815863	6.868604152	1.815520216	0.177847444	0.247079835
PA14_18510	PA14_RS07460	0.608421922	3.442164573	4.03363767	0.044601672	0.074679444
PA14_18520	PA14_RS07465	2.045722496	3.674179013	28.39131309	9.91E-08	6.32E-07
PA14_18550	PA14_RS07470	0.363543814	3.247190354	1.285039673	0.256964092	0.335717244
PA14_18565	PA14_RS07475	0.094821488	5.167524589	0.134233375	0.714082488	0.774231401
PA14_18580	PA14_RS07480	0.099093012	4.714708467	0.153744931	0.694981953	0.756840505
PA14_18590	PA14_RS07485	-0.625772834	6.301072178	4.43237565	0.035263393	0.061097615
PA14_18600	PA14_RS07490	0.6715785	5.396089956	6.94663191	0.008397719	0.017421998
PA14_18610	PA14_RS07495	0.109381092	5.147811601	0.122533527	0.726302755	0.785696351
PA14_18620	PA14_RS07500	2.338782215	6.268893817	56.06515435	7.01E-14	1.71E-12
PA14_18630	PA14_RS07505	0.573071886	6.559833066	4.901481117	0.026833671	0.048228199
PA14_18640	PA14_RS07510	1.242285719	5.226306522	20.85498207	4.95E-06	2.20E-05
PA14_18650	PA14_RS07515	-2.482332447	7.999680259	44.93438502	2.04E-11	2.97E-10
PA14_18660	PA14_RS07520	2.165257536	6.176558468	62.9221878	2.15E-15	7.29E-14
PA14_18670	PA14_RS07525	-1.076497409	6.729240079	15.19318385	9.71E-05	0.000323209
PA14_18680	PA14_RS07530	-0.241018473	10.74593651	0.277955174	0.598044611	0.671554505
PA14_18690	PA14_RS07535	0.377239673	9.401240467	0.625007219	0.429192635	0.512276602
PA14_18700	PA14_RS07540	-0.417010078	6.615423966	2.837544147	0.092084856	0.1399517
PA14_18710	PA14_RS07545	0.537714573	4.786700862	3.241722583	0.071785126	0.11311835
PA14_18720	PA14_RS07550	-0.098922022	5.987156846	0.109970552	0.740177664	0.797242884
PA14_18740	PA14_RS07555	-0.953370316	6.408373357	13.85790705	0.000197165	0.000612453
PA14_18750	PA14_RS07560	0.223228876	6.762408882	0.498690565	0.480076042	0.561180621
PA14_18760	PA14_RS07565	1.157487327	3.612619039	14.2924604	0.00015649	0.000497435
PA14_18780	PA14_RS07570	0.36240872	5.376849156	2.324940573	0.127315082	0.185393241
PA14_18790	PA14_RS07575	1.916947475	3.366538801	32.90710685	9.67E-09	7.74E-08
PA14_18800	PA14_RS07580	-3.262266707	8.515098427	39.79921217	2.81E-10	3.23E-09
PA14_18810	PA14_RS07585	-0.290290256	4.638498026	0.735161107	0.391215371	0.47476306
PA14_18820	PA14_RS07590	-0.995100567	2.537328066	8.16122756	0.00427954	0.009556804
PA14_18830	PA14_RS07595	1.564762107	5.143189645	37.59907869	8.69E-10	8.89E-09
PA14_18850	PA14_RS07600	0.101827453	4.422450377	0.129390702	0.719064618	0.778867452
PA14_18860	PA14_RS07605	0.435103346	6.256999437	2.721131384	0.099027801	0.149389319
PA14_18870	PA14_RS07610	-0.681049426	8.210208889	2.388576937	0.122224846	0.179100516
PA14_18880	PA14_RS07615	-1.89261711	4.830072765	37.86096623	7.60E-10	7.90E-09
PA14_18890	PA14_RS07620	0.744411081	4.632139707	8.798417548	0.003014919	0.006979571
PA14_18900	PA14_RS07625	0.852429765	3.653623207	7.909217575	0.004918354	0.010814714
PA14_18910	PA14_RS07630	0.23303223	3.929118184	0.692450928	0.405331978	0.488787699
PA14_18920	PA14_RS07635	1.054380305	5.011934938	13.06433823	0.000300972	0.000891399
PA14_18930	PA14_RS07640	1.348209236	4.257417183	21.72570604	3.15E-06	1.47E-05
PA14_18950	PA14_RS07645	0.421256244	4.567172097	2.624297667	0.105239062	0.157391474
PA14_18960	PA14_RS07650	1.67712341	5.721670827	43.34357208	4.59E-11	6.28E-10
PA14_18970	PA14_RS07655	-0.613038245	6.904078153	4.557867367	0.032767852	0.057328729
PA14_18985	PA14_RS07660	0.857594869	5.81147192	11.72495015	0.000616677	0.001697418
PA14_19010	PA14_RS07665	0.608428163	4.543493408	4.981959299	0.02561296	0.046383507
PA14_19020	PA14_RS07670	0.404471987	4.779172077	2.504237435	0.113540432	0.167878057
PA14_19030	PA14_RS07675	0.800337831	5.752275401	10.08036279	0.001498578	0.003748409
PA14_19050	PA14_RS07680	-0.301631327	8.836501481	0.778486045	0.377604561	0.461373491
PA14_19065	PA14_RS07685	0.296900396	5.609920587	1.43786184	0.230485655	0.307385758
PA14_19090	PA14_RS07690	0.075988479	6.021823851	0.096952956	0.755517308	0.809351626
PA14_19100	PA14_RS07695	0.795463255	10.73829802	4.890305414	0.027007908	0.048495705
PA14_19110	PA14_RS07700	2.435221966	10.81373028	40.67985023	1.79E-10	2.12E-09
PA14_19120	PA14_RS07705	-0.209143229	11.81802931	0.308075965	0.578863257	0.653860922
PA14_19130	PA14_RS07710	-1.025331361	8.640235859	6.725767576	0.009502983	0.019447333
PA14_19140	PA14_RS07715	-0.452632654	7.661526057	2.326956445	0.127150266	0.185275178
PA14_19150	PA14_RS07720	0.013475682	5.073829376	0.00239765	0.960946547	0.967024214
PA14_19160	PA14_RS07725	1.09898364	5.406475486	13.41357574	0.00024981	0.000753904
PA14_19170	PA14_RS07730	-1.071345135	6.188376898	14.38681627	0.000148841	0.000475493
PA14_19190	PA14_RS07735	-0.062329343	7.076626029	0.051221775	0.820950771	0.862352103
PA14_19205	PA14_RS07740	2.003218573	4.198512129	47.44044377	5.67E-12	9.52E-11
PA14_19210	PA14_RS07745	-0.023185202	3.079685328	0.003054483	0.955925448	0.962817121
PA14_19230	PA14_RS07750	0.510817897	5.009907941	3.62933508	0.056769493	0.092248413
PA14_19270	PA14_RS07755	0.925838419	4.036492507	11.83906915	0.000580008	0.001605745
PA14_19290	PA14_RS07760	-0.223347961	6.170523285	0.770895768	0.379940082	0.463389032
PA14_19310	PA14_RS07765	0.368142275	8.181290798	1.268860561	0.259980547	0.339063882
PA14_19320	PA14_RS07770	1.826900047	5.550165273	39.34044732	3.56E-10	4.02E-09
PA14_19330	PA14_RS07775	-0.3071077	3.110932503	0.678265511	0.41018463	0.493496652
PA14_19340	PA14_RS07780	1.194197354	6.228832416	22.62546827	1.97E-06	9.59E-06
PA14_19350	PA14_RS07785	0.397528522	7.110151741	2.137297854	0.143754907	0.205600027
PA14_19360	PA14_RS07790	0.350841338	7.497123201	1.41782603	0.233761559	0.310524068
PA14_19370	PA14_RS07795	-0.755296343	8.476553304	5.389023911	0.020263803	0.037697649
PA14_19380	PA14_RS07800	-0.198935419	5.562827297	0.484393103	0.486439131	0.567017367
PA14_19390	PA14_RS07805	1.083516681	5.175759362	15.58061198	7.91E-05	0.000267929
PA14_19400	PA14_RS07810	1.820436178	4.581816755	30.75995384	2.92E-08	2.11E-07
PA14_19410	PA14_RS07815	-0.96445053	6.77117899	12.17635753	0.000483991	0.001360971
PA14_19430	PA14_RS07820	-1.109891602	4.527003712	11.49687731	0.000697132	0.001887133
PA14_19450	PA14_RS07825	-0.587593702	4.647660584	4.733567322	0.029579474	0.052455489
PA14_19470	PA14_RS07830	-0.545847051	5.626378724	4.504211943	0.033811473	0.058956504
PA14_19480	PA14_RS07835	-1.136499723	6.749219936	12.70511428	0.000364657	0.001056527
PA14_19490	PA14_RS07840	-1.511463981	8.793728056	3.053671382	0.080554853	0.124572948
PA14_19500	PA14_RS07845	1.433043852	4.346121327	5.228088691	0.022224942	0.040973436
PA14_19510	PA14_RS07850	2.419877049	4.281020703	46.69847968	8.28E-12	1.32E-10
PA14_19520	PA14_RS07855	2.095120076	4.913950661	12.11675174	0.000499709	0.001400995
PA14_19530	PA14_RS07860	2.399564036	5.539161678	23.06239226	1.57E-06	7.81E-06
PA14_19540	PA14_RS07865	1.684021261	5.459000078	38.71980466	4.89E-10	5.34E-09
PA14_19560	PA14_RS07870	2.570150903	5.289042705	11.49501099	0.000697832	0.001888136
PA14_19570	PA14_RS07875	0.98649148	4.825901214	2.562859499	0.109400544	0.162457523
PA14_19580	PA14_RS07880	1.748409883	4.873057035	8.045244873	0.004562325	0.010125145
PA14_19590	PA14_RS07885	-0.772902808	7.440562985	0.528527688	0.467226509	0.549994542
PA14_19600	PA14_RS07890	0.279132973	4.743909243	1.266087768	0.260501897	0.339666484
PA14_19610	PA14_RS07895	-0.046123553	3.900466484	0.019556679	0.888782303	0.914157844
PA14_19620	PA14_RS07900	-1.18672936	5.780031739	21.61189487	3.34E-06	1.55E-05
PA14_19630	PA14_RS07905	-0.170145684	5.291988882	0.258450987	0.61118635	0.683898303
PA14_19640	PA14_RS07910	0.069563002	5.456650573	0.046594698	0.829098397	0.868680377
PA14_19650	PA14_RS07915	0.855778104	1.657006668	3.490303815	0.061729255	0.099210206
PA14_19660	PA14_RS07920	-0.445314464	5.473621139	2.325666067	0.127255739	0.185381708
PA14_19670	PA14_RS07925	2.325382237	4.61777391	41.0484228	1.49E-10	1.80E-09
PA14_19680	PA14_RS07930	0.942048659	1.814265755	4.07701379	0.04347042	0.072918275
PA14_19690	PA14_RS07935	0.617961613	2.958261219	1.978517583	0.159546663	0.225149862
PA14_19700	PA14_RS07940	0.053248403	4.943087693	0.043430605	0.834916573	0.872064575
PA14_19710	PA14_RS07945	1.234737962	4.294588652	19.82973566	8.47E-06	3.58E-05
PA14_19720	PA14_RS07950	0.631658259	3.013307605	3.802698946	0.051170039	0.084224708
PA14_19730	PA14_RS07955	0.745605935	4.729431671	8.309333155	0.003944187	0.008887609
PA14_19740	PA14_RS07960	2.539423122	6.656703919	65.82228354	4.93E-16	1.91E-14
PA14_19750	PA14_RS07965	1.465966909	4.451963495	28.54779778	9.14E-08	5.89E-07
PA14_19770	PA14_RS07970	0.670492889	4.002424886	4.239644373	0.039490438	0.067201791
PA14_19800	PA14_RS07975	0.360630929	4.675839103	1.84199351	0.174717475	0.243203329
PA14_19810	PA14_RS07980	-0.162511768	5.054548981	0.425685926	0.514113427	0.594640886
PA14_19830	PA14_RS07985	1.564240939	4.633536561	31.60147921	1.89E-08	1.43E-07
PA14_19850	PA14_RS07990	2.05967341	4.59098669	47.31623905	6.04E-12	1.01E-10
PA14_19860	PA14_RS07995	2.360480835	6.139086845	43.00531262	5.46E-11	7.36E-10
PA14_19870	PA14_RS08000	0.314085172	8.958164236	0.795877003	0.372328944	0.455607817
PA14_19900	PA14_RS08005	1.252666011	7.290990756	19.03094523	1.29E-05	5.26E-05
PA14_19910	PA14_RS08010	1.735597978	7.436088145	30.06462708	4.18E-08	2.95E-07
PA14_19920	PA14_RS08015	1.857936427	6.891842341	43.18028327	4.99E-11	6.78E-10
PA14_19930	PA14_RS08020	2.443244981	6.293213091	62.69047343	2.42E-15	8.10E-14
PA14_19940	PA14_RS08025	2.714225162	6.721116642	86.78080422	1.21E-20	1.16E-18
PA14_19950	PA14_RS08030	-0.905364883	5.56936963	12.79014004	0.000348451	0.001017811
PA14_19960	PA14_RS08035	1.810712665	5.245781104	37.02950753	1.16E-09	1.15E-08
PA14_19970	PA14_RS08040	0.851538315	2.578159877	5.709452533	0.016873801	0.032196246
PA14_19990	PA14_RS08045	-0.866848782	4.245854918	5.032970675	0.024869207	0.045193787
PA14_20000	PA14_RS08050	3.435551022	7.749421254	56.08832497	6.93E-14	1.70E-12
PA14_20010	PA14_RS08055	1.181546898	8.409575735	8.536101103	0.003481706	0.007964542
PA14_20020	PA14_RS08060	2.330922896	11.66384035	16.80938373	4.13E-05	0.000148327
PA14_20030	PA14_RS08065	3.169753934	6.074095112	84.00602653	4.93E-20	4.22E-18
PA14_20040	PA14_RS08070	4.014933962	7.793817505	90.34883567	2.00E-21	2.08E-19
PA14_20050	PA14_RS08075	2.355527589	6.31329735	63.28161331	1.79E-15	6.34E-14
PA14_20060	PA14_RS08080	0.031445248	5.57006366	0.013536835	0.907376819	0.926627638
PA14_20070	PA14_RS08085	0.765154013	4.569121777	7.520105439	0.006101411	0.013079671
PA14_20080	PA14_RS08090	1.185697706	4.78777504	19.48408022	1.01E-05	4.22E-05
PA14_20100	PA14_RS08095	1.87188755	5.504217081	53.45223963	2.65E-13	5.82E-12
PA14_20110	PA14_RS08100	0.275643931	4.631457255	1.186176504	0.27610216	0.356437496
PA14_20120	PA14_RS08105	-0.329138755	5.775972563	1.651408593	0.198767323	0.272052383
PA14_20130	PA14_RS08110	1.084683601	6.323779248	18.51176369	1.69E-05	6.66E-05
PA14_20140	PA14_RS08115	-0.692046213	6.996356216	4.548458819	0.032948391	0.057622324
PA14_20150	PA14_RS08120	1.736072679	2.436194595	19.00100363	1.31E-05	5.33E-05
PA14_20170	PA14_RS08125	0.401958453	1.180447895	0.804524629	0.369744014	0.45296311
PA14_20180	PA14_RS08130	3.225215901	4.077200521	66.32630382	3.82E-16	1.52E-14
PA14_20190	PA14_RS08135	0.752659036	5.174976116	8.417555762	0.00371615	0.008443518
PA14_20200	PA14_RS08140	-0.095102599	4.726494183	0.121969964	0.726907649	0.786202231
PA14_20230	PA14_RS08145	0.350707102	5.792837411	0.924141203	0.336389972	0.420065785
PA14_20240	PA14_RS08150	-0.188624479	1.829301414	0.22145761	0.63793153	0.706510403
PA14_20250	PA14_RS08155	-0.301876749	2.968247009	0.96114888	0.326897588	0.410457582
PA14_20260	PA14_RS08160	1.27515696	3.780597385	16.86587964	4.01E-05	0.000144338
PA14_20270	PA14_RS08165	-0.35569542	2.963062053	1.099335092	0.29441207	0.375755868
PA14_20280	PA14_RS08170	-0.788836709	6.154525424	6.40984667	0.011348922	0.022713705
PA14_20290	PA14_RS08175	-2.443226849	10.45206095	37.80928045	7.80E-10	8.09E-09
PA14_20300	PA14_RS08180	-0.251666085	4.238392163	0.883253026	0.347312247	0.430607046
PA14_20320	PA14_RS08185	-1.231311827	1.961001598	9.025555908	0.002662309	0.006249881
PA14_20330	PA14_RS08190	-0.398623029	1.958953419	1.128372426	0.28812277	0.368630143
PA14_20350	PA14_RS08195	0.822112352	1.54906337	3.30045738	0.069260596	0.109744036
PA14_20360	PA14_RS08200	2.20590953	3.141234405	37.57448678	8.80E-10	8.97E-09
PA14_20370	PA14_RS08205	2.984236547	4.673545954	93.70252777	3.67E-22	4.67E-20
PA14_20380	PA14_RS08210	2.195210937	3.818463776	48.27999824	3.70E-12	6.43E-11
PA14_20390	PA14_RS08215	0.70523106	2.846206786	4.076948098	0.043472111	0.072918275
PA14_20400	PA14_RS08240	1.141735516	2.63874578	10.79124069	0.001019815	0.00264441
PA14_20420	PA14_RS08245	1.567552828	1.833823431	14.29298584	0.000156447	0.000497435
PA14_20430	PA14_RS08250	1.713324193	4.650554752	23.88642988	1.02E-06	5.31E-06
PA14_20440	PA14_RS08255	2.174049351	5.197329483	50.46123826	1.22E-12	2.34E-11
PA14_20450	PA14_RS08260	0.69302602	5.452972076	4.490494703	0.034083813	0.059359101
PA14_20460	PA14_RS08265	-1.817759918	6.723301593	24.0416592	9.43E-07	4.94E-06
PA14_20470	PA14_RS08270	-2.1016273	6.549441751	31.39494063	2.11E-08	1.56E-07
PA14_20480	PA14_RS08275	-3.561750806	7.640758598	67.4861042	2.12E-16	8.87E-15
PA14_20491	PA14_RS08280	0.850337893	4.865085452	10.02430697	0.001544878	0.003849091
PA14_20510	PA14_RS08285	-1.266762076	5.659387978	14.63391999	0.000130544	0.000422221
PA14_20520	PA14_RS08290	-0.362821147	5.611800412	1.361943443	0.24320095	0.320906482
PA14_20530	PA14_RS08295	-1.821262389	5.853907516	16.25529634	5.54E-05	0.000193572
PA14_20550	PA14_RS08300	0.481404781	3.54968761	2.124726509	0.14493865	0.206982943
PA14_20560	PA14_RS08305	-0.534011054	8.842941239	2.401117888	0.121248579	0.177943084
PA14_20570	PA14_RS08310	1.897114224	7.311324381	43.31843059	4.65E-11	6.34E-10
PA14_20580	PA14_RS08315	0.899097927	6.705920061	11.1631553	0.000834379	0.002213674
PA14_20590	PA14_RS08320	-0.350074466	6.009639946	0.955318639	0.328369168	0.411755385
PA14_20600	PA14_RS08325	-1.565159035	6.420351234	35.74550211	2.25E-09	2.07E-08
PA14_20610	PA14_RS08330	-2.532016639	8.742059307	36.91671606	1.23E-09	1.21E-08
PA14_20620	PA14_RS08335	2.334889659	4.478723136	37.14509223	1.10E-09	1.09E-08
PA14_20630	PA14_RS08340	-0.136312071	3.708376395	0.202072494	0.653053163	0.719916959
PA14_20640	PA14_RS08345	1.948885418	2.950006827	31.78795155	1.72E-08	1.31E-07
PA14_20650	PA14_RS08350	2.436685072	5.560342325	87.01680082	1.08E-20	1.04E-18
PA14_20670	PA14_RS08355	0.961181365	7.973173355	8.62139005	0.003322382	0.007627497
PA14_20680	PA14_RS08360	0.833559703	6.787142927	11.08245582	0.000871483	0.002302516
PA14_20690	PA14_RS08365	1.954512992	7.503309101	39.60855445	3.10E-10	3.54E-09
PA14_20700	PA14_RS08370	0.49000655	7.643502351	2.715687653	0.099366142	0.149781384
PA14_20720	PA14_RS08375	-1.132523221	6.572268025	19.79959955	8.60E-06	3.62E-05
PA14_20730	PA14_RS08380	-1.702930893	7.225782578	33.67449142	6.51E-09	5.43E-08
PA14_20740	PA14_RS08385	0.288958004	7.025036237	1.060114694	0.303189027	0.384729009
PA14_20750	PA14_RS08390	-0.970718911	9.529211103	7.514005928	0.006122106	0.01311422
PA14_20760	PA14_RS08395	0.215170005	8.622633218	0.424856682	0.514523549	0.594791299
PA14_20770	PA14_RS08400	-1.159264421	9.078637688	11.22137316	0.000808606	0.002152276
PA14_20780	PA14_RS08405	0.417511762	9.975356402	1.405493019	0.235806021	0.312661317
PA14_20800	PA14_RS08410	0.225379088	7.847353962	0.499301978	0.479806988	0.561091414
PA14_20810	PA14_RS08415	0.776431569	8.394612716	5.925228081	0.014925606	0.028961339
PA14_20820	PA14_RS08420	-0.344542379	7.394362586	1.41936302	0.233508275	0.310405059
PA14_20840	PA14_RS08425	-1.682650216	6.608147376	38.3834608	5.81E-10	6.20E-09
PA14_20850	PA14_RS08430	-1.109955128	6.306500749	20.65460343	5.50E-06	2.42E-05
PA14_20860	PA14_RS08435	0.025840194	7.018880883	0.009478879	0.922440877	0.939331794
PA14_20870	PA14_RS08440	-0.880614117	6.483972822	12.7178942	0.000362173	0.001050927
PA14_20880	PA14_RS08445	-0.909114035	3.937626686	9.525986651	0.002025826	0.00490238
PA14_20890	PA14_RS08450	-0.907893366	6.868600897	12.89625856	0.00032924	0.000965141
PA14_20900	PA14_RS08455	0.120374139	4.541451941	0.196830631	0.657291324	0.723058326
PA14_20920	PA14_RS08460	1.413999959	5.304818905	25.66734306	4.06E-07	2.33E-06
PA14_20940	PA14_RS08465	-2.183736449	1.647357302	24.10248495	9.13E-07	4.81E-06
PA14_20950	PA14_RS08470	0.712988261	3.500279072	4.820651735	0.028120711	0.050194899
PA14_20960	PA14_RS08475	-1.07231339	2.745975793	9.002237454	0.002696493	0.006317182
PA14_20970	PA14_RS08480	0.763007604	4.278220034	5.954312845	0.014681324	0.028525992
PA14_20980	PA14_RS08485	2.583340521	4.821847879	45.32281644	1.67E-11	2.49E-10
PA14_21000	PA14_RS08490	0.050076857	4.083214962	0.026978983	0.869532135	0.899202034
PA14_21010	PA14_RS08495	1.054261706	3.236480821	6.535505519	0.010574217	0.021372306
PA14_21020	PA14_RS08500	1.828173921	7.862022186	27.43244742	1.63E-07	9.98E-07
PA14_21030	PA14_RS08505	-1.664834557	9.435445379	15.94838939	6.51E-05	0.000223802
PA14_21040	PA14_RS08510	0.20435926	4.714162095	0.629423417	0.427566887	0.510761862
PA14_21050	PA14_RS08515	0.59005062	5.062764237	5.150833092	0.023235223	0.042548388
PA14_21060	PA14_RS08520	0.154256176	3.205768394	0.176573764	0.67433438	0.739392674
PA14_21070	PA14_RS08525	0.213858481	5.560519272	0.735820273	0.391003092	0.474606
PA14_21080	PA14_RS08530	1.865526348	4.164602725	31.00959699	2.57E-08	1.88E-07
PA14_21090	PA14_RS08535	0.720308242	2.496988012	2.826387361	0.092726735	0.140773585
PA14_21110	PA14_RS08540	0.551205125	5.057912153	5.018049168	0.025084415	0.045512679
PA14_21120	PA14_RS08545	-4.509470695	6.436561492	215.9713778	6.84E-49	3.92E-45
PA14_21130	PA14_RS08550	0.93001829	4.978576638	10.31708561	0.001318043	0.003324416
PA14_21140	PA14_RS08555	0.798322784	3.731790882	6.659008532	0.009865579	0.020081747
PA14_21150	PA14_RS08565	0.794841943	2.950062386	5.624284808	0.017713292	0.03354107
PA14_21160	PA14_RS08575	3.013551286	4.811358026	81.53102158	1.73E-19	1.30E-17
PA14_21175	PA14_RS08580	-0.249771071	5.680694579	1.032131696	0.309658519	0.392503651
PA14_21180	PA14_RS08585	-0.271811843	5.235572668	1.32704253	0.249332037	0.327262582
PA14_21190	PA14_RS08590	-0.834958182	7.221165272	10.03018848	0.001539953	0.00383849
PA14_21210	PA14_RS08595	-1.357478234	7.505571764	21.20022476	4.14E-06	1.87E-05
PA14_21220	PA14_RS08600	-1.306372176	11.7248257	11.84925833	0.000576843	0.001597755
PA14_21230	PA14_RS08605	0.247140598	6.370430038	0.871857359	0.350441626	0.433642176
PA14_21240	PA14_RS08610	0.350293443	6.831821131	1.657103156	0.197994904	0.271124746
PA14_21250	PA14_RS08615	0.464328961	6.675730171	3.166634561	0.075157166	0.117325133
PA14_21280	PA14_RS08620	1.08639122	6.415985837	17.37145252	3.07E-05	0.000113749
PA14_21290	PA14_RS08625	-0.450617564	4.795242664	3.009547303	0.082775406	0.127524885
PA14_21300	PA14_RS08630	0.288974894	4.292160431	0.740731146	0.389426767	0.472993325
PA14_21310	PA14_RS08635	-0.665921565	5.244214667	2.663363117	0.102683416	0.153971363
PA14_21320	PA14_RS08650	0.442869859	4.743525641	3.098904766	0.078344985	0.121483507
PA14_21340	PA14_RS08655	-0.395530064	7.133913988	2.068461228	0.150373175	0.213413663
PA14_21370	PA14_RS08660	0.158335827	8.178669644	0.237837048	0.625772696	0.695827053
PA14_21380	PA14_RS08665	0.638742925	2.970091004	3.315752126	0.068618915	0.108908048
PA14_21400	PA14_RS08670	0.541329793	7.480055455	3.490600768	0.061718183	0.099210206
PA14_21410	PA14_RS08675	0.856822916	3.163970427	7.117903547	0.00763179	0.015983507
PA14_21440	PA14_RS08680	-1.130285579	7.148181953	14.73223424	0.00012391	0.000402127
PA14_21450	PA14_RS08685	-1.350306163	2.864455769	12.7203454	0.000361699	0.001050614
PA14_21460	PA14_RS08690	1.475709578	3.104225789	15.13930025	9.99E-05	0.000331218
PA14_21470	PA14_RS08695	-1.297480611	2.142055012	11.55307074	0.000676375	0.001839286
PA14_21480	PA14_RS08700	-2.720810315	3.560456456	60.9011224	6.00E-15	1.82E-13
PA14_21490	PA14_RS08705	0.21476725	7.897433397	0.463759861	0.49587202	0.576820837
PA14_21510	PA14_RS08710	0.758653757	6.363305026	6.295537562	0.01210423	0.024073969
PA14_21520	PA14_RS08715	1.051555482	6.973430751	8.065885365	0.004510643	0.01002009
PA14_21530	PA14_RS08720	-0.066010321	7.56801996	0.043950514	0.833945708	0.871649435
PA14_21540	PA14_RS08725	-0.713664072	8.476732382	4.439018043	0.035126445	0.060897179
PA14_21550	PA14_RS08730	1.175789328	7.448306177	15.95329798	6.49E-05	0.000223417
PA14_21560	PA14_RS08740	1.296109356	5.363205189	15.0741056	0.000103372	0.000340295
PA14_21570	PA14_RS08745	1.028884431	4.652779819	12.59828291	0.000386101	0.001112469
PA14_21580	PA14_RS08750	1.30999613	4.303847542	21.95145709	2.80E-06	1.32E-05
PA14_21590	PA14_RS08755	0.381938257	1.816616217	0.999543676	0.31742095	0.400746573
PA14_21600	PA14_RS08760	0.381887164	2.540544734	0.94952408	0.329840468	0.413328856
PA14_21610	PA14_RS08765	-1.13854098	4.704959494	14.83264801	0.000117484	0.000383665
PA14_21620	PA14_RS08770	-0.431175702	4.206211577	1.949132747	0.162680336	0.228726796
PA14_21630	PA14_RS08775	-0.366774465	7.430587892	1.336586399	0.247636862	0.325933811
PA14_21640	PA14_RS08780	-0.112598192	4.551678438	0.189396895	0.663419051	0.72867964
PA14_21650	PA14_RS08785	-0.493923592	3.650679287	2.701929595	0.100226877	0.150880302
PA14_21660	PA14_RS08800	0.45135321	4.068508381	2.834216206	0.092275814	0.140163316
PA14_21670	PA14_RS08805	-2.147144047	4.363955509	51.47842933	7.24E-13	1.47E-11
PA14_21690	PA14_RS08810	1.769977693	7.931190209	26.69972641	2.38E-07	1.42E-06
PA14_21700	PA14_RS08815	1.362728725	8.371556315	17.16744656	3.42E-05	0.00012591
PA14_21710	PA14_RS08825	1.147874585	6.784029529	17.00168145	3.73E-05	0.00013591
PA14_21720	PA14_RS08830	0.950926895	4.924059965	15.09738196	0.000102105	0.000336511
PA14_21730	PA14_RS08835	-0.256268832	5.661992684	1.191720066	0.274982873	0.355553476
PA14_21750	PA14_RS08840	-0.126199698	6.778296583	0.254668524	0.613806841	0.68509939
PA14_21760	PA14_RS08845	-2.64301884	8.324560275	38.18198559	6.44E-10	6.80E-09
PA14_21770	PA14_RS08850	-1.32866971	4.196202638	18.03347916	2.17E-05	8.34E-05
PA14_21780	PA14_RS08855	1.208378859	4.616328203	18.91018505	1.37E-05	5.56E-05
PA14_21790	PA14_RS08860	2.021820294	6.195678591	46.47826876	9.26E-12	1.47E-10
PA14_21820	PA14_RS08865	-1.717598892	7.074507133	35.29344347	2.84E-09	2.55E-08
PA14_21830	PA14_RS08870	-0.76014264	6.854323073	8.86519599	0.00290659	0.006751399
PA14_21840	PA14_RS08875	-0.040495261	8.146876419	0.016588772	0.897517957	0.919654705
PA14_21850	PA14_RS08880	-0.295195248	4.839097929	1.36765378	0.242215406	0.319827074
PA14_21860	PA14_RS08885	3.240138703	6.372073988	77.01709777	1.69E-18	1.12E-16
PA14_21870	PA14_RS08890	0.765655903	7.016208009	8.007905629	0.004657357	0.01030411
PA14_21880	PA14_RS08895	-1.459055766	9.487771257	14.75712999	0.000122284	0.000398206
PA14_21890	PA14_RS08900	0.297591209	8.011730756	0.901207652	0.342458101	0.426064293
PA14_21900	PA14_RS08905	0.307390428	6.819494793	1.485659763	0.222891095	0.298857723
PA14_21910	PA14_RS08910	-0.069560486	4.720323748	0.071837288	0.788680236	0.836120747
PA14_21920	PA14_RS08915	0.046271019	4.141051652	0.02590936	0.872121876	0.900417106
PA14_21930	PA14_RS08935	0.32638229	3.840570024	1.087917617	0.296933059	0.378299057
PA14_21940	PA14_RS08940	0.084265294	4.33467787	0.074980304	0.784218867	0.832772018
PA14_21960	PA14_RS08960	-1.190030117	6.379190985	22.31815045	2.31E-06	1.11E-05
PA14_21970	PA14_RS08965	1.219859967	5.758168504	21.45996186	3.61E-06	1.66E-05
PA14_21980	PA14_RS08970	2.395169616	6.652452368	70.92285766	3.71E-17	1.87E-15
PA14_21990	PA14_RS08985	0.526229004	7.032509379	3.927544567	0.047501253	0.079026191
PA14_22000	PA14_RS08990	0.149728774	3.842144418	0.156783407	0.692135389	0.754721398
PA14_22010	PA14_RS08995	-1.190865612	6.917824637	13.17510316	0.000283693	0.000845031
PA14_22020	PA14_RS09000	-1.026173138	7.317283388	12.23697321	0.000468518	0.001323308
PA14_22040	PA14_RS09015	0.596785604	5.736420884	4.358539529	0.036823862	0.063360493
PA14_22050	PA14_RS09025	-0.142350915	5.804559627	0.354532744	0.551558401	0.628471558
PA14_22060	PA14_RS09030	0.878817771	5.743180889	8.868068312	0.002902021	0.006746256
PA14_22080	PA14_RS09035	-1.46138413	7.904837712	17.52171191	2.84E-05	0.000106063
PA14_22090	PA14_RS09040	-0.824587016	6.736501109	7.342836731	0.006733051	0.014284042
PA14_22100	PA14_RS09045	-1.642266435	2.600589174	16.08386381	6.06E-05	0.000209986
PA14_22110	PA14_RS09050	-1.20340794	3.697710083	7.976968929	0.00473762	0.010465518
PA14_22120	PA14_RS09055	-0.570686272	5.194023235	2.363697009	0.124187567	0.181473404
PA14_22130	PA14_RS09060	-1.08491918	1.707940015	5.274633645	0.021638341	0.03998207
PA14_22140	PA14_RS09065	0.094890736	3.974029125	0.050067727	0.822945466	0.86381375
PA14_22160	PA14_RS09070	-2.983467358	0.936023604	24.99684978	5.74E-07	3.17E-06
PA14_22190	PA14_RS09075	-1.097315329	4.228735054	9.687293055	0.001855467	0.004526454
PA14_22210	PA14_RS09080	-0.919040011	2.625608795	6.67166937	0.009795739	0.019962985
PA14_22230	PA14_RS09085	-1.867980566	2.496577773	9.185549405	0.002439333	0.00579051
PA14_22240	PA14_RS09090	-2.603628099	3.218126135	36.13081016	1.85E-09	1.74E-08
PA14_22250	PA14_RS09095	-1.37818895	1.743141183	9.758242394	0.001785205	0.004369938
PA14_22260	PA14_RS09100	-0.71333522	1.047332597	2.184203266	0.139433201	0.200319382
PA14_22270	PA14_RS09105	-0.721408278	7.776301773	3.986400341	0.045868958	0.076590309
PA14_22290	PA14_RS09110	-0.327361665	6.26640639	1.81294277	0.17815562	0.247387973
PA14_22310	PA14_RS09115	-1.140310596	7.891980116	11.79484445	0.00059395	0.001638009
PA14_22320	PA14_RS09120	-0.072492066	11.05635818	0.034986626	0.851623686	0.884835928
PA14_22330	PA14_RS09125	-0.063076604	4.393225292	0.050786925	0.82169958	0.862664075
PA14_22340	PA14_RS09130	-0.020730759	6.415419795	0.00233578	0.961453319	0.967194347
PA14_22350	PA14_RS09135	0.305860963	6.334537712	0.838330189	0.359874775	0.442879756
PA14_22370	PA14_RS09140	1.516780033	7.1171717	29.76928415	4.87E-08	3.37E-07
PA14_22380	PA14_RS09145	0.94535475	5.022015208	11.76571171	0.000603318	0.001663044
PA14_22400	PA14_RS09150	-0.536802049	6.130177823	3.405115399	0.064994568	0.103730534
PA14_22410	PA14_RS09155	0.134727351	5.7724433	0.313260712	0.575686141	0.650913978
PA14_22420	PA14_RS09160	-0.719887719	5.373343023	8.222823587	0.004136679	0.009277563
PA14_22440	PA14_RS09165	-0.093297015	7.193786514	0.120092971	0.728933677	0.788095905
PA14_22450	PA14_RS09170	-0.715276809	6.56663604	7.527557964	0.006076222	0.013041466
PA14_22460	PA14_RS09175	0.109881997	5.017372202	0.206868295	0.649233155	0.71694766
PA14_22470	PA14_RS09180	0.856184336	5.396925332	10.16600913	0.001430536	0.003590758
PA14_22480	PA14_RS09185	-0.670028983	7.165418294	6.122052239	0.013350572	0.026242991
PA14_22490	PA14_RS09190	-1.364569741	3.296329012	11.47799303	0.000704251	0.001901014
PA14_22500	PA14_RS09195	-1.075884692	3.741944018	13.75826516	0.000207904	0.000641635
PA14_22510	PA14_RS09200	0.024789566	2.922759329	0.005231803	0.942338335	0.954334155
PA14_22520	PA14_RS09205	-0.952173665	4.830645954	10.89620475	0.000963615	0.002514618
PA14_22530	PA14_RS09210	-0.800623588	6.37700468	7.555459982	0.005982853	0.012868862
PA14_22540	PA14_RS09215	0.766374312	5.375197305	8.912486233	0.002832274	0.006600189
PA14_22550	PA14_RS09220	0.393457988	5.802409678	2.634492826	0.104565448	0.156547539
PA14_22560	PA14_RS09225	1.441615172	4.868430168	22.88360955	1.72E-06	8.48E-06
PA14_22570	PA14_RS09230	-0.642134222	4.26825475	5.765791741	0.016341121	0.031378457
PA14_22580	PA14_RS09235	1.255112364	4.481651744	15.02417636	0.000106143	0.000348815
PA14_22590	PA14_RS09240	0.85272122	3.700125895	8.137092268	0.004336877	0.009669768
PA14_22600	PA14_RS09245	1.294339444	4.414531045	15.86019906	6.82E-05	0.000233496
PA14_22620	PA14_RS09250	0.098542415	5.481737709	0.061975548	0.80340032	0.849054803
PA14_22630	PA14_RS09255	-0.727130199	5.105866219	2.02863693	0.154358993	0.218691149
PA14_22640	PA14_RS09260	-0.191491411	7.260326406	0.393467622	0.530482281	0.608450642
PA14_22650	PA14_RS09265	1.589303534	7.107004576	33.9835863	5.56E-09	4.69E-08
PA14_22660	PA14_RS09270	-0.729004153	6.189082192	8.797891592	0.003015789	0.006979571
PA14_22670	PA14_RS09275	0.495627932	5.307904964	4.238231807	0.039523309	0.067237754
PA14_22680	PA14_RS09280	0.228294527	6.400365387	0.65158761	0.419545639	0.502774854
PA14_22690	PA14_RS09285	-0.334094229	5.381063647	1.164609344	0.28051165	0.361072075
PA14_22700	PA14_RS09290	0.406684331	1.760562229	0.813245718	0.36716239	0.450633419
PA14_22710	PA14_RS09295	1.658161996	6.306082481	38.33917296	5.95E-10	6.31E-09
PA14_22720	PA14_RS09300	1.921678138	5.638691096	59.2339537	1.40E-14	3.91E-13
PA14_22730	PA14_RS09305	1.227600423	5.010909844	18.39197167	1.80E-05	7.04E-05
PA14_22740	PA14_RS09310	0.491948587	3.105173887	1.622822697	0.202698652	0.276442351
PA14_22760	PA14_RS09315	0.957004584	4.188740747	9.111322054	0.002540322	0.006001404
PA14_22770	PA14_RS09320	0.08860699	5.179971603	0.133423183	0.714908838	0.774980663
PA14_22780	PA14_RS09325	0.415365896	5.254543738	2.865198559	0.090514539	0.138037082
PA14_22800	PA14_RS09330	-1.229555081	6.280471838	16.86260889	4.02E-05	0.000144406
PA14_22820	PA14_RS09335	0.704078071	6.465762477	7.801552183	0.005220137	0.011412575
PA14_22830	PA14_RS09340	-0.23802797	6.261421976	0.849547332	0.356680427	0.439827188
PA14_22840	PA14_RS09345	0.739109286	5.91184592	8.966460282	0.002749808	0.006423696
PA14_22860	PA14_RS09350	1.139401436	5.158454707	7.757855593	0.005347942	0.011655572
PA14_22870	PA14_RS09355	-0.397414471	6.055886588	2.597472031	0.10703432	0.159493389
PA14_22880	PA14_RS09360	0.128782809	4.916203489	0.125845196	0.722779389	0.782475966
PA14_22890	PA14_RS09365	-1.190848851	8.875154607	11.26126088	0.000791414	0.002111421
PA14_22910	PA14_RS09370	0.093782177	8.989846039	0.071677999	0.788909103	0.836208612
PA14_22930	PA14_RS09375	0.492464587	8.127430638	2.217009167	0.136497258	0.196693407
PA14_22940	PA14_RS09380	0.511289342	7.481528226	2.393358057	0.121851629	0.17864503
PA14_22960	PA14_RS09385	0.095612753	6.276614595	0.14372424	0.70460633	0.764970633
PA14_22980	PA14_RS09390	-1.397504883	9.975086893	13.07694474	0.000298953	0.00088612
PA14_22990	PA14_RS09395	-0.511912791	7.422340173	2.806569384	0.093878939	0.142371872
PA14_23000	PA14_RS09400	-0.546697082	7.265086317	3.844493321	0.049909599	0.082462589
PA14_23010	PA14_RS09405	0.192333268	7.959921275	0.328410501	0.566596545	0.642793625
PA14_23030	PA14_RS09410	0.758214403	9.080317896	3.733162871	0.053342296	0.087398361
PA14_23050	PA14_RS09415	1.39234207	8.556807842	16.07827093	6.08E-05	0.000210352
PA14_23060	PA14_RS09420	0.376553337	7.118434525	1.814241744	0.178000229	0.247232132
PA14_23070	PA14_RS09425	-2.319215859	8.863832167	41.68505775	1.07E-10	1.35E-09
PA14_23080	PA14_RS09430	-0.173229342	6.421612956	0.359048548	0.549035123	0.626219272
PA14_23090	PA14_RS09435	-0.067068731	7.619127507	0.043955318	0.833936765	0.871649435
PA14_23100	PA14_RS09440	-0.954251676	5.912539999	14.18257503	0.0001659	0.000523567
PA14_23110	PA14_RS09445	-1.321231043	6.672629087	26.05263109	3.32E-07	1.94E-06
PA14_23120	PA14_RS09450	0.294067701	5.913182763	1.533338953	0.215612018	0.291073684
PA14_23130	PA14_RS09455	1.091794831	6.316096415	17.44914081	2.95E-05	0.00010969
PA14_23160	PA14_RS09460	0.428284611	3.294871667	1.678771252	0.195087804	0.267591701
PA14_23170	PA14_RS09465	1.859959019	4.487205787	41.24343931	1.34E-10	1.64E-09
PA14_23190	PA14_RS09470	1.168382835	3.633319039	12.20324555	0.000477064	0.001344796
PA14_23200	PA14_RS09475	-0.584481397	6.182675999	4.603709346	0.031902859	0.056020716
PA14_23210	PA14_RS09480	0.437963192	5.461740857	2.54154533	0.110886212	0.164377905
PA14_23220	PA14_RS09485	-0.163464853	7.091016021	0.391428414	0.531549521	0.609430676
PA14_23240	PA14_RS09490	-0.105193657	5.452416945	0.169365317	0.680676487	0.745775616
PA14_23250	PA14_RS09495	-0.144360155	5.699185705	0.33112942	0.5649948	0.641611859
PA14_23260	PA14_RS09500	-0.543905438	8.853239918	2.622061368	0.105387454	0.157572262
PA14_23270	PA14_RS09505	-0.857130271	8.154013324	6.9163441	0.008541142	0.017700311
PA14_23280	PA14_RS09515	-0.838052248	7.456098445	7.28976118	0.006934869	0.014681769
PA14_23290	PA14_RS09520	-0.302635133	6.061122075	1.557050756	0.212097569	0.287277105
PA14_23310	PA14_RS09525	0.516094657	7.38745044	3.456604385	0.062999567	0.100932006
PA14_23320	PA14_RS09530	0.038728368	6.889668429	0.024029918	0.876808812	0.903789972
PA14_23330	PA14_RS09535	-1.454954913	10.69133454	14.48865092	0.000141007	0.000453501
PA14_23340	PA14_RS09540	1.833609264	11.60056858	24.28597634	8.30E-07	4.43E-06
PA14_23350	PA14_RS09565	-1.072743924	8.399122342	7.493625435	0.006191777	0.0132486
PA14_23360	PA14_RS09570	-0.991184129	8.461080727	6.536393423	0.01056894	0.021369181
PA14_23370	PA14_RS09575	-1.025559461	8.799888743	6.566656444	0.010390698	0.021060834
PA14_23380	PA14_RS09580	-1.31155434	8.979010224	9.064843505	0.002605708	0.006132086
PA14_23390	PA14_RS09585	-1.282053235	7.824939554	6.742576287	0.009413858	0.019285615
PA14_23400	PA14_RS09590	-1.567049974	8.41675371	8.397228853	0.003757934	0.008518183
PA14_23410	PA14_RS09595	-1.499970848	7.728257628	10.77112952	0.001030956	0.002668466
PA14_23420	PA14_RS09600	-1.650613619	9.623431925	14.74852444	0.000122844	0.000399485
PA14_23430	PA14_RS09605	-1.788265878	8.262187697	20.15127967	7.16E-06	3.07E-05
PA14_23440	PA14_RS09610	-1.867081772	8.345829801	16.05566106	6.15E-05	0.00021275
PA14_23450	PA14_RS09615	-1.659946206	8.046633679	16.69372357	4.39E-05	0.000156668
PA14_23460	PA14_RS09620	-1.26909448	7.654790956	11.06707358	0.000878743	0.002319557
PA14_23470	PA14_RS09625	-0.394922174	9.071174	1.318156016	0.250923256	0.329124894
PA14_23480	PA14_RS09630	-1.810375905	6.539894547	37.5887784	8.73E-10	8.92E-09
PA14_23500	PA14_RS09635	-0.340029001	7.100258766	1.534249698	0.21547576	0.29095831
PA14_23510	PA14_RS09640	0.132690276	7.926473374	0.181017041	0.670500664	0.73532985
PA14_23520	PA14_RS09645	1.689526753	7.080358349	37.99041772	7.11E-10	7.43E-09
PA14_23530	PA14_RS09650	1.22146762	4.2674963	18.91123229	1.37E-05	5.56E-05
PA14_23540	PA14_RS09655	0.247593211	4.772494608	0.94501334	0.330991865	0.41440905
PA14_23560	PA14_RS09660	-0.07764544	6.292242515	0.099256715	0.752723434	0.807264526
PA14_23590	PA14_RS09665	0.707643336	3.696097549	4.606002922	0.031860212	0.055980152
PA14_23610	PA14_RS09670	1.496947579	5.247228727	31.53545118	1.96E-08	1.47E-07
PA14_23620	PA14_RS09675	0.642482783	4.557001933	6.642631546	0.009956675	0.020245593
PA14_23630	PA14_RS09680	0.084209288	4.252567219	0.101087338	0.750528667	0.805513998
PA14_23640	PA14_RS09685	1.200766229	5.763141388	19.34393285	1.09E-05	4.51E-05
PA14_23650	PA14_RS09690	1.387689166	6.348082402	29.68523215	5.08E-08	3.51E-07
PA14_23670	PA14_RS09695	-0.157174439	4.324104999	0.244805634	0.620756575	0.691500129
PA14_23680	PA14_RS09700	0.585794108	9.576745575	2.594415081	0.107241024	0.159690503
PA14_23690	PA14_RS09705	1.720418841	4.816670008	45.46035598	1.56E-11	2.36E-10
PA14_23700	PA14_RS09710	1.303602755	6.078621392	26.96459571	2.07E-07	1.25E-06
PA14_23720	PA14_RS09715	-0.571950083	8.85572281	2.880290931	0.089669819	0.13689465
PA14_23730	PA14_RS09720	0.255109874	7.219595797	0.827176001	0.363090391	0.446496728
PA14_23750	PA14_RS09725	0.989767553	5.98952012	12.95711949	0.000318707	0.000936182
PA14_23760	PA14_RS09730	1.206800589	6.807874911	19.57852453	9.65E-06	4.03E-05
PA14_23770	PA14_RS09735	1.812003179	4.014002479	19.62112352	9.44E-06	3.95E-05
PA14_23790	PA14_RS09740	-0.59431957	6.414654823	5.736674256	0.016614222	0.031828182
PA14_23800	PA14_RS09745	-0.243487015	6.72784218	0.895028387	0.344118291	0.427479846
PA14_23810	PA14_RS09750	1.711098535	6.18208725	37.00337799	1.18E-09	1.16E-08
PA14_23830	PA14_RS09755	0.062346599	8.694426399	0.030975892	0.860294182	0.891588099
PA14_23840	PA14_RS09775	-0.188900244	5.89600694	0.652148196	0.419345689	0.502774854
PA14_23850	PA14_RS09780	0.730909791	8.855683469	3.962681518	0.046519542	0.077550622
PA14_23860	PA14_RS09785	-0.724482753	7.535394302	6.156083786	0.013096084	0.025804738
PA14_23880	PA14_RS09790	0.741355782	7.899294417	5.567199108	0.018300011	0.034469734
PA14_23890	PA14_RS09795	0.575570624	6.990091006	4.185612313	0.040768483	0.069053006
PA14_23900	PA14_RS09800	0.398211067	6.330749586	1.899959082	0.168082899	0.23534071
PA14_23920	PA14_RS09805	-0.50405517	8.001161942	2.595357807	0.107177233	0.159664808
PA14_23930	PA14_RS09810	0.583087628	8.576525931	3.063295803	0.08007909	0.123971088
PA14_23950	PA14_RS09815	1.697823405	6.288779271	34.04645033	5.38E-09	4.58E-08
PA14_23970	PA14_RS09820	-1.077581771	8.597401103	10.49806272	0.001194998	0.003042199
PA14_23980	PA14_RS09825	-0.329324926	8.27032642	0.547714936	0.459252876	0.54239185
PA14_23990	PA14_RS09830	-0.402397618	7.602231987	1.833060243	0.175766512	0.244425973
PA14_24010	PA14_RS09835	0.820219167	7.168788228	8.344701474	0.003868137	0.008733421
PA14_24020	PA14_RS09840	-1.423629333	6.90762682	19.94531869	7.97E-06	3.38E-05
PA14_24040	PA14_RS09845	1.963762604	5.426821347	37.49074971	9.18E-10	9.30E-09
PA14_24050	PA14_RS09850	1.635205401	5.438384287	38.89623023	4.47E-10	4.94E-09
PA14_24060	PA14_RS09855	1.108323374	4.898090404	20.0769007	7.44E-06	3.19E-05
PA14_24070	PA14_RS09860	-0.087698792	5.953788337	0.128824742	0.719653712	0.779239407
PA14_24080	PA14_RS09865	1.904466312	7.305065763	35.61125906	2.41E-09	2.21E-08
PA14_24100	PA14_RS09870	2.991608288	6.331445475	105.3779049	1.01E-24	2.22E-22
PA14_24140	PA14_RS09875	2.244162057	9.046910768	36.14449303	1.83E-09	1.73E-08
PA14_24150	PA14_RS09880	2.206428045	6.765541998	70.46754285	4.68E-17	2.27E-15
PA14_24170	PA14_RS09885	0.458522731	5.083131505	3.209743394	0.073200963	0.114906855
PA14_24180	PA14_RS09890	0.723312584	6.951579431	7.422364831	0.00644181	0.013727189
PA14_24190	PA14_RS09895	2.165170326	5.095968373	61.48425848	4.46E-15	1.40E-13
PA14_24210	PA14_RS09900	0.587791165	5.745188041	4.90633426	0.026758372	0.048107958
PA14_24220	PA14_RS09905	-0.428934582	5.480001307	2.93789155	0.086523607	0.132692696
PA14_24230	PA14_RS09910	0.289059829	5.747770761	1.403228219	0.236183809	0.313089761
PA14_24240	PA14_RS09915	0.724860335	6.365330165	7.380009554	0.006595282	0.014022931
PA14_24245	PA14_RS09920	-2.548441566	5.867445868	85.33212163	2.52E-20	2.33E-18
PA14_24260	PA14_RS09925	0.778943398	6.225269854	7.880415122	0.004997301	0.01097146
PA14_24270	PA14_RS09930	-0.345233334	8.382153467	1.152919458	0.282938838	0.363298288
PA14_24290	PA14_RS09935	0.146023757	6.752563124	0.298239374	0.584988286	0.65986863
PA14_24300	PA14_RS09940	0.035510615	5.379411403	0.018897834	0.890659784	0.914938888
PA14_24310	PA14_RS09945	-0.117425881	6.556891028	0.102650828	0.748671432	0.804274187
PA14_24330	PA14_RS09950	-0.03430988	7.552898044	0.012257473	0.911843563	0.930359802
PA14_24340	PA14_RS09955	0.288712757	5.563852077	1.430568568	0.23167167	0.30859677
PA14_24350	PA14_RS09960	0.448855888	2.679616442	1.838031768	0.175181811	0.243731216
PA14_24360	PA14_RS09965	0.767812382	5.862504885	10.31716793	0.001317984	0.003324416
PA14_24370	PA14_RS09970	0.134490143	6.446637172	0.288004731	0.591501992	0.665643106
PA14_24380	PA14_RS09975	0.643942462	4.760835549	6.671480154	0.009796779	0.019962985
PA14_24390	PA14_RS09980	1.114545988	4.970552163	16.63562159	4.53E-05	0.000161139
PA14_24400	PA14_RS09985	1.42385214	4.255924077	19.94842286	7.96E-06	3.38E-05
PA14_24410	PA14_RS09990	1.462701	2.175216579	13.33663925	0.00026027	0.000780947
PA14_24420	PA14_RS10000	1.429091223	5.508388297	25.3175672	4.86E-07	2.73E-06
PA14_24430	PA14_RS10005	-0.225001942	5.869482197	0.727863177	0.393576694	0.477123239
PA14_24440	PA14_RS10010	-1.000440247	5.933614204	17.0224048	3.69E-05	0.000134572
PA14_24445	PA14_RS10015	-1.154756322	9.81911036	9.422420707	0.002143484	0.005165282
PA14_24480	PA14_RS10020	2.728907958	7.247620038	66.25462058	3.96E-16	1.57E-14
PA14_24490	PA14_RS10025	2.891152824	6.838379118	79.72956474	4.29E-19	3.12E-17
PA14_24500	PA14_RS10030	3.609045676	4.922226503	77.27027989	1.49E-18	1.00E-16
PA14_24510	PA14_RS10035	2.258891718	5.808386111	35.77892613	2.21E-09	2.04E-08
PA14_24530	PA14_RS10040	2.906353356	4.628866201	91.74243021	9.87E-22	1.09E-19
PA14_24550	PA14_RS10045	1.581838267	5.005478644	24.66389483	6.83E-07	3.69E-06
PA14_24560	PA14_RS10050	0.440586217	4.535980018	1.31196515	0.252039162	0.330437245
PA14_24570	PA14_RS10055	0.870100137	2.332390433	5.403338053	0.020098276	0.037444403
PA14_24580	PA14_RS10060	0.551156632	5.003845098	5.318981217	0.021094341	0.039052484
PA14_24590	PA14_RS10065	0.055378616	5.548834696	0.047186561	0.828033254	0.867723102
PA14_24600	PA14_RS10070	-1.272942812	5.06760775	18.13452601	2.06E-05	7.95E-05
PA14_24610	PA14_RS10075	-0.941117121	6.027899628	13.5625957	0.000230738	0.000704513
PA14_24620	PA14_RS10085	-0.235516125	5.113900521	0.754163129	0.385161352	0.468607524
PA14_24630	PA14_RS10090	0.383961903	6.020922973	1.417877497	0.233753073	0.310524068
PA14_24640	PA14_RS10095	-0.62736302	5.934855914	7.017645487	0.008071029	0.01682958
PA14_24650	PA14_RS10100	-0.78544561	14.94102477	3.385116142	0.065787544	0.104879224
PA14_24690	PA14_RS10105	-0.016186522	6.670007568	0.004102467	0.948930015	0.957826042
PA14_24700	PA14_RS10110	-1.535546843	5.889761385	35.39352722	2.69E-09	2.44E-08
PA14_24710	PA14_RS10115	-0.77221476	3.383632411	3.449733713	0.063261961	0.101275716
PA14_24720	PA14_RS10120	1.070867251	5.733510068	17.96119136	2.25E-05	8.62E-05
PA14_24730	PA14_RS10125	-0.402333095	6.654996344	2.260201396	0.132736798	0.191984725
PA14_24740	PA14_RS10130	0.333875135	6.996357722	0.964440001	0.326070752	0.409680471
PA14_24760	PA14_RS10135	-1.505734682	6.834669122	33.25625614	8.08E-09	6.57E-08
PA14_24770	PA14_RS10140	-3.294791596	8.236583515	74.72868314	5.40E-18	3.33E-16
PA14_24780	PA14_RS10145	1.111595383	4.635592752	14.22334092	0.000162344	0.000513761
PA14_24790	PA14_RS10150	-0.688125591	6.577107801	5.415280906	0.019961241	0.037219398
PA14_24810	PA14_RS10155	1.58469048	4.73818272	34.6473666	3.95E-09	3.45E-08
PA14_24820	PA14_RS10160	1.529310249	4.465868819	30.19895711	3.90E-08	2.77E-07
PA14_24830	PA14_RS10165	0.992348364	3.733497056	9.069483086	0.002599105	0.006119061
PA14_24840	PA14_RS10170	-0.843177646	5.497898191	11.55765696	0.000674708	0.001836979
PA14_24850	PA14_RS10175	-0.893990181	4.392585787	8.905284459	0.002843466	0.006623575
PA14_24860	PA14_RS10180	-1.242833818	8.262342123	10.53169659	0.001173444	0.002995316
PA14_24880	PA14_RS10185	-3.220066558	10.1707009	68.19798455	1.48E-16	6.38E-15
PA14_24890	PA14_RS10190	1.444625377	5.004336493	26.9988649	2.04E-07	1.23E-06
PA14_24900	PA14_RS10195	0.30666957	5.234440078	0.646505443	0.421364853	0.504615906
PA14_24910	PA14_RS10200	0.829725301	6.631424712	9.77910753	0.00176506	0.004331732
PA14_24920	PA14_RS10205	0.211193567	5.272015076	0.786370325	0.375199921	0.45863106
PA14_24940	PA14_RS10210	0.723252043	5.880478302	8.929513535	0.002805991	0.006541601
PA14_24950	PA14_RS10215	1.9596395	4.870073463	47.62039006	5.17E-12	8.77E-11
PA14_24960	PA14_RS10220	0.555545515	5.681257657	4.68516084	0.030424215	0.05382023
PA14_24970	PA14_RS10225	0.92012453	6.297081978	12.98989356	0.000313177	0.000923379
PA14_24980	PA14_RS10230	0.786045636	8.062737842	5.534466752	0.018645447	0.03501676
PA14_24990	PA14_RS10235	0.284732751	5.669827889	1.328957692	0.24899073	0.326949423
PA14_25000	PA14_RS10240	-0.138053837	6.970291211	0.233314042	0.62907733	0.698730841
PA14_25020	PA14_RS10245	0.440194254	7.337342701	2.607504016	0.106359046	0.158734917
PA14_25030	PA14_RS10250	0.432522221	5.120800453	2.822006141	0.092980126	0.141083486
PA14_25040	PA14_RS10255	-0.074276897	7.28023602	0.065248575	0.798384819	0.845157687
PA14_25050	PA14_RS10260	2.052804804	4.29071914	50.50047259	1.19E-12	2.31E-11
PA14_25060	PA14_RS10265	0.116210606	6.233278884	0.207145194	0.649014233	0.716844105
PA14_25080	PA14_RS10270	-0.198913075	8.539359473	0.374606198	0.540504139	0.617719016
PA14_25090	PA14_RS10275	-0.199558454	7.864848916	0.377914525	0.538721466	0.616173434
PA14_25100	PA14_RS10280	-1.225939598	5.151310054	21.05980786	4.45E-06	2.00E-05
PA14_25110	PA14_RS10285	-0.788292861	8.535576479	5.511513635	0.018891691	0.035467586
PA14_25130	PA14_RS10290	0.382126231	7.17914101	1.943293341	0.163311394	0.229539319
PA14_25140	PA14_RS10295	-0.055643809	5.781456876	0.033169927	0.855483743	0.887818959
PA14_25150	PA14_RS10300	0.273893719	6.489960816	1.211057665	0.271122755	0.351753373
PA14_25160	PA14_RS10305	0.14314513	6.084126235	0.341557092	0.558931815	0.635984927
PA14_25180	PA14_RS10310	-1.320678437	9.942769933	7.787534963	0.005260792	0.011488303
PA14_25195	PA14_RS10315	0.655515546	5.980809699	6.411848937	0.011336131	0.022703972
PA14_25210	PA14_RS10320	1.483146825	7.593520374	24.49666927	7.44E-07	4.00E-06
PA14_25220	PA14_RS10325	0.594195391	6.01160902	6.369840622	0.011607602	0.023166671
PA14_25230	PA14_RS10330	0.54142616	7.498611183	3.315080019	0.068646979	0.108922408
PA14_25250	PA14_RS10335	-1.555982393	8.812594181	19.6162277	9.47E-06	3.95E-05
PA14_25270	PA14_RS10340	-0.525789027	5.952183084	3.837117841	0.050129623	0.082773848
PA14_25280	PA14_RS10345	-0.062126224	7.100237438	0.055090866	0.814430384	0.857993475
PA14_25305	PA14_RS10350	0.12252197	6.840226886	0.242731099	0.622240492	0.692742185
PA14_25320	PA14_RS10355	0.080652859	6.185090566	0.107675477	0.742806252	0.799172467
PA14_25330	PA14_RS10360	-0.519477556	5.971147416	3.635790672	0.056549738	0.091917394
PA14_25340	PA14_RS10365	-0.888355509	5.758873878	10.46800932	0.001214595	0.003089344
PA14_25350	PA14_RS10370	-1.036908963	6.535194609	16.13110532	5.91E-05	0.000205185
PA14_25360	PA14_RS10375	0.069108787	7.067032189	0.063708331	0.800727963	0.847011962
PA14_25370	PA14_RS10380	-1.397024616	5.999840019	26.95105972	2.09E-07	1.25E-06
PA14_25390	PA14_RS10385	-0.311339823	8.184800849	0.861459102	0.353330694	0.436556992
PA14_25400	PA14_RS10390	0.545801638	7.523636415	3.387044961	0.065710618	0.104785751
PA14_25410	PA14_RS10395	1.412761481	3.239331397	15.56132354	7.99E-05	0.000270074
PA14_25420	PA14_RS10400	0.001706894	5.04830774	3.06E-05	0.995587356	0.995935098
PA14_25430	PA14_RS10405	-0.293069799	6.176414855	1.42047062	0.233325957	0.310234699
PA14_25440	PA14_RS10410	0.29314364	5.134856672	0.843805443	0.358310675	0.441472047
PA14_25450	PA14_RS10415	-0.517289309	5.83127934	4.454180366	0.03481592	0.060468645
PA14_25470	PA14_RS10420	-0.404785491	5.692520304	2.732669911	0.098314803	0.14858765
PA14_25480	PA14_RS10425	2.765101775	6.423801881	73.00692747	1.29E-17	7.26E-16
PA14_25490	PA14_RS10430	-0.088689206	4.773227881	0.082120607	0.774443937	0.824991678
PA14_25500	PA14_RS10435	0.081439141	6.066186298	0.107388795	0.743136767	0.799293114
PA14_25510	PA14_RS10440	0.875453907	6.366304809	11.90196697	0.000560747	0.001556182
PA14_25520	PA14_RS10445	-0.021342742	4.336798631	0.002669443	0.95879431	0.965197505
PA14_25530	PA14_RS10450	1.277486439	5.728140177	23.27494039	1.40E-06	7.11E-06
PA14_25540	PA14_RS10455	0.895089794	5.438116369	12.30196223	0.000452482	0.001283079
PA14_25550	PA14_RS10460	0.259057908	5.699103282	1.04815458	0.305932487	0.387952465
PA14_25560	PA14_RS10465	-0.012942392	8.486406702	0.001507747	0.969026149	0.972932828
PA14_25580	PA14_RS10470	0.406265573	7.27327411	2.259926212	0.132760387	0.191984725
PA14_25590	PA14_RS10475	0.716536415	6.911611895	7.59310261	0.005859203	0.012640871
PA14_25600	PA14_RS10480	0.387999522	6.933665784	2.106955989	0.146630739	0.2090866
PA14_25610	PA14_RS10485	0.816492422	4.371107974	6.725798054	0.00950282	0.019447333
PA14_25620	PA14_RS10490	-0.349334931	8.571094085	0.942155092	0.331724223	0.415235216
[truncated: 3,729 more rows]
